# Supplementary material for: The gut microbial metabolite formate exacerbates colorectal cancer progression
Source: Nat Metab. 2022 Apr 18;4(4):458–75. doi: 10.1038/s42255-022-00558-0 (PMC9046088; doi:10.1038/s42255-022-00558-0)
Supplement: Supplementary file 2 — Supplementary Tables 1–6. [file 42255_2022_558_MOESM2_ESM.xlsx]

## Sheet: S 1 - In-house cohort metadata
sample	diagnosis	gender	age	health_status	used_for
1	adenocarcinoma ascending colon well differentiated	male	73	cancer	Figure_1A
2	colon adenocarcinoma sigmoid well differentiated	male	67	cancer	Figure_1A
3	adenocarcinome moyen differencie du transverse	male	81	cancer	Figure_1A
4	colon adenocarcinoma ascending	male	68	cancer	Figure_1A
5	mucinous adenocarcinoma transverse colon poorly differentiated	male	57	cancer	Figure_1A
6	adenocarcinoma moderately differentiated grade 2 of the descending colon	female	67	cancer	Figure_1A
7	sigmoid colon cancer well differentiated	female	69	cancer	Figure_1A
8	moderately differentiated adenocarcinoma of the sigmoid	male	72	cancer	Figure_1A
9	moderately differentiated adenocarcinoma of the descending colon	male	84	cancer	Figure_1A
10	suspected colon canceradenome tubulo-villeux avec dysplasie de haut grade	male	85	cancer	Figure_1A
11	wel differentiated adenocarcinoma of the sigmoid colon	male	82	cancer	Figure_1A
12	well differentiated adenocarcinoma of the sigmoid	male	83	cancer	Figure_1A
13	adecarcinoma of the sigmoid colon - moderately differentiated	female	69	cancer	Figure_1A
14	tubulovilous adenoma-severe dysplasia	male	80	cancer	Figure_1A
15	colon adenocarcinoma	male	67	cancer	Figure_1A
16	well differentiated adenocarcinoma of the sigmoid colon	male	77	cancer	Figure_1A
17	well differentiated adenocarcinoma of the right colon	female	66	cancer	Figure_1A
18	moderately differentiated adenocarcinoma of the right colon	male	87	cancer	Figure_1A
19	moderately differentiated adenocarcinoma left colon	male	62	cancer	Figure_1A
20	moderately differentiated adenocarcinoma of the rectosigmoid junction	male	73	cancer	Figure_1A
21	moderately differentiated adenocarcinoma of the rectosigmoid junction	female	40	cancer	Figure_1A
22	colon ulcero proliferative tumor well differentiated adenocarcinoma transverse colon	female	77	cancer	Figure_1A
23	well differentiated adenocarcinoma right colon	male	69	cancer	Figure_1A
24	moderately differentiated adenocarcinoma of the sigmoid	male	80	cancer	Figure_1A
25	recto-sigmoid adenocarcinoma moderately differentiated	male	77	cancer	Figure_1A
26	carcinoma rectum	male	72	cancer	Figure_1A
27	right colon cancer moderately differentiated adenocarcinoma	female	57	cancer	Figure_1A
28	right colon cancer moderately differentiated adenocarcinoma	female	57	cancer	Figure_1A
29	rectosigmoid moderately differentiated adenocarcinoma	male	72	cancer	Figure_1A
30	rectosigmoid moderately differentiated adenocarcinoma	male	72	cancer	Figure_1A
31	adenocarcinome invasif du rectum de bas grade histologique	male	68	cancer	Figure_1A
32	adenocarcinome invasif du rectum de bas grade histologique	male	68	cancer	Figure_1A
33	moderately differentiated rectal adenocarcinoma	female	76	cancer	Figure_1A
34	moderately differentiated rectal adenocarcinoma	female	76	cancer	Figure_1A
35	moderately differentiated adenocarcinoma left colon	male	71	cancer	Figure_1A
36	moderately differentiated adenocarcinoma left colon	male	71	cancer	Figure_1A
37	sigmoid cancer moderately differentiated adenocarcinoma	male	71	cancer	Figure_1A
38	sigmoid cancer moderately differentiated adenocarcinoma	male	71	cancer	Figure_1A
39	moderately differentiated adenocarcinoma caecum and appendix	male	77	cancer	Figure_1A
40	moderately differentiated adenocarcinoma sigmoid	male	80	cancer	Figure_1A
41	adenocarcinoma	male	80	cancer	Figure_1A
42	reto-sigmoid adenocarcinoma	female	82	cancer	Figure_1A
43	colon carcinoma	male	76	cancer	Figure_1A
44	adenocarcinoma	male	67	cancer	Figure_1A
45	moderately differentiated adenocarcinoma of the sigmoid	male	63	cancer	Figure_1A
46	unknown	female	74	cancer	Figure_1A
47	adenocarcinome rectum et colon - lesion synchrone	male	58	cancer	Figure_1A
48	moderately differentiated adenocarcinoma of the transverse colon	male	66	cancer	Figure_1A
49	moderately differentiated adenocarcinoma of the rectum	male	82	cancer	Figure_1A
50	moderately differentiated adenocarcinoma of the rectosigmoid junction	male	67	cancer	Figure_1A
51	synchronous tumor of the right colon and the rectum both moderately differentiated	male	76	cancer	Figure_1A
52		male	58	no_cancer	Figure_1A
53	adenoma of the sigmoid colon	female	70	no_cancer	Figure_1A
54	adenoma	female	61	no_cancer	Figure_1A
55	moderately differentiated adenocarcinoma of the splenic flexure	male	59	cancer	Figure_1A
56		female	60	no_cancer	Figure_1A
57		female	75	no_cancer	Figure_1A
58		male	74	no_cancer	Figure_1A
59		female	69	no_cancer	Figure_1A
60		female	58	no_cancer	Figure_1A
61		male	55	no_cancer	Figure_1A
62		male	52	no_cancer	Figure_1A
63		female	64	no_cancer	Figure_1A
64		female	58	no_cancer	Figure_1A
65		male	58	no_cancer	Figure_1A
66		male	57	no_cancer	Figure_1A
67		female	64	no_cancer	Figure_1A
68		female	68	no_cancer	Figure_1A
69		male	58	no_cancer	Figure_1A
70		female	54	no_cancer	Figure_1A
71		female	59	no_cancer	Figure_1A
72		female	71	no_cancer	Figure_1A
73		female	69	no_cancer	Figure_1A
74		male	53	no_cancer	Figure_1A
75		female	78	no_cancer	Figure_1A
76		female	65	no_cancer	Figure_1A
77		male	62	no_cancer	Figure_1A
78		male	66	no_cancer	Figure_1A
79		male	60	no_cancer	Figure_1A
80		female	55	no_cancer	Figure_1A
81		female	75	no_cancer	Figure_1A
82		male	68	no_cancer	Figure_1A
83		male	52	no_cancer	Figure_1A
84		male	60	no_cancer	Figure_1A
85		male	65	no_cancer	Figure_1A
86		male	62	no_cancer	Figure_1A
87		male	78	no_cancer	Figure_1A
88		male	51	no_cancer	Figure_1A
89		female	52	no_cancer	Figure_1A
90		male	55	no_cancer	Figure_1A
91		female	62	no_cancer	Figure_1A
92		female	56	no_cancer	Figure_1A
93		female	59	no_cancer	Figure_1A
94		male	63	no_cancer	Figure_1A
95		male	71	no_cancer	Figure_1A
96		female	62	no_cancer	Figure_1A
97		male	60	no_cancer	Figure_1A
98		female	71	no_cancer	Figure_1A
99		male	50	no_cancer	Figure_1A
100		male	59	no_cancer	Figure_1A
101		female	54	no_cancer	Figure_1A
102		female	66	no_cancer	Figure_1A
103		male	77	no_cancer	Figure_1A
104		female	68	no_cancer	Figure_1A
105		male	73	no_cancer	Figure_1A
106		male	65	no_cancer	Figure_1A
107		female	58	no_cancer	Figure_1A
108		female	58	no_cancer	Figure_1A
109		male	68	no_cancer	Figure_1A
110		male	65	no_cancer	Figure_1A
111		male	64	no_cancer	Figure_1A
112	Progressive Supranuclear Palsy	male	52	no_cancer	Figure_1A
113	Parkinson's Disease	male	52	no_cancer	Figure_1A
114		female	56	no_cancer	Figure_1A
115		male	54	no_cancer	Figure_1A

## Sheet: S 2 - TCGA cohort metadata
bcr_patient_barcode	dataset	tissue_definition	gender	age	ajcc_pathologic_tumor_stage	score_log	fuso_load	used_for
TCGA-3L-AA1B	COAD	Colon Adenocarcinoma	FEMALE	61	Stage I	-4.72739	c0_no	Figure_S1A, Figure_2F, , Figure_S1E, Figure_S1F
TCGA-5M-AAT4	COAD	Colon Adenocarcinoma	MALE	74	Stage IV	4.29139	c2_high	Figure_S1A, Figure_2F, , Figure_S1E, Figure_S1F
TCGA-A6-2678	COAD	Colon Adenocarcinoma	FEMALE	43	Stage IIIB	2.36012	c1_low	Figure_S1A, Figure_2F, Figure_1B,, Figure_S1E, Figure_S1F
TCGA-A6-2679	COAD	Colon Adenocarcinoma	FEMALE	73	Stage IIB	0.724842	c1_low	Figure_S1A, Figure_2F, Figure_1B,, Figure_S1E, Figure_S1F
TCGA-A6-2680	COAD	Colon Adenocarcinoma	FEMALE	72	Stage II	6.64469	c2_high	Figure_S1A, Figure_2F, Figure_1B,, Figure_1C, Figure_1D, Figure_S1E, Figure_S1F
TCGA-A6-2682	COAD	Colon Adenocarcinoma	MALE	70	Stage IV	7.27678	c2_high	Figure_S1A, Figure_2F, Figure_1B,, Figure_1C, Figure_1D, Figure_S1E, Figure_S1F
TCGA-A6-2683	COAD	Colon Adenocarcinoma	FEMALE	57	Stage IV	-0.723524	c1_low	Figure_S1A, Figure_2F, Figure_1B,, Figure_1C, Figure_1D, Figure_S1E, Figure_S1F
TCGA-A6-2684	COAD	Colon Adenocarcinoma	FEMALE	75	Stage I	-1.04948	c1_low	Figure_S1A, Figure_2F, Figure_1B,, Figure_1C, Figure_1D, Figure_S1E, Figure_S1F
TCGA-A6-2685	COAD	Colon Adenocarcinoma	FEMALE	48	Stage IIA	4.99435	c2_high	Figure_S1A, Figure_2F, Figure_1B,, Figure_1C, Figure_1D, Figure_S1E, Figure_S1F
TCGA-A6-3809	COAD	Colon Mucinous Adenocarcinoma	FEMALE	71	Stage IIB	6.75005	c2_high	Figure_S1A, Figure_2F, , Figure_1C, Figure_1D, Figure_S1E, Figure_S1F
TCGA-A6-4105	COAD	Colon Adenocarcinoma	MALE	79	Stage IIA	6.2028	c2_high	Figure_S1A, Figure_2F, , Figure_S1E, Figure_S1F
TCGA-A6-5657	COAD	Colon Adenocarcinoma	MALE	65	Stage IIIB	3.17842	c2_high	Figure_S1A, Figure_2F, Figure_1B,, Figure_S1E, Figure_S1F
TCGA-A6-5659	COAD	Colon Adenocarcinoma	MALE	82	Stage I	2.9449	c1_low	Figure_S1A, Figure_2F, Figure_1B,, Figure_1C, Figure_1D, Figure_S1E, Figure_S1F
TCGA-A6-5660	COAD	Colon Adenocarcinoma	MALE	73	Stage IIIC	6.04443	c2_high	Figure_S1A, Figure_2F, Figure_1B,, Figure_1C, Figure_1D, Figure_S1E, Figure_S1F
TCGA-A6-5662	COAD	Colon Adenocarcinoma	MALE	46	Stage IVA	3.46601	c2_high	Figure_S1A, Figure_2F, Figure_1B,, Figure_1C, Figure_1D, Figure_S1E, Figure_S1F
TCGA-A6-5664	COAD	Colon Adenocarcinoma	MALE	80	Stage IIIC	6.82872	c2_high	Figure_S1A, Figure_2F, , Figure_1C, Figure_1D, Figure_S1E, Figure_S1F
TCGA-A6-6138	COAD	Colon Adenocarcinoma	MALE	61	Stage I	0.766261	c1_low	Figure_S1A, Figure_2F, , Figure_S1E, Figure_S1F
TCGA-A6-6140	COAD	Colon Adenocarcinoma	MALE	62	Stage IIA	7.54137	c2_high	Figure_S1A, Figure_2F, , Figure_1C, Figure_1D, Figure_S1E, Figure_S1F
TCGA-A6-6141	COAD	Colon Adenocarcinoma	MALE	31	Stage IIA	5.04348	c2_high	Figure_S1A, Figure_2F, , Figure_1C, Figure_1D, Figure_S1E, Figure_S1F
TCGA-A6-6142	COAD	Colon Adenocarcinoma	FEMALE	56	Stage IVA	5.54044	c2_high	Figure_S1A, Figure_2F, , Figure_1C, Figure_1D, Figure_S1E, Figure_S1F
TCGA-A6-6648	COAD	Colon Adenocarcinoma	MALE	56	Stage IVA	1.3885	c1_low	Figure_S1A, Figure_2F, , Figure_1C, Figure_1D, Figure_S1E, Figure_S1F
TCGA-A6-6651	COAD	Colon Adenocarcinoma	FEMALE	55	Stage IIIB	-4.72739	c0_no	Figure_S1A, Figure_2F, , Figure_1C, Figure_1D, Figure_S1E, Figure_S1F
TCGA-A6-6653	COAD	Colon Adenocarcinoma	MALE	82	Stage I	0.212636	c1_low	Figure_S1A, Figure_2F, , Figure_1C, Figure_1D, Figure_S1E, Figure_S1F
TCGA-A6-6654	COAD	Colon Adenocarcinoma	FEMALE	65	Stage IIIB	2.08055	c1_low	Figure_S1A, Figure_2F, , Figure_1C, Figure_1D, Figure_S1E, Figure_S1F
TCGA-A6-6780	COAD	Colon Mucinous Adenocarcinoma	MALE	74	Stage IIA	3.78439	c2_high	Figure_S1A, Figure_2F, , Figure_1C, Figure_1D, Figure_S1E, Figure_S1F
TCGA-A6-A566	COAD	Colon Mucinous Adenocarcinoma	FEMALE	55	Stage IIIB	3.49678	c2_high	Figure_S1A, Figure_2F, , Figure_1C, Figure_1D, Figure_S1E, Figure_S1F
TCGA-A6-A567	COAD	Colon Adenocarcinoma	MALE	56	Stage IV	-4.72739	c0_no	Figure_S1A, Figure_2F, , Figure_1C, Figure_1D, Figure_S1E, Figure_S1F
TCGA-AA-3488	COAD	Colon Adenocarcinoma	MALE	58	Stage IV	2.8039	c1_low	Figure_S1A, Figure_2F, , Figure_1C, Figure_1D, Figure_S1E, Figure_S1F
TCGA-AA-3489	COAD	Colon Adenocarcinoma	MALE	75	Stage II	4.66352	c2_high	Figure_S1A, Figure_2F, , Figure_1C, Figure_1D, Figure_S1E, Figure_S1F
TCGA-AA-3492	COAD	Colon Adenocarcinoma	FEMALE	90	Stage II	7.04404	c2_high	Figure_S1A, Figure_2F, , Figure_1C, Figure_1D, Figure_S1E, Figure_S1F
TCGA-AA-3496	COAD	Colon Adenocarcinoma	FEMALE	83	Stage II	3.52662	c2_high	Figure_S1A, Figure_2F, , Figure_S1E, Figure_S1F
TCGA-AA-3502	COAD	Colon Adenocarcinoma	MALE	73	Stage I	4.8521	c2_high	Figure_S1A, Figure_2F, , Figure_1C, Figure_1D, Figure_S1E, Figure_S1F
TCGA-AA-3510	COAD	Colon Adenocarcinoma	MALE	70	Stage II	10.7564	c2_high	Figure_S1A, Figure_2F, , Figure_S1E, Figure_S1F
TCGA-AA-3519	COAD	Colon Adenocarcinoma	MALE	63	Stage III	5.04991	c2_high	Figure_S1A, Figure_2F, Figure_1B,, Figure_1C, Figure_1D, Figure_S1E, Figure_S1F
TCGA-AA-3527	COAD	Colon Adenocarcinoma	FEMALE	90	Stage IIA	-4.72739	c0_no	Figure_S1A, Figure_2F, Figure_1B,, Figure_1C, Figure_1D, Figure_S1E, Figure_S1F
TCGA-AA-3529	COAD	Colon Adenocarcinoma	FEMALE	78	Stage IIIC	5.19301	c2_high	Figure_S1A, Figure_2F, Figure_1B,, Figure_1C, Figure_1D, Figure_S1E, Figure_S1F
TCGA-AA-3530	COAD	Colon Adenocarcinoma	MALE	80	Stage I	-4.72739	c0_no	Figure_S1A, Figure_2F, Figure_1B,, Figure_1C, Figure_1D, Figure_S1E, Figure_S1F
TCGA-AA-3531	COAD	Colon Adenocarcinoma	FEMALE	75	Stage IIA	-4.72739	c0_no	Figure_S1A, Figure_2F, Figure_1B,, Figure_1C, Figure_1D, Figure_S1E, Figure_S1F
TCGA-AA-3532	COAD	Colon Adenocarcinoma	MALE	63	Stage IIA	-4.72739	c0_no	Figure_S1A, Figure_2F, Figure_1B,, Figure_1C, Figure_1D, Figure_S1E, Figure_S1F
TCGA-AA-3544	COAD	Colon Adenocarcinoma	MALE	68	Stage I	-4.72739	c0_no	Figure_S1A, Figure_2F, , Figure_S1E, Figure_S1F
TCGA-AA-3548	COAD	Colon Adenocarcinoma	FEMALE	71	Stage IIIC	-4.72739	c0_no	Figure_S1A, Figure_2F, , Figure_S1E, Figure_S1F
TCGA-AA-3549	COAD	Colon Adenocarcinoma	MALE	69	Stage I	1.20662	c1_low	Figure_S1A, Figure_2F, , Figure_1C, Figure_1D, Figure_S1E, Figure_S1F
TCGA-AA-3552	COAD	Colon Adenocarcinoma	MALE	85	Stage IIIC	1.79323	c1_low	Figure_S1A, Figure_2F, , Figure_1C, Figure_1D, Figure_S1E, Figure_S1F
TCGA-AA-3556	COAD	[Not Available]	MALE	78	Stage I	2.19821	c1_low	Figure_S1A, Figure_2F, , Figure_1C, Figure_1D, Figure_S1E, Figure_S1F
TCGA-AA-3560	COAD	Colon Adenocarcinoma	FEMALE	72	Stage IIIC	-4.72739	c0_no	Figure_S1A, Figure_2F, , Figure_1C, Figure_1D, Figure_S1E, Figure_S1F
TCGA-AA-3561	COAD	Colon Adenocarcinoma	MALE	72	Stage IIA	-4.72739	c0_no	Figure_S1A, Figure_2F, , Figure_1C, Figure_1D, Figure_S1E, Figure_S1F
TCGA-AA-3662	COAD	Colon Adenocarcinoma	FEMALE	80	Stage IV	2.89086	c1_low	Figure_S1A, Figure_2F, , Figure_1C, Figure_1D, Figure_S1E, Figure_S1F
TCGA-AA-3666	COAD	Colon Adenocarcinoma	MALE	68	Stage III	1.79323	c1_low	Figure_S1A, Figure_2F, , Figure_S1E, Figure_S1F
TCGA-AA-3672	COAD	Colon Adenocarcinoma	FEMALE	90	Stage III	-1.56767	c1_low	Figure_S1A, Figure_2F, , Figure_1C, Figure_1D, Figure_S1E, Figure_S1F
TCGA-AA-3673	COAD	Colon Adenocarcinoma	FEMALE	53	Stage II	1.3885	c1_low	Figure_S1A, Figure_2F, , Figure_1C, Figure_1D, Figure_S1E, Figure_S1F
TCGA-AA-3675	COAD	Colon Adenocarcinoma	MALE	84	Stage II	1.40908	c1_low	Figure_S1A, Figure_2F, , Figure_S1E, Figure_S1F
TCGA-AA-3678	COAD	Colon Adenocarcinoma	FEMALE	60	Stage III	2.56563	c1_low	Figure_S1A, Figure_2F, , Figure_1C, Figure_1D, Figure_S1E, Figure_S1F
TCGA-AA-3679	COAD	Colon Adenocarcinoma	MALE	59	Stage IV	1.61121	c1_low	Figure_S1A, Figure_2F, , Figure_1C, Figure_1D, Figure_S1E, Figure_S1F
TCGA-AA-3681	COAD	Colon Adenocarcinoma	FEMALE	77	Stage III	2.3987	c1_low	Figure_S1A, Figure_2F, , Figure_S1E, Figure_S1F
TCGA-AA-3685	COAD	Colon Adenocarcinoma	MALE	69	Stage II	-4.72739	c0_no	Figure_S1A, Figure_2F, , Figure_S1E, Figure_S1F
TCGA-AA-3692	COAD	Colon Mucinous Adenocarcinoma	FEMALE	47	Stage IV	0.697562	c1_low	Figure_S1A, Figure_2F, , Figure_S1E, Figure_S1F
TCGA-AA-3693	COAD	Colon Adenocarcinoma	FEMALE	77	Stage IV	-4.72739	c0_no	Figure_S1A, Figure_2F, , Figure_1C, Figure_1D, Figure_S1E, Figure_S1F
TCGA-AA-3710	COAD	Colon Adenocarcinoma	FEMALE	80	Stage IIA	4.7792	c2_high	Figure_S1A, Figure_2F, , Figure_1C, Figure_1D, Figure_S1E, Figure_S1F
TCGA-AA-3812	COAD	Colon Adenocarcinoma	FEMALE	82	Stage IIA	-4.72739	c0_no	Figure_S1A, Figure_2F, , Figure_1C, Figure_1D, Figure_S1E, Figure_S1F
TCGA-AA-3821	COAD	Colon Mucinous Adenocarcinoma	FEMALE	81	Stage I	0.477535	c1_low	Figure_S1A, Figure_2F, , Figure_1C, Figure_1D, Figure_S1E, Figure_S1F
TCGA-AA-3837	COAD	Colon Mucinous Adenocarcinoma	MALE	67	Stage IIA	1.12072	c1_low	Figure_S1A, Figure_2F, , Figure_S1E, Figure_S1F
TCGA-AA-3841	COAD	Colon Adenocarcinoma	MALE	66	Stage IIA	-1.85023	c1_low	Figure_S1A, Figure_2F, , Figure_1C, Figure_1D, Figure_S1E, Figure_S1F
TCGA-AA-3848	COAD	Colon Adenocarcinoma	FEMALE	82	Stage IIIC	1.73125	c1_low	Figure_S1A, Figure_2F, , Figure_1C, Figure_1D, Figure_S1E, Figure_S1F
TCGA-AA-3850	COAD	Colon Adenocarcinoma	MALE	74	Stage I	3.78805	c2_high	Figure_S1A, Figure_2F, , Figure_S1E, Figure_S1F
TCGA-AA-3855	COAD	Colon Adenocarcinoma	MALE	72	Stage I	-4.72739	c0_no	Figure_S1A, Figure_2F, , Figure_1C, Figure_1D, Figure_S1E, Figure_S1F
TCGA-AA-3856	COAD	Colon Adenocarcinoma	MALE	59	Stage IIA	-4.72739	c0_no	Figure_S1A, Figure_2F, , Figure_1C, Figure_1D, Figure_S1E, Figure_S1F
TCGA-AA-3860	COAD	Colon Adenocarcinoma	FEMALE	53	Stage IIIB	-4.72739	c0_no	Figure_S1A, Figure_2F, , Figure_1C, Figure_1D, Figure_S1E, Figure_S1F
TCGA-AA-3862	COAD	Colon Adenocarcinoma	MALE	82	Stage IIA	-4.72739	c0_no	Figure_S1A, Figure_2F, , Figure_S1E, Figure_S1F
TCGA-AA-3864	COAD	Colon Adenocarcinoma	MALE	71	Stage II	5.42499	c2_high	Figure_S1A, Figure_2F, , Figure_1C, Figure_1D, Figure_S1E, Figure_S1F
TCGA-AA-3867	COAD	Colon Adenocarcinoma	MALE	74	Stage IV	1.85768	c1_low	Figure_S1A, Figure_2F, , Figure_1C, Figure_1D, Figure_S1E, Figure_S1F
TCGA-AA-3872	COAD	Colon Adenocarcinoma	MALE	45	Stage IV	-4.72739	c0_no	Figure_S1A, Figure_2F, , Figure_1C, Figure_1D, Figure_S1E, Figure_S1F
TCGA-AA-3875	COAD	Colon Adenocarcinoma	FEMALE	78	Stage I	-1.22226	c1_low	Figure_S1A, Figure_2F, , Figure_1C, Figure_1D, Figure_S1E, Figure_S1F
TCGA-AA-3930	COAD	Colon Adenocarcinoma	MALE	66	Stage IV	5.34285	c2_high	Figure_S1A, Figure_2F, , Figure_1C, Figure_1D, Figure_S1E, Figure_S1F
TCGA-AA-3952	COAD	Colon Adenocarcinoma	MALE	68	Stage IIIC	-4.72739	c0_no	Figure_S1A, Figure_2F, , Figure_1C, Figure_1D, Figure_S1E, Figure_S1F
TCGA-AA-3956	COAD	Colon Adenocarcinoma	MALE	65	Stage IIA	-3.62878	c1_low	Figure_S1A, Figure_2F, , Figure_1C, Figure_1D, Figure_S1E, Figure_S1F
TCGA-AA-3966	COAD	Colon Mucinous Adenocarcinoma	FEMALE	89	Stage IIA	6.05211	c2_high	Figure_S1A, Figure_2F, , Figure_1C, Figure_1D, Figure_S1E, Figure_S1F
TCGA-AA-3971	COAD	Colon Adenocarcinoma	MALE	58	Stage III	-4.72739	c0_no	Figure_S1A, Figure_2F, , Figure_1C, Figure_1D, Figure_S1E, Figure_S1F
TCGA-AA-3979	COAD	Colon Adenocarcinoma	MALE	84	Stage IIA	5.00604	c2_high	Figure_S1A, Figure_2F, , Figure_1C, Figure_1D, Figure_S1E, Figure_S1F
TCGA-AA-3980	COAD	Colon Adenocarcinoma	FEMALE	89	Stage I	1.41921	c1_low	Figure_S1A, Figure_2F, , Figure_S1E, Figure_S1F
TCGA-AA-3989	COAD	Colon Adenocarcinoma	MALE	84	Stage IV	1.10498	c1_low	Figure_S1A, Figure_2F, , Figure_1C, Figure_1D, Figure_S1E, Figure_S1F
TCGA-AA-A00W	COAD	Colon Adenocarcinoma	MALE	80	Stage I	-4.72739	c0_no	Figure_S1A, Figure_2F, , Figure_1C, Figure_1D, Figure_S1E, Figure_S1F
TCGA-AA-A00Z	COAD	Colon Adenocarcinoma	MALE	70	Stage IIA	2.48564	c1_low	Figure_S1A, Figure_2F, , Figure_1C, Figure_1D, Figure_S1E, Figure_S1F
TCGA-AA-A010	COAD	Colon Adenocarcinoma	FEMALE	46	Stage IIB	3.61116	c2_high	Figure_S1A, Figure_2F, , Figure_S1E, Figure_S1F
TCGA-AA-A017	COAD	Colon Adenocarcinoma	FEMALE	57	Stage IIA	-1.15822	c1_low	Figure_S1A, Figure_2F, , Figure_1C, Figure_1D, Figure_S1E, Figure_S1F
TCGA-AA-A01D	COAD	Colon Mucinous Adenocarcinoma	FEMALE	47	Stage IIIC	-0.259614	c1_low	Figure_S1A, Figure_2F, , Figure_1C, Figure_1D, Figure_S1E, Figure_S1F
TCGA-AA-A01G	COAD	Colon Mucinous Adenocarcinoma	MALE	63	Stage IIA	-4.72739	c0_no	Figure_S1A, Figure_2F, , Figure_1C, Figure_1D, Figure_S1E, Figure_S1F
TCGA-AA-A01I	COAD	Colon Adenocarcinoma	MALE	76	Stage I	-4.72739	c0_no	Figure_S1A, Figure_2F, , Figure_1C, Figure_1D, Figure_S1E, Figure_S1F
TCGA-AA-A01K	COAD	Colon Adenocarcinoma	FEMALE	74	Stage IIIC	4.98367	c2_high	Figure_S1A, Figure_2F, , Figure_1C, Figure_1D, Figure_S1E, Figure_S1F
TCGA-AA-A01S	COAD	Colon Adenocarcinoma	FEMALE	47	Stage III	0.125619	c1_low	Figure_S1A, Figure_2F, , Figure_1C, Figure_1D, Figure_S1E, Figure_S1F
TCGA-AA-A01T	COAD	Colon Adenocarcinoma	FEMALE	63	Stage III	3.23247	c2_high	Figure_S1A, Figure_2F, , Figure_1C, Figure_1D, Figure_S1E, Figure_S1F
TCGA-AA-A01V	COAD	Colon Adenocarcinoma	MALE	59	Stage I	2.08055	c1_low	Figure_S1A, Figure_2F, , Figure_1C, Figure_1D, Figure_S1E, Figure_S1F
TCGA-AA-A01Z	COAD	Colon Adenocarcinoma	MALE	68	Stage II	-4.72739	c0_no	Figure_S1A, Figure_2F, , Figure_S1E, Figure_S1F
TCGA-AA-A024	COAD	Colon Mucinous Adenocarcinoma	MALE	81	Stage II	1.10156	c1_low	Figure_S1A, Figure_2F, , Figure_1C, Figure_1D, Figure_S1E, Figure_S1F
TCGA-AA-A029	COAD	Colon Adenocarcinoma	MALE	67	Stage II	3.71878	c2_high	Figure_S1A, Figure_2F, , Figure_1C, Figure_1D, Figure_S1E, Figure_S1F
TCGA-AA-A02E	COAD	Colon Adenocarcinoma	FEMALE	82	Stage IV	0.697562	c1_low	Figure_S1A, Figure_2F, , Figure_1C, Figure_1D, Figure_S1E, Figure_S1F
TCGA-AA-A02J	COAD	Colon Adenocarcinoma	FEMALE	70	Stage IV	2.63969	c1_low	Figure_S1A, Figure_2F, , Figure_1C, Figure_1D, Figure_S1E, Figure_S1F
TCGA-AA-A02K	COAD	Colon Adenocarcinoma	MALE	50	Stage IV	-4.72739	c0_no	Figure_S1A, Figure_2F, , Figure_1C, Figure_1D, Figure_S1E, Figure_S1F
TCGA-AA-A02O	COAD	Colon Adenocarcinoma	MALE	82	Stage II	-4.72739	c0_no	Figure_S1A, Figure_2F, , Figure_1C, Figure_1D, Figure_S1E, Figure_S1F
TCGA-AA-A02R	COAD	Colon Adenocarcinoma	FEMALE	84	Stage IIA	1.79323	c1_low	Figure_S1A, Figure_2F, , Figure_1C, Figure_1D, Figure_S1E, Figure_S1F
TCGA-AA-A02W	COAD	Colon Adenocarcinoma	FEMALE	73	Stage I	-4.72739	c0_no	Figure_S1A, Figure_2F, , Figure_1C, Figure_1D, Figure_S1E, Figure_S1F
TCGA-AD-6899	COAD	Colon Mucinous Adenocarcinoma	MALE	84	Stage IIIC	9.46368	c2_high	Figure_S1A, Figure_2F, , Figure_1C, Figure_1D, Figure_S1E, Figure_S1F
TCGA-AD-6964	COAD	Colon Adenocarcinoma	MALE	58	[Not Available]	-4.72739	c0_no	Figure_S1A, Figure_2F, , Figure_1C, Figure_1D, Figure_S1E, Figure_S1F
TCGA-AD-6965	COAD	Colon Adenocarcinoma	MALE	62	Stage IIIC	-4.72739	c0_no	Figure_S1A, Figure_2F, , Figure_1C, Figure_1D, Figure_S1E, Figure_S1F
TCGA-AU-3779	COAD	Colon Adenocarcinoma	FEMALE	80	Stage IIA	1.79323	c1_low	Figure_S1A, Figure_2F, , Figure_1C, Figure_1D, Figure_S1E, Figure_S1F
TCGA-AY-4070	COAD	Colon Adenocarcinoma	FEMALE	50	Stage IIIC	4.16887	c2_high	Figure_S1A, Figure_2F, , Figure_1C, Figure_1D, Figure_S1E, Figure_S1F
TCGA-AY-4071	COAD	[Not Available]	FEMALE	63	Stage I	3.21923	c2_high	Figure_S1A, Figure_2F, , Figure_1C, Figure_1D, Figure_S1E, Figure_S1F
TCGA-AY-6386	COAD	Colon Adenocarcinoma	FEMALE	66	Stage IIIB	7.9535	c2_high	Figure_S1A, Figure_2F, , Figure_1C, Figure_1D, Figure_S1E, Figure_S1F
TCGA-AZ-4323	COAD	Colon Adenocarcinoma	MALE	37	Stage IV	8.86976	c2_high	Figure_S1A, Figure_2F, , Figure_1C, Figure_1D, Figure_S1E, Figure_S1F
TCGA-AZ-4614	COAD	Colon Adenocarcinoma	FEMALE	71	Stage IVA	-4.72739	c0_no	Figure_S1A, Figure_2F, , Figure_S1E, Figure_S1F
TCGA-AZ-4684	COAD	Colon Adenocarcinoma	MALE	49	Stage IVA	2.89086	c1_low	Figure_S1A, Figure_2F, , Figure_S1E, Figure_S1F
TCGA-AZ-5403	COAD	Colon Adenocarcinoma	MALE	43	Stage II	1.85097	c1_low	Figure_S1A, Figure_2F, , Figure_1C, Figure_1D, Figure_S1E, Figure_S1F
TCGA-AZ-6599	COAD	Colon Adenocarcinoma	MALE	72	Stage I	1.61121	c1_low	Figure_S1A, Figure_2F, , Figure_1C, Figure_1D, Figure_S1E, Figure_S1F
TCGA-AZ-6603	COAD	Colon Adenocarcinoma	FEMALE	77	[Not Available]	-4.72739	c0_no	Figure_S1A, Figure_2F, , Figure_1C, Figure_1D, Figure_S1E, Figure_S1F
TCGA-AZ-6606	COAD	Colon Adenocarcinoma	MALE	81	Stage IV	7.79612	c2_high	Figure_S1A, Figure_2F, , Figure_1C, Figure_1D, Figure_S1E, Figure_S1F
TCGA-AZ-6608	COAD	Colon Adenocarcinoma	FEMALE	55	Stage IIIA	-4.72739	c0_no	Figure_S1A, Figure_2F, , Figure_1C, Figure_1D, Figure_S1E, Figure_S1F
TCGA-CA-5255	COAD	Colon Adenocarcinoma	MALE	45	Stage IIA	3.49678	c2_high	Figure_S1A, Figure_2F, , Figure_1C, Figure_1D, Figure_S1E, Figure_S1F
TCGA-CA-5256	COAD	Colon Adenocarcinoma	FEMALE	54	Stage IIA	-4.72739	c0_no	Figure_S1A, Figure_2F, , Figure_1C, Figure_1D, Figure_S1E, Figure_S1F
TCGA-CA-6716	COAD	Colon Adenocarcinoma	MALE	65	Stage IIA	-4.72739	c0_no	Figure_S1A, Figure_2F, , Figure_1C, Figure_1D, Figure_S1E, Figure_S1F
TCGA-CK-4948	COAD	Colon Adenocarcinoma	FEMALE	45	Stage III	-4.72739	c0_no	Figure_S1A, Figure_2F, , Figure_1C, Figure_1D, Figure_S1E, Figure_S1F
TCGA-CK-4950	COAD	Colon Mucinous Adenocarcinoma	FEMALE	68	Stage IIIB	4.03295	c2_high	Figure_S1A, Figure_2F, , Figure_1C, Figure_1D, Figure_S1E, Figure_S1F
TCGA-CK-4951	COAD	Colon Mucinous Adenocarcinoma	FEMALE	79	Stage IIA	-4.72739	c0_no	Figure_S1A, Figure_2F, , Figure_1C, Figure_1D, Figure_S1E, Figure_S1F
TCGA-CK-5914	COAD	Colon Adenocarcinoma	MALE	81	Stage IIIB	3.69042	c2_high	Figure_S1A, Figure_2F, , Figure_1C, Figure_1D, Figure_S1E, Figure_S1F
TCGA-CK-5915	COAD	Colon Adenocarcinoma	MALE	63	Stage I	-4.72739	c0_no	Figure_S1A, Figure_2F, , Figure_1C, Figure_1D, Figure_S1E, Figure_S1F
TCGA-CK-6746	COAD	Colon Adenocarcinoma	FEMALE	84	Stage IIB	2.19821	c1_low	Figure_S1A, Figure_2F, , Figure_1C, Figure_1D, Figure_S1E, Figure_S1F
TCGA-CK-6747	COAD	Colon Adenocarcinoma	FEMALE	87	Stage IIA	0.697562	c1_low	Figure_S1A, Figure_2F, , Figure_1C, Figure_1D, Figure_S1E, Figure_S1F
TCGA-CK-6748	COAD	Colon Mucinous Adenocarcinoma	FEMALE	45	Stage IV	3.63782	c2_high	Figure_S1A, Figure_2F, , Figure_1C, Figure_1D, Figure_S1E, Figure_S1F
TCGA-CK-6751	COAD	Colon Mucinous Adenocarcinoma	FEMALE	88	Stage I	3.51714	c2_high	Figure_S1A, Figure_2F, , Figure_1C, Figure_1D, Figure_S1E, Figure_S1F
TCGA-CM-4743	COAD	Colon Adenocarcinoma	MALE	69	Stage IIA	1.94717	c1_low	Figure_S1A, Figure_2F, , Figure_1C, Figure_1D, Figure_S1E, Figure_S1F
TCGA-CM-4744	COAD	Colon Adenocarcinoma	MALE	69	Stage I	5.2081	c2_high	Figure_S1A, Figure_2F, , Figure_S1E, Figure_S1F
TCGA-CM-4752	COAD	Colon Adenocarcinoma	MALE	58	Stage IIA	2.19821	c1_low	Figure_S1A, Figure_2F, , Figure_1C, Figure_1D, Figure_S1E, Figure_S1F
TCGA-CM-5344	COAD	Colon Adenocarcinoma	FEMALE	39	Stage IIIB	0.697562	c1_low	Figure_S1A, Figure_2F, , Figure_1C, Figure_1D, Figure_S1E, Figure_S1F
TCGA-CM-5348	COAD	Colon Adenocarcinoma	MALE	72	Stage IIIB	0.00881063	c1_low	Figure_S1A, Figure_2F, , Figure_1C, Figure_1D, Figure_S1E, Figure_S1F
TCGA-CM-5349	COAD	Colon Adenocarcinoma	FEMALE	68	Stage IIA	-4.72739	c0_no	Figure_S1A, Figure_2F, , Figure_1C, Figure_1D, Figure_S1E, Figure_S1F
TCGA-CM-5862	COAD	Colon Adenocarcinoma	MALE	80	Stage IVA	-3.16574	c1_low	Figure_S1A, Figure_2F, , Figure_1C, Figure_1D, Figure_S1E, Figure_S1F
TCGA-CM-5868	COAD	Colon Adenocarcinoma	FEMALE	59	Stage IVA	6.21062	c2_high	Figure_S1A, Figure_2F, , Figure_S1E, Figure_S1F
TCGA-CM-6161	COAD	Colon Adenocarcinoma	FEMALE	36	Stage I	-4.72739	c0_no	Figure_S1A, Figure_2F, , Figure_1C, Figure_1D, Figure_S1E, Figure_S1F
TCGA-CM-6164	COAD	Colon Adenocarcinoma	FEMALE	46	Stage IIA	4.21964	c2_high	Figure_S1A, Figure_2F, , Figure_1C, Figure_1D, Figure_S1E, Figure_S1F
TCGA-CM-6165	COAD	Colon Adenocarcinoma	MALE	74	Stage IIA	-4.72739	c0_no	Figure_S1A, Figure_2F, , Figure_1C, Figure_1D, Figure_S1E, Figure_S1F
TCGA-CM-6166	COAD	Colon Adenocarcinoma	FEMALE	48	Stage I	-4.72739	c0_no	Figure_S1A, Figure_2F, , Figure_1C, Figure_1D, Figure_S1E, Figure_S1F
TCGA-CM-6167	COAD	Colon Adenocarcinoma	FEMALE	57	Stage IIIC	4.34392	c2_high	Figure_S1A, Figure_2F, , Figure_1C, Figure_1D, Figure_S1E, Figure_S1F
TCGA-CM-6168	COAD	Colon Adenocarcinoma	FEMALE	84	Stage IIA	5.47862	c2_high	Figure_S1A, Figure_2F, , Figure_1C, Figure_1D, Figure_S1E, Figure_S1F
TCGA-CM-6171	COAD	Colon Adenocarcinoma	FEMALE	77	Stage I	5.51356	c2_high	Figure_S1A, Figure_2F, , Figure_1C, Figure_1D, Figure_S1E, Figure_S1F
TCGA-CM-6676	COAD	Colon Adenocarcinoma	MALE	82	Stage I	-4.72739	c0_no	Figure_S1A, Figure_2F, , Figure_1C, Figure_1D, Figure_S1E, Figure_S1F
TCGA-CM-6679	COAD	Colon Adenocarcinoma	MALE	58	Stage IIA	1.10156	c1_low	Figure_S1A, Figure_2F, , Figure_1C, Figure_1D, Figure_S1E, Figure_S1F
TCGA-CM-6680	COAD	Colon Adenocarcinoma	FEMALE	78	Stage IIIB	7.03538	c2_high	Figure_S1A, Figure_2F, , Figure_1C, Figure_1D, Figure_S1E, Figure_S1F
TCGA-D5-5538	COAD	Colon Adenocarcinoma	FEMALE	60	Stage IIIB	-2.06588	c1_low	Figure_S1A, Figure_2F, , Figure_1C, Figure_1D, Figure_S1E, Figure_S1F
TCGA-D5-5539	COAD	Colon Mucinous Adenocarcinoma	MALE	60	Stage IIIA	1.39118	c1_low	Figure_S1A, Figure_2F, , Figure_S1E, Figure_S1F
TCGA-D5-5540	COAD	Colon Adenocarcinoma	MALE	73	Stage IIA	4.33085	c2_high	Figure_S1A, Figure_2F, , Figure_1C, Figure_1D, Figure_S1E, Figure_S1F
TCGA-D5-6531	COAD	Colon Adenocarcinoma	MALE	75	Stage IIA	3.77679	c2_high	Figure_S1A, Figure_2F, , Figure_S1E, Figure_S1F
TCGA-D5-6533	COAD	Colon Adenocarcinoma	FEMALE	68	[Discrepancy]	1.79323	c1_low	Figure_S1A, Figure_2F, , Figure_1C, Figure_1D, Figure_S1E, Figure_S1F
TCGA-D5-6534	COAD	Colon Mucinous Adenocarcinoma	FEMALE	62	Stage IIA	2.08164	c1_low	Figure_S1A, Figure_2F, , Figure_1C, Figure_1D, Figure_S1E, Figure_S1F
TCGA-D5-6535	COAD	Colon Adenocarcinoma	FEMALE	80	Stage IIIB	0.697562	c1_low	Figure_S1A, Figure_2F, , Figure_S1E, Figure_S1F
TCGA-D5-6537	COAD	Colon Adenocarcinoma	MALE	64	Stage IIIB	3.73788	c2_high	Figure_S1A, Figure_2F, , Figure_1C, Figure_1D, Figure_S1E, Figure_S1F
TCGA-D5-6538	COAD	Colon Adenocarcinoma	FEMALE	79	Stage IIIB	4.47744	c2_high	Figure_S1A, Figure_2F, , Figure_1C, Figure_1D, Figure_S1E, Figure_S1F
TCGA-D5-6541	COAD	Colon Adenocarcinoma	MALE	49	Stage IIA	2.9462	c2_high	Figure_S1A, Figure_2F, , Figure_1C, Figure_1D, Figure_S1E, Figure_S1F
TCGA-D5-6930	COAD	Colon Mucinous Adenocarcinoma	MALE	67	Stage IIA	4.68256	c2_high	Figure_S1A, Figure_2F, , Figure_1C, Figure_1D, Figure_S1E, Figure_S1F
TCGA-D5-6932	COAD	Colon Adenocarcinoma	MALE	69	Stage IIA	3.43516	c2_high	Figure_S1A, Figure_2F, , Figure_1C, Figure_1D, Figure_S1E, Figure_S1F
TCGA-D5-7000	COAD	Colon Mucinous Adenocarcinoma	FEMALE	79	Stage I	7.56568	c2_high	Figure_S1A, Figure_2F, , Figure_S1E, Figure_S1F
TCGA-DM-A0X9	COAD	Colon Adenocarcinoma	FEMALE	71	Stage IIA	-4.72739	c0_no	Figure_S1A, Figure_2F, , Figure_1C, Figure_1D, Figure_S1E, Figure_S1F
TCGA-DM-A0XD	COAD	Colon Adenocarcinoma	MALE	65	Stage IIA	4.21964	c2_high	Figure_S1A, Figure_2F, , Figure_S1E, Figure_S1F
TCGA-DM-A0XF	COAD	[Discrepancy]	FEMALE	68	Stage IIIC	-4.72739	c0_no	Figure_S1A, Figure_2F, , Figure_1C, Figure_1D, Figure_S1E, Figure_S1F
TCGA-DM-A1D0	COAD	Colon Adenocarcinoma	FEMALE	79	Stage IIA	10.6077	c2_high	Figure_S1A, Figure_2F, , Figure_1C, Figure_1D, Figure_S1E, Figure_S1F
TCGA-DM-A1D4	COAD	Colon Adenocarcinoma	MALE	80	Stage IIA	-4.72739	c0_no	Figure_S1A, Figure_2F, , Figure_1C, Figure_1D, Figure_S1E, Figure_S1F
TCGA-DM-A1D6	COAD	Colon Mucinous Adenocarcinoma	MALE	88	Stage IIA	0.697562	c1_low	Figure_S1A, Figure_2F, , Figure_1C, Figure_1D, Figure_S1E, Figure_S1F
TCGA-DM-A1D8	COAD	Colon Adenocarcinoma	FEMALE	50	[Not Available]	0.697562	c1_low	Figure_S1A, Figure_2F, , Figure_1C, Figure_1D, Figure_S1E, Figure_S1F
TCGA-DM-A1HA	COAD	Colon Adenocarcinoma	MALE	82	Stage IIIC	-4.72739	c0_no	Figure_S1A, Figure_2F, , Figure_1C, Figure_1D, Figure_S1E, Figure_S1F
TCGA-DM-A285	COAD	Colon Mucinous Adenocarcinoma	FEMALE	71	Stage IV	0.697562	c1_low	Figure_S1A, Figure_2F, , Figure_S1E, Figure_S1F
TCGA-DM-A28A	COAD	Colon Adenocarcinoma	MALE	78	Stage IIIC	0.697562	c1_low	Figure_S1A, Figure_2F, , Figure_S1E, Figure_S1F
TCGA-DM-A28C	COAD	Colon Adenocarcinoma	MALE	74	Stage IIA	-4.72739	c0_no	Figure_S1A, Figure_2F, , Figure_S1E, Figure_S1F
TCGA-DM-A28G	COAD	Colon Adenocarcinoma	MALE	75	Stage IIA	2.99617	c2_high	Figure_S1A, Figure_2F, , Figure_1C, Figure_1D, Figure_S1E, Figure_S1F
TCGA-DM-A28H	COAD	Colon Adenocarcinoma	MALE	50	Stage IIIC	9.62987	c2_high	Figure_S1A, Figure_2F, , Figure_1C, Figure_1D, Figure_S1E, Figure_S1F
TCGA-DM-A28K	COAD	Colon Mucinous Adenocarcinoma	MALE	75	Stage IIA	7.02924	c2_high	Figure_S1A, Figure_2F, , Figure_S1E, Figure_S1F
TCGA-F4-6460	COAD	Colon Adenocarcinoma	FEMALE	51	Stage IIIB	1.79323	c1_low	Figure_S1A, Figure_2F, , Figure_1C, Figure_1D, Figure_S1E, Figure_S1F
TCGA-F4-6570	COAD	Colon Adenocarcinoma	FEMALE	78	Stage IIA	0.697562	c1_low	Figure_S1A, Figure_2F, , Figure_1C, Figure_1D, Figure_S1E, Figure_S1F
TCGA-F4-6703	COAD	Colon Adenocarcinoma	MALE	64	Stage IIA	2.19821	c1_low	Figure_S1A, Figure_2F, , Figure_1C, Figure_1D, Figure_S1E, Figure_S1F
TCGA-F4-6704	COAD	Colon Mucinous Adenocarcinoma	MALE	60	Stage IIIC	-4.72739	c0_no	Figure_S1A, Figure_2F, , Figure_1C, Figure_1D, Figure_S1E, Figure_S1F
TCGA-F4-6806	COAD	Colon Adenocarcinoma	FEMALE	59	Stage I	5.8232	c2_high	Figure_S1A, Figure_2F, , Figure_1C, Figure_1D, Figure_S1E, Figure_S1F
TCGA-F4-6808	COAD	Colon Adenocarcinoma	FEMALE	54	Stage I	5.2204	c2_high	Figure_S1A, Figure_2F, , Figure_1C, Figure_1D, Figure_S1E, Figure_S1F
TCGA-F4-6809	COAD	Colon Adenocarcinoma	FEMALE	52	Stage IVA	3.7655	c2_high	Figure_S1A, Figure_2F, , Figure_1C, Figure_1D, Figure_S1E, Figure_S1F
TCGA-F4-6854	COAD	Colon Adenocarcinoma	FEMALE	77	Stage IIA	10.7484	c2_high	Figure_S1A, Figure_2F, , Figure_1C, Figure_1D, Figure_S1E, Figure_S1F
TCGA-G4-6293	COAD	Colon Adenocarcinoma	FEMALE	49	Stage III	4.40071	c2_high	Figure_S1A, Figure_2F, , Figure_1C, Figure_1D, Figure_S1E, Figure_S1F
TCGA-G4-6295	COAD	Colon Adenocarcinoma	FEMALE	70	Stage II	-3.38583	c1_low	Figure_S1A, Figure_2F, Figure_1B,, Figure_1C, Figure_1D, Figure_S1E, Figure_S1F
TCGA-G4-6298	COAD	Colon Adenocarcinoma	MALE	90	Stage IIIB	9.78198	c2_high	Figure_S1A, Figure_2F, Figure_1B,, Figure_1C, Figure_1D, Figure_S1E, Figure_S1F
TCGA-G4-6304	COAD	Colon Adenocarcinoma	FEMALE	66	Stage IIB	8.77097	c2_high	Figure_S1A, Figure_2F, , Figure_1C, Figure_1D, Figure_S1E, Figure_S1F
TCGA-G4-6306	COAD	Colon Adenocarcinoma	MALE	71	[Discrepancy]	-0.313244	c1_low	Figure_S1A, Figure_2F, , Figure_1C, Figure_1D, Figure_S1E, Figure_S1F
TCGA-G4-6310	COAD	Colon Adenocarcinoma	MALE	69	Stage IIIB	1.3885	c1_low	Figure_S1A, Figure_2F, , Figure_1C, Figure_1D, Figure_S1E, Figure_S1F
TCGA-G4-6317	COAD	Colon Adenocarcinoma	FEMALE	51	Stage IIIC	1.94717	c1_low	Figure_S1A, Figure_2F, , Figure_1C, Figure_1D, Figure_S1E, Figure_S1F
TCGA-G4-6321	COAD	Colon Adenocarcinoma	FEMALE	60	Stage III	2.55576	c1_low	Figure_S1A, Figure_2F, , Figure_S1E, Figure_S1F
TCGA-G4-6586	COAD	Colon Adenocarcinoma	FEMALE	73	Stage IIA	10.6322	c2_high	Figure_S1A, Figure_2F, , Figure_1C, Figure_1D, Figure_S1E, Figure_S1F
TCGA-G4-6588	COAD	Colon Adenocarcinoma	FEMALE	58	Stage IIA	8.51643	c2_high	Figure_S1A, Figure_2F, , Figure_1C, Figure_1D, Figure_S1E, Figure_S1F
TCGA-G4-6625	COAD	Colon Adenocarcinoma	FEMALE	77	Stage IIA	-4.72739	c0_no	Figure_S1A, Figure_2F, , Figure_S1E, Figure_S1F
TCGA-NH-A50U	COAD	Colon Mucinous Adenocarcinoma	MALE	42	Stage IVA	2.30347	c1_low	Figure_S1A, Figure_2F, , Figure_S1E, Figure_S1F
TCGA-NH-A5IV	COAD	Colon Adenocarcinoma	FEMALE	90	Stage IIA	-4.72739	c0_no	Figure_S1A, Figure_2F, , Figure_S1E, Figure_S1F
TCGA-NH-A6GC	COAD	Colon Mucinous Adenocarcinoma	FEMALE	66	Stage IVB	0.697562	c1_low	Figure_S1A, Figure_2F, , Figure_S1E, Figure_S1F
TCGA-NH-A8F7	COAD	Colon Adenocarcinoma	FEMALE	53	Stage IIA	1.3885	c1_low	Figure_S1A, Figure_2F, , Figure_S1E, Figure_S1F
TCGA-QG-A5YW	COAD	Colon Mucinous Adenocarcinoma	FEMALE	55	Stage IIIC	-4.72739	c0_no	Figure_S1A, Figure_2F, , Figure_S1E, Figure_S1F
TCGA-QG-A5Z1	COAD	Colon Adenocarcinoma	MALE	71	Stage IIIB	-4.72739	c0_no	Figure_S1A, Figure_2F, , Figure_S1E, Figure_S1F
TCGA-QG-A5Z2	COAD	Colon Adenocarcinoma	MALE	61	Stage I	2.63969	c1_low	Figure_S1A, Figure_2F, , Figure_1C, Figure_1D, Figure_S1E, Figure_S1F
TCGA-QL-A97D	COAD	Colon Adenocarcinoma	FEMALE	84	Stage I	2.70864	c1_low	Figure_S1A, Figure_2F, , Figure_S1E, Figure_S1F
TCGA-RU-A8FL	COAD	Colon Adenocarcinoma	MALE	51	Stage IIIB	0.697562	c1_low	Figure_S1A, Figure_2F, , Figure_S1E, Figure_S1F
TCGA-T9-A92H	COAD	Colon Adenocarcinoma	MALE	82	Stage IIA	0.00881063	c1_low	Figure_S1A, Figure_2F, , Figure_S1E, Figure_S1F
TCGA-AF-2690	READ	Rectal Adenocarcinoma	FEMALE	76	Stage IIIC	-3.08158	c1_low	Figure_S1A, Figure_2F, , Figure_1C, Figure_1D, Figure_S1E, Figure_S1F
TCGA-AF-2691	READ	Rectal Adenocarcinoma	FEMALE	48	Stage I	-4.72739	c0_no	Figure_S1A, Figure_2F, Figure_1B,, Figure_1C, Figure_1D, Figure_S1E, Figure_S1F
TCGA-AF-2693	READ	[Not Available]	MALE	75	Stage I	4.96291	c2_high	Figure_S1A, Figure_2F, , Figure_1C, Figure_1D, Figure_S1E, Figure_S1F
TCGA-AF-3911	READ	Rectal Adenocarcinoma	MALE	48	Stage IIIC	3.21923	c2_high	Figure_S1A, Figure_2F, , Figure_1C, Figure_1D, Figure_S1E, Figure_S1F
TCGA-AF-4110	READ	[Not Available]	MALE	77	Stage IVA	3.58376	c2_high	Figure_S1A, Figure_2F, , Figure_1C, Figure_1D, Figure_S1E, Figure_S1F
TCGA-AF-6136	READ	Rectal Adenocarcinoma	FEMALE	72	Stage IIIB	0.709779	c1_low	Figure_S1A, Figure_2F, , Figure_1C, Figure_1D, Figure_S1E, Figure_S1F
TCGA-AF-6655	READ	Rectal Adenocarcinoma	MALE	66	Stage IIIA	-2.90063	c1_low	Figure_S1A, Figure_2F, , Figure_1C, Figure_1D, Figure_S1E, Figure_S1F
TCGA-AF-6672	READ	Rectal Adenocarcinoma	MALE	43	Stage IV	2.99617	c2_high	Figure_S1A, Figure_2F, , Figure_1C, Figure_1D, Figure_S1E, Figure_S1F
TCGA-AF-A56N	READ	Rectal Adenocarcinoma	FEMALE	47	Stage IIA	4.71858	c2_high	Figure_S1A, Figure_2F, , Figure_S1E, Figure_S1F
TCGA-AG-3581	READ	Rectal Adenocarcinoma	MALE	63	Stage I	3.43427	c2_high	Figure_S1A, Figure_2F, , Figure_1C, Figure_1D, Figure_S1E, Figure_S1F
TCGA-AG-3583	READ	Rectal Mucinous Adenocarcinoma	MALE	66	Stage IV	-4.72739	c0_no	Figure_S1A, Figure_2F, , Figure_1C, Figure_1D, Figure_S1E, Figure_S1F
TCGA-AG-3591	READ	Rectal Adenocarcinoma	FEMALE	66	Stage IIA	-4.72739	c0_no	Figure_S1A, Figure_2F, , Figure_1C, Figure_1D, Figure_S1E, Figure_S1F
TCGA-AG-3598	READ	Rectal Adenocarcinoma	MALE	69	Stage IIA	1.3885	c1_low	Figure_S1A, Figure_2F, , Figure_1C, Figure_1D, Figure_S1E, Figure_S1F
TCGA-AG-3602	READ	Rectal Adenocarcinoma	FEMALE	66	Stage IIIC	4.84426	c2_high	Figure_S1A, Figure_2F, , Figure_S1E, Figure_S1F
TCGA-AG-3605	READ	Rectal Adenocarcinoma	FEMALE	85	Stage IV	6.69457	c2_high	Figure_S1A, Figure_2F, , Figure_1C, Figure_1D, Figure_S1E, Figure_S1F
TCGA-AG-3725	READ	Rectal Adenocarcinoma	FEMALE	90	Stage III	6.02165	c2_high	Figure_S1A, Figure_2F, , Figure_1C, Figure_1D, Figure_S1E, Figure_S1F
TCGA-AG-3731	READ	Rectal Adenocarcinoma	MALE	65	Stage IV	5.59484	c2_high	Figure_S1A, Figure_2F, , Figure_S1E, Figure_S1F
TCGA-AG-3742	READ	Rectal Adenocarcinoma	FEMALE	85	Stage I	-4.72739	c0_no	Figure_S1A, Figure_2F, , Figure_1C, Figure_1D, Figure_S1E, Figure_S1F
TCGA-AG-3881	READ	[Not Available]	FEMALE	83	Stage IIA	4.71858	c2_high	Figure_S1A, Figure_2F, , Figure_1C, Figure_1D, Figure_S1E, Figure_S1F
TCGA-AG-3883	READ	Rectal Adenocarcinoma	MALE	69	Stage I	1.15142	c1_low	Figure_S1A, Figure_2F, , Figure_1C, Figure_1D, Figure_S1E, Figure_S1F
TCGA-AG-3885	READ	Rectal Adenocarcinoma	FEMALE	71	Stage IIIB	3.71987	c2_high	Figure_S1A, Figure_2F, , Figure_S1E, Figure_S1F
TCGA-AG-3887	READ	Rectal Mucinous Adenocarcinoma	MALE	68	Stage IIA	2.9449	c1_low	Figure_S1A, Figure_2F, , Figure_S1E, Figure_S1F
TCGA-AG-3890	READ	Rectal Adenocarcinoma	MALE	62	Stage I	0.697562	c1_low	Figure_S1A, Figure_2F, , Figure_1C, Figure_1D, Figure_S1E, Figure_S1F
TCGA-AG-3892	READ	Rectal Adenocarcinoma	FEMALE	57	Stage I	-4.72739	c0_no	Figure_S1A, Figure_2F, , Figure_1C, Figure_1D, Figure_S1E, Figure_S1F
TCGA-AG-3896	READ	Rectal Adenocarcinoma	FEMALE	85	Stage I	-4.72739	c0_no	Figure_S1A, Figure_2F, , Figure_1C, Figure_1D, Figure_S1E, Figure_S1F
TCGA-AG-3901	READ	Rectal Mucinous Adenocarcinoma	FEMALE	67	Stage IIIB	0.00881063	c1_low	Figure_S1A, Figure_2F, , Figure_1C, Figure_1D, Figure_S1E, Figure_S1F
TCGA-AG-3909	READ	Rectal Adenocarcinoma	FEMALE	69	Stage IIIB	-4.72739	c0_no	Figure_S1A, Figure_2F, , Figure_1C, Figure_1D, Figure_S1E, Figure_S1F
TCGA-AG-3999	READ	Rectal Adenocarcinoma	FEMALE	61	Stage IIIC	8.99068	c2_high	Figure_S1A, Figure_2F, , Figure_1C, Figure_1D, Figure_S1E, Figure_S1F
TCGA-AG-4001	READ	Rectal Adenocarcinoma	FEMALE	74	Stage IIA	2.08055	c1_low	Figure_S1A, Figure_2F, , Figure_1C, Figure_1D, Figure_S1E, Figure_S1F
TCGA-AG-4005	READ	Rectal Adenocarcinoma	MALE	64	Stage IV	3.71379	c2_high	Figure_S1A, Figure_2F, , Figure_1C, Figure_1D, Figure_S1E, Figure_S1F
TCGA-AG-4007	READ	Rectal Adenocarcinoma	MALE	87	Stage IV	-4.72739	c0_no	Figure_S1A, Figure_2F, , Figure_S1E, Figure_S1F
TCGA-AG-4021	READ	Rectal Adenocarcinoma	FEMALE	84	Stage IV	2.77314	c1_low	Figure_S1A, Figure_2F, , Figure_1C, Figure_1D, Figure_S1E, Figure_S1F
TCGA-AG-4022	READ	Rectal Adenocarcinoma	FEMALE	59	Stage II	8.06767	c2_high	Figure_S1A, Figure_2F, , Figure_1C, Figure_1D, Figure_S1E, Figure_S1F
TCGA-AG-A002	READ	Rectal Adenocarcinoma	MALE	35	Stage I	4.12728	c2_high	Figure_S1A, Figure_2F, , Figure_1C, Figure_1D, Figure_S1E, Figure_S1F
TCGA-AG-A00Y	READ	Rectal Adenocarcinoma	MALE	68	Stage IIA	0.00881063	c1_low	Figure_S1A, Figure_2F, , Figure_1C, Figure_1D, Figure_S1E, Figure_S1F
TCGA-AG-A01Y	READ	Rectal Adenocarcinoma	FEMALE	49	Stage II	-4.72739	c0_no	Figure_S1A, Figure_2F, , Figure_1C, Figure_1D, Figure_S1E, Figure_S1F
TCGA-AG-A023	READ	Rectal Adenocarcinoma	FEMALE	62	Stage IV	0.697562	c1_low	Figure_S1A, Figure_2F, , Figure_1C, Figure_1D, Figure_S1E, Figure_S1F
TCGA-AG-A02G	READ	Rectal Adenocarcinoma	MALE	66	Stage IV	1.79323	c1_low	Figure_S1A, Figure_2F, , Figure_1C, Figure_1D, Figure_S1E, Figure_S1F
TCGA-AG-A036	READ	Rectal Adenocarcinoma	MALE	71	Stage III	1.79323	c1_low	Figure_S1A, Figure_2F, , Figure_1C, Figure_1D, Figure_S1E, Figure_S1F
TCGA-AH-6547	READ	Rectal Adenocarcinoma	FEMALE	79	[Not Available]	5.40721	c2_high	Figure_S1A, Figure_2F, , Figure_1C, Figure_1D, Figure_S1E, Figure_S1F
TCGA-AH-6644	READ	Rectal Adenocarcinoma	MALE	73	[Not Available]	3.46601	c2_high	Figure_S1A, Figure_2F, , Figure_1C, Figure_1D, Figure_S1E, Figure_S1F
TCGA-AH-6897	READ	Rectal Adenocarcinoma	MALE	48	Stage I	8.379	c2_high	Figure_S1A, Figure_2F, , Figure_1C, Figure_1D, Figure_S1E, Figure_S1F
TCGA-AH-6903	READ	Rectal Mucinous Adenocarcinoma	MALE	46	Stage IIIB	7.85514	c2_high	Figure_S1A, Figure_2F, , Figure_1C, Figure_1D, Figure_S1E, Figure_S1F
TCGA-BM-6198	READ	Rectal Adenocarcinoma	MALE	73	Stage IIIB	-4.72739	c0_no	Figure_S1A, Figure_2F, , Figure_S1E, Figure_S1F
TCGA-CI-6619	READ	Rectal Adenocarcinoma	MALE	41	Stage IV	5.57976	c2_high	Figure_S1A, Figure_2F, , Figure_1C, Figure_1D, Figure_S1E, Figure_S1F
TCGA-CI-6621	READ	Rectal Adenocarcinoma	MALE	63	Stage IIIB	6.15222	c2_high	Figure_S1A, Figure_2F, , Figure_1C, Figure_1D, Figure_S1E, Figure_S1F
TCGA-CI-6622	READ	Rectal Adenocarcinoma	MALE	74	Stage IIB	8.01839	c2_high	Figure_S1A, Figure_2F, , Figure_1C, Figure_1D, Figure_S1E, Figure_S1F
TCGA-CI-6623	READ	Rectal Adenocarcinoma	MALE	44	Stage I	1.61645	c1_low	Figure_S1A, Figure_2F, , Figure_1C, Figure_1D, Figure_S1E, Figure_S1F
TCGA-CI-6624	READ	Rectal Adenocarcinoma	FEMALE	53	Stage I	-2.96806	c1_low	Figure_S1A, Figure_2F, , Figure_1C, Figure_1D, Figure_S1E, Figure_S1F
TCGA-CL-4957	READ	Rectal Adenocarcinoma	FEMALE	79	[Discrepancy]	2.59595	c1_low	Figure_S1A, Figure_2F, , Figure_1C, Figure_1D, Figure_S1E, Figure_S1F
TCGA-CL-5918	READ	Rectal Adenocarcinoma	FEMALE	90	Stage IIA	7.4447	c2_high	Figure_S1A, Figure_2F, , Figure_1C, Figure_1D, Figure_S1E, Figure_S1F
TCGA-DC-4745	READ	Rectal Adenocarcinoma	FEMALE	49	Stage IIIB	0.697562	c1_low	Figure_S1A, Figure_2F, , Figure_S1E, Figure_S1F
TCGA-DC-6154	READ	Rectal Adenocarcinoma	FEMALE	57	Stage IVA	0.00881063	c1_low	Figure_S1A, Figure_2F, , Figure_1C, Figure_1D, Figure_S1E, Figure_S1F
TCGA-DC-6155	READ	Rectal Adenocarcinoma	FEMALE	31	Stage IIIA	-3.62878	c1_low	Figure_S1A, Figure_2F, , Figure_1C, Figure_1D, Figure_S1E, Figure_S1F
TCGA-DC-6156	READ	Rectal Adenocarcinoma	MALE	62	Stage IVA	1.10156	c1_low	Figure_S1A, Figure_2F, , Figure_1C, Figure_1D, Figure_S1E, Figure_S1F
TCGA-DC-6157	READ	Rectal Adenocarcinoma	MALE	48	Stage I	-1.07241	c1_low	Figure_S1A, Figure_2F, , Figure_1C, Figure_1D, Figure_S1E, Figure_S1F
TCGA-DC-6158	READ	Rectal Adenocarcinoma	MALE	70	Stage I	5.6551	c2_high	Figure_S1A, Figure_2F, , Figure_1C, Figure_1D, Figure_S1E, Figure_S1F
TCGA-DC-6160	READ	Rectal Adenocarcinoma	MALE	68	Stage I	4.70056	c2_high	Figure_S1A, Figure_2F, , Figure_1C, Figure_1D, Figure_S1E, Figure_S1F
TCGA-DC-6683	READ	Rectal Adenocarcinoma	MALE	43	Stage IIIB	-4.72739	c0_no	Figure_S1A, Figure_2F, , Figure_1C, Figure_1D, Figure_S1E, Figure_S1F
TCGA-DY-A1DE	READ	Rectal Adenocarcinoma	FEMALE	56	Stage IIA	0.697562	c1_low	Figure_S1A, Figure_2F, , Figure_1C, Figure_1D, Figure_S1E, Figure_S1F
TCGA-DY-A1DG	READ	Rectal Adenocarcinoma	MALE	75	Stage IVA	-4.72739	c0_no	Figure_S1A, Figure_2F, , Figure_S1E, Figure_S1F
TCGA-DY-A1H8	READ	Rectal Adenocarcinoma	FEMALE	77	Stage IIIA	1.10156	c1_low	Figure_S1A, Figure_2F, , Figure_1C, Figure_1D, Figure_S1E, Figure_S1F
TCGA-EF-5830	READ	Rectal Adenocarcinoma	MALE	54	Stage IIB	0.00881063	c1_low	Figure_S1A, Figure_2F, , Figure_1C, Figure_1D, Figure_S1E, Figure_S1F
TCGA-EI-6506	READ	Rectal Adenocarcinoma	FEMALE	78	Stage IIA	2.63904	c1_low	Figure_S1A, Figure_2F, , Figure_1C, Figure_1D, Figure_S1E, Figure_S1F
TCGA-EI-6507	READ	Rectal Adenocarcinoma	MALE	60	Stage IIA	9.07466	c2_high	Figure_S1A, Figure_2F, , Figure_1C, Figure_1D, Figure_S1E, Figure_S1F
TCGA-EI-6509	READ	Rectal Adenocarcinoma	MALE	53	Stage IIIC	2.99617	c2_high	Figure_S1A, Figure_2F, , Figure_S1E, Figure_S1F
TCGA-EI-6510	READ	Rectal Adenocarcinoma	FEMALE	77	[Discrepancy]	5.69376	c2_high	Figure_S1A, Figure_2F, , Figure_1C, Figure_1D, Figure_S1E, Figure_S1F
TCGA-EI-6511	READ	Rectal Adenocarcinoma	MALE	52	Stage IIIB	3.66379	c2_high	Figure_S1A, Figure_2F, , Figure_S1E, Figure_S1F
TCGA-EI-6512	READ	Rectal Adenocarcinoma	FEMALE	64	Stage IIIB	3.95141	c2_high	Figure_S1A, Figure_2F, , Figure_1C, Figure_1D, Figure_S1E, Figure_S1F
TCGA-EI-6881	READ	Rectal Adenocarcinoma	MALE	60	Stage IIIA	5.16769	c2_high	Figure_S1A, Figure_2F, , Figure_S1E, Figure_S1F
TCGA-EI-6882	READ	Rectal Mucinous Adenocarcinoma	MALE	59	Stage IIA	7.40169	c2_high	Figure_S1A, Figure_2F, , Figure_1C, Figure_1D, Figure_S1E, Figure_S1F
TCGA-EI-6883	READ	Rectal Adenocarcinoma	MALE	63	Stage IIC	1.3885	c1_low	Figure_S1A, Figure_2F, , Figure_1C, Figure_1D, Figure_S1E, Figure_S1F
TCGA-EI-6884	READ	Rectal Adenocarcinoma	MALE	71	Stage IIIA	-4.72739	c0_no	Figure_S1A, Figure_2F, , Figure_1C, Figure_1D, Figure_S1E, Figure_S1F
TCGA-EI-6885	READ	Rectal Adenocarcinoma	FEMALE	57	Stage IV	1.10156	c1_low	Figure_S1A, Figure_2F, , Figure_1C, Figure_1D, Figure_S1E, Figure_S1F
TCGA-EI-6917	READ	Rectal Adenocarcinoma	MALE	33	Stage IIIA	1.79323	c1_low	Figure_S1A, Figure_2F, , Figure_1C, Figure_1D, Figure_S1E, Figure_S1F
TCGA-F5-6464	READ	Rectal Adenocarcinoma	FEMALE	77	Stage IIIC	3.71379	c2_high	Figure_S1A, Figure_2F, , Figure_1C, Figure_1D, Figure_S1E, Figure_S1F
TCGA-F5-6814	READ	Rectal Adenocarcinoma	MALE	57	Stage IIA	6.35782	c2_high	Figure_S1A, Figure_2F, , Figure_1C, Figure_1D, Figure_S1E, Figure_S1F
TCGA-F5-6863	READ	Rectal Adenocarcinoma	FEMALE	71	Stage IIIB	3.40149	c2_high	Figure_S1A, Figure_2F, , Figure_1C, Figure_1D, Figure_S1E, Figure_S1F
TCGA-F5-6864	READ	Rectal Adenocarcinoma	FEMALE	74	Stage IIIB	3.58376	c2_high	Figure_S1A, Figure_2F, , Figure_1C, Figure_1D, Figure_S1E, Figure_S1F
TCGA-G5-6233	READ	Rectal Adenocarcinoma	MALE	74	[Discrepancy]	9.32133	c2_high	Figure_S1A, Figure_2F, , Figure_S1E, Figure_S1F
TCGA-G5-6235	READ	Rectal Adenocarcinoma	MALE	72	Stage IIIB	-4.72739	c0_no	Figure_S1A, Figure_2F, , Figure_1C, Figure_1D, Figure_S1E, Figure_S1F
TCGA-G5-6641	READ	Rectal Mucinous Adenocarcinoma	MALE	67	Stage IIIA	-4.72739	c0_no	Figure_S1A, Figure_2F, , Figure_S1E, Figure_S1F

## Sheet: S 3 - EGA cohort metadata
patient	sample	tissue_status	score_log	fuso_load	used_for
32116	587261	Normal	0.115567	c2_high	Figure_S1B
32098	587255	Normal	0.0638391	c2_high	Figure_S1B
32381	587299	Normal	0.0143077	c1_low	Figure_S1B
34989	587389	Normal	0.173944	c2_high	Figure_S1B
14962	587237	Normal	0.0904878	c2_high	Figure_S1B
14966	587243	Normal	0.0045122	c1_low	Figure_S1B
12912	587221	Normal	0.00423409	c1_low	Figure_S1B
33313	587385	Normal	0.209559	c2_high	Figure_S1B
32832	587351	Normal	0.0699718	c2_high	Figure_S1B
32738	587323	Normal	0.00227679	c1_low	Figure_S1B
32722	587317	Normal	0.0481189	c2_high	Figure_S1B
32389	587307	Normal	0.0402053	c2_high	Figure_S1B
32203	587277	Normal	0.0164387	c1_low	Figure_S1B
34988	587387	Normal	0.0883668	c2_high	Figure_S1B
32123	587263	Normal	0.0173778	c1_low	Figure_S1B
32367	587291	Normal	0.0797852	c2_high	Figure_S1B
12919	587227	Normal	0.00637984	c1_low	Figure_S1B
32385	587303	Normal	0.0529679	c2_high	Figure_S1B
14980	587247	Normal	0.00549167	c1_low	Figure_S1B
32365	587289	Normal	0.0233259	c1_low	Figure_S1B
32906	587375	Normal	4.71763e-05	c1_low	Figure_S1B
32387	587305	Normal	0.0426145	c2_high	Figure_S1B
33299	587381	Normal	0.750119	c2_high	Figure_S1B
32383	587301	Normal	0.0537293	c2_high	Figure_S1B
32902	587371	Normal	0.00872497	c1_low	Figure_S1B
35001	587401	Normal	0.0737688	c2_high	Figure_S1B
32360	587285	Normal	0.0234654	c1_low	Figure_S1B
32192	587271	Normal	0.929599	c2_high	Figure_S1B
32210	587279	Normal	0.00228521	c1_low	Figure_S1B
32374	587295	Normal	0.0631424	c2_high	Figure_S1B
14955	587233	Normal	0.00259468	c1_low	Figure_S1B
34994	587395	Normal	0.00996074	c1_low	Figure_S1B
32774	587333	Normal	0.0103463	c1_low	Figure_S1B
34991	587393	Normal	0.003571	c1_low	Figure_S1B
32770	587328	Adenocarcinoma	4.65641e-05	c1_low	Figure_S1BFigure_S1C, Figure_S1D, Figure_S1G, Figure_S2F
32832	587350	Adenocarcinoma	0.00650767	c1_low	Figure_S1BFigure_S1C, Figure_S1D, Figure_S1G, Figure_S2F
32192	587270	Adenocarcinoma	0.088393	c2_high	Figure_S1BFigure_S1C, Figure_S1D, Figure_S1G, Figure_S2F
32882	587364	Adenocarcinoma	0.041911	c1_low	Figure_S1BFigure_S1C, Figure_S1D, Figure_S1G, Figure_S2F
34991	587392	Adenocarcinoma	0.00416906	c1_low	Figure_S1BFigure_S1C, Figure_S1D, Figure_S1G, Figure_S2F
32360	587284	Adenocarcinoma	0.00270279	c1_low	Figure_S1BFigure_S1C, Figure_S1D, Figure_S1G, Figure_S2F
32374	587294	Adenocarcinoma	0.00827047	c1_low	Figure_S1BFigure_S1C, Figure_S1D, Figure_S1G, Figure_S2F
32902	587370	Adenocarcinoma	0.00794678	c1_low	Figure_S1BFigure_S1C, Figure_S1D, Figure_S1G, Figure_S2F
32774	587332	Adenocarcinoma	0.613699	c2_high	Figure_S1BFigure_S1C, Figure_S1D, Figure_S1G, Figure_S2F
32798	587338	Adenocarcinoma	0.0348708	c1_low	Figure_S1BFigure_S1C, Figure_S1D, Figure_S1G, Figure_S2F
14962	587236	Adenocarcinoma	0.2345	c2_high	Figure_S1BFigure_S1C, Figure_S1D, Figure_S1G, Figure_S2F
32906	587374	Adenocarcinoma	0.0109467	c1_low	Figure_S1BFigure_S1C, Figure_S1D, Figure_S1G, Figure_S2F
32383	587300	Adenocarcinoma	0.392176	c2_high	Figure_S1BFigure_S1C, Figure_S1D, Figure_S1G, Figure_S2F
34988	587386	Adenocarcinoma	0.80268	c2_high	Figure_S1BFigure_S1C, Figure_S1D, Figure_S1G, Figure_S2F
32387	587304	Adenocarcinoma	0.431743	c2_high	Figure_S1BFigure_S1C, Figure_S1D, Figure_S1G, Figure_S2F
32098	587254	Adenocarcinoma	0.00126986	c1_low	Figure_S1BFigure_S1C, Figure_S1D, Figure_S1G, Figure_S2F
32381	587298	Adenocarcinoma	0.00489857	c1_low	Figure_S1BFigure_S1C, Figure_S1D, Figure_S1G, Figure_S2F
33313	587384	Adenocarcinoma	1.11532	c2_high	Figure_S1BFigure_S1C, Figure_S1D, Figure_S1G, Figure_S2F
34997	587398	Adenocarcinoma	4.10848e-05	c1_low	Figure_S1BFigure_S1C, Figure_S1D, Figure_S1G, Figure_S2F
32908	587376	Adenocarcinoma	0.596915	c2_high	Figure_S1BFigure_S1C, Figure_S1D, Figure_S1G, Figure_S2F
12914	587222	Adenocarcinoma	0.00320394	c1_low	Figure_S1BFigure_S1C, Figure_S1D, Figure_S1G, Figure_S2F
34989	587388	Adenocarcinoma	0.113363	c2_high	Figure_S1BFigure_S1C, Figure_S1D, Figure_S1G, Figure_S2F
33299	587380	Adenocarcinoma	2.62962	c2_high	Figure_S1BFigure_S1C, Figure_S1D, Figure_S1G, Figure_S2F
34994	587394	Adenocarcinoma	0.00157895	c1_low	Figure_S1BFigure_S1C, Figure_S1D, Figure_S1G, Figure_S2F
32738	587322	Adenocarcinoma	0.0195052	c1_low	Figure_S1BFigure_S1C, Figure_S1D, Figure_S1G, Figure_S2F
12912	587220	Adenocarcinoma	0.195515	c2_high	Figure_S1BFigure_S1C, Figure_S1D, Figure_S1G, Figure_S2F
14980	587246	Adenocarcinoma	0.0363519	c1_low	Figure_S1BFigure_S1C, Figure_S1D, Figure_S1G, Figure_S2F
32385	587302	Adenocarcinoma	3.79884	c2_high	Figure_S1BFigure_S1C, Figure_S1D, Figure_S1G, Figure_S2F
32123	587262	Adenocarcinoma	0.0450784	c2_high	Figure_S1BFigure_S1C, Figure_S1D, Figure_S1G, Figure_S2F
35001	587400	Adenocarcinoma	0.791309	c2_high	Figure_S1BFigure_S1C, Figure_S1D, Figure_S1G, Figure_S2F
32367	587290	Adenocarcinoma	0.000247371	c1_low	Figure_S1BFigure_S1C, Figure_S1D, Figure_S1G, Figure_S2F
32203	587276	Adenocarcinoma	0.000671521	c1_low	Figure_S1BFigure_S1C, Figure_S1D, Figure_S1G, Figure_S2F
32800	587340	Adenocarcinoma	0.00136563	c1_low	Figure_S1BFigure_S1C, Figure_S1D, Figure_S1G, Figure_S2F
32116	587260	Adenocarcinoma	0.291731	c2_high	Figure_S1BFigure_S1C, Figure_S1D, Figure_S1G, Figure_S2F
32732	587318	Adenocarcinoma	0.33848	c2_high	Figure_S1BFigure_S1C, Figure_S1D, Figure_S1G, Figure_S2F
14955	587232	Adenocarcinoma	0.0669023	c2_high	Figure_S1BFigure_S1C, Figure_S1D, Figure_S1G, Figure_S2F
12919	587226	Adenocarcinoma	0.339226	c2_high	Figure_S1BFigure_S1C, Figure_S1D, Figure_S1G, Figure_S2F
32389	587306	Adenocarcinoma	0.125264	c2_high	Figure_S1BFigure_S1C, Figure_S1D, Figure_S1G, Figure_S2F
32365	587288	Adenocarcinoma	0.274017	c2_high	Figure_S1BFigure_S1C, Figure_S1D, Figure_S1G, Figure_S2F
12915	587224	Adenocarcinoma	0.453671	c2_high	Figure_S1BFigure_S1C, Figure_S1D, Figure_S1G, Figure_S2F
14966	587242	Adenocarcinoma	0.00424618	c1_low	Figure_S1BFigure_S1C, Figure_S1D, Figure_S1G, Figure_S2F
32210	587278	Adenocarcinoma	0.00234074	c1_low	Figure_S1BFigure_S1C, Figure_S1D, Figure_S1G, Figure_S2F
32782	587334	Adenocarcinoma	0.0565437	c2_high	Figure_S1BFigure_S1C, Figure_S1D, Figure_S1G, Figure_S2F
32722	587316	Adenocarcinoma	0.00442188	c1_low	Figure_S1BFigure_S1C, Figure_S1D, Figure_S1G, Figure_S2F
32838	587352	Adenocarcinoma	1.36949e-05	c0_no	Figure_S1BFigure_S1C, Figure_S1D, Figure_S1G, Figure_S2F
32170	587264	Adenocarcinoma	1.36949e-05	c0_no	Figure_S1BFigure_S1C, Figure_S1D, Figure_S1G, Figure_S2F
32788	587336	Adenocarcinoma	1.36949e-05	c0_no	Figure_S1BFigure_S1C, Figure_S1D, Figure_S1G, Figure_S2F
32854	587354	Adenocarcinoma	1.36949e-05	c0_no	Figure_S1BFigure_S1C, Figure_S1D, Figure_S1G, Figure_S2F
32876	587362	Adenocarcinoma	1.36949e-05	c0_no	Figure_S1BFigure_S1C, Figure_S1D, Figure_S1G, Figure_S2F
32824	587348	Adenocarcinoma	1.36949e-05	c0_no	Figure_S1BFigure_S1C, Figure_S1D, Figure_S1G, Figure_S2F
32772	587330	Adenocarcinoma	1.36949e-05	c0_no	Figure_S1BFigure_S1C, Figure_S1D, Figure_S1G, Figure_S2F
32816	587346	Adenocarcinoma	1.36949e-05	c0_no	Figure_S1BFigure_S1C, Figure_S1D, Figure_S1G, Figure_S2F
14954	587230	Adenocarcinoma	1.36949e-05	c0_no	Figure_S1BFigure_S1C, Figure_S1D, Figure_S1G, Figure_S2F
12926	587228	Adenocarcinoma	1.36949e-05	c0_no	Figure_S1BFigure_S1C, Figure_S1D, Figure_S1G, Figure_S2F
32860	587356	Adenocarcinoma	1.36949e-05	c0_no	Figure_S1BFigure_S1C, Figure_S1D, Figure_S1G, Figure_S2F
32109	587256	Adenocarcinoma	1.36949e-05	c0_no	Figure_S1BFigure_S1C, Figure_S1D, Figure_S1G, Figure_S2F
32359	587282	Adenocarcinoma	1.36949e-05	c0_no	Figure_S1BFigure_S1C, Figure_S1D, Figure_S1G, Figure_S2F
32904	587372	Adenocarcinoma	1.36949e-05	c0_no	Figure_S1BFigure_S1C, Figure_S1D, Figure_S1G, Figure_S2F
32808	587344	Adenocarcinoma	1.36949e-05	c0_no	Figure_S1BFigure_S1C, Figure_S1D, Figure_S1G, Figure_S2F
32874	587360	Adenocarcinoma	1.36949e-05	c0_no	Figure_S1BFigure_S1C, Figure_S1D, Figure_S1G, Figure_S2F
31814	587248	Adenocarcinoma	1.36949e-05	c0_no	Figure_S1BFigure_S1C, Figure_S1D, Figure_S1G, Figure_S2F
32804	587342	Adenocarcinoma	1.36949e-05	c0_no	Figure_S1BFigure_S1C, Figure_S1D, Figure_S1G, Figure_S2F
32868	587358	Adenocarcinoma	1.36949e-05	c0_no	Figure_S1BFigure_S1C, Figure_S1D, Figure_S1G, Figure_S2F
32916	587378	Adenocarcinoma	1.36949e-05	c0_no	Figure_S1BFigure_S1C, Figure_S1D, Figure_S1G, Figure_S2F
14973	587244	Adenocarcinoma	1.36949e-05	c0_no	Figure_S1BFigure_S1C, Figure_S1D, Figure_S1G, Figure_S2F
32900	587368	Adenocarcinoma	1.36949e-05	c0_no	Figure_S1BFigure_S1C, Figure_S1D, Figure_S1G, Figure_S2F
32369	587292	Adenocarcinoma	1.36949e-05	c0_no	Figure_S1BFigure_S1C, Figure_S1D, Figure_S1G, Figure_S2F
32191	587268	Adenocarcinoma	1.36949e-05	c0_no	Figure_S1BFigure_S1C, Figure_S1D, Figure_S1G, Figure_S2F
14961	587234	Adenocarcinoma	1.36949e-05	c0_no	Figure_S1BFigure_S1C, Figure_S1D, Figure_S1G, Figure_S2F
32788	587337	Normal	1.36949e-05	c0_no	Figure_S1B
32800	587341	Normal	1.36949e-05	c0_no	Figure_S1B
32900	587369	Normal	1.36949e-05	c0_no	Figure_S1B
34997	587399	Normal	1.36949e-05	c0_no	Figure_S1B
32868	587359	Normal	1.36949e-05	c0_no	Figure_S1B
31814	587249	Normal	1.36949e-05	c0_no	Figure_S1B
32782	587335	Normal	1.36949e-05	c0_no	Figure_S1B
32732	587319	Normal	1.36949e-05	c0_no	Figure_S1B
32816	587347	Normal	1.36949e-05	c0_no	Figure_S1B
32808	587345	Normal	1.36949e-05	c0_no	Figure_S1B
32770	587329	Normal	1.36949e-05	c0_no	Figure_S1B
32191	587269	Normal	1.36949e-05	c0_no	Figure_S1B
32882	587365	Normal	1.36949e-05	c0_no	Figure_S1B
32838	587353	Normal	1.36949e-05	c0_no	Figure_S1B
32170	587265	Normal	1.36949e-05	c0_no	Figure_S1B
32359	587283	Normal	1.36949e-05	c0_no	Figure_S1B
14954	587231	Normal	1.36949e-05	c0_no	Figure_S1B
32824	587349	Normal	1.36949e-05	c0_no	Figure_S1B
32798	587339	Normal	1.36949e-05	c0_no	Figure_S1B
32109	587257	Normal	1.36949e-05	c0_no	Figure_S1B
32804	587343	Normal	1.36949e-05	c0_no	Figure_S1B
32860	587357	Normal	1.36949e-05	c0_no	Figure_S1B
32874	587361	Normal	1.36949e-05	c0_no	Figure_S1B
14973	587245	Normal	1.36949e-05	c0_no	Figure_S1B
32908	587377	Normal	1.36949e-05	c0_no	Figure_S1B
14963	587239	Normal	1.36949e-05	c0_no	Figure_S1B
12926	587229	Normal	1.36949e-05	c0_no	Figure_S1B
32772	587331	Normal	1.36949e-05	c0_no	Figure_S1B
32876	587363	Normal	1.36949e-05	c0_no	Figure_S1B
32369	587293	Normal	1.36949e-05	c0_no	Figure_S1B
12914	587223	Normal	1.36949e-05	c0_no	Figure_S1B
32904	587373	Normal	1.36949e-05	c0_no	Figure_S1B
32916	587379	Normal	1.36949e-05	c0_no	Figure_S1B
12915	587225	Normal	1.36949e-05	c0_no	Figure_S1B
14961	587235	Normal	1.36949e-05	c0_no	Figure_S1B
32854	587355	Normal	1.36949e-05	c0_no	Figure_S1B

## Sheet: S 4 - Yachida cohort metadata
patient	gender	age	group	class	dis_stage	tnm_stage	score_log	fuso_load	bdhAB	frd	ldh	pfl	used_for
10023	M	65	Healthy	Healthy	Healthy	-	-12.0543	c1_low					Figure_3B
10025	M	40	Healthy	Healthy	Healthy	-	-14.3915	c0_no					Figure_3B
10029	F	67	Healthy	Healthy	Healthy	-	-12.7215	c1_low					Figure_3B
10031	M	77	Healthy	Healthy	Healthy	-	-11.8787	c1_low					Figure_3B
10036	F	64	Healthy	Healthy	Healthy	-	-14.3915	c0_no					Figure_3B
10037	F	66	Healthy	Healthy	Healthy	-	-12.2392	c1_low					Figure_3B
10038	F	66	Healthy	Healthy	Healthy	-	-10.0819	c2_high					Figure_3B
10040	F	66	Healthy	Healthy	Healthy	-	-10.2619	c2_high					Figure_3B
10046	M	65	Healthy	Healthy	Healthy	-	-10.9727	c1_low					Figure_3B
10048	F	77	Healthy	Healthy	Healthy	-	-11.9939	c1_low					Figure_3B
10052	M	65	Healthy	Healthy	Healthy	-	-14.3915	c0_no					Figure_3B
10058	M	59	Healthy	Healthy	Healthy	-	-11.0344	c1_low					Figure_3B
10060	F	73	Healthy	Healthy	Healthy	-	-12.3848	c1_low					Figure_3B
10080	M	74	Healthy	Healthy	Healthy	-	-9.16991	c2_high					Figure_3B
10092	F	79	Healthy	Healthy	Healthy	-	-14.3915	c0_no					Figure_3B
10100	M	70	Healthy	Healthy	Healthy	-	-7.37801	c2_high					Figure_3B
10105	F	66	Healthy	Healthy	Healthy	-	-14.3915	c0_no					Figure_3B
10106	F	72	Healthy	Healthy	Healthy	-	-12.6715	c1_low					Figure_3B
10107	M	70	Healthy	Healthy	Healthy	-	-7.20839	c2_high					Figure_3B
10114	F	55	Healthy	Healthy	Healthy	-	-10.4496	c1_low					Figure_3B
10132	M	50	Healthy	Healthy	Healthy	-	-9.51106	c2_high					Figure_3B
10135	M	65	Healthy	Healthy	Healthy	-	-11.4903	c1_low					Figure_3B
10144	F	77	Healthy	Healthy	Healthy	-	-14.3915	c0_no					Figure_3B
10150	F	78	Healthy	Healthy	Healthy	-	-12.9867	c1_low					Figure_3B
10151	F	59	Healthy	Healthy	Healthy	-	-9.96	c2_high					Figure_3B
10158	M	61	Healthy	Healthy	Healthy	-	-11.5525	c1_low					Figure_3B
10169	M	76	Healthy	Healthy	Healthy	-	-14.3915	c0_no					Figure_3B
10183	M	68	Healthy	Healthy	Healthy	-	-14.3915	c0_no					Figure_3B
10188	F	71	Healthy	Healthy	Healthy	-	-9.10665	c2_high					Figure_3B
10197	F	68	Healthy	Healthy	Healthy	-	-6.62831	c2_high					Figure_3B
10200	F	49	Healthy	Healthy	Healthy	-	-12.7757	c1_low					Figure_3B
10206	M	71	Healthy	Healthy	Healthy	-	-14.3915	c0_no					Figure_3B
10207	M	73	Healthy	Healthy	Healthy	-	-12.6392	c1_low					Figure_3B
10208	M	77	Healthy	Healthy	Healthy	-	-8.36878	c2_high					Figure_3B
10212	M	70	Healthy	Healthy	Healthy	-	-13.0107	c1_low					Figure_3B
10215	F	78	Healthy	Healthy	Healthy	-	-10.6655	c1_low					Figure_3B
10219	M	68	Healthy	Healthy	Healthy	-	-12.2149	c1_low					Figure_3B
10221	M	70	Healthy	Healthy	Healthy	-	-12.6014	c1_low					Figure_3B
10223	M	66	Healthy	Healthy	Healthy	-	-9.67604	c2_high					Figure_3B
10226	M	60	Healthy	Healthy	Healthy	-	-14.3915	c0_no					Figure_3B
10229	M	66	Healthy	Healthy	Healthy	-	-11.3492	c1_low					Figure_3B
10231	M	72	Healthy	Healthy	Healthy	-	-12.5476	c1_low					Figure_3B
10235	F	62	Healthy	Healthy	Healthy	-	-10.6171	c1_low					Figure_3B
10244	M	74	Healthy	Healthy	Healthy	-	-9.60382	c2_high					Figure_3B
10246	F	64	Healthy	Healthy	Healthy	-	-7.95302	c2_high					Figure_3B
10250	M	47	Healthy	Healthy	Healthy	-	-11.8268	c1_low					Figure_3B
10254	F	67	Healthy	Healthy	Healthy	-	-14.3915	c0_no					Figure_3B
10258	M	42	Healthy	Healthy	Healthy	-	-14.3915	c0_no					Figure_3B
10259	M	69	Healthy	Healthy	Healthy	-	-14.3915	c0_no					Figure_3B
10262	M	45	Healthy	Healthy	Healthy	-	-9.3993	c2_high					Figure_3B
10269	F	76	Healthy	Healthy	Healthy	-	-10.3387	c1_low					Figure_3B
10271	M	68	Healthy	Healthy	Healthy	-	-12.3459	c1_low					Figure_3B
10272	M	44	Healthy	Healthy	Healthy	-	-11.1107	c1_low					Figure_3B
10273	F	69	Healthy	Healthy	Healthy	-	-12.0389	c1_low					Figure_3B
10274	F	62	Healthy	Healthy	Healthy	-	-9.03303	c2_high					Figure_3B
10298	M	76	Healthy	Healthy	Healthy	-	-10.4952	c1_low					Figure_3B
10301	F	77	Healthy	Healthy	Healthy	-	-14.3915	c0_no					Figure_3B
10302	M	64	Healthy	Healthy	Healthy	-	-14.3915	c0_no					Figure_3B
10304	M	44	Healthy	Healthy	Healthy	-	-14.3915	c0_no					Figure_3B
10315	F	59	Healthy	Healthy	Healthy	-	-10.913	c1_low					Figure_3B
10317	M	68	Healthy	Healthy	Healthy	-	-12.1584	c1_low					Figure_3B
10318	F	75	Healthy	Healthy	Healthy	-	-14.3915	c0_no					Figure_3B
10320	M	70	Healthy	Healthy	Healthy	-	-14.3915	c0_no					Figure_3B
10325	M	72	Healthy	Healthy	Healthy	-	-11.5703	c1_low					Figure_3B
10335	M	75	Healthy	Healthy	Healthy	-	-7.13357	c2_high					Figure_3B
10339	M	76	Healthy	Healthy	Healthy	-	-12.4671	c1_low					Figure_3B
10340	F	45	Healthy	Healthy	Healthy	-	-11.5391	c1_low					Figure_3B
10341	F	58	Healthy	Healthy	Healthy	-	-11.9952	c1_low					Figure_3B
10349	F	62	Healthy	Healthy	Healthy	-	-10.9309	c1_low					Figure_3B
10350	F	67	Healthy	Healthy	Healthy	-	-13.159	c1_low					Figure_3B
10353	F	50	Healthy	Healthy	Healthy	-	-11.7979	c1_low					Figure_3B
10354	F	60	Healthy	Healthy	Healthy	-	-8.83469	c2_high					Figure_3B
10356	M	76	Healthy	Healthy	Healthy	-	-14.3915	c0_no					Figure_3B
10357	F	71	Healthy	Healthy	Healthy	-	-12.7873	c1_low					Figure_3B
10362	M	76	Healthy	Healthy	Healthy	-	-11.8021	c1_low					Figure_3B
10364	M	66	Healthy	Healthy	Healthy	-	-12.8303	c1_low					Figure_3B
10378	M	74	Healthy	Healthy	Healthy	-	-14.3915	c0_no					Figure_3B
10390	F	68	Healthy	Healthy	Healthy	-	-9.73946	c2_high					Figure_3B
10456	M	74	Healthy	Healthy	Healthy	-	-7.8155	c2_high					Figure_3B
10463	F	76	Healthy	Healthy	Healthy	-	-11.6547	c1_low					Figure_3B
10465	F	47	Healthy	Healthy	Healthy	-	-14.3915	c0_no					Figure_3B
10473	M	71	Healthy	Healthy	Healthy	-	-12.0736	c1_low					Figure_3B
10486	F	65	Healthy	Healthy	Healthy	-	-12.2805	c1_low					Figure_3B
10487	M	78	Healthy	Healthy	Healthy	-	-11.1605	c1_low					Figure_3B
10489	M	78	Healthy	Healthy	Healthy	-	-14.3915	c0_no					Figure_3B
10497	M	65	Healthy	Healthy	Healthy	-	-9.29392	c2_high					Figure_3B
10504	F	67	Healthy	Healthy	Healthy	-	-10.3046	c1_low					Figure_3B
10508	M	67	Healthy	Healthy	Healthy	-	-7.56016	c2_high					Figure_3B
10510	M	52	Healthy	Healthy	Healthy	-	-8.70999	c2_high					Figure_3B
10512	F	78	Healthy	Healthy	Healthy	-	-8.98214	c2_high					Figure_3B
10515	F	66	Healthy	Healthy	Healthy	-	-8.60652	c2_high					Figure_3B
10519	M	71	Healthy	Healthy	Healthy	-	-12.9223	c1_low					Figure_3B
10537	F	76	Healthy	Healthy	Healthy	-	-7.38933	c2_high					Figure_3B
10541	F	53	Healthy	Healthy	Healthy	-	-10.2485	c2_high					Figure_3B
10543	M	55	Healthy	Healthy	Healthy	-	-8.81902	c2_high					Figure_3B
10559	F	41	Healthy	Healthy	Healthy	-	-14.3915	c0_no					Figure_3B
10562	M	56	Healthy	Healthy	Healthy	-	-10.1141	c2_high					Figure_3B
10570	M	45	Healthy	Healthy	Healthy	-	-10.7946	c1_low					Figure_3B
10577	F	61	Healthy	Healthy	Healthy	-	-9.72523	c2_high					Figure_3B
10583	M	67	Healthy	Healthy	Healthy	-	-12.9147	c1_low					Figure_3B
10585	F	66	Healthy	Healthy	Healthy	-	-12.4471	c1_low					Figure_3B
10586	M	78	Healthy	Healthy	Healthy	-	-9.80813	c2_high					Figure_3B
10587	F	62	Healthy	Healthy	Healthy	-	-14.3915	c0_no					Figure_3B
10589	F	75	Healthy	Healthy	Healthy	-	-14.3915	c0_no					Figure_3B
10591	M	51	Healthy	Healthy	Healthy	-	-14.3915	c0_no					Figure_3B
10592	M	54	Healthy	Healthy	Healthy	-	-10.8036	c1_low					Figure_3B
10593	M	61	Healthy	Healthy	Healthy	-	-14.3915	c0_no					Figure_3B
10618	F	73	Healthy	Healthy	Healthy	-	-11.8271	c1_low					Figure_3B
10620	M	63	Healthy	Healthy	Healthy	-	-14.3915	c0_no					Figure_3B
10621	M	60	Healthy	Healthy	Healthy	-	-14.3915	c0_no					Figure_3B
10622	F	62	Healthy	Healthy	Healthy	-	-10.1261	c2_high					Figure_3B
10627	M	57	Healthy	Healthy	Healthy	-	-14.3915	c0_no					Figure_3B
10632	M	76	Healthy	Healthy	Healthy	-	-14.3915	c0_no					Figure_3B
10639	M	40	Healthy	Healthy	Healthy	-	-14.3915	c0_no					Figure_3B
10647	M	76	Healthy	Healthy	Healthy	-	-11.7271	c1_low					Figure_3B
10657	M	69	Healthy	Healthy	Healthy	-	-14.3915	c0_no					Figure_3B
10659	M	76	Healthy	Healthy	Healthy	-	-12.2848	c1_low					Figure_3B
10661	F	49	Healthy	Healthy	Healthy	-	-14.3915	c0_no					Figure_3B
10663	M	73	Healthy	Healthy	Healthy	-	-14.3915	c0_no					Figure_3B
10678	F	46	Healthy	Healthy	Healthy	-	-14.3915	c0_no					Figure_3B
10684	F	61	Healthy	Healthy	Healthy	-	-12.6174	c1_low					Figure_3B
10698	M	71	Healthy	Healthy	Healthy	-	-11.8933	c1_low					Figure_3B
10701	M	42	Healthy	Healthy	Healthy	-	-14.3915	c0_no					Figure_3B
10716	F	49	Healthy	Healthy	Healthy	-	-14.3915	c0_no					Figure_3B
10726	M	69	Healthy	Healthy	Healthy	-	-10.2135	c2_high					Figure_3B
10733	M	63	Healthy	Healthy	Healthy	-	-9.7289	c2_high					Figure_3B
10741	M	70	Healthy	Healthy	Healthy	-	-6.35993	c2_high					Figure_3B
10776	F	42	Healthy	Healthy	Healthy	-	-9.79333	c2_high					Figure_3B
10784	M	49	Healthy	Healthy	Healthy	-	-11.7538	c1_low					Figure_3B
10788	M	74	Healthy	Healthy	Healthy	-	-8.27081	c2_high					Figure_3B
10794	F	54	Healthy	Healthy	Healthy	-	-9.62395	c2_high					Figure_3B
10797	F	70	Healthy	Healthy	Healthy	-	-12.5439	c1_low					Figure_3B
10801	F	68	Healthy	Healthy	Healthy	-	-9.86723	c2_high					Figure_3B
10802	M	77	Healthy	Healthy	Healthy	-	-14.3915	c0_no					Figure_3B
10804	F	74	Healthy	Healthy	Healthy	-	-12.2937	c1_low					Figure_3B
10805	F	54	Healthy	Healthy	Healthy	-	-14.3915	c0_no					Figure_3B
10807	F	74	Healthy	Healthy	Healthy	-	-9.97016	c2_high					Figure_3B
10808	M	60	Healthy	Healthy	Healthy	-	-8.20679	c2_high					Figure_3B
10817	F	65	Healthy	Healthy	Healthy	-	-14.3915	c0_no					Figure_3B
10832	M	55	Healthy	Healthy	Healthy	-	-12.006	c1_low					Figure_3B
10835	M	74	Healthy	Healthy	Healthy	-	-14.3915	c0_no					Figure_3B
10838	F	75	Healthy	Healthy	Healthy	-	-14.3915	c0_no					Figure_3B
10850	M	51	Healthy	Healthy	Healthy	-	-9.36337	c2_high					Figure_3B
10869	M	69	Healthy	Healthy	Healthy	-	-14.3915	c0_no					Figure_3B
10889	F	54	Healthy	Healthy	Healthy	-	-10.2253	c2_high					Figure_3B
10890	F	68	Healthy	Healthy	Healthy	-	-14.3915	c0_no					Figure_3B
10907	M	37	Healthy	Healthy	Healthy	-	-10.6245	c1_low					Figure_3B
10913	M	46	Healthy	Healthy	Healthy	-	-14.3915	c0_no					Figure_3B
10924	F	46	Healthy	Healthy	Healthy	-	-14.3915	c0_no					Figure_3B
10947	M	58	Healthy	Healthy	Healthy	-	-14.3915	c0_no					Figure_3B
10968	F	43	Healthy	Healthy	Healthy	-	-14.3915	c0_no					Figure_3B
10976	M	52	Healthy	Healthy	Healthy	-	-10.5309	c1_low					Figure_3B
10990	F	58	Healthy	Healthy	Healthy	-	-14.3915	c0_no					Figure_3B
11031	M	66	Healthy	Healthy	Healthy	-	-12.9235	c1_low					Figure_3B
11035	F	73	Healthy	Healthy	Healthy	Normal	-14.3915	c0_no					Figure_3B
11049	F	61	Healthy	Healthy	Healthy	-	-12.204	c1_low					Figure_3B
11057	F	71	Healthy	Healthy	Healthy	-	-14.3915	c0_no					Figure_3B
11062	M	48	Healthy	Healthy	Healthy	-	-8.7274	c2_high					Figure_3B
11106	M	44	Healthy	Healthy	Healthy	Normal	-14.3915	c0_no					Figure_3B
11124	M	77	Healthy	Healthy	Healthy	-	-14.3915	c0_no					Figure_3B
11159	F	63	Healthy	Healthy	Healthy	Normal	-14.3915	c0_no					Figure_3B
11168	M	55	Healthy	Healthy	Early_stage	Few_polyps	-7.69335	c2_high					Figure_3B
11170	M	32	Healthy	Healthy	Healthy	Normal	-12.2966	c1_low					Figure_3B
11171	M	77	Healthy	Healthy	Early_stage	Few_polyps	-14.3915	c0_no					Figure_3B
11203	M	34	Healthy	Healthy	Early_stage	Few_polyps	-14.3915	c0_no					Figure_3B
11209	M	37	Healthy	Healthy	Early_stage	Few_polyps	-11.1664	c1_low					Figure_3B
11210	F	68	Healthy	Healthy	Healthy	-	-14.3915	c0_no					Figure_3B
11213	M	51	Healthy	Healthy	Healthy	Normal	-14.3915	c0_no					Figure_3B
11223	M	63	Healthy	Healthy	Healthy	Normal	-14.3915	c0_no					Figure_3B
11226	F	51	Healthy	Healthy	Healthy	Normal	-14.3915	c0_no					Figure_3B
11227	M	72	Healthy	Healthy	Healthy	-	-12.3152	c1_low					Figure_3B
11243	M	40	Healthy	Healthy	Healthy	-	-14.3915	c0_no					Figure_3B
11255	M	47	Healthy	Healthy	Healthy	-	-11.4319	c1_low					Figure_3B
11294	M	57	Healthy	Healthy	Healthy	-	-9.57531	c2_high					Figure_3B
11299	M	54	Healthy	Healthy	Healthy	-	-12.0709	c1_low					Figure_3B
11311	M	63	Healthy	Healthy	Early_stage	Few_polyps	-11.4786	c1_low					Figure_3B
11343	F	44	Healthy	Healthy	Healthy	Normal	-9.85168	c2_high					Figure_3B
11354	M	55	Healthy	Healthy	Healthy	Normal	-14.3915	c0_no					Figure_3B
11369	M	55	Healthy	Healthy	Healthy	Normal	-14.3915	c0_no					Figure_3B
11379	F	79	Healthy	Healthy	Healthy	-	-11.5562	c1_low					Figure_3B
11389	M	38	Healthy	Healthy	Healthy	Normal	-6.9386	c2_high					Figure_3B
11409	F	54	Healthy	Healthy	Healthy	-	-12.4159	c1_low					Figure_3B
11413	M	61	Healthy	Healthy	Healthy	-	-10.6822	c1_low					Figure_3B
11419	M	55	Healthy	Healthy	Healthy	-	-12.1574	c1_low					Figure_3B
11431	F	58	Healthy	Healthy	Healthy	-	-14.3915	c0_no					Figure_3B
11432	M	74	Healthy	Healthy	Healthy	-	-10.0249	c2_high					Figure_3B
11434	F	64	Healthy	Healthy	Healthy	-	-11.5027	c1_low					Figure_3B
11448	F	40	Healthy	Healthy	Healthy	-	-14.3915	c0_no					Figure_3B
11449	F	46	Healthy	Healthy	Healthy	-	-14.3915	c0_no					Figure_3B
11450	M	72	Healthy	Healthy	Healthy	-	-14.3915	c0_no					Figure_3B
11451	F	62	Healthy	Healthy	Healthy	-	-14.3915	c0_no					Figure_3B
11452	M	47	Healthy	Healthy	Healthy	-	-12.7365	c1_low					Figure_3B
11454	F	47	Healthy	Healthy	Healthy	-	-10.8529	c1_low					Figure_3B
11459	F	67	Healthy	Healthy	Healthy	-	-10.4058	c1_low					Figure_3B
11464	M	56	Healthy	Healthy	Healthy	-	-9.24903	c2_high					Figure_3B
11467	M	72	Healthy	Healthy	Healthy	-	-12.1675	c1_low					Figure_3B
11473	M	54	Healthy	Healthy	Healthy	-	-12.4721	c1_low					Figure_3B
11475	F	63	Healthy	Healthy	Healthy	-	-12.7757	c1_low					Figure_3B
11477	M	75	Healthy	Healthy	Healthy	-	-14.3915	c0_no					Figure_3B
11480	F	66	Healthy	Healthy	Healthy	-	-12.6958	c1_low					Figure_3B
11486	F	62	Healthy	Healthy	Healthy	-	-9.2474	c2_high					Figure_3B
11487	F	66	Healthy	Healthy	Healthy	-	-11.0522	c1_low					Figure_3B
11489	M	55	Healthy	Healthy	Healthy	-	-10.3548	c1_low					Figure_3B
11492	F	69	Healthy	Healthy	Healthy	-	-13.2505	c1_low					Figure_3B
11495	F	71	Healthy	Healthy	Healthy	-	-8.83202	c2_high					Figure_3B
11501	F	68	Healthy	Healthy	Healthy	-	-11.2704	c1_low					Figure_3B
11513	M	37	Healthy	Healthy	Healthy	-	-14.3915	c0_no					Figure_3B
11521	F	49	Healthy	Healthy	Healthy	-	-14.3915	c0_no					Figure_3B
11524	M	31	Healthy	Healthy	Healthy	-	-9.16673	c2_high					Figure_3B
11526	F	52	Healthy	Healthy	Healthy	-	-14.3915	c0_no					Figure_3B
11527	F	35	Healthy	Healthy	Healthy	-	-14.3915	c0_no					Figure_3B
11528	M	57	Healthy	Healthy	Healthy	-	-12.2684	c1_low					Figure_3B
11580	F	21	Healthy	Healthy	Healthy	-	-12.0805	c1_low					Figure_3B
11607	F	70	Healthy	Healthy	Healthy	-	-14.3915	c0_no					Figure_3B
11626	M	50	Healthy	Healthy	Healthy	-	-11.2188	c1_low					Figure_3B
11638	F	57	Healthy	Healthy	Healthy	-	-14.3915	c0_no					Figure_3B
11641	M	52	Healthy	Healthy	Healthy	-	-11.9238	c1_low					Figure_3B
11675	F	51	Healthy	Healthy	Healthy	-	-12.465	c1_low					Figure_3B
11682	F	61	Healthy	Healthy	Healthy	-	-14.3915	c0_no					Figure_3B
11694	F	63	Healthy	Healthy	Healthy	-	-14.3915	c0_no					Figure_3B
11710	M	40	Healthy	Healthy	Healthy	-	-14.3915	c0_no					Figure_3B
11720	M	70	Healthy	Healthy	Healthy	-	-10.4395	c1_low					Figure_3B
11754	M	27	Healthy	Healthy	Healthy	-	-14.3915	c0_no					Figure_3B
11788	M	34	Healthy	Healthy	Healthy	-	-11.7087	c1_low					Figure_3B
11796	F	75	Healthy	Healthy	Healthy	-	-14.3915	c0_no					Figure_3B
11818	M	37	Healthy	Healthy	Healthy	-	-14.3915	c0_no					Figure_3B
11821	F	52	Healthy	Healthy	Healthy	-	-14.3915	c0_no					Figure_3B
11822	F	55	Healthy	Healthy	Healthy	-	-10.3749	c1_low					Figure_3B
11873	M	78	Healthy	Healthy	Healthy	-	-14.3915	c0_no					Figure_3B
11885	M	73	Healthy	Healthy	Healthy	-	-9.72209	c2_high					Figure_3B
11927	M	58	Healthy	Healthy	Healthy	-	-14.3915	c0_no					Figure_3B
11942	F	76	Healthy	Healthy	Healthy	-	-14.3915	c0_no					Figure_3B
11955	M	70	Healthy	Healthy	Healthy	-	-10.3748	c1_low					Figure_3B
11965	F	41	Healthy	Healthy	Healthy	-	-12.3507	c1_low					Figure_3B
11984	M	62	Healthy	Healthy	Healthy	-	-14.3915	c0_no					Figure_3B
11996	F	51	Healthy	Healthy	Healthy	-	-10.7189	c1_low					Figure_3B
12016	F	60	Healthy	Healthy	Healthy	-	-14.3915	c0_no					Figure_3B
12070	F	49	Healthy	Healthy	Healthy	-	-12.6577	c1_low					Figure_3B
12082	M	30	Healthy	Healthy	Healthy	-	-14.3915	c0_no					Figure_3B
12101	M	56	Healthy	Healthy	Healthy	-	-12.529	c1_low					Figure_3B
12106	F	77	Healthy	Healthy	Healthy	-	-9.18353	c2_high					Figure_3B
12165	F	64	Healthy	Healthy	Healthy	-	-9.90585	c2_high					Figure_3B
12197	M	43	Healthy	Healthy	Healthy	-	-12.6223	c1_low					Figure_3B
12204	F	55	Healthy	Healthy	Healthy	-	-14.3915	c0_no					Figure_3B
12242	F	33	Healthy	Healthy	Healthy	-	-11.6265	c1_low					Figure_3B
12243	F	74	Healthy	Healthy	Healthy	-	-14.3915	c0_no					Figure_3B
12276	M	46	Healthy	Healthy	Healthy	-	-9.77701	c2_high					Figure_3B
12340	M	59	Healthy	Healthy	Healthy	-	-11.2835	c1_low					Figure_3B
12370	F	65	Healthy	Healthy	Healthy	-	-14.3915	c0_no					Figure_3B
12389	M	35	Healthy	Healthy	Healthy	-	-13.2281	c1_low					Figure_3B
12396	F	38	Healthy	Healthy	Healthy	-	-14.3915	c0_no					Figure_3B
10061	F	41	MP	Adenoma	Healthy	-	-14.3915	c0_no	-12.101	-10.3255	-9.63675	-7.61579	Figure_3B, Figure_3D, Figure_3E
10089	M	54	MP	Adenoma	Healthy	-	-6.65384	c2_high	-8.3338	-8.41676	-7.98754	-7.24694	Figure_3B, Figure_3D, Figure_3E
10109	M	69	MP	Adenoma	Healthy	-	-9.72033	c2_high	-9.77862	-8.66336	-8.97719	-7.53851	Figure_3B, Figure_3D, Figure_3E
10111	F	67	MP	Adenoma	Healthy	-	-12.9022	c1_low	-11.3963	-8.75507	-8.01744	-7.53645	Figure_3B, Figure_3D, Figure_3E
10138	M	72	MP	Adenoma	Healthy	-	-10.941	c1_low	-11.1691	-8.86697	-8.5415	-7.73328	Figure_3B, Figure_3D, Figure_3E
10161	M	51	MP	Adenoma	Healthy	-	-12.6031	c1_low	-11.4559	-8.37812	-8.49537	-7.6015	Figure_3B, Figure_3D, Figure_3E
10182	M	52	MP	Adenoma	Healthy	-	-14.3915	c0_no	-12.2489	-9.58526	-8.76383	-7.62841	Figure_3B, Figure_3D, Figure_3E
10193	M	58	MP	Adenoma	Healthy	-	-12.2872	c1_low	-12.5755	-9.16949	-9.64655	-6.69348	Figure_3B, Figure_3D, Figure_3E
10209	F	64	MP	Adenoma	Healthy	-	-14.3915	c0_no	-12.7813	-9.19474	-8.94865	-7.86558	Figure_3B, Figure_3D, Figure_3E
10210	M	50	MP	Adenoma	Healthy	-	-7.57389	c2_high	-10.7989	-8.74754	-8.76594	-7.51432	Figure_3B, Figure_3D, Figure_3E
10242	F	58	MP	Adenoma	Healthy	-	-14.3915	c0_no	-11.4299	-8.54667	-8.86836	-7.82273	Figure_3B, Figure_3D, Figure_3E
10251	M	64	MP	Adenoma	Healthy	-	-9.85229	c2_high	-12.1376	-9.3601	-9.21459	-7.64556	Figure_3B, Figure_3D, Figure_3E
10261	F	70	MP	Adenoma	Healthy	-	-14.3915	c0_no	-11.1641	-8.68308	-8.7517	-7.71889	Figure_3B, Figure_3D, Figure_3E
10288	F	59	MP	Adenoma	Healthy	-	-14.3915	c0_no	-12.193	-9.18439	-8.70425	-7.70614	Figure_3B, Figure_3D, Figure_3E
10294	F	74	MP	Adenoma	Healthy	-	-12.227	c1_low	-11.4024	-8.51834	-8.28866	-7.81058	Figure_3B, Figure_3D, Figure_3E
10296	M	78	MP	Adenoma	Healthy	-	-7.44482	c2_high	-10.61	-8.67269	-8.32488	-7.53205	Figure_3B, Figure_3D, Figure_3E
10299	M	78	MP	Adenoma	Healthy	-	-11.3168	c1_low	-12.5355	-8.8891	-8.55525	-7.76719	Figure_3B, Figure_3D, Figure_3E
10316	M	44	MP	Adenoma	Healthy	-	-14.3915	c0_no	-11.9905	-9.04179	-8.57593	-7.61236	Figure_3B, Figure_3D, Figure_3E
10327	M	60	MP	Adenoma	Healthy	-	-11.6238	c1_low	-12.069	-8.69849	-9.10374	-7.63479	Figure_3B, Figure_3D, Figure_3E
10336	M	67	MP	Adenoma	Healthy	-	-12.5128	c1_low	-11.7687	-8.55442	-7.71812	-7.22213	Figure_3B, Figure_3D, Figure_3E
10376	M	64	MP	Adenoma	Healthy	-	-9.32115	c2_high	-11.8538	-8.45477	-8.48962	-7.63262	Figure_3B, Figure_3D, Figure_3E
10466	M	64	MP	Adenoma	Healthy	-	-14.3915	c0_no	-13.7187	-9.63868	-8.53287	-7.05858	Figure_3B, Figure_3D, Figure_3E
10470	M	66	MP	Adenoma	Healthy	-	-9.93898	c2_high	-11.4232	-9.1771	-8.58517	-7.73959	Figure_3B, Figure_3D, Figure_3E
10471	M	75	MP	Adenoma	Healthy	-	-10.3837	c1_low	-11.1757	-8.82604	-7.74272	-7.50726	Figure_3B, Figure_3D, Figure_3E
10484	M	73	MP	Adenoma	Healthy	-	-11.0373	c1_low	-11.2863	-8.35238	-8.33359	-7.40634	Figure_3B, Figure_3D, Figure_3E
10485	M	74	MP	Adenoma	Healthy	-	-11.0309	c1_low	-11.8691	-9.10193	-9.07412	-7.64195	Figure_3B, Figure_3D, Figure_3E
10502	M	71	MP	Adenoma	Healthy	-	-9.36798	c2_high	-12.345	-9.25725	-8.63375	-7.52353	Figure_3B, Figure_3D, Figure_3E
10511	F	65	MP	Adenoma	Healthy	-	-8.24226	c2_high	-8.74416	-8.8184	-7.84099	-7.14248	Figure_3B, Figure_3D, Figure_3E
10517	M	52	MP	Adenoma	Healthy	-	-10.5773	c1_low	-12.7603	-8.51649	-8.85391	-7.65389	Figure_3B, Figure_3D, Figure_3E
10548	M	71	MP	Adenoma	Healthy	-	-12.9811	c1_low	-11.5727	-9.0156	-8.15311	-7.72101	Figure_3B, Figure_3D, Figure_3E
10549	F	72	MP	Adenoma	Healthy	-	-8.38136	c2_high	-10.4447	-9.15989	-7.90132	-7.28951	Figure_3B, Figure_3D, Figure_3E
10555	M	53	MP	Adenoma	Healthy	-	-6.59917	c2_high	-11.199	-8.69316	-8.16275	-7.48081	Figure_3B, Figure_3D, Figure_3E
10569	M	65	MP	Adenoma	Healthy	-	-10.2065	c2_high	-12.2705	-9.29677	-8.77763	-7.26976	Figure_3B, Figure_3D, Figure_3E
10571	M	64	MP	Adenoma	Healthy	-	-9.97777	c2_high	-10.4819	-8.45743	-8.92653	-7.53409	Figure_3B, Figure_3D, Figure_3E
10572	M	58	MP	Adenoma	Healthy	-	-14.3915	c0_no	-13.1231	-9.07161	-8.50123	-7.6263	Figure_3B, Figure_3D, Figure_3E
10580	M	58	MP	Adenoma	Healthy	-	-7.18868	c2_high	-8.98698	-7.47292	-7.98584	-7.34919	Figure_3B, Figure_3D, Figure_3E
10581	F	72	MP	Adenoma	Healthy	-	-13.229	c1_low	-11.5197	-10.5915	-8.39411	-7.78368	Figure_3B, Figure_3D, Figure_3E
10608	M	73	MP	Adenoma	Healthy	-	-9.46145	c2_high	-11.5306	-9.52747	-8.77926	-7.70719	Figure_3B, Figure_3D, Figure_3E
10610	M	59	MP	Adenoma	Healthy	-	-14.3915	c0_no	-11.3858	-8.0964	-8.8448	-7.7306	Figure_3B, Figure_3D, Figure_3E
10614	M	59	MP	Adenoma	Healthy	-	-14.3915	c0_no	-12.0607	-8.84349	-8.19942	-7.76337	Figure_3B, Figure_3D, Figure_3E
10619	M	58	MP	Adenoma	Healthy	-	-14.3915	c0_no	-12.8952	-9.89709	-7.92409	-7.5985	Figure_3B, Figure_3D, Figure_3E
10630	M	52	MP	Adenoma	Healthy	-	-14.3915	c0_no	-12.3814	-8.97991	-9.26257	-7.56143	Figure_3B, Figure_3D, Figure_3E
10634	M	70	MP	Adenoma	Healthy	-	-12.1395	c1_low	-11.5807	-8.46463	-9.27694	-7.7678	Figure_3B, Figure_3D, Figure_3E
10642	M	60	MP	Adenoma	Healthy	-	-9.62118	c2_high	-11.2221	-8.14161	-9.38086	-7.62033	Figure_3B, Figure_3D, Figure_3E
10681	M	72	MP	Adenoma	Healthy	-	-12.5447	c1_low	-12.5807	-8.90831	-8.53107	-7.75569	Figure_3B, Figure_3D, Figure_3E
10695	M	53	MP	Adenoma	Healthy	-	-9.48095	c2_high	-10.762	-9.33936	-8.84202	-7.55845	Figure_3B, Figure_3D, Figure_3E
10728	M	63	MP	Adenoma	Healthy	-	-14.3915	c0_no	-13.0761	-9.55193	-8.27497	-7.77049	Figure_3B, Figure_3D, Figure_3E
10759	M	63	MP	Adenoma	Healthy	-	-14.3915	c0_no	-13.9042	-8.18706	-8.73916	-7.78242	Figure_3B, Figure_3D, Figure_3E
10766	M	69	MP	Adenoma	Healthy	-	-10.8316	c1_low	-12.6351	-10.391	-9.34222	-7.95981	Figure_3B, Figure_3D, Figure_3E
10780	M	77	MP	Adenoma	Healthy	-	-10.2621	c2_high	-12.5557	-9.1347	-8.09199	-7.61735	Figure_3B, Figure_3D, Figure_3E
10793	M	55	MP	Adenoma	Healthy	-	-9.74187	c2_high	-12.4881	-7.89721	-8.80208	-7.59481	Figure_3B, Figure_3D, Figure_3E
10809	F	66	MP	Adenoma	Healthy	-	-14.3915	c0_no	-11.6011	-9.52475	-8.82623	-7.6786	Figure_3B, Figure_3D, Figure_3E
10811	M	48	MP	Adenoma	Healthy	-	-14.3915	c0_no	-10.4841	-8.78975	-7.97245	-7.22614	Figure_3B, Figure_3D, Figure_3E
10825	M	74	MP	Adenoma	Healthy	-	-14.3915	c0_no	-12.0563	-9.26908	-7.85283	-7.56036	Figure_3B, Figure_3D, Figure_3E
10831	M	58	MP	Adenoma	Healthy	-	-10.3055	c1_low	-12.3991	-8.70223	-8.16315	-7.91967	Figure_3B, Figure_3D, Figure_3E
11253	F	73	MP	Adenoma	Healthy	-	-10.6665	c1_low	-13.446	-8.64658	-8.4865	-7.72446	Figure_3B, Figure_3D, Figure_3E
11315	F	70	MP	Adenoma	Early_stage	MP	-10.637	c1_low	-12.73	-8.91784	-8.31057	-7.78454	Figure_3B, Figure_3D, Figure_3E
11407	F	41	MP	Adenoma	Healthy	-	-14.3915	c0_no	-11.786	-8.46593	-8.4551	-7.70434	Figure_3B, Figure_3D, Figure_3E
11457	M	65	MP	Adenoma	Healthy	-	-10.6308	c1_low	-11.3709	-8.91488	-8.60663	-7.41385	Figure_3B, Figure_3D, Figure_3E
11458	M	62	MP	Adenoma	Healthy	-	-8.86589	c2_high	-9.85394	-9.07002	-9.30596	-7.53444	Figure_3B, Figure_3D, Figure_3E
11461	F	74	MP	Adenoma	Healthy	-	-11.0892	c1_low	-12.867	-8.77805	-8.86376	-7.55448	Figure_3B, Figure_3D, Figure_3E
11462	F	57	MP	Adenoma	Healthy	-	-10.1843	c2_high	-11.8179	-9.09067	-8.47734	-7.87859	Figure_3B, Figure_3D, Figure_3E
11502	F	63	MP	Adenoma	Healthy	-	-9.26903	c2_high	-11.8285	-8.11168	-7.77242	-7.55325	Figure_3B, Figure_3D, Figure_3E
11508	F	64	MP	Adenoma	Healthy	-	-9.21127	c2_high	-11.6411	-8.91354	-9.62989	-7.74898	Figure_3B, Figure_3D, Figure_3E
11511	M	72	MP	Adenoma	Healthy	-	-11.5551	c1_low	-11.5984	-8.62289	-9.27315	-7.47942	Figure_3B, Figure_3D, Figure_3E
11518	F	47	MP	Adenoma	Healthy	-	-14.3915	c0_no	-12.8646	-9.41205	-8.79369	-7.67108	Figure_3B, Figure_3D, Figure_3E
11667	M	67	MP	Adenoma	Healthy	-	-14.3915	c0_no	-12.1459	-9.09015	-8.75789	-7.31721	Figure_3B, Figure_3D, Figure_3E
10033	F	54	Stage_0	Adenoma	Early_stage	0	-14.3915	c0_no	-11.4359	-9.0363	-8.16171	-7.78816	Figure_3B, Figure_3D, Figure_3E
10047	M	73	Stage_0	Adenoma	Early_stage	0	-10.9603	c1_low	-12.0154	-9.25437	-8.51138	-7.56607	Figure_3B, Figure_3D, Figure_3E
10055	F	56	Stage_0	Adenoma	Early_stage	0	-12.1624	c1_low	-11.9228	-8.68417	-8.04137	-7.80092	Figure_3B, Figure_3D, Figure_3E
10081	M	65	Stage_0	Adenoma	Early_stage	0	-9.99347	c2_high	-10.5947	-8.51315	-8.077	-7.39882	Figure_3B, Figure_3D, Figure_3E
10134	F	63	Stage_0	Adenoma	Early_stage	0	-7.74911	c2_high	-10.2208	-8.69094	-7.92014	-7.40704	Figure_3B, Figure_3D, Figure_3E
10140	F	64	Stage_0	Adenoma	Early_stage	0	-14.3915	c0_no	-10.4104	-8.51447	-8.01542	-7.37677	Figure_3B, Figure_3D, Figure_3E
10154	M	69	Stage_0	Adenoma	Early_stage	0	-6.52304	c2_high	-9.52334	-7.46589	-9.00332	-7.60223	Figure_3B, Figure_3D, Figure_3E
10165	M	71	Stage_0	Adenoma	Early_stage	0	-14.3915	c0_no	-10.9633	-9.10739	-8.24965	-7.60809	Figure_3B, Figure_3D, Figure_3E
10177	M	67	Stage_0	Adenoma	Early_stage	0	-11.0191	c1_low	-12.3041	-9.01821	-7.88458	-7.58977	Figure_3B, Figure_3D, Figure_3E
10198	F	76	Stage_0	Adenoma	Early_stage	0	-7.42875	c2_high	-10.1398	-9.03333	-8.2876	-7.49021	Figure_3B, Figure_3D, Figure_3E
10203	M	60	Stage_0	Adenoma	Early_stage	0	-12.4399	c1_low	-13.2963	-9.14928	-8.76616	-7.48933	Figure_3B, Figure_3D, Figure_3E
10334	F	63	Stage_0	Adenoma	Early_stage	0	-11.0204	c1_low	-11.9131	-8.48375	-8.97076	-7.7793	Figure_3B, Figure_3D, Figure_3E
10338	M	57	Stage_0	Adenoma	Early_stage	0	-12.0606	c1_low	-10.9797	-8.28531	-8.87345	-7.725	Figure_3B, Figure_3D, Figure_3E
10345	F	73	Stage_0	Adenoma	Early_stage	0	-11.7585	c1_low	-11.0473	-8.51888	-8.67886	-7.56423	Figure_3B, Figure_3D, Figure_3E
10358	F	61	Stage_0	Adenoma	Early_stage	0	-12.8229	c1_low	-11.475	-8.17633	-9.29427	-7.74711	Figure_3B, Figure_3D, Figure_3E
10366	M	72	Stage_0	Adenoma	Early_stage	0	-9.68979	c2_high	-11.2336	-8.67194	-8.13435	-7.43527	Figure_3B, Figure_3D, Figure_3E
10385	M	71	Stage_0	Adenoma	Early_stage	0	-9.1266	c2_high	-11.3322	-8.29816	-8.6317	-7.58218	Figure_3B, Figure_3D, Figure_3E
10545	F	66	Stage_0	Adenoma	Early_stage	0	-12.1005	c1_low	-11.866	-8.39088	-7.81026	-7.55948	Figure_3B, Figure_3D, Figure_3E
10565	M	61	Stage_0	Adenoma	Early_stage	0	-11.1086	c1_low	-12.1922	-9.07606	-7.95659	-7.56926	Figure_3B, Figure_3D, Figure_3E
10568	M	58	Stage_0	Adenoma	Early_stage	0	-12.3037	c1_low	-11.1701	-8.7892	-8.16133	-7.73554	Figure_3B, Figure_3D, Figure_3E
10576	M	72	Stage_0	Adenoma	Early_stage	0	-11.08	c1_low	-11.5469	-9.34895	-8.62665	-7.5272	Figure_3B, Figure_3D, Figure_3E
10579	M	69	Stage_0	Adenoma	Early_stage	0	-12.145	c1_low	-11.9606	-9.13879	-8.01694	-7.10314	Figure_3B, Figure_3D, Figure_3E
10596	F	74	Stage_0	Adenoma	Early_stage	0	-9.4219	c2_high	-11.6795	-9.11799	-8.15865	-7.40209	Figure_3B, Figure_3D, Figure_3E
10601	M	65	Stage_0	Adenoma	Early_stage	0	-10.8367	c1_low	-11.8112	-8.06661	-8.1396	-7.72731	Figure_3B, Figure_3D, Figure_3E
10648	F	70	Stage_0	Adenoma	Early_stage	0	-10.46	c1_low	-11.9197	-10.1121	-9.67367	-7.84848	Figure_3B, Figure_3D, Figure_3E
10697	F	47	Stage_0	Adenoma	Early_stage	0	-14.3915	c0_no	-11.415	-9.01332	-8.68741	-7.65237	Figure_3B, Figure_3D, Figure_3E
10722	F	67	Stage_0	Adenoma	Early_stage	0	-9.09734	c2_high	-10.5784	-8.93474	-9.28176	-7.62432	Figure_3B, Figure_3D, Figure_3E
10749	F	65	Stage_0	Adenoma	Early_stage	0	-9.61824	c2_high	-10.6233	-7.86793	-8.94396	-7.5513	Figure_3B, Figure_3D, Figure_3E
10756	M	50	Stage_0	Adenoma	Early_stage	0	-11.8707	c1_low	-11.5521	-8.90872	-8.42047	-7.79551	Figure_3B, Figure_3D, Figure_3E
10785	F	62	Stage_0	Adenoma	Early_stage	0	-8.68429	c2_high	-11.1229	-9.58835	-8.77238	-8.02091	Figure_3B, Figure_3D, Figure_3E
10814	M	78	Stage_0	Adenoma	Early_stage	0	-9.71083	c2_high	-10.7655	-8.43131	-9.67105	-7.26907	Figure_3B, Figure_3D, Figure_3E
10853	M	65	Stage_0	Adenoma	Early_stage	0	-8.84894	c2_high	-10.6231	-8.4934	-8.80263	-7.83618	Figure_3B, Figure_3D, Figure_3E
10860	M	59	Stage_0	Adenoma	Early_stage	0	-9.22954	c2_high	-11.1975	-9.52649	-9.07989	-7.51535	Figure_3B, Figure_3D, Figure_3E
10866	M	48	Stage_0	Adenoma	Early_stage	0	-14.3915	c0_no	-12.7401	-9.35027	-8.74947	-7.56706	Figure_3B, Figure_3D, Figure_3E
10880	M	67	Stage_0	Adenoma	Early_stage	0	-7.83574	c2_high	-9.53976	-8.41173	-9.21181	-7.63431	Figure_3B, Figure_3D, Figure_3E
10888	M	73	Stage_0	Adenoma	Early_stage	0	-7.81709	c2_high	-9.46628	-7.924	-8.28088	-7.38257	Figure_3B, Figure_3D, Figure_3E
10911	M	61	Stage_0	Adenoma	Early_stage	0	-11.8277	c1_low	-15.0477	-11.0466	-8.844	-8.03099	Figure_3B, Figure_3D, Figure_3E
10934	M	66	Stage_0	Adenoma	Early_stage	0	-14.3915	c0_no	-13.181	-8.99164	-8.9543	-7.75041	Figure_3B, Figure_3D, Figure_3E
10935	M	74	Stage_0	Adenoma	Early_stage	0	-14.3915	c0_no	-12.0643	-9.43721	-8.83552	-7.57603	Figure_3B, Figure_3D, Figure_3E
10967	M	66	Stage_0	Adenoma	Early_stage	0	-7.85935	c2_high	-9.25005	-8.37914	-8.35756	-7.45073	Figure_3B, Figure_3D, Figure_3E
10975	F	60	Stage_0	Adenoma	Early_stage	0	-14.3915	c0_no	-11.0023	-9.84598	-9.18444	-7.71156	Figure_3B, Figure_3D, Figure_3E
10980	F	65	Stage_0	Adenoma	Early_stage	0	-10.2056	c2_high	-12.2139	-8.82195	-8.54449	-7.72406	Figure_3B, Figure_3D, Figure_3E
10989	M	65	Stage_0	Adenoma	Early_stage	0	-11.7947	c1_low	-11.3473	-9.46012	-8.71018	-7.66867	Figure_3B, Figure_3D, Figure_3E
10992	M	58	Stage_0	Adenoma	Early_stage	0	-14.3915	c0_no	-15.0477	-9.09995	-9.66142	-7.39671	Figure_3B, Figure_3D, Figure_3E
11008	F	61	Stage_0	Adenoma	Early_stage	0	-7.8365	c2_high	-11.5359	-8.19227	-9.00359	-7.93257	Figure_3B, Figure_3D, Figure_3E
11011	M	72	Stage_0	Adenoma	Early_stage	0	-7.88757	c2_high	-9.22597	-7.72116	-8.57988	-7.52586	Figure_3B, Figure_3D, Figure_3E
11029	M	66	Stage_0	Adenoma	Early_stage	0	-9.8407	c2_high	-10.4168	-8.06717	-8.54271	-7.7248	Figure_3B, Figure_3D, Figure_3E
11048	F	65	Stage_0	Adenoma	Early_stage	0	-12.5383	c1_low	-12.7998	-8.66704	-8.81538	-7.7149	Figure_3B, Figure_3D, Figure_3E
11110	M	61	Stage_0	Adenoma	Early_stage	0	-14.3915	c0_no	-12.1246	-9.26262	-8.43243	-7.52759	Figure_3B, Figure_3D, Figure_3E
11121	M	46	Stage_0	Adenoma	Early_stage	0	-14.3915	c0_no	-12.6247	-8.54949	-8.21957	-7.77356	Figure_3B, Figure_3D, Figure_3E
11151	M	76	Stage_0	Adenoma	Early_stage	0	-14.3915	c0_no	-11.1043	-9.16112	-8.50587	-7.42371	Figure_3B, Figure_3D, Figure_3E
11224	F	78	Stage_0	Adenoma	Early_stage	0	-8.10868	c2_high	-11.7481	-9.33584	-8.13248	-7.55634	Figure_3B, Figure_3D, Figure_3E
11237	F	66	Stage_0	Adenoma	Early_stage	0	-11.9374	c1_low	-11.5961	-8.95213	-8.50843	-7.99671	Figure_3B, Figure_3D, Figure_3E
11241	M	54	Stage_0	Adenoma	Early_stage	0	-10.8766	c1_low	-11.4849	-8.8033	-8.18019	-7.64438	Figure_3B, Figure_3D, Figure_3E
11281	M	64	Stage_0	Adenoma	Early_stage	0	-8.03332	c2_high	-10.5915	-8.49402	-8.59911	-7.58681	Figure_3B, Figure_3D, Figure_3E
11417	M	50	Stage_0	Adenoma	Early_stage	0	-12.8673	c1_low	-11.432	-8.69803	-8.06057	-7.72181	Figure_3B, Figure_3D, Figure_3E
11423	M	66	Stage_0	Adenoma	Early_stage	0	-12.0072	c1_low	-12.399	-9.66379	-8.90775	-7.57394	Figure_3B, Figure_3D, Figure_3E
11433	F	59	Stage_0	Adenoma	Early_stage	0	-7.52134	c2_high	-8.32636	-8.24009	-7.56507	-7.4208	Figure_3B, Figure_3D, Figure_3E
11438	F	61	Stage_0	Adenoma	Early_stage	0	-14.3915	c0_no	-13.1217	-9.10734	-9.69218	-7.36132	Figure_3B, Figure_3D, Figure_3E
11445	M	68	Stage_0	Adenoma	Early_stage	0	-9.52641	c2_high	-11.1463	-8.63207	-8.66712	-7.6362	Figure_3B, Figure_3D, Figure_3E
11453	F	71	Stage_0	Adenoma	Early_stage	0	-9.89244	c2_high	-11.9393	-8.49663	-8.43318	-7.58443	Figure_3B, Figure_3D, Figure_3E
11498	M	58	Stage_0	Adenoma	Early_stage	0	-9.21413	c2_high	-10.7039	-8.76611	-8.51383	-6.94219	Figure_3B, Figure_3D, Figure_3E
11510	M	64	Stage_0	Adenoma	Early_stage	0	-12.8039	c1_low	-11.8155	-8.97573	-7.91932	-7.72669	Figure_3B, Figure_3D, Figure_3E
11512	F	69	Stage_0	Adenoma	Early_stage	0	-11.6241	c1_low	-11.9092	-9.0253	-8.24286	-7.76117	Figure_3B, Figure_3D, Figure_3E
11819	M	72	Stage_0	Adenoma	Early_stage	0	-8.18024	c2_high	-10.74	-8.09803	-8.91884	-7.19102	Figure_3B, Figure_3D, Figure_3E
11836	M	69	Stage_0	Adenoma	Early_stage	0	-12.5768	c1_low	-11.7583	-8.87951	-8.34885	-7.19904	Figure_3B, Figure_3D, Figure_3E
11851	M	76	Stage_0	Adenoma	Early_stage	0	-9.58897	c2_high	-8.19226	-8.56633	-7.96625	-6.72162	Figure_3B, Figure_3D, Figure_3E
11879	F	64	Stage_0	Adenoma	Early_stage	0	-9.40212	c2_high	-12.0724	-9.75966	-9.14998	-7.38181	Figure_3B, Figure_3D, Figure_3E
11891	F	72	Stage_0	Adenoma	Early_stage	0	-14.3915	c0_no	-11.2662	-9.444	-8.53961	-7.82454	Figure_3B, Figure_3D, Figure_3E
11893	M	53	Stage_0	Adenoma	Early_stage	0	-10.6196	c1_low	-11.651	-9.63907	-9.31502	-7.61196	Figure_3B, Figure_3D, Figure_3E
11929	M	57	Stage_0	Adenoma	Early_stage	0	-9.96217	c2_high	-11.5218	-8.93203	-10.6876	-7.98867	Figure_3B, Figure_3D, Figure_3E
11993	F	73	Stage_0	Adenoma	Early_stage	0	-12.9121	c1_low	-13.3582	-9.68843	-8.77086	-7.67582	Figure_3B, Figure_3D, Figure_3E
10059	F	69	Stage_III_IV	Cancer	Later_stage	IVB	-12.6217	c1_low	-11.5722	-8.61267	-8.5121	-7.59754	Figure_3B, Figure_3D, Figure_3E
10099	M	51	Stage_III_IV	Cancer	Later_stage	IIIA	-10.8346	c1_low	-11.0855	-9.51875	-8.72042	-7.42105	Figure_3B, Figure_3D, Figure_3E
10103	M	55	Stage_III_IV	Cancer	Later_stage	IIIB	-9.14353	c2_high	-11.9476	-9.47684	-8.36714	-7.32191	Figure_3B, Figure_3D, Figure_3E
10118	F	62	Stage_III_IV	Cancer	Later_stage	IIIB	-8.88526	c2_high	-10.9893	-7.94915	-8.06332	-7.51686	Figure_3B, Figure_3D, Figure_3E
10152	F	67	Stage_III_IV	Cancer	Later_stage	IIIA	-9.35644	c2_high	-11.081	-8.13224	-8.09357	-7.59554	Figure_3B, Figure_3D, Figure_3E
10168	M	78	Stage_III_IV	Cancer	Later_stage	IIIB	-8.75196	c2_high	-10.4856	-8.32898	-8.04549	-7.40985	Figure_3B, Figure_3D, Figure_3E
10171	M	30	Stage_III_IV	Cancer	Later_stage	IVB	-10.0431	c2_high	-11.1681	-8.92849	-8.32211	-7.37433	Figure_3B, Figure_3D, Figure_3E
10178	F	69	Stage_III_IV	Cancer	Later_stage	IIIB	-10.3239	c1_low	-11.6877	-9.13003	-8.10865	-7.65856	Figure_3B, Figure_3D, Figure_3E
10191	M	59	Stage_III_IV	Cancer	Later_stage	IIIB	-10.1481	c2_high	-11.4546	-8.867	-8.63116	-7.58932	Figure_3B, Figure_3D, Figure_3E
10195	F	57	Stage_III_IV	Cancer	Later_stage	IIIB	-7.08943	c2_high	-10.3096	-8.49238	-8.74241	-7.57016	Figure_3B, Figure_3D, Figure_3E
10201	M	38	Stage_III_IV	Cancer	Later_stage	IVA	-7.12839	c2_high	-10.3088	-8.48851	-8.65317	-7.36234	Figure_3B, Figure_3D, Figure_3E
10213	M	49	Stage_III_IV	Cancer	Later_stage	IVA	-8.2626	c2_high	-11.1119	-9.13654	-8.67454	-7.40694	Figure_3B, Figure_3D, Figure_3E
10232	M	64	Stage_III_IV	Cancer	Later_stage	IIIA	-8.14772	c2_high	-10.6385	-8.86553	-8.3319	-7.52679	Figure_3B, Figure_3D, Figure_3E
10238	F	66	Stage_III_IV	Cancer	Later_stage	IVB	-9.20119	c2_high	-10.6283	-9.34426	-7.83766	-7.29563	Figure_3B, Figure_3D, Figure_3E
10260	F	63	Stage_III_IV	Cancer	Later_stage	IIIB	-12.3833	c1_low	-11.6913	-10.0701	-8.3122	-7.83799	Figure_3B, Figure_3D, Figure_3E
10266	M	65	Stage_III_IV	Cancer	Later_stage	IVB	-6.7571	c2_high	-9.71813	-8.32934	-8.10057	-7.5054	Figure_3B, Figure_3D, Figure_3E
10284	M	73	Stage_III_IV	Cancer	Later_stage	IVA	-9.84025	c2_high	-12.5904	-9.0288	-8.84075	-7.79484	Figure_3B, Figure_3D, Figure_3E
10303	F	44	Stage_III_IV	Cancer	Later_stage	IIIB	-9.60409	c2_high	-10.7257	-8.56746	-8.73331	-7.63802	Figure_3B, Figure_3D, Figure_3E
10307	F	49	Stage_III_IV	Cancer	Later_stage	IIIB	-11.9529	c1_low	-11.9412	-8.17353	-8.61399	-7.6375	Figure_3B, Figure_3D, Figure_3E
10322	F	70	Stage_III_IV	Cancer	Later_stage	IIIB	-10.5181	c1_low	-11.2214	-9.07314	-8.05713	-7.70825	Figure_3B, Figure_3D, Figure_3E
10332	M	61	Stage_III_IV	Cancer	Later_stage	IVA	-11.5899	c1_low	-12.0152	-9.05572	-9.08453	-7.6598	Figure_3B, Figure_3D, Figure_3E
10367	M	58	Stage_III_IV	Cancer	Later_stage	IIIB	-14.3915	c0_no	-12.0749	-8.40839	-8.73464	-7.48004	Figure_3B, Figure_3D, Figure_3E
10380	M	28	Stage_III_IV	Cancer	Later_stage	IIIC	-11.9209	c1_low	-10.9127	-8.92765	-8.00399	-7.63644	Figure_3B, Figure_3D, Figure_3E
10461	M	46	Stage_III_IV	Cancer	Later_stage	IIIC	-11.2553	c1_low	-13.6618	-8.83975	-8.97465	-7.86401	Figure_3B, Figure_3D, Figure_3E
10468	M	52	Stage_III_IV	Cancer	Later_stage	IVA	-13.2928	c1_low	-11.7119	-8.98119	-8.58787	-7.65528	Figure_3B, Figure_3D, Figure_3E
10476	F	70	Stage_III_IV	Cancer	Later_stage	Ivb	-7.40531	c2_high	-11.9238	-8.27186	-9.44453	-7.46285	Figure_3B, Figure_3D, Figure_3E
10483	F	63	Stage_III_IV	Cancer	Later_stage	IVA	-10.6315	c1_low	-11.4391	-9.3349	-8.97862	-7.82122	Figure_3B, Figure_3D, Figure_3E
10492	M	63	Stage_III_IV	Cancer	Later_stage	IVA	-8.80314	c2_high	-9.40838	-8.17983	-9.78306	-7.52547	Figure_3B, Figure_3D, Figure_3E
10513	M	70	Stage_III_IV	Cancer	Later_stage	IVA	-6.6721	c2_high	-11.7415	-10.0089	-8.52532	-7.49576	Figure_3B, Figure_3D, Figure_3E
10514	M	59	Stage_III_IV	Cancer	Later_stage	IVA	-8.26788	c2_high	-11.861	-9.27861	-9.22776	-7.82106	Figure_3B, Figure_3D, Figure_3E
10527	M	62	Stage_III_IV	Cancer	Later_stage	IVA	-10.403	c1_low	-12.0936	-9.09166	-9.00102	-7.76313	Figure_3B, Figure_3D, Figure_3E
10532	M	60	Stage_III_IV	Cancer	Later_stage	IIIC	-7.4669	c2_high	-10.4111	-9.11432	-8.44924	-7.52799	Figure_3B, Figure_3D, Figure_3E
10544	M	48	Stage_III_IV	Cancer	Later_stage	IIIB	-10.6716	c1_low	-11.0849	-9.35981	-7.72643	-7.52266	Figure_3B, Figure_3D, Figure_3E
10556	F	45	Stage_III_IV	Cancer	Later_stage	IIIB	-14.3915	c0_no	-12.4274	-9.39125	-8.71455	-7.52771	Figure_3B, Figure_3D, Figure_3E
10566	F	59	Stage_III_IV	Cancer	Later_stage	IVA	-8.91889	c2_high	-12.7049	-9.40323	-8.36136	-7.62733	Figure_3B, Figure_3D, Figure_3E
10578	M	65	Stage_III_IV	Cancer	Later_stage	IIIA	-8.29899	c2_high	-11.3887	-8.30351	-8.09956	-7.65474	Figure_3B, Figure_3D, Figure_3E
10582	M	70	Stage_III_IV	Cancer	Later_stage	IVA	-9.02541	c2_high	-10.3696	-8.81927	-8.59425	-7.40858	Figure_3B, Figure_3D, Figure_3E
10604	M	69	Stage_III_IV	Cancer	Later_stage	Iva	-10.2519	c2_high	-12.075	-8.38089	-8.5361	-7.42731	Figure_3B, Figure_3D, Figure_3E
10616	M	64	Stage_III_IV	Cancer	Later_stage	IIIB	-9.25528	c2_high	-10.6408	-8.79988	-8.5228	-7.70543	Figure_3B, Figure_3D, Figure_3E
10635	M	77	Stage_III_IV	Cancer	Later_stage	IIIB	-9.43604	c2_high	-12.0183	-8.73661	-8.24522	-7.60529	Figure_3B, Figure_3D, Figure_3E
10645	F	49	Stage_III_IV	Cancer	Later_stage	IIIA	-14.3915	c0_no	-12.2368	-9.33121	-7.96668	-7.40483	Figure_3B, Figure_3D, Figure_3E
10646	F	67	Stage_III_IV	Cancer	Later_stage	IIIC	-9.85	c2_high	-10.8722	-9.8963	-8.79345	-7.55052	Figure_3B, Figure_3D, Figure_3E
10656	M	70	Stage_III_IV	Cancer	Later_stage	IIIB	-8.62833	c2_high	-13.3058	-8.56705	-7.7233	-7.44858	Figure_3B, Figure_3D, Figure_3E
10660	F	67	Stage_III_IV	Cancer	Later_stage	IIIB	-6.87788	c2_high	-9.97255	-8.81063	-7.92968	-7.34294	Figure_3B, Figure_3D, Figure_3E
10665	M	64	Stage_III_IV	Cancer	Later_stage	IIIB	-8.06624	c2_high	-10.8498	-8.94142	-8.09385	-7.59885	Figure_3B, Figure_3D, Figure_3E
10714	F	59	Stage_III_IV	Cancer	Later_stage	IVA	-5.26214	c2_high	-10.8304	-9.06817	-8.66826	-7.682	Figure_3B, Figure_3D, Figure_3E
10715	M	60	Stage_III_IV	Cancer	Later_stage	IIIB	-10.5393	c1_low	-11.3716	-8.95131	-8.75489	-7.38281	Figure_3B, Figure_3D, Figure_3E
10725	M	78	Stage_III_IV	Cancer	Later_stage	IIIA	-9.54494	c2_high	-12.1773	-8.8284	-8.64225	-7.73461	Figure_3B, Figure_3D, Figure_3E
10747	M	62	Stage_III_IV	Cancer	Later_stage	IVB	-10.2947	c2_high	-12.0582	-9.11252	-8.99483	-7.13952	Figure_3B, Figure_3D, Figure_3E
10754	F	46	Stage_III_IV	Cancer	Later_stage	IIIB	-6.21009	c2_high	-10.0156	-9.17837	-8.78	-7.83328	Figure_3B, Figure_3D, Figure_3E
10760	F	59	Stage_III_IV	Cancer	Later_stage	IIIB	-14.3915	c0_no	-15.0477	-8.59701	-9.54047	-7.77837	Figure_3B, Figure_3D, Figure_3E
10761	F	54	Stage_III_IV	Cancer	Later_stage	IIIA	-10.8249	c1_low	-11.7216	-9.13036	-8.57992	-7.61462	Figure_3B, Figure_3D, Figure_3E
10765	M	49	Stage_III_IV	Cancer	Later_stage	IIIB	-5.87697	c2_high	-9.75408	-8.61358	-9.38313	-7.20629	Figure_3B, Figure_3D, Figure_3E
10772	M	59	Stage_III_IV	Cancer	Later_stage	IIIA	-10.5993	c1_low	-11.8075	-8.35892	-8.22473	-7.75111	Figure_3B, Figure_3D, Figure_3E
10813	F	32	Stage_III_IV	Cancer	Later_stage	IIIB	-9.9811	c2_high	-12.912	-9.32881	-9.19681	-7.85682	Figure_3B, Figure_3D, Figure_3E
10818	F	75	Stage_III_IV	Cancer	Later_stage	IIIA	-9.62679	c2_high	-12.785	-8.71744	-8.99757	-7.19089	Figure_3B, Figure_3D, Figure_3E
10839	M	58	Stage_III_IV	Cancer	Later_stage	IVB	-7.48582	c2_high	-11.9991	-9.51045	-8.76168	-7.62899	Figure_3B, Figure_3D, Figure_3E
10847	F	73	Stage_III_IV	Cancer	Later_stage	IIIB	-7.37101	c2_high	-11.4054	-9.05359	-8.64801	-7.58561	Figure_3B, Figure_3D, Figure_3E
10931	M	67	Stage_III_IV	Cancer	Later_stage	III	-11.1655	c1_low	-11.228	-7.97797	-8.19688	-7.59904	Figure_3B, Figure_3D, Figure_3E
11820	F	49	Stage_III_IV	Cancer	Later_stage	III	-11.3178	c1_low	-11.3879	-9.05625	-8.83594	-7.32778	Figure_3B, Figure_3D, Figure_3E
11826	F	48	Stage_III_IV	Cancer	Later_stage	III	-14.3915	c0_no	-11.5938	-9.24515	-8.64304	-7.5602	Figure_3B, Figure_3D, Figure_3E
11829	M	43	Stage_III_IV	Cancer	Later_stage	III	-9.71302	c2_high	-11.0681	-8.65511	-8.1847	-7.62422	Figure_3B, Figure_3D, Figure_3E
11831	M	60	Stage_III_IV	Cancer	Later_stage	III	-9.84741	c2_high	-11.012	-9.82887	-8.12831	-7.39455	Figure_3B, Figure_3D, Figure_3E
11859	F	64	Stage_III_IV	Cancer	Later_stage	III	-14.3915	c0_no	-12.726	-8.78413	-8.77546	-7.44772	Figure_3B, Figure_3D, Figure_3E
11899	M	64	Stage_III_IV	Cancer	Later_stage	III	-14.3915	c0_no	-11.0941	-9.31793	-8.51189	-7.4401	Figure_3B, Figure_3D, Figure_3E
11920	M	68	Stage_III_IV	Cancer	Later_stage	III	-7.75497	c2_high	-11.223	-9.35261	-8.06971	-7.4197	Figure_3B, Figure_3D, Figure_3E
11921	M	40	Stage_III_IV	Cancer	Later_stage	III	-12.134	c1_low	-10.5115	-8.57092	-8.32243	-7.72659	Figure_3B, Figure_3D, Figure_3E
11922	F	58	Stage_III_IV	Cancer	Later_stage	III	-9.27464	c2_high	-11.8072	-8.66086	-8.79589	-7.59953	Figure_3B, Figure_3D, Figure_3E
11940	M	61	Stage_III_IV	Cancer	Later_stage	III	-10.1709	c2_high	-11.4285	-8.46528	-7.92599	-7.27103	Figure_3B, Figure_3D, Figure_3E
11957	M	59	Stage_III_IV	Cancer	Later_stage	III	-4.86995	c2_high	-10.3364	-9.54754	-8.44804	-7.60397	Figure_3B, Figure_3D, Figure_3E
11982	F	68	Stage_III_IV	Cancer	Later_stage	III	-14.3915	c0_no	-12.9763	-9.22726	-8.36	-7.73169	Figure_3B, Figure_3D, Figure_3E
12005	F	48	Stage_III_IV	Cancer	Later_stage	III	-14.3915	c0_no	-10.752	-9.03952	-7.56079	-7.36902	Figure_3B, Figure_3D, Figure_3E
12014	M	59	Stage_III_IV	Cancer	Later_stage	III	-11.9629	c1_low	-11.4329	-8.70663	-8.35905	-7.57517	Figure_3B, Figure_3D, Figure_3E
10021	M	57	Stage_I_II	Cancer	Early_stage	I	-7.06624	c2_high	-9.1738	-8.6738	-9.07305	-7.59683	Figure_3B, Figure_3D, Figure_3E
10030	M	58	Stage_I_II	Cancer	Early_stage	I	-8.4465	c2_high	-10.0744	-8.26195	-8.83741	-7.67423	Figure_3B, Figure_3D, Figure_3E
10067	F	64	Stage_I_II	Cancer	Early_stage	I	-12.8213	c1_low	-11.686	-8.72286	-8.81326	-7.76344	Figure_3B, Figure_3D, Figure_3E
10073	F	71	Stage_I_II	Cancer	Early_stage	I	-11.3172	c1_low	-11.7836	-8.71377	-7.79641	-7.54051	Figure_3B, Figure_3D, Figure_3E
10074	M	61	Stage_I_II	Cancer	Early_stage	I	-12.2995	c1_low	-11.1693	-9.01323	-8.41353	-7.51871	Figure_3B, Figure_3D, Figure_3E
10091	F	70	Stage_I_II	Cancer	Later_stage	IIA	-9.62352	c2_high	-13.0446	-8.83175	-8.44889	-7.63467	Figure_3B, Figure_3D, Figure_3E
10097	F	62	Stage_I_II	Cancer	Early_stage	I	-10.3835	c1_low	-11.6743	-9.22727	-8.6595	-7.66707	Figure_3B, Figure_3D, Figure_3E
10119	M	76	Stage_I_II	Cancer	Early_stage	I	-7.90372	c2_high	-10.7396	-8.81142	-8.83334	-7.55673	Figure_3B, Figure_3D, Figure_3E
10124	M	73	Stage_I_II	Cancer	Early_stage	I	-11.2872	c1_low	-10.8659	-8.32931	-8.11232	-7.52679	Figure_3B, Figure_3D, Figure_3E
10126	M	52	Stage_I_II	Cancer	Early_stage	I	-8.15096	c2_high	-10.8387	-9.13899	-8.64645	-7.7242	Figure_3B, Figure_3D, Figure_3E
10147	F	51	Stage_I_II	Cancer	Early_stage	I	-9.65168	c2_high	-11.5749	-8.68838	-8.97445	-7.78664	Figure_3B, Figure_3D, Figure_3E
10185	M	65	Stage_I_II	Cancer	Later_stage	IIA	-8.38675	c2_high	-11.0788	-8.95172	-8.69739	-6.89683	Figure_3B, Figure_3D, Figure_3E
10199	M	64	Stage_I_II	Cancer	Early_stage	I	-8.39213	c2_high	-9.86018	-8.17553	-8.24033	-7.32578	Figure_3B, Figure_3D, Figure_3E
10236	M	47	Stage_I_II	Cancer	Early_stage	I	-10.4285	c1_low	-11.653	-9.33354	-8.50736	-6.91472	Figure_3B, Figure_3D, Figure_3E
10237	F	64	Stage_I_II	Cancer	Early_stage	I	-8.95619	c2_high	-10.2775	-9.53047	-8.24978	-7.46063	Figure_3B, Figure_3D, Figure_3E
10248	M	62	Stage_I_II	Cancer	Later_stage	IIA	-8.8791	c2_high	-12.9584	-8.886	-8.15307	-7.39546	Figure_3B, Figure_3D, Figure_3E
10249	M	47	Stage_I_II	Cancer	Later_stage	IIC	-9.64633	c2_high	-10.9156	-10.1829	-8.71022	-7.65705	Figure_3B, Figure_3D, Figure_3E
10265	M	73	Stage_I_II	Cancer	Early_stage	I	-12.7523	c1_low	-10.6636	-9.35549	-8.59944	-7.77853	Figure_3B, Figure_3D, Figure_3E
10267	F	60	Stage_I_II	Cancer	Later_stage	IIA	-8.23738	c2_high	-10.4619	-8.22785	-8.13468	-7.67139	Figure_3B, Figure_3D, Figure_3E
10277	F	73	Stage_I_II	Cancer	Early_stage	I	-12.4506	c1_low	-11.2953	-8.60717	-8.13237	-7.80321	Figure_3B, Figure_3D, Figure_3E
10306	M	69	Stage_I_II	Cancer	Early_stage	I	-9.87363	c2_high	-13.4404	-8.46808	-7.99936	-7.48772	Figure_3B, Figure_3D, Figure_3E
10308	F	69	Stage_I_II	Cancer	Later_stage	IIA	-7.39228	c2_high	-10.9482	-9.0793	-8.4291	-7.5698	Figure_3B, Figure_3D, Figure_3E
10309	M	70	Stage_I_II	Cancer	Early_stage	I	-8.01119	c2_high	-11.4328	-8.74534	-8.77635	-7.60095	Figure_3B, Figure_3D, Figure_3E
10323	F	68	Stage_I_II	Cancer	Later_stage	IIA	-9.96165	c2_high	-11.7226	-9.43601	-9.0755	-7.70306	Figure_3B, Figure_3D, Figure_3E
10324	M	66	Stage_I_II	Cancer	Early_stage	I	-10.2326	c2_high	-9.86043	-8.34065	-7.82579	-7.31731	Figure_3B, Figure_3D, Figure_3E
10330	M	66	Stage_I_II	Cancer	Later_stage	IIA	-10.7808	c1_low	-13.5841	-9.23103	-9.31522	-7.58338	Figure_3B, Figure_3D, Figure_3E
10333	M	45	Stage_I_II	Cancer	Later_stage	IIA	-10.0528	c2_high	-11.3643	-8.23002	-8.14114	-7.5529	Figure_3B, Figure_3D, Figure_3E
10371	F	57	Stage_I_II	Cancer	Early_stage	I	-11.8442	c1_low	-12.4998	-8.5481	-8.5144	-7.74448	Figure_3B, Figure_3D, Figure_3E
10377	F	73	Stage_I_II	Cancer	Later_stage	IIA	-8.17794	c2_high	-11.1636	-8.6726	-8.3151	-7.56859	Figure_3B, Figure_3D, Figure_3E
10389	M	70	Stage_I_II	Cancer	Early_stage	I	-8.85824	c2_high	-10.6711	-8.32167	-8.56248	-7.55412	Figure_3B, Figure_3D, Figure_3E
10459	F	73	Stage_I_II	Cancer	Later_stage	IIA	-11.5005	c1_low	-11.6907	-8.68136	-8.20583	-7.68393	Figure_3B, Figure_3D, Figure_3E
10462	F	61	Stage_I_II	Cancer	Early_stage	I	-14.3915	c0_no	-12.0158	-8.61996	-8.87556	-7.64745	Figure_3B, Figure_3D, Figure_3E
10464	M	76	Stage_I_II	Cancer	Early_stage	I	-14.3915	c0_no	-11.7104	-8.7112	-8.29269	-7.79884	Figure_3B, Figure_3D, Figure_3E
10469	M	69	Stage_I_II	Cancer	Early_stage	I	-8.96921	c2_high	-11.8322	-8.86537	-8.43734	-7.71971	Figure_3B, Figure_3D, Figure_3E
10480	M	53	Stage_I_II	Cancer	Early_stage	I	-14.3915	c0_no	-11.8133	-8.80387	-8.84778	-7.62711	Figure_3B, Figure_3D, Figure_3E
10503	M	69	Stage_I_II	Cancer	Later_stage	IIA	-5.76039	c2_high	-10.3461	-8.21714	-8.02898	-7.65053	Figure_3B, Figure_3D, Figure_3E
10505	F	65	Stage_I_II	Cancer	Later_stage	IIA	-7.95721	c2_high	-11.6511	-8.78896	-8.37784	-7.5658	Figure_3B, Figure_3D, Figure_3E
10523	M	50	Stage_I_II	Cancer	Later_stage	IIA	-6.22432	c2_high	-10.6687	-9.03417	-9.09505	-7.42961	Figure_3B, Figure_3D, Figure_3E
10525	M	68	Stage_I_II	Cancer	Early_stage	I	-8.90338	c2_high	-10.7458	-8.98114	-8.8176	-7.68939	Figure_3B, Figure_3D, Figure_3E
10542	F	71	Stage_I_II	Cancer	Later_stage	IIA	-8.20732	c2_high	-12.7866	-8.92401	-8.82949	-7.24486	Figure_3B, Figure_3D, Figure_3E
10550	F	74	Stage_I_II	Cancer	Early_stage	I	-9.08977	c2_high	-12.8862	-8.89871	-8.9232	-7.87839	Figure_3B, Figure_3D, Figure_3E
10584	M	51	Stage_I_II	Cancer	Later_stage	IIA	-10.7134	c1_low	-12.7435	-9.52172	-8.40652	-7.61457	Figure_3B, Figure_3D, Figure_3E
10595	M	66	Stage_I_II	Cancer	Later_stage	IIA	-14.3915	c0_no	-11.8063	-8.87525	-8.26726	-7.75117	Figure_3B, Figure_3D, Figure_3E
10598	M	65	Stage_I_II	Cancer	Early_stage	I	-14.3915	c0_no	-15.0477	-8.42182	-10.6476	-7.41627	Figure_3B, Figure_3D, Figure_3E
10603	F	48	Stage_I_II	Cancer	Later_stage	IIA	-14.3915	c0_no	-11.9221	-8.91003	-7.29227	-7.58126	Figure_3B, Figure_3D, Figure_3E
10609	M	51	Stage_I_II	Cancer	Later_stage	IIA	-8.99106	c2_high	-10.0124	-9.01474	-7.86445	-7.55017	Figure_3B, Figure_3D, Figure_3E
10615	F	75	Stage_I_II	Cancer	Later_stage	IIA	-9.83335	c2_high	-11.1305	-8.30746	-8.34864	-7.70615	Figure_3B, Figure_3D, Figure_3E
10628	F	73	Stage_I_II	Cancer	Early_stage	I	-12.8116	c1_low	-11.7702	-8.09987	-7.76187	-7.53283	Figure_3B, Figure_3D, Figure_3E
10644	M	64	Stage_I_II	Cancer	Early_stage	I	-12.8838	c1_low	-12.3029	-9.57365	-8.43329	-7.85749	Figure_3B, Figure_3D, Figure_3E
10667	M	68	Stage_I_II	Cancer	Later_stage	IIA	-14.3915	c0_no	-11.3166	-7.98293	-7.76058	-7.60451	Figure_3B, Figure_3D, Figure_3E
10668	M	74	Stage_I_II	Cancer	Early_stage	I	-10.4377	c1_low	-11.6019	-8.53719	-8.40834	-7.61285	Figure_3B, Figure_3D, Figure_3E
10670	M	69	Stage_I_II	Cancer	Early_stage	I	-10.2434	c2_high	-11.6698	-8.14684	-8.35886	-7.56737	Figure_3B, Figure_3D, Figure_3E
10671	M	71	Stage_I_II	Cancer	Early_stage	I	-14.3915	c0_no	-12.9702	-9.06155	-9.32171	-7.35338	Figure_3B, Figure_3D, Figure_3E
10674	M	47	Stage_I_II	Cancer	Early_stage	I	-7.94593	c2_high	-9.27846	-8.36052	-8.84847	-7.43712	Figure_3B, Figure_3D, Figure_3E
10675	M	55	Stage_I_II	Cancer	Later_stage	IIA	-9.13032	c2_high	-11.3494	-8.1822	-7.33736	-7.60797	Figure_3B, Figure_3D, Figure_3E
10694	M	53	Stage_I_II	Cancer	Early_stage	I	-9.48951	c2_high	-10.2941	-8.9462	-7.95095	-7.23785	Figure_3B, Figure_3D, Figure_3E
10700	M	77	Stage_I_II	Cancer	Later_stage	IIA	-5.58864	c2_high	-12.8888	-9.10148	-8.4388	-7.28051	Figure_3B, Figure_3D, Figure_3E
10709	F	56	Stage_I_II	Cancer	Early_stage	I	-10.2247	c2_high	-11.6264	-8.46146	-8.58458	-7.61934	Figure_3B, Figure_3D, Figure_3E
10713	M	63	Stage_I_II	Cancer	Early_stage	I	-14.3915	c0_no	-11.3207	-8.60835	-8.10042	-7.79835	Figure_3B, Figure_3D, Figure_3E
10717	M	69	Stage_I_II	Cancer	Early_stage	I	-9.63688	c2_high	-13.4217	-8.92949	-8.7745	-7.58399	Figure_3B, Figure_3D, Figure_3E
10718	M	52	Stage_I_II	Cancer	Early_stage	I	-9.91432	c2_high	-11.151	-8.77046	-9.1397	-7.5088	Figure_3B, Figure_3D, Figure_3E
10720	M	39	Stage_I_II	Cancer	Later_stage	IIA	-14.3915	c0_no	-11.942	-8.84183	-9.77572	-7.72099	Figure_3B, Figure_3D, Figure_3E
10723	M	73	Stage_I_II	Cancer	Early_stage	I	-11.5973	c1_low	-12.7214	-8.89001	-8.98363	-7.70846	Figure_3B, Figure_3D, Figure_3E
10731	M	60	Stage_I_II	Cancer	Early_stage	I	-14.3915	c0_no	-11.5608	-8.81105	-8.55902	-7.998	Figure_3B, Figure_3D, Figure_3E
10745	F	69	Stage_I_II	Cancer	Early_stage	I	-11.8172	c1_low	-12.0072	-8.51356	-9.28842	-7.64379	Figure_3B, Figure_3D, Figure_3E
10762	F	63	Stage_I_II	Cancer	Early_stage	I	-9.92711	c2_high	-12.756	-8.86422	-7.77106	-7.68709	Figure_3B, Figure_3D, Figure_3E
10767	M	72	Stage_I_II	Cancer	Later_stage	IIA	-12.0627	c1_low	-11.6497	-9.21901	-8.99732	-7.55499	Figure_3B, Figure_3D, Figure_3E
10774	F	61	Stage_I_II	Cancer	Early_stage	I	-12.588	c1_low	-12.4932	-8.8358	-8.45877	-7.6685	Figure_3B, Figure_3D, Figure_3E
10775	M	66	Stage_I_II	Cancer	Early_stage	I	-9.8178	c2_high	-11.4058	-8.29234	-8.46328	-7.74784	Figure_3B, Figure_3D, Figure_3E
10812	M	64	Stage_I_II	Cancer	Early_stage	I	-8.64541	c2_high	-9.79213	-8.93019	-8.18241	-7.67107	Figure_3B, Figure_3D, Figure_3E
10816	F	70	Stage_I_II	Cancer	Later_stage	IIA	-9.59825	c2_high	-11.3328	-8.52759	-8.53746	-7.71629	Figure_3B, Figure_3D, Figure_3E
10819	F	62	Stage_I_II	Cancer	Later_stage	II	-11.0616	c1_low	-11.9656	-8.19132	-8.26886	-7.37412	Figure_3B, Figure_3D, Figure_3E
10827	M	73	Stage_I_II	Cancer	Later_stage	IIA	-7.23915	c2_high	-11.0769	-8.41592	-8.75448	-7.73621	Figure_3B, Figure_3D, Figure_3E
10829	M	52	Stage_I_II	Cancer	Early_stage	I	-13.0507	c1_low	-12.7206	-9.22067	-8.61911	-7.5412	Figure_3B, Figure_3D, Figure_3E
10887	M	46	Stage_I_II	Cancer	Early_stage	I	-10.3923	c1_low	-11.2441	-8.90771	-8.83017	-7.40944	Figure_3B, Figure_3D, Figure_3E
10938	M	55	Stage_I_II	Cancer	Early_stage	I	-8.90557	c2_high	-11.0333	-8.36276	-9.26779	-7.74456	Figure_3B, Figure_3D, Figure_3E
11010	M	75	Stage_I_II	Cancer	Early_stage	I	-10.9955	c1_low	-12.1771	-9.18909	-8.65361	-7.42298	Figure_3B, Figure_3D, Figure_3E
11030	F	58	Stage_I_II	Cancer	Early_stage	I	-13.1114	c1_low	-11.3609	-8.54248	-8.73319	-7.70281	Figure_3B, Figure_3D, Figure_3E
11036	M	48	Stage_I_II	Cancer	Early_stage	I	-14.3915	c0_no	-11.2193	-8.67107	-8.77419	-7.68513	Figure_3B, Figure_3D, Figure_3E
11045	M	73	Stage_I_II	Cancer	Early_stage	I	-11.2305	c1_low	-13.0114	-9.7633	-9.40709	-7.18	Figure_3B, Figure_3D, Figure_3E
11054	M	75	Stage_I_II	Cancer	Early_stage	I	-10.0338	c2_high	-9.56755	-8.05245	-7.92578	-7.36952	Figure_3B, Figure_3D, Figure_3E
11081	M	72	Stage_I_II	Cancer	Early_stage	I	-14.3915	c0_no	-13.2908	-8.71683	-8.65164	-7.84908	Figure_3B, Figure_3D, Figure_3E
11085	M	63	Stage_I_II	Cancer	Early_stage	I	-12.9508	c1_low	-12.1185	-9.23809	-8.27743	-7.59015	Figure_3B, Figure_3D, Figure_3E
11097	F	79	Stage_I_II	Cancer	Early_stage	I	-14.3915	c0_no	-11.5109	-9.13921	-9.0601	-7.8088	Figure_3B, Figure_3D, Figure_3E
11103	M	44	Stage_I_II	Cancer	Early_stage	I	-8.53945	c2_high	-10.8267	-9.22673	-9.63445	-7.64304	Figure_3B, Figure_3D, Figure_3E
11128	M	67	Stage_I_II	Cancer	Early_stage	I	-14.3915	c0_no	-12.0683	-8.50132	-8.54003	-7.6112	Figure_3B, Figure_3D, Figure_3E
11132	M	62	Stage_I_II	Cancer	Early_stage	I	-10.7638	c1_low	-12.1216	-8.20151	-9.68799	-7.82279	Figure_3B, Figure_3D, Figure_3E
11141	F	66	Stage_I_II	Cancer	Early_stage	I	-9.08333	c2_high	-9.96315	-8.9658	-9.03514	-7.36754	Figure_3B, Figure_3D, Figure_3E
11162	M	62	Stage_I_II	Cancer	Early_stage	I	-14.3915	c0_no	-10.7823	-8.11566	-9.39032	-7.65293	Figure_3B, Figure_3D, Figure_3E
11238	M	73	Stage_I_II	Cancer	Early_stage	I	-10.0865	c2_high	-12.7948	-8.71493	-7.92669	-7.68851	Figure_3B, Figure_3D, Figure_3E
11428	M	51	Stage_I_II	Cancer	Early_stage	I	-14.3915	c0_no	-12.5018	-10.0537	-8.24983	-7.57894	Figure_3B, Figure_3D, Figure_3E
11472	F	73	Stage_I_II	Cancer	Early_stage	I	-12.6254	c1_low	-12.1354	-8.98704	-8.52962	-7.59223	Figure_3B, Figure_3D, Figure_3E
11478	F	68	Stage_I_II	Cancer	Early_stage	I	-9.31524	c2_high	-10.7942	-9.40565	-8.23268	-7.58127	Figure_3B, Figure_3D, Figure_3E
11490	M	64	Stage_I_II	Cancer	Early_stage	I	-14.3915	c0_no	-11.2506	-8.69132	-8.6555	-7.88713	Figure_3B, Figure_3D, Figure_3E
11817	M	75	Stage_I_II	Cancer	Later_stage	II	-10.7528	c1_low	-12.8035	-9.10025	-8.23165	-7.56165	Figure_3B, Figure_3D, Figure_3E
11823	F	71	Stage_I_II	Cancer	Early_stage	I	-10.2696	c2_high	-11.4492	-9.55576	-8.14591	-7.49187	Figure_3B, Figure_3D, Figure_3E
11835	M	51	Stage_I_II	Cancer	Early_stage	I	-11.7258	c1_low	-11.407	-9.35512	-7.7953	-7.53084	Figure_3B, Figure_3D, Figure_3E
11838	M	69	Stage_I_II	Cancer	Later_stage	II	-6.69473	c2_high	-11.1175	-9.49452	-7.74235	-7.4692	Figure_3B, Figure_3D, Figure_3E
11881	F	63	Stage_I_II	Cancer	Later_stage	II	-12.4575	c1_low	-12.5059	-8.92054	-8.27347	-7.79457	Figure_3B, Figure_3D, Figure_3E
11888	M	71	Stage_I_II	Cancer	Later_stage	II	-9.00348	c2_high	-11.2436	-8.80574	-8.17734	-7.27956	Figure_3B, Figure_3D, Figure_3E
11900	M	59	Stage_I_II	Cancer	Early_stage	I	-9.53588	c2_high	-11.0845	-8.76024	-9.72695	-7.53889	Figure_3B, Figure_3D, Figure_3E
11918	F	68	Stage_I_II	Cancer	Later_stage	II	-7.49345	c2_high	-11.3893	-8.47704	-8.56566	-7.62022	Figure_3B, Figure_3D, Figure_3E
11951	F	77	Stage_I_II	Cancer	Early_stage	I	-14.3915	c0_no	-11.2303	-9.43185	-8.86356	-7.92418	Figure_3B, Figure_3D, Figure_3E
11956	M	45	Stage_I_II	Cancer	Early_stage	I	-12.5297	c1_low	-13.3355	-9.87876	-9.34768	-7.39487	Figure_3B, Figure_3D, Figure_3E
11973	M	67	Stage_I_II	Cancer	Later_stage	II	-10.4536	c1_low	-11.4747	-8.68059	-8.96083	-7.97199	Figure_3B, Figure_3D, Figure_3E
11974	M	69	Stage_I_II	Cancer	Early_stage	I	-9.38361	c2_high	-10.7172	-7.69177	-8.47321	-7.84053	Figure_3B, Figure_3D, Figure_3E
12002	M	55	Stage_I_II	Cancer	Early_stage	I	-12.6766	c1_low	-10.7671	-9.23207	-7.70092	-7.32978	Figure_3B, Figure_3D, Figure_3E
12020	F	67	Stage_I_II	Cancer	Early_stage	I	-9.11391	c2_high	-13.0138	-10.0804	-8.22161	-7.50833	Figure_3B, Figure_3D, Figure_3E
12022	F	74	Stage_I_II	Cancer	Later_stage	II	-8.527	c2_high	-13.5254	-9.90834	-7.77164	-7.73116	Figure_3B, Figure_3D, Figure_3E
12024	M	73	Stage_I_II	Cancer	Early_stage	I	-8.14658	c2_high	-9.91526	-10.0114	-7.06861	-7.05192	Figure_3B, Figure_3D, Figure_3E
12025	F	46	Stage_I_II	Cancer	Later_stage	II	-9.87489	c2_high	-15.0477	-9.83098	-8.58127	-7.97737	Figure_3B, Figure_3D, Figure_3E

## Sheet: S 5 - Materials list
Antibody list
	Antibody	Isotype	Reactivity	Conjugate	Clone	Dilution	Supplier
	Actin	m	hu		C4	1:5000	Millipore, USA
	Tubulin	m	hu		DM1A	1:5000	Santa Cruz, USA
	ALDH1A1	r	hu		D4R9V	1:1000	Cell Sig., USA
	ALDH2	r	hu		poly	1:1000	Cell Sig., USA
	ERK	r	hu		C-16	1:1000	Santa Cruz, USA
	pERK1/2	r	hu		D13.14.4E	1:1000	Cell Sig., USA
	MEK	m	hu		L38C12	1:1000	Cell Sig., USA
	pMEK	r	hu		41G9	1:1000	Cell Sig., USA
	p38	r	hu		poly	1:1000	Cell Sig., USA
	pp38	r	hu		D3F9	1:1000	Cell Sig., USA
	p65	r	hu		poly	1:1000	Santa Cruz, USA
	pp65	r	hu		93H1	1:1000	Cell Sig., USA
	IgG	ho	m	HRP		1:1000	Cell Sig., USA
	IgG	g	r	HRP		1:1000	Cell Sig., USA
	IgG	g	r	AF594	poly	1:500	Invitrogen, USA
	IgG	g	m	AF488	poly	1:500	Invitrogen, USA
	CD8a	rat IgG2α	m	BUV395	53-6.7	1:200	BD Biosc., USA
	CD4	rat IgG2α	m	BV786	RM4-5	1:200	BD Biosc., USA
	CD3e	ha IgG1	m	FITC	145-2C11	1:200	BD Biosc., USA
	NKp46	rat IgG2α	m	BUV737	29A1.4	1:200	BD Biosc., USA
	TNFα	rat IgG1	m	BV510	MP6-XT22	1:200	BD Biosc., USA
	CD127	rat IgG2β	m	PE-Cy7	SB/199	1:200	BD Biosc., USA
	IL-17a	rat IgG1	m	BV605	TC11-18H10	1:200	BD Biosc., USA
	IFNγ	rat IgG1	m	APC	XMG1.2	1:200	BD Biosc., USA
	CD4	rat IgG2α	m	FITC	RM4-5	1:200	BD Biosc., USA
	CD16/32	rat IgG2β	m	purified	2.4G2	1:200	BD Biosc., USA
	CD25	rat IgG1	m	PE	PC61	1:200	BD Biosc., USA
	IL-4	rat IgG1	m	PE-Cy7	11B11	1:200	BD Biosc., USA
	CD19	rat IgG2α	m	PE	1D3	1:200	BD Biosc., USA
	CD86	rat IgG2α	m	BV650	GL1	1:200	BD Biosc., USA
	CD11c	ha IgG1	m	PE-Cy7	HL3	1:200	BD Biosc., USA
	CD80	ha IgG2	m	FITC	16-10A1	1:200	BD Biosc., USA
	CD40	rat IgG2α	m	PE	44278	1:200	BD Biosc., USA
	IL-22	g IgG	m	PE	poly	1:200	Biolegend, USA
	IL-2	rat IgG2β	m	Pacific Blue	JES6-5H4	1:200	Biolegend, USA
	TER119	rat IgG2β	m	APC-Cy7	TER-119	1:200	Biolegend, USA
	CD11b	rat IgG2β	m	APC-Cy7	M1/70	1:200	Biolegend, USA
	Tbet	m IgG1	hu	Pacific Blue	4B10	1:200	Biolegend, USA
	Gata3	m IgG2β	hu	PE	16E10A23	1:200	Biolegend, USA
	MHC II	rat IgG2β	m	APC	M5/114.15.2	1:200	Biolegend, USA
	CD11b	rat IgG2β	m	Pacific Blue	M1/70	1:200	Biolegend, USA
	CD86	rat IgG2β	m	AF700	PO3	1:200	Biolegend, USA
	CD19	m IgA	m	APC-Cy7	MB19-1	1:200	Thermo F., USA
	CD5	rat IgG2α	m	APC-eFluor780	53-7.3	1:200	Thermo F., USA
	Ly6G	rat IgG2β	m	APC-Cy7	RB6-8C5	1:200	Thermo F., USA
	RORγT	rat IgG1	m	APC	B2D	1:200	Thermo F., USA
	FoxP3	rat IgG2α	m	APC	FJK-16s	1:200	Thermo F., USA
	F4/80	rat IgG2α	m, hu	PE-Cy7	BM8	1:200	Thermo F., USA
	AhR	rabbit	m		P30561	1:200	Enzo
	Alxea Fluor 647	donkey	r	Alxea Fluor 647	AB_2536183	1:1000	Thermo F., USA
Primer list
	Target gene	Organism	forward	reverse
	AHR	m	CTGGTTGTCACAGCAGATGCCT	CGGTCTTCTGTATGGATGAGCTC
	ACT1	m	TGTCCACCTTCCAGCAGATGT	AGCTCAGTA ACAGTCCGCCTAG
	GAPDH	m	CATCACTGCCACCCAGAAGACTG	ATGCCAGTGAGCTTCCCGTTCAG
	SDHA	m	CTTCGCTGGTGTGGATGTCA	GTGGGAATCCCACCCATGT
	ALDH1A1	h	CGGGAAAAGCAATCTGAAGAGGG	GATGCGGCTATACAACACTGGC
	SOX2	h	AGGGGGAAAGTAGTTTGCTGCCT	TGCCGCCGCCGATGATTGTT
	AHR	h	GTCGTCTAAGGTGTCTGCTGGA	CCTCACAGCAAGGATTGGAAC
	CYP1B1	h	GCCACTATCACTGACATCTTCGG	CACGACCTGATCCAATTCTGCC
	EEF1A1	h	TTGTCGTCATTGGACACGTAG	TTGTCGTCATTGGACACGTAG
	YWHAZ	h	ACTTTTGGTACATTGTGGCTTCAA	CCGCCAGGACAAACCAGTAT
Fusobacterium nucleatum strains
	Fusobacterium nucleatum 23726			kindly provided by Prof. Daniel Slade
	Fusobacterium nucleatum 25586			DSMZ
	Fusobacterium nucleatum ssp. animalis 7_1			kindly provided by Prof. Daniel Slade

## Sheet: S 6 - Gating strategy
Gating immune cell phenotyping
	Target pupulation	Element plotted	Gating
	Dendritic cells	Dendritic_cells$absolute_counts	Lymphocytes/Single Cells/Live cells/FSC-H, Comp-APC-A subset/FSC-H, Comp-PE-Cy7-A subset | Freq. of Total
	Macrophages	Macrophages$absolute_counts	Lymphocytes/Single Cells/Comp-FITC-A, Comp-APC-Cy7-A subset/Comp-APC-A, Comp-PE-A subset/Comp-Pacific Blue-A, Comp-PE-Cy7-A subset | Freq. of Total
	Tregs	Tregs$absolute_counts	Lymphocytes/Single Cells/Comp-FITC-A, Comp-APC-Cy7-A subset/Comp-PE-A, Comp-APC-A subset | Freq. of Total
	CD8	CD8$IFNg_absolute_counts	Lymphocytes/Single Cells/Pacific Blue-A, APC-Cy7-A subset | Freq. of Total
	TH1	TH1$IFNg_absolute_counts	Lymphocytes/Single Cells/BV786-A, APC-Cy7-A subset/APC-A, FSC-H subset | Freq. of Total
	TH2	TH2$IL4_absolute_counts	Lymphocytes/Single Cells/BV786-A, APC-Cy7-A subset/PE-Cy7-A, FSC-H subset | Freq. of Total
	ILC1	ILC_a$ILC1_absolute_counts	Lymphocytes/Single Cells/FSC-A, Comp-APC-Cy7-A subset/Comp-FITC-A, Comp-BV786-A subset/Comp-PE-Cy7-A, Comp-BUV 395-A subset/Comp-APC-A, FSC-H subset | Freq. of Total
	ILC2	ILC_a$ILC2_absolute_counts	Lymphocytes/Single Cells/FSC-A, Comp-APC-Cy7-A subset/Comp-FITC-A, Comp-BV786-A subset/Comp-PE-Cy7-A, Comp-BUV 395-A subset/Comp-Pacific Blue-A, FSC-H subset | Freq. of Total
	ILC3	ILC_a$ILC3_absolute_counts	Lymphocytes/Single Cells/FSC-A, Comp-APC-Cy7-A subset/Comp-FITC-A, Comp-BV786-A subset/Comp-PE-Cy7-A, Comp-BUV 395-A subset/Comp-BV510-A, FSC-H subset | Freq. of Total
	NK	NK_a$NK_absolute_counts	Lymphocytes/Single Cells/FSC-A, Comp-APC-Cy7-A subset/Comp-BUV 395-A, Comp-BV786-A subset/Comp-FITC-A, FSC-W subset-1/Comp-U 730_45-A, FSC-W subset | Freq. of Total
	NKT	NKT_a$NK_absolute_counts	Lymphocytes/Single Cells/FSC-A, Comp-APC-Cy7-A subset/Comp-BUV 395-A, Comp-BV786-A subset/Comp-FITC-A, FSC-W subset/Comp-U 730_45-A, FSC-W subset | Freq. of Total
	TH17	TH17$RORgT_IL17_absolute_counts	Lymphocytes/Single Cells/Comp-FITC-A, Comp-APC-Cy7-A subset/Comp-APC-A, FSC-H subset/Comp-BV605-A, FSC-H subset | Freq. of Total
