# Supplementary material for: The gut microbial metabolite formate exacerbates colorectal cancer progression
Source: Nat Metab. 2022 Apr 18;4(4):458–75. doi: 10.1038/s42255-022-00558-0 (PMC9046088; doi:10.1038/s42255-022-00558-0)
Supplement: Source Data Fig. 1 — Numerical source data. [file 42255_2022_558_MOESM3_ESM.xlsx]

## Sheet: fig_1a_annotation
samples	path	directory	file	subject	kit_id	Health.status	gender	age	diagnosis	sizeFactor	replaceable
314196_SOCS_CHL_STL_DNA	20170201 - SOCS STL Samples/314196_S37_L001_R1_001.fastq.gz	20170201 - SOCS STL Samples	314196_S37_L001_R1_001.fastq.gz	1	314196	cancer	male	72	adenocarcinoma ascending colon well differentiated	0.89605	TRUE
314132_SOCS_CHL_STL_DNA	20170201 - SOCS STL Samples/314132_S35_L001_R1_001.fastq.gz	20170201 - SOCS STL Samples	314132_S35_L001_R1_001.fastq.gz	2	314132	cancer	male	65	colon adenocarcinoma sigmoid well differentiated	1.21729	TRUE
314164_SOCS_CHL_STL_DNA	20170201 - SOCS STL Samples/314164_S36_L001_R1_001.fastq.gz	20170201 - SOCS STL Samples	314164_S36_L001_R1_001.fastq.gz	3	314164	cancer	male	80	adenocarcinome moyen differencie du transverse	1.29328	TRUE
352640_SOCS_CHL_STL_DNA	20170201 - SOCS STL Samples/352640_S46_L001_R1_001.fastq.gz	20170201 - SOCS STL Samples	352640_S46_L001_R1_001.fastq.gz	4	352640	cancer	male	67	colon adenocarcinoma ascending	1.18749	TRUE
352416_SOCS_CHL_STL_DNA	20170201 - SOCS STL Samples/352416_S39_L001_R1_001.fastq.gz	20170201 - SOCS STL Samples	352416_S39_L001_R1_001.fastq.gz	5	352416	no_cancer	male	58		0.460314	TRUE
352448_SOCS_CHL_STL_DNA	20170201 - SOCS STL Samples/352448_S40_L001_R1_001.fastq.gz	20170201 - SOCS STL Samples	352448_S40_L001_R1_001.fastq.gz	6	352448	cancer	male	56	mucinous adenocarcinoma transverse colon poorly differentiated	0.751073	TRUE
352512_SOCS_CHL_STL_DNA	20170201 - SOCS STL Samples/352512_S42_L001_R1_001.fastq.gz	20170201 - SOCS STL Samples	352512_S42_L001_R1_001.fastq.gz	7	352512	cancer	female	65	adenocarcinoma moderately differentiated grade 2 of the descending colon	1.74522	TRUE
352480_SOCS_CHL_STL_DNA	20170201 - SOCS STL Samples/352480_S41_L001_R1_001.fastq.gz	20170201 - SOCS STL Samples	352480_S41_L001_R1_001.fastq.gz	8	352480	cancer	female	68	sigmoid colon cancer well differentiated	1.07253	TRUE
352608_SOCS_CHL_STL_DNA	20170201 - SOCS STL Samples/352608_S45_L001_R1_001.fastq.gz	20170201 - SOCS STL Samples	352608_S45_L001_R1_001.fastq.gz	9	352608	cancer	male	71	moderately differentiated adenocarcinoma of the sigmoid	0.702393	TRUE
352384_SOCS_CHL_STL_DNA	20170201 - SOCS STL Samples/352384_S38_L001_R1_001.fastq.gz	20170201 - SOCS STL Samples	352384_S38_L001_R1_001.fastq.gz	10	352384	cancer	male	83	moderately differentiated adenocarcinoma of the descending colon	1.08925	TRUE
352672_SOCS_CHL_STL_DNA	20170201 - SOCS STL Samples/352672_S47_L001_R1_001.fastq.gz	20170201 - SOCS STL Samples	352672_S47_L001_R1_001.fastq.gz	11	352672	cancer	male	84	suspected colon canceradenome tubulo-villeux avec dysplasie de haut grade	0.885739	TRUE
352576_SOCS_CHL_STL_DNA	20170201 - SOCS STL Samples/352576_S44_L001_R1_001.fastq.gz	20170201 - SOCS STL Samples	352576_S44_L001_R1_001.fastq.gz	12	352576	no_cancer	female	70	adenoma of the sigmoid colon	1.45052	TRUE
352544_SOCS_CHL_STL_DNA	20170201 - SOCS STL Samples/352544_S43_L001_R1_001.fastq.gz	20170201 - SOCS STL Samples	352544_S43_L001_R1_001.fastq.gz	13	352544	cancer	male	80	wel differentiated adenocarcinoma of the sigmoid colon	0.0548968	TRUE
659041_SOCS_CHL_STL_DNA	20170201 - SOCS STL Samples/659041_S50_L001_R1_001.fastq.gz	20170201 - SOCS STL Samples	659041_S50_L001_R1_001.fastq.gz	14	659041	cancer	male	81	well differentiated adenocarcinoma of the sigmoid	1.45858	TRUE
658945_SOCS_CHL_STL_DNA	20170201 - SOCS STL Samples/658945_S48_L001_R1_001.fastq.gz	20170201 - SOCS STL Samples	658945_S48_L001_R1_001.fastq.gz	15	658945	cancer	female	67	adecarcinoma of the sigmoid colon - moderately differentiated	0.944046	TRUE
1293818_SOCS_CHL_STL_DNA_01_C_S28	20170201 - SOCS STL Samples/1293818-SOCS-CHL-STL-DNA-01-C_S28_L001_R1_001.fastq.gz	20170201 - SOCS STL Samples	1293818-SOCS-CHL-STL-DNA-01-C_S28_L001_R1_001.fastq.gz	19	1293818	no_cancer	female	61	adenoma	2.55208	TRUE
1294804_SOCS_ZTA_STL_DNA_01_A_S23	20170201 - SOCS STL Samples/1294804-SOCS-ZTA-STL-DNA-01-A_S23_L001_R1_001.fastq.gz	20170201 - SOCS STL Samples	1294804-SOCS-ZTA-STL-DNA-01-A_S23_L001_R1_001.fastq.gz	20	1294804	cancer	male	78	tubulovilous adenoma-severe dysplasia	0.641594	TRUE
1896846_SOCS_CHEM_STL_DNA_01_C_S73	20170201 - SOCS STL Samples/1896846-SOCS-CHEM-STL-DNA-01-C_S73_L001_R1_001.fastq.gz	20170201 - SOCS STL Samples	1896846-SOCS-CHEM-STL-DNA-01-C_S73_L001_R1_001.fastq.gz	24	1896846	cancer	male	66	colon adenocarcinoma	0.219865	TRUE
1896878_SOCS_CHEM_STL_DNA_01_C_S21	20170201 - SOCS STL Samples/1896878-SOCS-CHEM-STL-DNA-01-C_S21_L001_R1_001.fastq.gz	20170201 - SOCS STL Samples	1896878-SOCS-CHEM-STL-DNA-01-C_S21_L001_R1_001.fastq.gz	32	1896878	cancer	male	76	well differentiated adenocarcinoma of the sigmoid colon	0.615303	TRUE
2457183_SOCS_CHEM_STL_DNA_01_A_S70	20170201 - SOCS STL Samples/2457183-SOCS-CHEM-STL-DNA-01-A_S70_L001_R1_001.fastq.gz	20170201 - SOCS STL Samples	2457183-SOCS-CHEM-STL-DNA-01-A_S70_L001_R1_001.fastq.gz	35	2457183	cancer	female	65	well differentiated adenocarcinoma of the right colon	0.726484	TRUE
2457151_SOCS_CHEM_STL_DNA_01_C_S18	20170201 - SOCS STL Samples/2457151-SOCS-CHEM-STL-DNA-01-C_S18_L001_R1_001.fastq.gz	20170201 - SOCS STL Samples	2457151-SOCS-CHEM-STL-DNA-01-C_S18_L001_R1_001.fastq.gz	38	2457151	cancer	male	86	moderately differentiated adenocarcinoma of the right colon	1.22458	TRUE
1896814_SOCS_CHEM_STL_DNA_01_B_S54	20170201 - SOCS STL Samples/1896814-SOCS-CHEM-STL-DNA-01-B_S54_L001_R1_001.fastq.gz	20170201 - SOCS STL Samples	1896814-SOCS-CHEM-STL-DNA-01-B_S54_L001_R1_001.fastq.gz	39	1896814	cancer	male	61	moderately differentiated adenocarcinoma left colon	0.684682	TRUE
3537806_SOCS_CHEM_STL_DNA_01_C_S69	20170201 - SOCS STL Samples/3537806-SOCS-CHEM-STL-DNA-01-C_S69_L001_R1_001.fastq.gz	20170201 - SOCS STL Samples	3537806-SOCS-CHEM-STL-DNA-01-C_S69_L001_R1_001.fastq.gz	70	3537806	cancer	male	72	moderately differentiated adenocarcinoma of the rectosigmoid junction	1.00773	TRUE
2457119_SOCS_CHEM_STL_DNA	20170201 - SOCS STL Samples/2457119_S55_L001_R1_001.fastq.gz	20170201 - SOCS STL Samples	2457119_S55_L001_R1_001.fastq.gz	71	2457119	cancer	female	39	moderately differentiated adenocarcinoma of the rectosigmoid junction	2.10133	TRUE
10007208_SOCS_CHEM_STL_DNA	20170201 - SOCS STL Samples/10007208_S54_L001_R1_001.fastq.gz	20170201 - SOCS STL Samples	10007208_S54_L001_R1_001.fastq.gz	81	10007208	cancer	male	59	moderately differentiated adenocarcinoma of the splenic flexure	1.58374	TRUE
10007207_SOCS_CHEM_STL_DNA	20170201 - SOCS STL Samples/10007207_S53_L001_R1_001.fastq.gz	20170201 - SOCS STL Samples	10007207_S53_L001_R1_001.fastq.gz	82	10007207	cancer	female	76	colon ulcero proliferative tumor well differentiated adenocarcinoma transverse colon	5.44557	TRUE
3537710_SOCS_CHEM_STL_DNA	20170201 - SOCS STL Samples/3537710_S56_L001_R1_001.fastq.gz	20170201 - SOCS STL Samples	3537710_S56_L001_R1_001.fastq.gz	88	3537710	cancer	male	68	well differentiated adenocarcinoma right colon	1.23939	TRUE
10007202_SOCS_CHEM_STL_DNA	20170201 - SOCS STL Samples/10007202_S52_L001_R1_001.fastq.gz	20170201 - SOCS STL Samples	10007202_S52_L001_R1_001.fastq.gz	90	10007202	cancer	male	79	moderately differentiated adenocarcinoma of the sigmoid	0.582745	TRUE
10010095_SOCS_VAR_STLOMN_DNA	20170201 - SOCS STL Samples/10010095_S13_L001_R1_001.fastq.gz	20170201 - SOCS STL Samples	10010095_S13_L001_R1_001.fastq.gz	95	10010095	cancer	male	76	recto-sigmoid adenocarcinoma moderately differentiated	0.671838	TRUE
10010104_SOCS_VAR_STLOMN_DNA	20170201 - SOCS STL Samples/10010104_S19_L001_R1_001.fastq.gz	20170201 - SOCS STL Samples	10010104_S19_L001_R1_001.fastq.gz	97	10010104	cancer	male	70	carcinoma rectum	1.79081	TRUE
10010413_SOCS_CHEM_STLOMN_DNA	20170201 - SOCS STL Samples/10010413_S27_L001_R1_001.fastq.gz	20170201 - SOCS STL Samples	10010413_S27_L001_R1_001.fastq.gz	99	10010413	cancer	female	56	right colon cancer moderately differentiated adenocarcinoma	1.08985	TRUE
10010413_SOCS_CHEM_STLOMN_DNA_01	20170201 - SOCS STL Samples/10010413_S27_L001_R1_001.fastq.gz	20170201 - SOCS STL Samples	10010413_S27_L001_R1_001.fastq.gz	99	10010413	cancer	female	56	right colon cancer moderately differentiated adenocarcinoma	1.08985	TRUE
10010407_SOCS_CHEM_STLOMN_DNA	20170201 - SOCS STL Samples/10010407_S23_L001_R1_001.fastq.gz	20170201 - SOCS STL Samples	10010407_S23_L001_R1_001.fastq.gz	100	10010407	cancer	male	70	rectosigmoid moderately differentiated adenocarcinoma	0.906148	TRUE
10010407_SOCS_CHEM_STLOMN_DNA_01	20170201 - SOCS STL Samples/10010407_S23_L001_R1_001.fastq.gz	20170201 - SOCS STL Samples	10010407_S23_L001_R1_001.fastq.gz	100	10010407	cancer	male	70	rectosigmoid moderately differentiated adenocarcinoma	0.906148	TRUE
10010759_SOCS_VAR_STLOMN_DNA	20170201 - SOCS STL Samples/10010759_S34_L001_R1_001.fastq.gz	20170201 - SOCS STL Samples	10010759_S34_L001_R1_001.fastq.gz	101	10010759	cancer	male	67	adenocarcinome invasif du rectum de bas grade histologique	1.7483	TRUE
10010759_SOCS_VAR_STLOMN_DNA_01	20170201 - SOCS STL Samples/10010759_S34_L001_R1_001.fastq.gz	20170201 - SOCS STL Samples	10010759_S34_L001_R1_001.fastq.gz	101	10010759	cancer	male	67	adenocarcinome invasif du rectum de bas grade histologique	1.7483	TRUE
10010746_SOCS_VAR_STLOMN_DNA	20170201 - SOCS STL Samples/10010746_S30_L001_R1_001.fastq.gz	20170201 - SOCS STL Samples	10010746_S30_L001_R1_001.fastq.gz	102	10010746	cancer	female	75	moderately differentiated rectal adenocarcinoma	1.25873	TRUE
10010746_SOCS_VAR_STLOMN_DNA_01	20170201 - SOCS STL Samples/10010746_S30_L001_R1_001.fastq.gz	20170201 - SOCS STL Samples	10010746_S30_L001_R1_001.fastq.gz	102	10010746	cancer	female	75	moderately differentiated rectal adenocarcinoma	1.25873	TRUE
10010751_SOCS_VAR_STLOMN_DNA	20170201 - SOCS STL Samples/10010751_S33_L001_R1_001.fastq.gz	20170201 - SOCS STL Samples	10010751_S33_L001_R1_001.fastq.gz	103	10010751	cancer	male	70	moderately differentiated adenocarcinoma left colon	1.54175	TRUE
10010751_SOCS_VAR_STLOMN_DNA_01	20170201 - SOCS STL Samples/10010751_S33_L001_R1_001.fastq.gz	20170201 - SOCS STL Samples	10010751_S33_L001_R1_001.fastq.gz	103	10010751	cancer	male	70	moderately differentiated adenocarcinoma left colon	1.54175	TRUE
10010749_SOCS_VAR_STLOMN_DNA	20170201 - SOCS STL Samples/10010749_S32_L001_R1_001.fastq.gz	20170201 - SOCS STL Samples	10010749_S32_L001_R1_001.fastq.gz	104	10010749	cancer	male	70	sigmoid cancer moderately differentiated adenocarcinoma	0.636984	TRUE
10010749_SOCS_VAR_STLOMN_DNA_01	20170201 - SOCS STL Samples/10010749_S32_L001_R1_001.fastq.gz	20170201 - SOCS STL Samples	10010749_S32_L001_R1_001.fastq.gz	104	10010749	cancer	male	70	sigmoid cancer moderately differentiated adenocarcinoma	0.636984	TRUE
10011433_SOCS_VAR_STLOMN_DNA_01	20170313_SOCS_STLOMN_Samples/10011433-SOCS-VAR-STLOMN-DNA-01_S35_L001_R1_001.fastq.gz	20170313_SOCS_STLOMN_Samples	10011433-SOCS-VAR-STLOMN-DNA-01_S35_L001_R1_001.fastq.gz	107	10011433	cancer	male	75	moderately differentiated adenocarcinoma caecum and appendix	1.16935	TRUE
10012797_SOCS_VAR_STLOMN_DNA_01	20170313_SOCS_STLOMN_Samples/10012797-SOCS-VAR-STLOMN-DNA-01_S55_L001_R1_001.fastq.gz	20170313_SOCS_STLOMN_Samples	10012797-SOCS-VAR-STLOMN-DNA-01_S55_L001_R1_001.fastq.gz	111	10012797	cancer	male	79	moderately differentiated adenocarcinoma sigmoid	0.92682	TRUE
10012798_SOCS_VAR_STLOMN_DNA_01	20170313_SOCS_STLOMN_Samples/10012798-SOCS-VAR-STLOMN-DNA-01_S56_L001_R1_001.fastq.gz	20170313_SOCS_STLOMN_Samples	10012798-SOCS-VAR-STLOMN-DNA-01_S56_L001_R1_001.fastq.gz	112	10012798	cancer	male	79	adenocarcinoma	1.20947	TRUE
10017598_SOCS_VAR_STLOMN_DNA_01	SOCS_20180308_FASTQ files/10017598-SOCS-VAR-STLOMN-DNA-01_S29_L001_R1_001.fastq.gz	SOCS_20180308_FASTQ files	10017598-SOCS-VAR-STLOMN-DNA-01_S29_L001_R1_001.fastq.gz	115	10017598	cancer	female	81	reto-sigmoid adenocarcinoma	0.929966	TRUE
10017820_SOCS_VAR_STLOMN_DNA_01	SOCS_20180308_FASTQ files/10017820-SOCS-VAR-STLOMN-DNA-01_S35_L001_R1_001.fastq.gz	SOCS_20180308_FASTQ files	10017820-SOCS-VAR-STLOMN-DNA-01_S35_L001_R1_001.fastq.gz	116	10017820	cancer	male	74	colon carcinoma	0.410953	TRUE
10017597_SOCS_VAR_STLOMN_DNA_01	SOCS_20180308_FASTQ files/10017597-SOCS-VAR-STLOMN-DNA-01_S28_L001_R1_001.fastq.gz	SOCS_20180308_FASTQ files	10017597-SOCS-VAR-STLOMN-DNA-01_S28_L001_R1_001.fastq.gz	118	10017597	cancer	male	65	adenocarcinoma	0.766363	TRUE
10017827_SOCS_VAR_STLOMN_DNA_01	SOCS_20180308_FASTQ files/10017827-SOCS-VAR-STLOMN-DNA-01_S37_L001_R1_001.fastq.gz	SOCS_20180308_FASTQ files	10017827-SOCS-VAR-STLOMN-DNA-01_S37_L001_R1_001.fastq.gz	119	10017827	cancer	male	62	moderately differentiated adenocarcinoma of the sigmoid	0.867243	TRUE
10017832_SOCS_VAR_STLOMN_DNA_01	SOCS_20180308_FASTQ files/10017832-SOCS-VAR-STLOMN-DNA-01_S40_L001_R1_001.fastq.gz	SOCS_20180308_FASTQ files	10017832-SOCS-VAR-STLOMN-DNA-01_S40_L001_R1_001.fastq.gz	121	10017832	cancer	female	73	unknown	0.822689	TRUE
10017593_SOCS_VAR_STLOMN_DNA_01	SOCS_20180308_FASTQ files/10017593-SOCS-VAR-STLOMN-DNA-01_S26_L001_R1_001.fastq.gz	SOCS_20180308_FASTQ files	10017593-SOCS-VAR-STLOMN-DNA-01_S26_L001_R1_001.fastq.gz	122	10017593	cancer	male	57	adenocarcinome rectum et colon - lesion synchrone	0.979764	TRUE
10017601_SOCS_VAR_STLOMN_DNA_01	SOCS_20180308_FASTQ files/10017601-SOCS-VAR-STLOMN-DNA-01_S32_L001_R1_001.fastq.gz	SOCS_20180308_FASTQ files	10017601-SOCS-VAR-STLOMN-DNA-01_S32_L001_R1_001.fastq.gz	123	10017601	cancer	male	65	moderately differentiated adenocarcinoma of the transverse colon	1.17065	TRUE
10017594_SOCS_VAR_STLOMN_DNA_01	SOCS_20180318_FASTQ files/10017594-SOCS-VAR-STLOMN-DNA-01_S77_L001_R1_001.fastq.gz	SOCS_20180318_FASTQ files	10017594-SOCS-VAR-STLOMN-DNA-01_S77_L001_R1_001.fastq.gz	124	10017594	cancer	male	80	moderately differentiated adenocarcinoma of the rectum	1.09576	TRUE
10017818_SOCS_VAR_STLOMN_DNA_01	SOCS_20180308_FASTQ files/10017818-SOCS-VAR-STLOMN-DNA-01_S33_L001_R1_001.fastq.gz	SOCS_20180308_FASTQ files	10017818-SOCS-VAR-STLOMN-DNA-01_S33_L001_R1_001.fastq.gz	125	10017818	cancer	male	65	moderately differentiated adenocarcinoma of the rectosigmoid junction	1.1808	TRUE
10022766_SOCS_VAR_STLOMN_DNA_01	SOCS_20190104_FASTQ Files/10022766-SOCS-VAR-STLOMN-DNA-01_S27_L001_R1_001.fastq.gz	SOCS_20190104_FASTQ Files	10022766-SOCS-VAR-STLOMN-DNA-01_S27_L001_R1_001.fastq.gz	139	10022766	cancer	male	74	synchronous tumor of the right colon and the rectum both moderately differentiated	1.24856	TRUE
10009043_ND_VAR_STLOMN_DNA_01	NDcollection/10009043-ND-VAR-STLOMN-DNA-01_S1_L001_R1_001.fastq.gz	NDcollection	10009043-ND-VAR-STLOMN-DNA-01_S1_L001_R1_001.fastq.gz		10009043	no_cancer	female	60		0.828714	TRUE
10009052_ND_VAR_STLOMN_DNA_01	NDcollection/10009052-ND-VAR-STLOMN-DNA-01_S2_L001_R1_001.fastq.gz	NDcollection	10009052-ND-VAR-STLOMN-DNA-01_S2_L001_R1_001.fastq.gz		10009052	no_cancer	female	75		0.895184	TRUE
10009055_ND_VAR_STLOMN_DNA_01	NDcollection/10009055-ND-VAR-STLOMN-DNA-01_S3_L001_R1_001.fastq.gz	NDcollection	10009055-ND-VAR-STLOMN-DNA-01_S3_L001_R1_001.fastq.gz		10009055	no_cancer	male	74		0.712962	TRUE
10010105_ND_VAR_STLOMN_DNA_01	NDcollection/10010105-ND-VAR-STLOMN-DNA-01_S4_L001_R1_001.fastq.gz	NDcollection	10010105-ND-VAR-STLOMN-DNA-01_S4_L001_R1_001.fastq.gz		10010105	no_cancer	female	69		0.593618	TRUE
10010108_ND_VAR_STLOMN_DNA_01	NDcollection/10010108-ND-VAR-STLOMN-DNA-01_S6_L001_R1_001.fastq.gz	NDcollection	10010108-ND-VAR-STLOMN-DNA-01_S6_L001_R1_001.fastq.gz		10010108	no_cancer	female	58		0.990578	TRUE
10010113_ND_VAR_STLOMN_DNA_01	NDcollection/10010113-ND-VAR-STLOMN-DNA-01_S7_L001_R1_001.fastq.gz	NDcollection	10010113-ND-VAR-STLOMN-DNA-01_S7_L001_R1_001.fastq.gz		10010113	no_cancer	male	55		0.868339	TRUE
10010115_ND_VAR_STLOMN_DNA_01	NDcollection/10010115-ND-VAR-STLOMN-DNA-01_S8_L001_R1_001.fastq.gz	NDcollection	10010115-ND-VAR-STLOMN-DNA-01_S8_L001_R1_001.fastq.gz		10010115	no_cancer	male	52		1.11403	TRUE
10010227_ND_VAR_STLOMN_DNA_01	NDcollection/10010227-ND-VAR-STLOMN-DNA-01_S9_L001_R1_001.fastq.gz	NDcollection	10010227-ND-VAR-STLOMN-DNA-01_S9_L001_R1_001.fastq.gz		10010227	no_cancer	female	64		1.11109	TRUE
10010232_ND_VAR_STLOMN_DNA_01	NDcollection/10010232-ND-VAR-STLOMN-DNA-01_S10_L001_R1_001.fastq.gz	NDcollection	10010232-ND-VAR-STLOMN-DNA-01_S10_L001_R1_001.fastq.gz		10010232	no_cancer	female	58		0.998545	TRUE
10010239_ND_VAR_STLOMN_DNA_01	NDcollection/10010239-ND-VAR-STLOMN-DNA-01_S11_L001_R1_001.fastq.gz	NDcollection	10010239-ND-VAR-STLOMN-DNA-01_S11_L001_R1_001.fastq.gz		10010239	no_cancer	male	58		0.869501	TRUE
10010243_ND_VAR_STLOMN_DNA_01	NDcollection/10010243-ND-VAR-STLOMN-DNA-01_S12_L001_R1_001.fastq.gz	NDcollection	10010243-ND-VAR-STLOMN-DNA-01_S12_L001_R1_001.fastq.gz		10010243	no_cancer	male	57		1.0156	TRUE
10010465_ND_VAR_STLOMN_DNA_01	NDcollection/10010465-ND-VAR-STLOMN-DNA-01_S13_L001_R1_001.fastq.gz	NDcollection	10010465-ND-VAR-STLOMN-DNA-01_S13_L001_R1_001.fastq.gz		10010465	no_cancer	female	64		0.899993	TRUE
10010469_ND_VAR_STLOMN_DNA_01	NDcollection/10010469-ND-VAR-STLOMN-DNA-01_S15_L001_R1_001.fastq.gz	NDcollection	10010469-ND-VAR-STLOMN-DNA-01_S15_L001_R1_001.fastq.gz		10010469	no_cancer	female	68		0.767301	TRUE
10010471_ND_VAR_STLOMN_DNA_01	NDcollection/10010471-ND-VAR-STLOMN-DNA-01_S16_L001_R1_001.fastq.gz	NDcollection	10010471-ND-VAR-STLOMN-DNA-01_S16_L001_R1_001.fastq.gz		10010471	no_cancer	male	58		0.963168	TRUE
10010472_ND_VAR_STLOMN_DNA_01	NDcollection/10010472-ND-VAR-STLOMN-DNA-01_S17_L001_R1_001.fastq.gz	NDcollection	10010472-ND-VAR-STLOMN-DNA-01_S17_L001_R1_001.fastq.gz		10010472	no_cancer	female	54		1.45717	TRUE
10010474_ND_VAR_STLOMN_DNA_01	NDcollection/10010474-ND-VAR-STLOMN-DNA-01_S18_L001_R1_001.fastq.gz	NDcollection	10010474-ND-VAR-STLOMN-DNA-01_S18_L001_R1_001.fastq.gz		10010474	no_cancer	female	59		0.912861	TRUE
10010480_ND_VAR_STLOMN_DNA_01	NDcollection/10010480-ND-VAR-STLOMN-DNA-01_S1_L001_R1_001.fastq.gz	NDcollection	10010480-ND-VAR-STLOMN-DNA-01_S1_L001_R1_001.fastq.gz		10010480	no_cancer	female	71		0.758424	TRUE
10010481_ND_VAR_STLOMN_DNA_01	NDcollection/10010481-ND-VAR-STLOMN-DNA-01_S2_L001_R1_001.fastq.gz	NDcollection	10010481-ND-VAR-STLOMN-DNA-01_S2_L001_R1_001.fastq.gz		10010481	no_cancer	female	69		1.11059	TRUE
10010482_ND_VAR_STLOMN_DNA_01	NDcollection/10010482-ND-VAR-STLOMN-DNA-01_S3_L001_R1_001.fastq.gz	NDcollection	10010482-ND-VAR-STLOMN-DNA-01_S3_L001_R1_001.fastq.gz		10010482	no_cancer	male	53		1.08563	TRUE
10010483_ND_VAR_STLOMN_DNA_01	NDcollection/10010483-ND-VAR-STLOMN-DNA-01_S4_L001_R1_001.fastq.gz	NDcollection	10010483-ND-VAR-STLOMN-DNA-01_S4_L001_R1_001.fastq.gz		10010483	no_cancer	female	78		0.918072	TRUE
10010503_ND_VAR_STLOMN_DNA_01	NDcollection/10010503-ND-VAR-STLOMN-DNA-01_S5_L001_R1_001.fastq.gz	NDcollection	10010503-ND-VAR-STLOMN-DNA-01_S5_L001_R1_001.fastq.gz		10010503	no_cancer	female	65		2.25351	TRUE
10010515_ND_VAR_STLOMN_DNA_01	NDcollection/10010515-ND-VAR-STLOMN-DNA-01_S6_L001_R1_001.fastq.gz	NDcollection	10010515-ND-VAR-STLOMN-DNA-01_S6_L001_R1_001.fastq.gz		10010515	no_cancer	male	62		1.41295	TRUE
10010520_ND_VAR_STLOMN_DNA_01	NDcollection/10010520-ND-VAR-STLOMN-DNA-01_S7_L001_R1_001.fastq.gz	NDcollection	10010520-ND-VAR-STLOMN-DNA-01_S7_L001_R1_001.fastq.gz		10010520	no_cancer	male	66		1.23956	TRUE
10010522_ND_VAR_STLOMN_DNA_01	NDcollection/10010522-ND-VAR-STLOMN-DNA-01_S8_L001_R1_001.fastq.gz	NDcollection	10010522-ND-VAR-STLOMN-DNA-01_S8_L001_R1_001.fastq.gz		10010522	no_cancer	male	60		0.971444	TRUE
10010523_ND_VAR_STLOMN_DNA_01	NDcollection/10010523-ND-VAR-STLOMN-DNA-01_S9_L001_R1_001.fastq.gz	NDcollection	10010523-ND-VAR-STLOMN-DNA-01_S9_L001_R1_001.fastq.gz		10010523	no_cancer	female	55		0.87888	TRUE
10010600_ND_VAR_STLOMN_DNA_01	NDcollection/10010600-ND-VAR-STLOMN-DNA-01_S10_L001_R1_001.fastq.gz	NDcollection	10010600-ND-VAR-STLOMN-DNA-01_S10_L001_R1_001.fastq.gz		10010600	no_cancer	female	75		0.387335	TRUE
10010676_ND_VAR_STLOMN_DNA_01	NDcollection/10010676-ND-VAR-STLOMN-DNA-01_S11_L001_R1_001.fastq.gz	NDcollection	10010676-ND-VAR-STLOMN-DNA-01_S11_L001_R1_001.fastq.gz		10010676	no_cancer	male	68		1.22478	TRUE
10010682_ND_VAR_STLOMN_DNA_01	NDcollection/10010682-ND-VAR-STLOMN-DNA-01_S12_L001_R1_001.fastq.gz	NDcollection	10010682-ND-VAR-STLOMN-DNA-01_S12_L001_R1_001.fastq.gz		10010682	no_cancer	male	52		0.86503	TRUE
10010688_ND_VAR_STLOMN_DNA_01	NDcollection/10010688-ND-VAR-STLOMN-DNA-01_S1_L001_R1_001.fastq.gz	NDcollection	10010688-ND-VAR-STLOMN-DNA-01_S1_L001_R1_001.fastq.gz		10010688	no_cancer	male	60		0.731757	TRUE
10011899_ND_VAR_STLOMN_DNA_01	NDcollection/10011899-ND-VAR-STLOMN-DNA-01_S2_L001_R1_001.fastq.gz	NDcollection	10011899-ND-VAR-STLOMN-DNA-01_S2_L001_R1_001.fastq.gz		10011899	no_cancer	male	65		0.597333	TRUE
10011901_ND_VAR_STLOMN_DNA_01	NDcollection/10011901-ND-VAR-STLOMN-DNA-01_S3_L001_R1_001.fastq.gz	NDcollection	10011901-ND-VAR-STLOMN-DNA-01_S3_L001_R1_001.fastq.gz		10011901	no_cancer	male	62		0.63922	TRUE
10012005_ND_VAR_STLOMN_DNA_01	NDcollection/10012005-ND-VAR-STLOMN-DNA-01_S13_L001_R1_001.fastq.gz	NDcollection	10012005-ND-VAR-STLOMN-DNA-01_S13_L001_R1_001.fastq.gz		10012005	no_cancer	male	78		0.335543	TRUE
10012178_ND_VAR_STLOMN_DNA_01	NDcollection/10012178-ND-VAR-STLOMN-DNA-01_S14_L001_R1_001.fastq.gz	NDcollection	10012178-ND-VAR-STLOMN-DNA-01_S14_L001_R1_001.fastq.gz		10012178	no_cancer	male	51		0.826474	TRUE
10012355_ND_VAR_STLOMN_DNA_01	NDcollection/10012355-ND-VAR-STLOMN-DNA-01_S15_L001_R1_001.fastq.gz	NDcollection	10012355-ND-VAR-STLOMN-DNA-01_S15_L001_R1_001.fastq.gz		10012355	no_cancer	female	52		1.53028	TRUE
10012358_ND_VAR_STLOMN_DNA_01	NDcollection/10012358-ND-VAR-STLOMN-DNA-01_S16_L001_R1_001.fastq.gz	NDcollection	10012358-ND-VAR-STLOMN-DNA-01_S16_L001_R1_001.fastq.gz		10012358	no_cancer	male	55		2.22232	TRUE
10012359_ND_VAR_STLOMN_DNA_01	NDcollection/10012359-ND-VAR-STLOMN-DNA-01_S4_L001_R1_001.fastq.gz	NDcollection	10012359-ND-VAR-STLOMN-DNA-01_S4_L001_R1_001.fastq.gz		10012359	no_cancer	female	62		0.459441	TRUE
10012367_ND_VAR_STLOMN_DNA_01	NDcollection/10012367-ND-VAR-STLOMN-DNA-01_S6_L001_R1_001.fastq.gz	NDcollection	10012367-ND-VAR-STLOMN-DNA-01_S6_L001_R1_001.fastq.gz		10012367	no_cancer	female	56		0.832868	TRUE
10012371_ND_VAR_STLOMN_DNA_01	NDcollection/10012371-ND-VAR-STLOMN-DNA-01_S7_L001_R1_001.fastq.gz	NDcollection	10012371-ND-VAR-STLOMN-DNA-01_S7_L001_R1_001.fastq.gz		10012371	no_cancer	female	59		0.58185	TRUE
10012405_ND_VAR_STLOMN_DNA_01	NDcollection/10012405-ND-VAR-STLOMN-DNA-01_S17_L001_R1_001.fastq.gz	NDcollection	10012405-ND-VAR-STLOMN-DNA-01_S17_L001_R1_001.fastq.gz		10012405	no_cancer	male	63		3.67282	TRUE
10012409_ND_VAR_STLOMN_DNA_01	NDcollection/10012409-ND-VAR-STLOMN-DNA-01_S12_L001_R1_001.fastq.gz	NDcollection	10012409-ND-VAR-STLOMN-DNA-01_S12_L001_R1_001.fastq.gz		10012409	no_cancer	male	71		0.621381	TRUE
10012417_ND_VAR_STLOMN_DNA_01	NDcollection/10012417-ND-VAR-STLOMN-DNA-01_S38_L001_R1_001.fastq.gz	NDcollection	10012417-ND-VAR-STLOMN-DNA-01_S38_L001_R1_001.fastq.gz		10012417	no_cancer	female	62		2.39102	TRUE
10012632_ND_VAR_STLOMN_DNA_01	NDcollection/10012632-ND-VAR-STLOMN-DNA-01_S18_L001_R1_001.fastq.gz	NDcollection	10012632-ND-VAR-STLOMN-DNA-01_S18_L001_R1_001.fastq.gz		10012632	no_cancer	male	60		1.41622	TRUE
10012633_ND_VAR_STLOMN_DNA_01	NDcollection/10012633-ND-VAR-STLOMN-DNA-01_S41_L001_R1_001.fastq.gz	NDcollection	10012633-ND-VAR-STLOMN-DNA-01_S41_L001_R1_001.fastq.gz		10012633	no_cancer	female	71		1.24519	TRUE
10012634_ND_VAR_STLOMN_DNA_01	NDcollection/10012634-ND-VAR-STLOMN-DNA-01_S19_L001_R1_001.fastq.gz	NDcollection	10012634-ND-VAR-STLOMN-DNA-01_S19_L001_R1_001.fastq.gz		10012634	no_cancer	male	50		0.998901	TRUE
10012635_ND_VAR_STLOMN_DNA_01	NDcollection/10012635-ND-VAR-STLOMN-DNA-01_S20_L001_R1_001.fastq.gz	NDcollection	10012635-ND-VAR-STLOMN-DNA-01_S20_L001_R1_001.fastq.gz		10012635	no_cancer	male	59		1.40615	TRUE
10012636_ND_VAR_STLOMN_DNA_01	NDcollection/10012636-ND-VAR-STLOMN-DNA-01_S21_L001_R1_001.fastq.gz	NDcollection	10012636-ND-VAR-STLOMN-DNA-01_S21_L001_R1_001.fastq.gz		10012636	no_cancer	female	54		2.75074	TRUE
10012637_ND_VAR_STLOMN_DNA_01	NDcollection/10012637-ND-VAR-STLOMN-DNA-01_S22_L001_R1_001.fastq.gz	NDcollection	10012637-ND-VAR-STLOMN-DNA-01_S22_L001_R1_001.fastq.gz		10012637	no_cancer	female	66		0.904959	TRUE
10012639_ND_VAR_STLOMN_DNA_01	NDcollection/10012639-ND-VAR-STLOMN-DNA-01_S42_L001_R1_001.fastq.gz	NDcollection	10012639-ND-VAR-STLOMN-DNA-01_S42_L001_R1_001.fastq.gz		10012639	no_cancer	male	77		1.29133	TRUE
10012640_ND_VAR_STLOMN_DNA_01	NDcollection/10012640-ND-VAR-STLOMN-DNA-01_S23_L001_R1_001.fastq.gz	NDcollection	10012640-ND-VAR-STLOMN-DNA-01_S23_L001_R1_001.fastq.gz		10012640	no_cancer	female	68		0.726395	TRUE
10012642_ND_VAR_STLOMN_DNA_01	NDcollection/10012642-ND-VAR-STLOMN-DNA-01_S57_L001_R1_001.fastq.gz	NDcollection	10012642-ND-VAR-STLOMN-DNA-01_S57_L001_R1_001.fastq.gz		10012642	no_cancer	male	73		1.11205	TRUE
10012643_ND_VAR_STLOMN_DNA_01	NDcollection/10012643-ND-VAR-STLOMN-DNA-01_S24_L001_R1_001.fastq.gz	NDcollection	10012643-ND-VAR-STLOMN-DNA-01_S24_L001_R1_001.fastq.gz		10012643	no_cancer	male	65		0.498615	TRUE
10012644_ND_VAR_STLOMN_DNA_01	NDcollection/10012644-ND-VAR-STLOMN-DNA-01_S58_L001_R1_001.fastq.gz	NDcollection	10012644-ND-VAR-STLOMN-DNA-01_S58_L001_R1_001.fastq.gz		10012644	no_cancer	female	58		1.12102	TRUE
10012645_ND_VAR_STLOMN_DNA_01	NDcollection/10012645-ND-VAR-STLOMN-DNA-01_S59_L001_R1_001.fastq.gz	NDcollection	10012645-ND-VAR-STLOMN-DNA-01_S59_L001_R1_001.fastq.gz		10012645	no_cancer	female	58		0.73493	TRUE
10012646_ND_VAR_STLOMN_DNA_01	NDcollection/10012646-ND-VAR-STLOMN-DNA-01_S25_L001_R1_001.fastq.gz	NDcollection	10012646-ND-VAR-STLOMN-DNA-01_S25_L001_R1_001.fastq.gz		10012646	no_cancer	male	68		1.20585	TRUE
10012647_ND_VAR_STLOMN_DNA_01	NDcollection/10012647-ND-VAR-STLOMN-DNA-01_S26_L001_R1_001.fastq.gz	NDcollection	10012647-ND-VAR-STLOMN-DNA-01_S26_L001_R1_001.fastq.gz		10012647	no_cancer	male	65		1.14423	TRUE
10012648_ND_VAR_STLOMN_DNA_01	NDcollection/10012648-ND-VAR-STLOMN-DNA-01_S60_L001_R1_001.fastq.gz	NDcollection	10012648-ND-VAR-STLOMN-DNA-01_S60_L001_R1_001.fastq.gz		10012648	no_cancer	male	64		0.889418	TRUE
10013271_ND_VAR_STLOMN_DNA_01	NDcollection/10013271-ND-VAR-STLOMN-DNA-01_S27_L001_R1_001.fastq.gz	NDcollection	10013271-ND-VAR-STLOMN-DNA-01_S27_L001_R1_001.fastq.gz		10013271	no_cancer	male	52	Progressive Supranuclear Palsy	1.23705	TRUE
10013280_ND_VAR_STLOMN_DNA_01	NDcollection/10013280-ND-VAR-STLOMN-DNA-01_S28_L001_R1_001.fastq.gz	NDcollection	10013280-ND-VAR-STLOMN-DNA-01_S28_L001_R1_001.fastq.gz		10013280	no_cancer	male	52	Parkinson's Disease	2.03436	TRUE
10013287_ND_VAR_STLOMN_DNA_01	NDcollection/10013287-ND-VAR-STLOMN-DNA-01_S29_L001_R1_001.fastq.gz	NDcollection	10013287-ND-VAR-STLOMN-DNA-01_S29_L001_R1_001.fastq.gz		10013287	no_cancer	female	56		2.60646	TRUE
10013721_ND_VAR_STLOMN_DNA_01	NDcollection/10013721-ND-VAR-STLOMN-DNA-01_S30_L001_R1_001.fastq.gz	NDcollection	10013721-ND-VAR-STLOMN-DNA-01_S30_L001_R1_001.fastq.gz		10013721	no_cancer	male	54		1.21654	TRUE

## Sheet: fig_1a_mtx
phylum	352416_SOCS_CHL_STL_DNA	352576_SOCS_CHL_STL_DNA	1293818_SOCS_CHL_STL_DNA_01_C_S28	10009043_ND_VAR_STLOMN_DNA_01	10009052_ND_VAR_STLOMN_DNA_01	10009055_ND_VAR_STLOMN_DNA_01	10010105_ND_VAR_STLOMN_DNA_01	10010108_ND_VAR_STLOMN_DNA_01	10010113_ND_VAR_STLOMN_DNA_01	10010115_ND_VAR_STLOMN_DNA_01	10010227_ND_VAR_STLOMN_DNA_01	10010232_ND_VAR_STLOMN_DNA_01	10010239_ND_VAR_STLOMN_DNA_01	10010243_ND_VAR_STLOMN_DNA_01	10010465_ND_VAR_STLOMN_DNA_01	10010469_ND_VAR_STLOMN_DNA_01	10010471_ND_VAR_STLOMN_DNA_01	10010472_ND_VAR_STLOMN_DNA_01	10010474_ND_VAR_STLOMN_DNA_01	10010480_ND_VAR_STLOMN_DNA_01	10010481_ND_VAR_STLOMN_DNA_01	10010482_ND_VAR_STLOMN_DNA_01	10010483_ND_VAR_STLOMN_DNA_01	10010503_ND_VAR_STLOMN_DNA_01	10010515_ND_VAR_STLOMN_DNA_01	10010520_ND_VAR_STLOMN_DNA_01	10010522_ND_VAR_STLOMN_DNA_01	10010523_ND_VAR_STLOMN_DNA_01	10010600_ND_VAR_STLOMN_DNA_01	10010676_ND_VAR_STLOMN_DNA_01	10010682_ND_VAR_STLOMN_DNA_01	10010688_ND_VAR_STLOMN_DNA_01	10011899_ND_VAR_STLOMN_DNA_01	10011901_ND_VAR_STLOMN_DNA_01	10012005_ND_VAR_STLOMN_DNA_01	10012178_ND_VAR_STLOMN_DNA_01	10012355_ND_VAR_STLOMN_DNA_01	10012358_ND_VAR_STLOMN_DNA_01	10012359_ND_VAR_STLOMN_DNA_01	10012367_ND_VAR_STLOMN_DNA_01	10012371_ND_VAR_STLOMN_DNA_01	10012405_ND_VAR_STLOMN_DNA_01	10012409_ND_VAR_STLOMN_DNA_01	10012417_ND_VAR_STLOMN_DNA_01	10012632_ND_VAR_STLOMN_DNA_01	10012633_ND_VAR_STLOMN_DNA_01	10012634_ND_VAR_STLOMN_DNA_01	10012635_ND_VAR_STLOMN_DNA_01	10012636_ND_VAR_STLOMN_DNA_01
Enterococcus	0.876061	0	0	0	0	0	0	0	0	0	0	0	0	0	0.735956	0	0.791775	0	0	0	0	0	0	0	0	0	0	0	0	0	0	0	0	0	0	0	0	0	0	0	0	0	0	0	0	0	0	0	0
Pseudomonas	3.00389	3.24099	2.94152	0	0	0	0	0	0	0	0	0	0	0	0	0	0	0	0	0	0	0	0	0	0	0	0	0	0	0	0	0	0.779764	0.860795	1.33968	0	0.692041	0	1.4668	0	1.16877	0.877054	0	0.353088	0	0.820964	0	0	0
Lachnospiraceae_NK4A136_group	2.69576	0	2.80464	2.29599	3.21567	3.41731	3.36561	2.78226	2.8564	3.51576	3.02947	3.05256	2.75697	2.72729	1.78533	3.33008	2.31068	2.68864	3.4906	3.3724	2.93586	3.55069	2.35502	3.1423	2.35558	3.0264	3.23995	3.41169	3.15573	1.88147	3.55192	2.34711	3.01449	1.66622	0	3.36626	3.07087	2.98203	2.76987	3.09597	3.39643	1.58011	3.68298	2.22929	2.75918	3.71042	3.51595	3.62358	3.23759
Roseburia	3.57861	3.25319	2.7089	3.21348	2.84873	2.9676	3.05295	2.49825	2.377	2.9221	2.86653	2.50442	2.44431	3.067	1.27365	3.00421	2.23631	2.4684	3.09799	3.57611	2.76743	2.94208	2.66441	2.85106	2.95382	2.4511	2.91566	2.69842	3.44589	2.16291	2.85245	3.0402	3.17395	3.013	0	2.52654	2.58867	3.04417	3.16865	2.09992	3.32495	0	3.40161	1.49294	2.72359	3.8077	3.43168	2.89784	3.09353
Romboutsia	3.29764	2.01006	1.54518	0.664648	0	0	1.6673	1.50913	0	1.73924	1.16137	0	1.20279	1.19782	1.29861	0.557091	1.69721	0.763716	1.64071	0	1.23572	0	0	0.858087	0	1.14326	1.26717	2.03324	0	1.43341	1.36106	0	1.20593	0	1.76061	1.44121	0	1.32734	0	0	1.92166	0	0	0	1.56833	0	2.38608	2.02048	1.43417
Erysipelotrichaceae_UCG-003	1.86148	3.69908	1.8041	1.28104	0	2.69065	1.94743	2.1408	1.81618	1.82882	2.31619	2.10443	1.98433	2.36066	2.43652	3.04074	1.59566	2.51269	2.00297	2.32626	2.49366	2.79943	0	1.42712	0	2.06882	2.22202	1.90659	2.64589	1.98096	2.52964	2.01491	2.48765	2.65471	2.57578	2.31278	2.50323	2.52606	1.72622	0.763629	0	0	1.02759	2.3344	2.53943	2.29436	2.82133	1.32041	2.01501
Ruminococcaceae_UCG-003	1.79119	0	2.33626	3.08541	1.12346	3.19643	2.25013	0	1.73219	2.66332	2.61237	2.53466	1.20279	2.22884	1.64673	0	1.75637	2.15551	2.29946	2.85709	2.80516	2.60786	2.24642	1.54064	0	2.2613	2.6974	2.92288	2.72024	2.09157	2.05801	3.09977	3.24356	1.93973	2.60566	2.63401	2.73091	2.09445	2.36901	2.35088	2.3983	0	2.4936	0	2.56605	2.28902	2.78438	2.75365	2.76106
Porphyromonas	0	0	0	0	0	0	0	0	0	0	0	0	0	0	0	0	0	0.709065	0	0	0	0	0	0	0	0	0	0	0	0	0	0	0	0	0	0	0.83767	0	0	0	0.89623	0	0	0	0	0	0	0	0
Prevotella_7	0	0	0	0	0	0	0	0	0	0	0	0	2.8057	0	0	0	0	0	0	0	0	0	0	0	0	0	0	0	0	0	0	0	0	0	0	0	0	0	0	0	0	0	0	0	0	0	3.72393	2.05174	0
Dorea	2.42138	1.92644	2.17806	1.82845	2.47116	2.28591	1.73963	1.7444	1.9797	1.78634	2.41831	2.17961	3.21996	1.70098	1.63571	2.72331	2.39825	1.90266	2.5364	1.93138	1.76138	1.75731	1.61597	2.62817	2.0524	2.22321	1.84491	0	1.88007	2.92949	1.60536	1.78625	1.82145	2.37229	1.87798	2.50737	2.11741	2.29489	1.5798	2.59508	1.72065	2.22996	2.48681	2.51261	2.28886	1.50948	2.26293	1.66089	2.58575
Clostridium_sensu_stricto_1	1.31285	0.813932	1.11882	0.664648	1.50891	1.66165	0	1.08295	1.1357	2.53072	1.16137	2.00495	1.26129	0.839341	0	1.50891	1.33775	0	1.21316	0	0	0	0	1.29309	1.90453	1.98315	1.31299	2.30619	1.21723	1.45879	0	0	0	0	1.1113	1.15563	0	1.1875	3.38366	0	1.56928	0	1.90231	0	0.906391	1.05843	0.954667	0	2.10182
Asteroleplasma	0	0	1.09213	3.025	0	2.1046	4.11823	0	1.40113	1.35302	0	0	0	0	0	0	1.27068	0	2.2007	0	0	0	0	0	0	0	0	0	0	0.827067	0	0	0.779764	0	0	0	0	0	0	0	0	0	0	0	0	0	0	0	1.35817
Streptococcus	2.42138	2.34152	0.905961	2.03982	0.997243	1.52192	1.65127	1.0037	1.05555	1.49858	2.08814	2.51385	1.66137	0.772555	1.76922	1.0579	1.05623	2.4571	1.46956	0	0	2.00998	1.90587	1.8731	2.55609	2.01476	1.41003	1.50135	1.97286	0.770767	1.55244	2.30804	2.14598	1.9771	0	1.07517	2.19277	1.94372	1.86229	1.02553	2.197	0	0	0.714524	2.10754	2.63494	0	3.73412	2.07344
Fusobacterium	0	0	0	1.51019	0	0	0	0	0	0	0	0	0	0	0	0	0	0	0	0	0	0	0	0	0	0	1.42708	0	0	0	0	0	1.49323	0	0	0	0	0	1.35728	0	0	0	0	1.43024	0	1.16591	0	1.95374	0
Lachnospiraceae_UCG-003	1.87426	0	1.07815	0	0	0	0	2.10099	0	0	0	0	0	0	2.02758	0	0	0	2.80669	0	0	2.73302	0	0	0	0	0	2.8689	0	0	0	0	2.98841	0	0	0	0	0	2.2894	0	0	0	0	0	0	0	0	0	0
Ruminiclostridium_9	0	1.627	1.8799	2.15652	2.00182	2.49272	1.85584	2.55919	2.31141	1.75323	1.74742	2.2678	2.2507	2.44355	1.93169	2.39554	2.10253	1.91005	2.20666	1.90369	2.31827	2.11992	1.89396	2.4369	2.50252	2.0718	1.73662	2.13481	2.26553	2.16047	2.24443	2.36025	2.00624	2.53209	1.39519	2.13901	2.64744	2.59432	1.93392	2.26929	1.54867	3.01771	2.06771	2.54279	2.36131	1.99553	2.30797	2.4512	2.50835
Megasphaera	0	0	0	0	0	0	0	0	0	0	0	0	0	0	0	0	0	0	0	0	0	0	0	0	0	2.08352	0	0	0	0	0	0	0	2.43149	0	0	0	0	0	0	0	0	0	0	0	0	0	2.2383	0
Prevotellaceae_Ga6A1_group	0	0	0	0	0	0	0	0	0	0	0	0	0	0	0	0	0	0	0	0	0	0	0	0	0	0	0	0	0	0	0	0	0	0	0	0	0	0	0	0	0	0	0	0	0	0	0	0	0
Victivallis	0	0	1.06369	2.19497	0.737857	2.0261	1.04562	0	1.31339	1.3863	0	2.13096	0	1.3553	1.74386	1.80316	1.0147	1.59584	1.72005	2.06338	1.00018	0	0	0	2.06316	1.78318	1.59204	0.952535	0.941771	1.89523	2.63915	0	1.99166	0	0	2.13901	2.2426	1.43295	0	1.25065	0	0	0	1.26871	1.65107	0	1.04183	0	2.16125
Lactobacillus	0	0	0	0	0	0	0	0	0	0	0	0	0.829331	0	0.636825	0	0	1.05285	0	0	0	0	0	1.76525	0	0.701888	0	0	1.89461	0.259229	0	0	0	0	0	0	0.794335	0	0	0	0	0	0	0	0	0	0	2.19716	0
Lachnospiraceae_UCG-001	1.43247	0	1.42274	2.4633	1.77964	2.06451	2.77867	2.11802	1.99006	1.66164	2.44296	2.2678	2.03786	2.24617	1.24716	2.87453	2.07306	1.73662	1.95822	2.51587	1.84716	2.06499	0	2.72351	0	1.81112	2.95308	2.43425	3.31467	1.7883	2.36153	2.74813	2.50843	0	2.16741	1.75326	1.85078	1.0191	0	0	0	0	1.93598	1.11822	1.11407	2.17949	0	1.56298	2.29113
Hungatella	0	1.05466	0	0	0	0	0	0	0	0	0	0.84564	0	0	1.21895	0	0	0	0	0	1.07207	0	0	0.858087	0	0	0	0	0	0	0	0	0	1.44083	0	0	0	0	0	0	1.21664	1.54785	0	1.20565	0	1.14143	0	0	0
Prevotella	0.727936	0	0	0.915934	0	0	0	0	0	0	0	0	0	0	0	0	0	0.573458	1.24134	0	0	0	0	0	0	0	2.12976	0	0	0	0	0	0	0	0	0	1.12762	0	0	0	0	0.319956	0	0	0	0	0	0.72156	0
Holdemania	0.986311	1.36288	0.837434	1.54142	1.55181	1.58962	1.58048	1.64747	1.52173	1.40202	0.863329	1.00057	1.31284	1.22412	0.816612	1.50891	0.488054	1.74742	1.41823	0	1.57884	1.82815	0	1.33958	1.85166	1.14326	1.35444	1.66757	1.67643	0.962121	1.84734	1.24052	0	2.25745	0	1.76244	1.08311	1.66274	0	1.27898	0	1.44221	1.70662	1.95666	1.06414	1.38542	1.49182	0	1.11383
Gemella	0	1.69248	0.616443	0	0	0.580377	0	0	0	0	0	0	0	0	0	0	0	0	0	0	0	0	0	0	0	0	0	0	0	0	0	0	0.971765	0	0	0	0	0	1.21048	0	0	0	0	0	0	0	0	0.776565	0.666085
Parvimonas	0	0	0	0	0	0	0	0	0	0	0	0	0	0	0	0	0	0	0	0	0	0	0	0	0	0	0	0	0	0	0	0	0	0	0	0	0	0	0	0	0	0	0	0	0	0	0	0	0
Lachnospiraceae_FCS020_group	0	0	1.62472	0	1.22113	1.50321	0	1.17993	1.17083	0	1.85249	0.84564	1.28783	1.74159	1.54955	0	0	1.89132	1.31635	1.45772	0	0	0	1.75858	0	1.64105	1.37377	0	1.53861	1.66187	1.38239	0	1.44382	0	0	1.6719	1.52729	1.6454	0	1.0721	0	0	1.30775	0	1.51554	1.81987	0	1.48952	1.35119
Peptostreptococcus	0	0	0	0	0	0	0	0	0	0	0	0	0	0	0	0	0	0	0	0	0	0	0	0	0	0	0	0	0	0	0	0	0	0	0	0	0	0	0.987051	0	0	0	0	0	0	0	0	0	0
Cloacibacillus	0	0	0.837434	0	1.24935	0	0	0	0	0	0	0	1.09694	0	1.32222	0	0.968759	0	0	0	0	0	0	0	0	0	0	0	0	0.420443	0	0	0	0	0	0	0	0	0	0	0	0	0	0	0	0	0	0	0
Ruminococcaceae_UCG-008	0	0	0	0	0	0.716654	1.41944	0	0.748691	0	0	0	0	0	1.21895	2.02227	1.35799	0.709065	0	1.36949	0	2.29287	0	0.443264	0	0	0	1.76261	0	0.770767	0	0	0	0	0	0	0	0.889286	0	0	0	0	0.765516	0	0	0	0	0	0
Caproiciproducens	0	0	0	1.82845	0.818585	1.78754	0	0.702262	1.82375	1.47311	1.5353	1.00057	1.05502	0.597027	2.09069	1.18571	1.80843	1.29068	0	1.06251	0.74053	1.24503	1.84275	1.65682	1.69131	1.87633	0	1.09265	0	2.03653	1.05707	0	1.15815	0.615825	0	0.976337	1.03351	1.57862	0	0.53165	1.25975	1.52375	0.765516	0.426987	0.822745	0	1.62372	0	1.64244
Anaerofilum	0	1.30757	1.13158	1.28104	0.886633	0	0	1.32614	0	0.446425	0	1.07976	0	0	0.735956	0.94545	0.917384	0.855905	1.26781	0.560749	0	1.08111	1.11333	1.12792	1.00862	0.9945	0.709065	0	0.941771	0	0	0.572075	0	0	0	1.22348	0.692041	0.913798	0	1.0721	0	0.790506	1.08868	0	0	0	1.32267	0	1.1599
Ruminococcaceae_UCG-011	0	0	1.09213	0	0.737857	0	0	0.702262	1.1357	0.862338	0	0.954805	0	0	0.99515	0	1.31653	0	0	0	1.71116	0	0	0	0	0	0.709065	1.09265	0	0	0	0	0	0	0	0	1.00641	0.568188	0	0.53165	0	0	0	0	0	0	0	0	0
[truncated: 60 more columns]

## Sheet: fig_1a_violin
Genus	name	value	path	directory	file	subject	kit_id	Health.status	gender	age	diagnosis	sizeFactor	replaceable	centre	n_fastq	sample_visit	sample_id	omnigut	os_delay	os_event	rfs_delay	rfs_event	inclusion_year	study_termination_reason	n_follow_up	treatment	tumor_localisation	tumor_grade	t	n	m	tnm_stage
Pseudomonas	314196_SOCS_CHL_STL_DNA	227.55	20170201 - SOCS STL Samples/314196_S37_L001_R1_001.fastq.gz	20170201 - SOCS STL Samples	314196_S37_L001_R1_001.fastq.gz	1	314196	Cancer	male	72	adenocarcinoma ascending colon well differentiated	0.89605	TRUE	1	4	0//0.5	314196_SOCS_CHL_STL_DNA//786207_SOCS_CHL_STL_DNA	no//no	222	0	222	1	2011	withdrew consent	1	surgery	ascending colon	G1	t2	n0	mx	NA
Pseudomonas	314132_SOCS_CHL_STL_DNA	421.606	20170201 - SOCS STL Samples/314132_S35_L001_R1_001.fastq.gz	20170201 - SOCS STL Samples	314132_S35_L001_R1_001.fastq.gz	2	314132	Cancer	male	65	colon adenocarcinoma sigmoid well differentiated	1.21729	TRUE	1	2	0	314132_SOCS_CHL_STL_DNA	no	1316	0	1316	0	2011	not_applicable	7	surgery	sigmoid colon	G1	t3	n0	m0	2a
Pseudomonas	314164_SOCS_CHL_STL_DNA	219.824	20170201 - SOCS STL Samples/314164_S36_L001_R1_001.fastq.gz	20170201 - SOCS STL Samples	314164_S36_L001_R1_001.fastq.gz	3	314164	Cancer	male	80	adenocarcinome moyen differencie du transverse	1.29328	TRUE	1	2	0	314164_SOCS_CHL_STL_DNA	no	215	0	NA	NA	2011	lost at follow-up	1	surgery	transverse colon	G2	t3	n0	mx	NA
Pseudomonas	352640_SOCS_CHL_STL_DNA	1190.07	20170201 - SOCS STL Samples/352640_S46_L001_R1_001.fastq.gz	20170201 - SOCS STL Samples	352640_S46_L001_R1_001.fastq.gz	4	352640	Cancer	male	67	colon adenocarcinoma ascending	1.18749	TRUE	1	2	0	352640_SOCS_CHL_STL_DNA	no	215	0	NA	NA	2011	lost at follow-up	1	surgery	ascending colon	NA	t3	n0	mx	NA
Pseudomonas	352416_SOCS_CHL_STL_DNA	1009.01	20170201 - SOCS STL Samples/352416_S39_L001_R1_001.fastq.gz	20170201 - SOCS STL Samples	352416_S39_L001_R1_001.fastq.gz	5	352416	Healthy	male	58	NA	0.460314	TRUE	1	2	0	352416_SOCS_CHL_STL_DNA	no	NA	NA	NA	NA	2011	NA	NA	NA	NA	NA	NA	NA	NA	NA
Pseudomonas	352448_SOCS_CHL_STL_DNA	343.177	20170201 - SOCS STL Samples/352448_S40_L001_R1_001.fastq.gz	20170201 - SOCS STL Samples	352448_S40_L001_R1_001.fastq.gz	6	352448	Cancer	male	56	mucinous adenocarcinoma transverse colon poorly differentiated	0.751073	TRUE	1	2	0	352448_SOCS_CHL_STL_DNA	no	1045	0	1045	0	2011	withdrew consent	2	surgery	transverse colon	G3	t2	n0	mx	NA
Pseudomonas	352512_SOCS_CHL_STL_DNA	82.3652	20170201 - SOCS STL Samples/352512_S42_L001_R1_001.fastq.gz	20170201 - SOCS STL Samples	352512_S42_L001_R1_001.fastq.gz	7	352512	Cancer	female	65	adenocarcinoma moderately differentiated grade 2 of the descending colon	1.74522	TRUE	1	2	0	352512_SOCS_CHL_STL_DNA	no	978	0	NA	NA	2011	lost at follow-up	2	surgery	descending colon	G2	t3	n0	unknown	NA
Pseudomonas	352480_SOCS_CHL_STL_DNA	228.499	20170201 - SOCS STL Samples/352480_S41_L001_R1_001.fastq.gz	20170201 - SOCS STL Samples	352480_S41_L001_R1_001.fastq.gz	8	352480	Cancer	female	68	sigmoid colon cancer well differentiated	1.07253	TRUE	1	2	0	352480_SOCS_CHL_STL_DNA	no	980	0	NA	NA	2011	not_applicable	3	surgery	sigmoid colon	G1	t3	n0	m0	2a
Pseudomonas	352608_SOCS_CHL_STL_DNA	460.857	20170201 - SOCS STL Samples/352608_S45_L001_R1_001.fastq.gz	20170201 - SOCS STL Samples	352608_S45_L001_R1_001.fastq.gz	9	352608	Cancer	male	71	moderately differentiated adenocarcinoma of the sigmoid	0.702393	TRUE	1	2	0	352608_SOCS_CHL_STL_DNA	no	1002	0	1002	1	2011	not_applicable	1	surgery	sigmoid colon	G2	t2	n0	unknown	NA
Pseudomonas	352384_SOCS_CHL_STL_DNA	236.943	20170201 - SOCS STL Samples/352384_S38_L001_R1_001.fastq.gz	20170201 - SOCS STL Samples	352384_S38_L001_R1_001.fastq.gz	10	352384	Cancer	male	83	moderately differentiated adenocarcinoma of the descending colon	1.08925	TRUE	1	2	0	352384_SOCS_CHL_STL_DNA	no	60	1	NA	NA	2011	death	NA	surgery	descending colon	G2	t3	n1b	unknown	NA
Pseudomonas	352672_SOCS_CHL_STL_DNA	719.044	20170201 - SOCS STL Samples/352672_S47_L001_R1_001.fastq.gz	20170201 - SOCS STL Samples	352672_S47_L001_R1_001.fastq.gz	11	352672	Cancer	male	84	suspected colon canceradenome tubulo-villeux avec dysplasie de haut grade	0.885739	TRUE	1	2	0	352672_SOCS_CHL_STL_DNA	no	2213	1	NA	NA	2011	death	3	surgery	NA	NA	t3	n0	mx	1c
Pseudomonas	352576_SOCS_CHL_STL_DNA	1741.76	20170201 - SOCS STL Samples/352576_S44_L001_R1_001.fastq.gz	20170201 - SOCS STL Samples	352576_S44_L001_R1_001.fastq.gz	12	352576	Healthy	female	70	adenoma of the sigmoid colon	1.45052	TRUE	1	2	0	352576_SOCS_CHL_STL_DNA	no	716	0	NA	NA	2011	lost at follow-up	1	surgery	sigmoid colon	NA	tx	n0	unknown	NA
Pseudomonas	352544_SOCS_CHL_STL_DNA	172452	20170201 - SOCS STL Samples/352544_S43_L001_R1_001.fastq.gz	20170201 - SOCS STL Samples	352544_S43_L001_R1_001.fastq.gz	13	352544	Cancer	male	80	wel differentiated adenocarcinoma of the sigmoid colon	0.0548968	TRUE	1	2	0	352544_SOCS_CHL_STL_DNA	no	1098	0	1098	0	2011	not_applicable	2	surgery	sigmoid colon	G1	t4a	n0	unknown	NA
Pseudomonas	659041_SOCS_CHL_STL_DNA	117.552	20170201 - SOCS STL Samples/659041_S50_L001_R1_001.fastq.gz	20170201 - SOCS STL Samples	659041_S50_L001_R1_001.fastq.gz	14	659041	Cancer	male	81	well differentiated adenocarcinoma of the sigmoid	1.45858	TRUE	1	2	0	659041_SOCS_CHL_STL_DNA	no	973	0	973	0	2011	not_applicable	2	surgery	sigmoid colon	G1	t3	n2b	m1a	4a
Pseudomonas	658945_SOCS_CHL_STL_DNA	404.582	20170201 - SOCS STL Samples/658945_S48_L001_R1_001.fastq.gz	20170201 - SOCS STL Samples	658945_S48_L001_R1_001.fastq.gz	15	658945	Cancer	female	67	adecarcinoma of the sigmoid colon - moderately differentiated	0.944046	TRUE	1	2	0	658945_SOCS_CHL_STL_DNA	no	1019	0	1019	0	2011	not_applicable	2	surgery	sigmoid colon	G2	t3	n0	mx	2
Pseudomonas	1293818_SOCS_CHL_STL_DNA_01_C_S28	874.012	20170201 - SOCS STL Samples/1293818-SOCS-CHL-STL-DNA-01-C_S28_L001_R1_001.fastq.gz	20170201 - SOCS STL Samples	1293818-SOCS-CHL-STL-DNA-01-C_S28_L001_R1_001.fastq.gz	19	1293818	Healthy	female	61	adenoma	2.55208	TRUE	1	2	0	1293818-SOCS-CHL-STL-DNA-01-C_S28	no	NA	NA	NA	NA	2012	lost at follow-up	NA	surgery	NA	NA	unknown	unknown	unknown	NA
Pseudomonas	1294804_SOCS_ZTA_STL_DNA_01_A_S23	560.544	20170201 - SOCS STL Samples/1294804-SOCS-ZTA-STL-DNA-01-A_S23_L001_R1_001.fastq.gz	20170201 - SOCS STL Samples	1294804-SOCS-ZTA-STL-DNA-01-A_S23_L001_R1_001.fastq.gz	20	1294804	Cancer	male	78	tubulovilous adenoma-severe dysplasia	0.641594	TRUE	2	2	0	1294804-SOCS-ZTA-STL-DNA-01-A_S23	no	1996	1	1147	0	2012	death	2	surgery//radiotherapy//chemotherapy	NA	NA	t3	n1	m0	3b
Pseudomonas	1896846_SOCS_CHEM_STL_DNA_01_C_S73	1674.76	20170201 - SOCS STL Samples/1896846-SOCS-CHEM-STL-DNA-01-C_S73_L001_R1_001.fastq.gz	20170201 - SOCS STL Samples	1896846-SOCS-CHEM-STL-DNA-01-C_S73_L001_R1_001.fastq.gz	24	1896846	Cancer	male	66	colon adenocarcinoma	0.219865	TRUE	4	2	0	1896846-SOCS-CHEM-STL-DNA-01-C_S73	no	1174	0	790	1	2012	not_applicable	3	surgery//radiotherapy//chemotherapy	NA	NA	t3	n2b	m1b	4b
Pseudomonas	1896878_SOCS_CHEM_STL_DNA_01_C_S21	3413.95	20170201 - SOCS STL Samples/1896878-SOCS-CHEM-STL-DNA-01-C_S21_L001_R1_001.fastq.gz	20170201 - SOCS STL Samples	1896878-SOCS-CHEM-STL-DNA-01-C_S21_L001_R1_001.fastq.gz	32	1896878	Cancer	male	76	well differentiated adenocarcinoma of the sigmoid colon	0.615303	TRUE	4	4	0//3	1896878-SOCS-CHEM-STL-DNA-01-C_S21//10010100-SOCS-VAR-STLOMN-DNA-01	no//yes	1911	0	1911	1	2013	not_applicable	4	surgery	sigmoid colon	G1	t3	n1a	mx	NA
Pseudomonas	2457183_SOCS_CHEM_STL_DNA_01_A_S70	723.659	20170201 - SOCS STL Samples/2457183-SOCS-CHEM-STL-DNA-01-A_S70_L001_R1_001.fastq.gz	20170201 - SOCS STL Samples	2457183-SOCS-CHEM-STL-DNA-01-A_S70_L001_R1_001.fastq.gz	35	2457183	Cancer	female	65	well differentiated adenocarcinoma of the right colon	0.726484	TRUE	4	2	0	2457183-SOCS-CHEM-STL-DNA-01-A_S70	no	NA	1	NA	NA	2013	death	NA	surgery	ascending colon	G1	t3	n0	mx	NA
Pseudomonas	2457151_SOCS_CHEM_STL_DNA_01_C_S18	796.377	20170201 - SOCS STL Samples/2457151-SOCS-CHEM-STL-DNA-01-C_S18_L001_R1_001.fastq.gz	20170201 - SOCS STL Samples	2457151-SOCS-CHEM-STL-DNA-01-C_S18_L001_R1_001.fastq.gz	38	2457151	Cancer	male	86	moderately differentiated adenocarcinoma of the right colon	1.22458	TRUE	4	2	0	2457151-SOCS-CHEM-STL-DNA-01-C_S18	no	516	1	NA	NA	2013	death	NA	surgery	ascending colon	G2	t4a	n1b	mx	NA
Pseudomonas	1896814_SOCS_CHEM_STL_DNA_01_B_S54	528.252	20170201 - SOCS STL Samples/1896814-SOCS-CHEM-STL-DNA-01-B_S54_L001_R1_001.fastq.gz	20170201 - SOCS STL Samples	1896814-SOCS-CHEM-STL-DNA-01-B_S54_L001_R1_001.fastq.gz	39	1896814	Cancer	male	61	moderately differentiated adenocarcinoma left colon	0.684682	TRUE	4	4	0//3	1896814-SOCS-CHEM-STL-DNA-01-B_S54//10010406-SOCS-CHEM-STLOMN-DNA-01-B_S55	no//yes	1874	0	1874	0	2013	not_applicable	4	surgery	descending colon	G2	t3	n0	mx	NA
Pseudomonas	3537806_SOCS_CHEM_STL_DNA_01_C_S69	1447.82	20170201 - SOCS STL Samples/3537806-SOCS-CHEM-STL-DNA-01-C_S69_L001_R1_001.fastq.gz	20170201 - SOCS STL Samples	3537806-SOCS-CHEM-STL-DNA-01-C_S69_L001_R1_001.fastq.gz	70	3537806	Cancer	male	72	moderately differentiated adenocarcinoma of the rectosigmoid junction	1.00773	TRUE	4	6	0//2//2.5	3537806-SOCS-CHEM-STL-DNA-01-C_S69//10010744_SOCS_VAR_STLOMN_DNA//10010741-SOCS-VAR-STLOMN-DNA-01	no//yes//yes	1445	0	NA	NA	2014	not_applicable	7	surgery	sigmoid colon	G2	t3	n1a	mx	NA
Pseudomonas	2457119_SOCS_CHEM_STL_DNA	445.481	20170201 - SOCS STL Samples/2457119_S55_L001_R1_001.fastq.gz	20170201 - SOCS STL Samples	2457119_S55_L001_R1_001.fastq.gz	71	2457119	Cancer	female	39	moderately differentiated adenocarcinoma of the rectosigmoid junction	2.10133	TRUE	4	6	0//2//2.5	2457119_SOCS_CHEM_STL_DNA//10010758-SOCS-VAR-STLOMN-DNA-01//10012780-SOCS-VAR-STLOMN-DNA-01	no//yes//yes	1428	0	1428	0	2014	not_applicable	7	surgery	sigmoid colon	G2	t3	n2b	mx	NA
Pseudomonas	10007208_SOCS_CHEM_STL_DNA	143.7	20170201 - SOCS STL Samples/10007208_S54_L001_R1_001.fastq.gz	20170201 - SOCS STL Samples	10007208_S54_L001_R1_001.fastq.gz	81	10007208	Cancer	male	59	moderately differentiated adenocarcinoma of the splenic flexure	1.58374	TRUE	4	6	0//0.5//2	10007208_SOCS_CHEM_STL_DNA//10010756-SOCS-VAR-STLOMN-DNA-01//10010760-SOCS-VAR-STLOMN-DNA-01	no//yes//yes	929	0	581	1	2014	lost at follow-up	5	surgery	splenic flexure	G2	t4a	n2b	m0	3c
Pseudomonas	10007207_SOCS_CHEM_STL_DNA	411.976	20170201 - SOCS STL Samples/10007207_S53_L001_R1_001.fastq.gz	20170201 - SOCS STL Samples	10007207_S53_L001_R1_001.fastq.gz	82	10007207	Cancer	female	76	colon ulcero proliferative tumor well differentiated adenocarcinoma transverse colon	5.44557	TRUE	4	2	0	10007207_SOCS_CHEM_STL_DNA	no	NA	NA	NA	NA	2014	withdrew consent	NA	surgery	transverse colon	G1	t3	n0	mx	NA
Pseudomonas	3537710_SOCS_CHEM_STL_DNA	908.705	20170201 - SOCS STL Samples/3537710_S56_L001_R1_001.fastq.gz	20170201 - SOCS STL Samples	3537710_S56_L001_R1_001.fastq.gz	88	3537710	Cancer	male	68	well differentiated adenocarcinoma right colon	1.23939	TRUE	4	6	0//0//0.5	3537710_SOCS_CHEM_STL_DNA//10010747_SOCS_VAR_STLOMN_DNA//10011436-SOCS-VAR-STLOMN-DNA-01	no//yes//yes	796	0	796	0	2015	lost at follow-up	4	surgery	ascending colon	G1	t1	n0	m0	1
Pseudomonas	10007202_SOCS_CHEM_STL_DNA	589.593	20170201 - SOCS STL Samples/10007202_S52_L001_R1_001.fastq.gz	20170201 - SOCS STL Samples	10007202_S52_L001_R1_001.fastq.gz	90	10007202	Cancer	male	79	moderately differentiated adenocarcinoma of the sigmoid	0.582745	TRUE	4	2	0	10007202_SOCS_CHEM_STL_DNA	no	817	1	621	1	2015	death	2	surgery	sigmoid colon	G2	t3	n2b	m1a	4a
Pseudomonas	10010095_SOCS_VAR_STLOMN_DNA	660.385	20170201 - SOCS STL Samples/10010095_S13_L001_R1_001.fastq.gz	20170201 - SOCS STL Samples	10010095_S13_L001_R1_001.fastq.gz	95	10010095	Cancer	male	76	recto-sigmoid adenocarcinoma moderately differentiated	0.671838	TRUE	4	4	0//0	10010095_SOCS_VAR_STLOMN_DNA//10012786-SOCS-VAR-STLOMN-DNA-01	yes//yes	955	0	955	0	2016	withdrew consent	2	surgery	sigmoid colon	G2	t2	n0	m0	1
Pseudomonas	10010104_SOCS_VAR_STLOMN_DNA	368.989	20170201 - SOCS STL Samples/10010104_S19_L001_R1_001.fastq.gz	20170201 - SOCS STL Samples	10010104_S19_L001_R1_001.fastq.gz	97	10010104	Cancer	male	70	carcinoma rectum	1.79081	TRUE	4	2	0	10010104_SOCS_VAR_STLOMN_DNA	yes	NA	NA	NA	NA	2016	withdrew consent	NA	surgery//radiotherapy	rectum	NA	t3	nx	m1	4
Pseudomonas	10010413_SOCS_CHEM_STLOMN_DNA	1927.87	20170201 - SOCS STL Samples/10010413_S27_L001_R1_001.fastq.gz	20170201 - SOCS STL Samples	10010413_S27_L001_R1_001.fastq.gz	99	10010413	Cancer	female	56	right colon cancer moderately differentiated adenocarcinoma	1.08985	TRUE	4	4	0//0	10010413_SOCS_CHEM_STLOMN_DNA//10010413-SOCS-CHEM-STLOMN-DNA-01	yes//yes	1128	0	1128	0	2016	not_applicable	5	surgery	ascending colon	G2	t3	n0	m0	2a
Pseudomonas	10010413_SOCS_CHEM_STLOMN_DNA_01	1927.87	20170201 - SOCS STL Samples/10010413_S27_L001_R1_001.fastq.gz	20170201 - SOCS STL Samples	10010413_S27_L001_R1_001.fastq.gz	99	10010413	Cancer	female	56	right colon cancer moderately differentiated adenocarcinoma	1.08985	TRUE	4	4	0//0	10010413_SOCS_CHEM_STLOMN_DNA//10010413-SOCS-CHEM-STLOMN-DNA-01	yes//yes	1128	0	1128	0	2016	not_applicable	5	surgery	ascending colon	G2	t3	n0	m0	2a
Pseudomonas	10010407_SOCS_CHEM_STLOMN_DNA	890.479	20170201 - SOCS STL Samples/10010407_S23_L001_R1_001.fastq.gz	20170201 - SOCS STL Samples	10010407_S23_L001_R1_001.fastq.gz	100	10010407	Cancer	male	70	rectosigmoid moderately differentiated adenocarcinoma	0.906148	TRUE	4	6	0//0//2.5	10010407_SOCS_CHEM_STLOMN_DNA//10010407-SOCS-CHEM-STLOMN-DNA-01//10022771-SOCS-VAR-STLOMN-DNA-01:	yes//yes//yes	1141	0	1141	0	2016	not_applicable	2	surgery	sigmoid colon	G2	t4a	n2b	m0	3c
Pseudomonas	10010407_SOCS_CHEM_STLOMN_DNA_01	890.479	20170201 - SOCS STL Samples/10010407_S23_L001_R1_001.fastq.gz	20170201 - SOCS STL Samples	10010407_S23_L001_R1_001.fastq.gz	100	10010407	Cancer	male	70	rectosigmoid moderately differentiated adenocarcinoma	0.906148	TRUE	4	6	0//0//2.5	10010407_SOCS_CHEM_STLOMN_DNA//10010407-SOCS-CHEM-STLOMN-DNA-01//10022771-SOCS-VAR-STLOMN-DNA-01:	yes//yes//yes	1141	0	1141	0	2016	not_applicable	2	surgery	sigmoid colon	G2	t4a	n2b	m0	3c
Pseudomonas	10010759_SOCS_VAR_STLOMN_DNA	539.81	20170201 - SOCS STL Samples/10010759_S34_L001_R1_001.fastq.gz	20170201 - SOCS STL Samples	10010759_S34_L001_R1_001.fastq.gz	101	10010759	Cancer	male	67	adenocarcinome invasif du rectum de bas grade histologique	1.7483	TRUE	4	6	0//0//2.5	10010759_SOCS_VAR_STLOMN_DNA//10010759-SOCS-VAR-STLOMN-DNA-01//10022764-SOCS-VAR-STLOMN-DNA-01	yes//yes//yes	1136	0	1136	0	2016	not_applicable	4	surgery	rectum	NA	t3	n0	m0	2a
Pseudomonas	10010759_SOCS_VAR_STLOMN_DNA_01	539.81	20170201 - SOCS STL Samples/10010759_S34_L001_R1_001.fastq.gz	20170201 - SOCS STL Samples	10010759_S34_L001_R1_001.fastq.gz	101	10010759	Cancer	male	67	adenocarcinome invasif du rectum de bas grade histologique	1.7483	TRUE	4	6	0//0//2.5	10010759_SOCS_VAR_STLOMN_DNA//10010759-SOCS-VAR-STLOMN-DNA-01//10022764-SOCS-VAR-STLOMN-DNA-01	yes//yes//yes	1136	0	1136	0	2016	not_applicable	4	surgery	rectum	NA	t3	n0	m0	2a
Pseudomonas	10010746_SOCS_VAR_STLOMN_DNA	171.013	20170201 - SOCS STL Samples/10010746_S30_L001_R1_001.fastq.gz	20170201 - SOCS STL Samples	10010746_S30_L001_R1_001.fastq.gz	102	10010746	Cancer	female	75	moderately differentiated rectal adenocarcinoma	1.25873	TRUE	4	8	0//0//0.5//2.5	10010746_SOCS_VAR_STLOMN_DNA//10010746-SOCS-VAR-STLOMN-DNA-01//10010748-SOCS-VAR-STLOMN-DNA-01//10022768-SOCS-VAR-STLOMN-DNA-01	yes//yes//yes//yes	1123	0	1123	0	2016	not_applicable	5	surgery	rectum	G2	t3	n0	mx	NA
Pseudomonas	10010746_SOCS_VAR_STLOMN_DNA_01	171.013	20170201 - SOCS STL Samples/10010746_S30_L001_R1_001.fastq.gz	20170201 - SOCS STL Samples	10010746_S30_L001_R1_001.fastq.gz	102	10010746	Cancer	female	75	moderately differentiated rectal adenocarcinoma	1.25873	TRUE	4	8	0//0//0.5//2.5	10010746_SOCS_VAR_STLOMN_DNA//10010746-SOCS-VAR-STLOMN-DNA-01//10010748-SOCS-VAR-STLOMN-DNA-01//10022768-SOCS-VAR-STLOMN-DNA-01	yes//yes//yes//yes	1123	0	1123	0	2016	not_applicable	5	surgery	rectum	G2	t3	n0	mx	NA
Pseudomonas	10010751_SOCS_VAR_STLOMN_DNA	126.183	20170201 - SOCS STL Samples/10010751_S33_L001_R1_001.fastq.gz	20170201 - SOCS STL Samples	10010751_S33_L001_R1_001.fastq.gz	103	10010751	Cancer	male	70	moderately differentiated adenocarcinoma left colon	1.54175	TRUE	4	4	0//0	10010751_SOCS_VAR_STLOMN_DNA//10010751-SOCS-VAR-STLOMN-DNA-01	yes//yes	NA	1	NA	NA	2016	death	NA	surgery//chemotherapy	descending colon	G2	t3	n0	unknown	NA
Pseudomonas	10010751_SOCS_VAR_STLOMN_DNA_01	126.183	20170201 - SOCS STL Samples/10010751_S33_L001_R1_001.fastq.gz	20170201 - SOCS STL Samples	10010751_S33_L001_R1_001.fastq.gz	103	10010751	Cancer	male	70	moderately differentiated adenocarcinoma left colon	1.54175	TRUE	4	4	0//0	10010751_SOCS_VAR_STLOMN_DNA//10010751-SOCS-VAR-STLOMN-DNA-01	yes//yes	NA	1	NA	NA	2016	death	NA	surgery//chemotherapy	descending colon	G2	t3	n0	unknown	NA
Pseudomonas	10010749_SOCS_VAR_STLOMN_DNA	784.379	20170201 - SOCS STL Samples/10010749_S32_L001_R1_001.fastq.gz	20170201 - SOCS STL Samples	10010749_S32_L001_R1_001.fastq.gz	104	10010749	Cancer	male	70	sigmoid cancer moderately differentiated adenocarcinoma	0.636984	TRUE	4	6	0//0//0.5	10010749_SOCS_VAR_STLOMN_DNA//10010749-SOCS-VAR-STLOMN-DNA-01//10012795-SOCS-VAR-STLOMN-DNA-01	yes//yes//yes	1114	0	NA	NA	2016	not_applicable	6	surgery	sigmoid colon	G2	t3	n1b	m0	3
Pseudomonas	10010749_SOCS_VAR_STLOMN_DNA_01	784.379	20170201 - SOCS STL Samples/10010749_S32_L001_R1_001.fastq.gz	20170201 - SOCS STL Samples	10010749_S32_L001_R1_001.fastq.gz	104	10010749	Cancer	male	70	sigmoid cancer moderately differentiated adenocarcinoma	0.636984	TRUE	4	6	0//0//0.5	10010749_SOCS_VAR_STLOMN_DNA//10010749-SOCS-VAR-STLOMN-DNA-01//10012795-SOCS-VAR-STLOMN-DNA-01	yes//yes//yes	1114	0	NA	NA	2016	not_applicable	6	surgery	sigmoid colon	G2	t3	n1b	m0	3
Pseudomonas	10011433_SOCS_VAR_STLOMN_DNA_01	7.84138	20170313_SOCS_STLOMN_Samples/10011433-SOCS-VAR-STLOMN-DNA-01_S35_L001_R1_001.fastq.gz	20170313_SOCS_STLOMN_Samples	10011433-SOCS-VAR-STLOMN-DNA-01_S35_L001_R1_001.fastq.gz	107	10011433	Cancer	male	75	moderately differentiated adenocarcinoma caecum and appendix	1.16935	TRUE	4	4	0//0.5	10011433-SOCS-VAR-STLOMN-DNA-01//10014488-SOCS-VAR-STLOMN-DNA-01	yes//yes	589	1	589	1	2016	death	3	surgery	cecum	G2	t4a	n1c	m0	3
Pseudomonas	10012797_SOCS_VAR_STLOMN_DNA_01	5.31583	20170313_SOCS_STLOMN_Samples/10012797-SOCS-VAR-STLOMN-DNA-01_S55_L001_R1_001.fastq.gz	20170313_SOCS_STLOMN_Samples	10012797-SOCS-VAR-STLOMN-DNA-01_S55_L001_R1_001.fastq.gz	111	10012797	Cancer	male	79	moderately differentiated adenocarcinoma sigmoid	0.92682	TRUE	4	2	0	10012797-SOCS-VAR-STLOMN-DNA-01	yes	884	0	491	1	2017	NA	5	surgery	sigmoid colon	G2	t3	n1a	m1	4
Pseudomonas	10012798_SOCS_VAR_STLOMN_DNA_01	1	20170313_SOCS_STLOMN_Samples/10012798-SOCS-VAR-STLOMN-DNA-01_S56_L001_R1_001.fastq.gz	20170313_SOCS_STLOMN_Samples	10012798-SOCS-VAR-STLOMN-DNA-01_S56_L001_R1_001.fastq.gz	112	10012798	Cancer	male	79	adenocarcinoma	1.20947	TRUE	4	4	0//0.5	10012798-SOCS-VAR-STLOMN-DNA-01//10022770-SOCS-VAR-STLOMN-DNA-01	yes//yes	791	0	791	0	2017	NA	3	surgery	NA	NA	t3	n0	m0	2a
Pseudomonas	10017598_SOCS_VAR_STLOMN_DNA_01	1	SOCS_20180308_FASTQ files/10017598-SOCS-VAR-STLOMN-DNA-01_S29_L001_R1_001.fastq.gz	SOCS_20180308_FASTQ files	10017598-SOCS-VAR-STLOMN-DNA-01_S29_L001_R1_001.fastq.gz	115	10017598	Cancer	female	81	reto-sigmoid adenocarcinoma	0.929966	TRUE	4	2	0	10017598-SOCS-VAR-STLOMN-DNA-01	yes	406	0	406	0	2017	NA	1	surgery	sigmoid colon	NA	t3	n1	m0	3b
Pseudomonas	10017820_SOCS_VAR_STLOMN_DNA_01	1	SOCS_20180308_FASTQ files/10017820-SOCS-VAR-STLOMN-DNA-01_S35_L001_R1_001.fastq.gz	SOCS_20180308_FASTQ files	10017820-SOCS-VAR-STLOMN-DNA-01_S35_L001_R1_001.fastq.gz	116	10017820	Cancer	male	74	colon carcinoma	0.410953	TRUE	4	4	0//0	10017820-SOCS-VAR-STLOMN-DNA-01//10022762-SOCS-VAR-STLOMN-DNA-01	yes//yes	357	0	357	0	2017	not_applicable	1	surgery	NA	NA	t2	n0	m0	1
Pseudomonas	10017597_SOCS_VAR_STLOMN_DNA_01	1	SOCS_20180308_FASTQ files/10017597-SOCS-VAR-STLOMN-DNA-01_S28_L001_R1_001.fastq.gz	SOCS_20180308_FASTQ files	10017597-SOCS-VAR-STLOMN-DNA-01_S28_L001_R1_001.fastq.gz	118	10017597	Cancer	male	65	adenocarcinoma	0.766363	TRUE	4	2	0	10017597-SOCS-VAR-STLOMN-DNA-01	yes	380	0	380	0	2018	NA	1	surgery	NA	NA	t2	n0	m0	1
Pseudomonas	10017827_SOCS_VAR_STLOMN_DNA_01	1	SOCS_20180308_FASTQ files/10017827-SOCS-VAR-STLOMN-DNA-01_S37_L001_R1_001.fastq.gz	SOCS_20180308_FASTQ files	10017827-SOCS-VAR-STLOMN-DNA-01_S37_L001_R1_001.fastq.gz	119	10017827	Cancer	male	62	moderately differentiated adenocarcinoma of the sigmoid	0.867243	TRUE	4	2	0	10017827-SOCS-VAR-STLOMN-DNA-01	yes	381	0	381	0	2018	NA	1	surgery	sigmoid colon	G2	t2	n0	m0	1
Pseudomonas	10017832_SOCS_VAR_STLOMN_DNA_01	1	SOCS_20180308_FASTQ files/10017832-SOCS-VAR-STLOMN-DNA-01_S40_L001_R1_001.fastq.gz	SOCS_20180308_FASTQ files	10017832-SOCS-VAR-STLOMN-DNA-01_S40_L001_R1_001.fastq.gz	121	10017832	Cancer	female	73	unknown	0.822689	TRUE	4	2	0	10017832-SOCS-VAR-STLOMN-DNA-01	yes	NA	NA	NA	NA	2018	NA	NA	surgery	NA	NA	t1	n0	m0	1
Pseudomonas	10017593_SOCS_VAR_STLOMN_DNA_01	41.8261	SOCS_20180308_FASTQ files/10017593-SOCS-VAR-STLOMN-DNA-01_S26_L001_R1_001.fastq.gz	SOCS_20180308_FASTQ files	10017593-SOCS-VAR-STLOMN-DNA-01_S26_L001_R1_001.fastq.gz	122	10017593	Cancer	male	57	adenocarcinome rectum et colon - lesion synchrone	0.979764	TRUE	4	2	0	10017593-SOCS-VAR-STLOMN-DNA-01	yes	383	0	383	0	2018	NA	1	surgery	rectum	NA	t3	n1	m0	3b
Pseudomonas	10017601_SOCS_VAR_STLOMN_DNA_01	1	SOCS_20180308_FASTQ files/10017601-SOCS-VAR-STLOMN-DNA-01_S32_L001_R1_001.fastq.gz	SOCS_20180308_FASTQ files	10017601-SOCS-VAR-STLOMN-DNA-01_S32_L001_R1_001.fastq.gz	123	10017601	Cancer	male	65	moderately differentiated adenocarcinoma of the transverse colon	1.17065	TRUE	4	2	0	10017601-SOCS-VAR-STLOMN-DNA-01	yes	387	0	387	0	2018	NA	1	surgery	transverse colon	G2	t1	n0	m0	1
Pseudomonas	10017594_SOCS_VAR_STLOMN_DNA_01	1	SOCS_20180318_FASTQ files/10017594-SOCS-VAR-STLOMN-DNA-01_S77_L001_R1_001.fastq.gz	SOCS_20180318_FASTQ files	10017594-SOCS-VAR-STLOMN-DNA-01_S77_L001_R1_001.fastq.gz	124	10017594	Cancer	male	80	moderately differentiated adenocarcinoma of the rectum	1.09576	TRUE	1	2	0	10017594-SOCS-VAR-STLOMN-DNA-01	yes	393	0	393	0	2018	NA	1	surgery//radiotherapy	rectum	G2	t3	n1a	m0	3
Pseudomonas	10017818_SOCS_VAR_STLOMN_DNA_01	1	SOCS_20180308_FASTQ files/10017818-SOCS-VAR-STLOMN-DNA-01_S33_L001_R1_001.fastq.gz	SOCS_20180308_FASTQ files	10017818-SOCS-VAR-STLOMN-DNA-01_S33_L001_R1_001.fastq.gz	125	10017818	Cancer	male	65	moderately differentiated adenocarcinoma of the rectosigmoid junction	1.1808	TRUE	4	2	0	10017818-SOCS-VAR-STLOMN-DNA-01	yes	392	0	392	0	2018	NA	1	surgery	sigmoid colon	G2	t3	n0	m0	2a
Pseudomonas	10022766_SOCS_VAR_STLOMN_DNA_01	1	SOCS_20190104_FASTQ Files/10022766-SOCS-VAR-STLOMN-DNA-01_S27_L001_R1_001.fastq.gz	SOCS_20190104_FASTQ Files	10022766-SOCS-VAR-STLOMN-DNA-01_S27_L001_R1_001.fastq.gz	139	10022766	Cancer	male	74	synchronous tumor of the right colon and the rectum both moderately differentiated	1.24856	TRUE	4	2	0	10022766-SOCS-VAR-STLOMN-DNA-01	yes	NA	NA	NA	NA	2018	NA	NA	surgery	ascending colon	G2	t3	n0	mx	2
Pseudomonas	10009043_ND_VAR_STLOMN_DNA_01	1	NDcollection/10009043-ND-VAR-STLOMN-DNA-01_S1_L001_R1_001.fastq.gz	NDcollection	10009043-ND-VAR-STLOMN-DNA-01_S1_L001_R1_001.fastq.gz	NA	10009043	Healthy	female	60	NA	0.828714	TRUE	NA	NA	NA	NA	NA	NA	NA	NA	NA	NA	NA	NA	NA	NA	NA	NA	NA	NA	NA
Pseudomonas	10009052_ND_VAR_STLOMN_DNA_01	1	NDcollection/10009052-ND-VAR-STLOMN-DNA-01_S2_L001_R1_001.fastq.gz	NDcollection	10009052-ND-VAR-STLOMN-DNA-01_S2_L001_R1_001.fastq.gz	NA	10009052	Healthy	female	75	NA	0.895184	TRUE	NA	NA	NA	NA	NA	NA	NA	NA	NA	NA	NA	NA	NA	NA	NA	NA	NA	NA	NA
Pseudomonas	10009055_ND_VAR_STLOMN_DNA_01	1	NDcollection/10009055-ND-VAR-STLOMN-DNA-01_S3_L001_R1_001.fastq.gz	NDcollection	10009055-ND-VAR-STLOMN-DNA-01_S3_L001_R1_001.fastq.gz	NA	10009055	Healthy	male	74	NA	0.712962	TRUE	NA	NA	NA	NA	NA	NA	NA	NA	NA	NA	NA	NA	NA	NA	NA	NA	NA	NA	NA
Pseudomonas	10010105_ND_VAR_STLOMN_DNA_01	1	NDcollection/10010105-ND-VAR-STLOMN-DNA-01_S4_L001_R1_001.fastq.gz	NDcollection	10010105-ND-VAR-STLOMN-DNA-01_S4_L001_R1_001.fastq.gz	NA	10010105	Healthy	female	69	NA	0.593618	TRUE	NA	NA	NA	NA	NA	NA	NA	NA	NA	NA	NA	NA	NA	NA	NA	NA	NA	NA	NA
Pseudomonas	10010108_ND_VAR_STLOMN_DNA_01	1	NDcollection/10010108-ND-VAR-STLOMN-DNA-01_S6_L001_R1_001.fastq.gz	NDcollection	10010108-ND-VAR-STLOMN-DNA-01_S6_L001_R1_001.fastq.gz	NA	10010108	Healthy	female	58	NA	0.990578	TRUE	NA	NA	NA	NA	NA	NA	NA	NA	NA	NA	NA	NA	NA	NA	NA	NA	NA	NA	NA
Pseudomonas	10010113_ND_VAR_STLOMN_DNA_01	1	NDcollection/10010113-ND-VAR-STLOMN-DNA-01_S7_L001_R1_001.fastq.gz	NDcollection	10010113-ND-VAR-STLOMN-DNA-01_S7_L001_R1_001.fastq.gz	NA	10010113	Healthy	male	55	NA	0.868339	TRUE	NA	NA	NA	NA	NA	NA	NA	NA	NA	NA	NA	NA	NA	NA	NA	NA	NA	NA	NA
Pseudomonas	10010115_ND_VAR_STLOMN_DNA_01	1	NDcollection/10010115-ND-VAR-STLOMN-DNA-01_S8_L001_R1_001.fastq.gz	NDcollection	10010115-ND-VAR-STLOMN-DNA-01_S8_L001_R1_001.fastq.gz	NA	10010115	Healthy	male	52	NA	1.11403	TRUE	NA	NA	NA	NA	NA	NA	NA	NA	NA	NA	NA	NA	NA	NA	NA	NA	NA	NA	NA
Pseudomonas	10010227_ND_VAR_STLOMN_DNA_01	1	NDcollection/10010227-ND-VAR-STLOMN-DNA-01_S9_L001_R1_001.fastq.gz	NDcollection	10010227-ND-VAR-STLOMN-DNA-01_S9_L001_R1_001.fastq.gz	NA	10010227	Healthy	female	64	NA	1.11109	TRUE	NA	NA	NA	NA	NA	NA	NA	NA	NA	NA	NA	NA	NA	NA	NA	NA	NA	NA	NA
Pseudomonas	10010232_ND_VAR_STLOMN_DNA_01	1	NDcollection/10010232-ND-VAR-STLOMN-DNA-01_S10_L001_R1_001.fastq.gz	NDcollection	10010232-ND-VAR-STLOMN-DNA-01_S10_L001_R1_001.fastq.gz	NA	10010232	Healthy	female	58	NA	0.998545	TRUE	NA	NA	NA	NA	NA	NA	NA	NA	NA	NA	NA	NA	NA	NA	NA	NA	NA	NA	NA
Pseudomonas	10010239_ND_VAR_STLOMN_DNA_01	1	NDcollection/10010239-ND-VAR-STLOMN-DNA-01_S11_L001_R1_001.fastq.gz	NDcollection	10010239-ND-VAR-STLOMN-DNA-01_S11_L001_R1_001.fastq.gz	NA	10010239	Healthy	male	58	NA	0.869501	TRUE	NA	NA	NA	NA	NA	NA	NA	NA	NA	NA	NA	NA	NA	NA	NA	NA	NA	NA	NA
Pseudomonas	10010243_ND_VAR_STLOMN_DNA_01	1	NDcollection/10010243-ND-VAR-STLOMN-DNA-01_S12_L001_R1_001.fastq.gz	NDcollection	10010243-ND-VAR-STLOMN-DNA-01_S12_L001_R1_001.fastq.gz	NA	10010243	Healthy	male	57	NA	1.0156	TRUE	NA	NA	NA	NA	NA	NA	NA	NA	NA	NA	NA	NA	NA	NA	NA	NA	NA	NA	NA
Pseudomonas	10010465_ND_VAR_STLOMN_DNA_01	1	NDcollection/10010465-ND-VAR-STLOMN-DNA-01_S13_L001_R1_001.fastq.gz	NDcollection	10010465-ND-VAR-STLOMN-DNA-01_S13_L001_R1_001.fastq.gz	NA	10010465	Healthy	female	64	NA	0.899993	TRUE	NA	NA	NA	NA	NA	NA	NA	NA	NA	NA	NA	NA	NA	NA	NA	NA	NA	NA	NA
Pseudomonas	10010469_ND_VAR_STLOMN_DNA_01	1	NDcollection/10010469-ND-VAR-STLOMN-DNA-01_S15_L001_R1_001.fastq.gz	NDcollection	10010469-ND-VAR-STLOMN-DNA-01_S15_L001_R1_001.fastq.gz	NA	10010469	Healthy	female	68	NA	0.767301	TRUE	NA	NA	NA	NA	NA	NA	NA	NA	NA	NA	NA	NA	NA	NA	NA	NA	NA	NA	NA
Pseudomonas	10010471_ND_VAR_STLOMN_DNA_01	1	NDcollection/10010471-ND-VAR-STLOMN-DNA-01_S16_L001_R1_001.fastq.gz	NDcollection	10010471-ND-VAR-STLOMN-DNA-01_S16_L001_R1_001.fastq.gz	NA	10010471	Healthy	male	58	NA	0.963168	TRUE	NA	NA	NA	NA	NA	NA	NA	NA	NA	NA	NA	NA	NA	NA	NA	NA	NA	NA	NA
Pseudomonas	10010472_ND_VAR_STLOMN_DNA_01	1	NDcollection/10010472-ND-VAR-STLOMN-DNA-01_S17_L001_R1_001.fastq.gz	NDcollection	10010472-ND-VAR-STLOMN-DNA-01_S17_L001_R1_001.fastq.gz	NA	10010472	Healthy	female	54	NA	1.45717	TRUE	NA	NA	NA	NA	NA	NA	NA	NA	NA	NA	NA	NA	NA	NA	NA	NA	NA	NA	NA
Pseudomonas	10010474_ND_VAR_STLOMN_DNA_01	1	NDcollection/10010474-ND-VAR-STLOMN-DNA-01_S18_L001_R1_001.fastq.gz	NDcollection	10010474-ND-VAR-STLOMN-DNA-01_S18_L001_R1_001.fastq.gz	NA	10010474	Healthy	female	59	NA	0.912861	TRUE	NA	NA	NA	NA	NA	NA	NA	NA	NA	NA	NA	NA	NA	NA	NA	NA	NA	NA	NA
Pseudomonas	10010480_ND_VAR_STLOMN_DNA_01	1	NDcollection/10010480-ND-VAR-STLOMN-DNA-01_S1_L001_R1_001.fastq.gz	NDcollection	10010480-ND-VAR-STLOMN-DNA-01_S1_L001_R1_001.fastq.gz	NA	10010480	Healthy	female	71	NA	0.758424	TRUE	NA	NA	NA	NA	NA	NA	NA	NA	NA	NA	NA	NA	NA	NA	NA	NA	NA	NA	NA
Pseudomonas	10010481_ND_VAR_STLOMN_DNA_01	1	NDcollection/10010481-ND-VAR-STLOMN-DNA-01_S2_L001_R1_001.fastq.gz	NDcollection	10010481-ND-VAR-STLOMN-DNA-01_S2_L001_R1_001.fastq.gz	NA	10010481	Healthy	female	69	NA	1.11059	TRUE	NA	NA	NA	NA	NA	NA	NA	NA	NA	NA	NA	NA	NA	NA	NA	NA	NA	NA	NA
Pseudomonas	10010482_ND_VAR_STLOMN_DNA_01	1	NDcollection/10010482-ND-VAR-STLOMN-DNA-01_S3_L001_R1_001.fastq.gz	NDcollection	10010482-ND-VAR-STLOMN-DNA-01_S3_L001_R1_001.fastq.gz	NA	10010482	Healthy	male	53	NA	1.08563	TRUE	NA	NA	NA	NA	NA	NA	NA	NA	NA	NA	NA	NA	NA	NA	NA	NA	NA	NA	NA
Pseudomonas	10010483_ND_VAR_STLOMN_DNA_01	1	NDcollection/10010483-ND-VAR-STLOMN-DNA-01_S4_L001_R1_001.fastq.gz	NDcollection	10010483-ND-VAR-STLOMN-DNA-01_S4_L001_R1_001.fastq.gz	NA	10010483	Healthy	female	78	NA	0.918072	TRUE	NA	NA	NA	NA	NA	NA	NA	NA	NA	NA	NA	NA	NA	NA	NA	NA	NA	NA	NA
Pseudomonas	10010503_ND_VAR_STLOMN_DNA_01	1	NDcollection/10010503-ND-VAR-STLOMN-DNA-01_S5_L001_R1_001.fastq.gz	NDcollection	10010503-ND-VAR-STLOMN-DNA-01_S5_L001_R1_001.fastq.gz	NA	10010503	Healthy	female	65	NA	2.25351	TRUE	NA	NA	NA	NA	NA	NA	NA	NA	NA	NA	NA	NA	NA	NA	NA	NA	NA	NA	NA
Pseudomonas	10010515_ND_VAR_STLOMN_DNA_01	1	NDcollection/10010515-ND-VAR-STLOMN-DNA-01_S6_L001_R1_001.fastq.gz	NDcollection	10010515-ND-VAR-STLOMN-DNA-01_S6_L001_R1_001.fastq.gz	NA	10010515	Healthy	male	62	NA	1.41295	TRUE	NA	NA	NA	NA	NA	NA	NA	NA	NA	NA	NA	NA	NA	NA	NA	NA	NA	NA	NA
Pseudomonas	10010520_ND_VAR_STLOMN_DNA_01	1	NDcollection/10010520-ND-VAR-STLOMN-DNA-01_S7_L001_R1_001.fastq.gz	NDcollection	10010520-ND-VAR-STLOMN-DNA-01_S7_L001_R1_001.fastq.gz	NA	10010520	Healthy	male	66	NA	1.23956	TRUE	NA	NA	NA	NA	NA	NA	NA	NA	NA	NA	NA	NA	NA	NA	NA	NA	NA	NA	NA
Pseudomonas	10010522_ND_VAR_STLOMN_DNA_01	1	NDcollection/10010522-ND-VAR-STLOMN-DNA-01_S8_L001_R1_001.fastq.gz	NDcollection	10010522-ND-VAR-STLOMN-DNA-01_S8_L001_R1_001.fastq.gz	NA	10010522	Healthy	male	60	NA	0.971444	TRUE	NA	NA	NA	NA	NA	NA	NA	NA	NA	NA	NA	NA	NA	NA	NA	NA	NA	NA	NA
Pseudomonas	10010523_ND_VAR_STLOMN_DNA_01	1	NDcollection/10010523-ND-VAR-STLOMN-DNA-01_S9_L001_R1_001.fastq.gz	NDcollection	10010523-ND-VAR-STLOMN-DNA-01_S9_L001_R1_001.fastq.gz	NA	10010523	Healthy	female	55	NA	0.87888	TRUE	NA	NA	NA	NA	NA	NA	NA	NA	NA	NA	NA	NA	NA	NA	NA	NA	NA	NA	NA
Pseudomonas	10010600_ND_VAR_STLOMN_DNA_01	1	NDcollection/10010600-ND-VAR-STLOMN-DNA-01_S10_L001_R1_001.fastq.gz	NDcollection	10010600-ND-VAR-STLOMN-DNA-01_S10_L001_R1_001.fastq.gz	NA	10010600	Healthy	female	75	NA	0.387335	TRUE	NA	NA	NA	NA	NA	NA	NA	NA	NA	NA	NA	NA	NA	NA	NA	NA	NA	NA	NA
Pseudomonas	10010676_ND_VAR_STLOMN_DNA_01	1	NDcollection/10010676-ND-VAR-STLOMN-DNA-01_S11_L001_R1_001.fastq.gz	NDcollection	10010676-ND-VAR-STLOMN-DNA-01_S11_L001_R1_001.fastq.gz	NA	10010676	Healthy	male	68	NA	1.22478	TRUE	NA	NA	NA	NA	NA	NA	NA	NA	NA	NA	NA	NA	NA	NA	NA	NA	NA	NA	NA
Pseudomonas	10010682_ND_VAR_STLOMN_DNA_01	1	NDcollection/10010682-ND-VAR-STLOMN-DNA-01_S12_L001_R1_001.fastq.gz	NDcollection	10010682-ND-VAR-STLOMN-DNA-01_S12_L001_R1_001.fastq.gz	NA	10010682	Healthy	male	52	NA	0.86503	TRUE	NA	NA	NA	NA	NA	NA	NA	NA	NA	NA	NA	NA	NA	NA	NA	NA	NA	NA	NA
Pseudomonas	10010688_ND_VAR_STLOMN_DNA_01	1	NDcollection/10010688-ND-VAR-STLOMN-DNA-01_S1_L001_R1_001.fastq.gz	NDcollection	10010688-ND-VAR-STLOMN-DNA-01_S1_L001_R1_001.fastq.gz	NA	10010688	Healthy	male	60	NA	0.731757	TRUE	NA	NA	NA	NA	NA	NA	NA	NA	NA	NA	NA	NA	NA	NA	NA	NA	NA	NA	NA
Pseudomonas	10011899_ND_VAR_STLOMN_DNA_01	6.02233	NDcollection/10011899-ND-VAR-STLOMN-DNA-01_S2_L001_R1_001.fastq.gz	NDcollection	10011899-ND-VAR-STLOMN-DNA-01_S2_L001_R1_001.fastq.gz	NA	10011899	Healthy	male	65	NA	0.597333	TRUE	NA	NA	NA	NA	NA	NA	NA	NA	NA	NA	NA	NA	NA	NA	NA	NA	NA	NA	NA
Pseudomonas	10011901_ND_VAR_STLOMN_DNA_01	7.25763	NDcollection/10011901-ND-VAR-STLOMN-DNA-01_S3_L001_R1_001.fastq.gz	NDcollection	10011901-ND-VAR-STLOMN-DNA-01_S3_L001_R1_001.fastq.gz	NA	10011901	Healthy	male	62	NA	0.63922	TRUE	NA	NA	NA	NA	NA	NA	NA	NA	NA	NA	NA	NA	NA	NA	NA	NA	NA	NA	NA
Pseudomonas	10012005_ND_VAR_STLOMN_DNA_01	21.8617	NDcollection/10012005-ND-VAR-STLOMN-DNA-01_S13_L001_R1_001.fastq.gz	NDcollection	10012005-ND-VAR-STLOMN-DNA-01_S13_L001_R1_001.fastq.gz	NA	10012005	Healthy	male	78	NA	0.335543	TRUE	NA	NA	NA	NA	NA	NA	NA	NA	NA	NA	NA	NA	NA	NA	NA	NA	NA	NA	NA
Pseudomonas	10012178_ND_VAR_STLOMN_DNA_01	1	NDcollection/10012178-ND-VAR-STLOMN-DNA-01_S14_L001_R1_001.fastq.gz	NDcollection	10012178-ND-VAR-STLOMN-DNA-01_S14_L001_R1_001.fastq.gz	NA	10012178	Healthy	male	51	NA	0.826474	TRUE	NA	NA	NA	NA	NA	NA	NA	NA	NA	NA	NA	NA	NA	NA	NA	NA	NA	NA	NA
Pseudomonas	10012355_ND_VAR_STLOMN_DNA_01	4.92086	NDcollection/10012355-ND-VAR-STLOMN-DNA-01_S15_L001_R1_001.fastq.gz	NDcollection	10012355-ND-VAR-STLOMN-DNA-01_S15_L001_R1_001.fastq.gz	NA	10012355	Healthy	female	52	NA	1.53028	TRUE	NA	NA	NA	NA	NA	NA	NA	NA	NA	NA	NA	NA	NA	NA	NA	NA	NA	NA	NA
Pseudomonas	10012358_ND_VAR_STLOMN_DNA_01	1	NDcollection/10012358-ND-VAR-STLOMN-DNA-01_S16_L001_R1_001.fastq.gz	NDcollection	10012358-ND-VAR-STLOMN-DNA-01_S16_L001_R1_001.fastq.gz	NA	10012358	Healthy	male	55	NA	2.22232	TRUE	NA	NA	NA	NA	NA	NA	NA	NA	NA	NA	NA	NA	NA	NA	NA	NA	NA	NA	NA
Pseudomonas	10012359_ND_VAR_STLOMN_DNA_01	29.2953	NDcollection/10012359-ND-VAR-STLOMN-DNA-01_S4_L001_R1_001.fastq.gz	NDcollection	10012359-ND-VAR-STLOMN-DNA-01_S4_L001_R1_001.fastq.gz	NA	10012359	Healthy	female	62	NA	0.459441	TRUE	NA	NA	NA	NA	NA	NA	NA	NA	NA	NA	NA	NA	NA	NA	NA	NA	NA	NA	NA
Pseudomonas	10012367_ND_VAR_STLOMN_DNA_01	1	NDcollection/10012367-ND-VAR-STLOMN-DNA-01_S6_L001_R1_001.fastq.gz	NDcollection	10012367-ND-VAR-STLOMN-DNA-01_S6_L001_R1_001.fastq.gz	NA	10012367	Healthy	female	56	NA	0.832868	TRUE	NA	NA	NA	NA	NA	NA	NA	NA	NA	NA	NA	NA	NA	NA	NA	NA	NA	NA	NA
Pseudomonas	10012371_ND_VAR_STLOMN_DNA_01	14.7493	NDcollection/10012371-ND-VAR-STLOMN-DNA-01_S7_L001_R1_001.fastq.gz	NDcollection	10012371-ND-VAR-STLOMN-DNA-01_S7_L001_R1_001.fastq.gz	NA	10012371	Healthy	female	59	NA	0.58185	TRUE	NA	NA	NA	NA	NA	NA	NA	NA	NA	NA	NA	NA	NA	NA	NA	NA	NA	NA	NA
Pseudomonas	10012405_ND_VAR_STLOMN_DNA_01	7.5345	NDcollection/10012405-ND-VAR-STLOMN-DNA-01_S17_L001_R1_001.fastq.gz	NDcollection	10012405-ND-VAR-STLOMN-DNA-01_S17_L001_R1_001.fastq.gz	NA	10012405	Healthy	male	63	NA	3.67282	TRUE	NA	NA	NA	NA	NA	NA	NA	NA	NA	NA	NA	NA	NA	NA	NA	NA	NA	NA	NA
Pseudomonas	10012409_ND_VAR_STLOMN_DNA_01	1	NDcollection/10012409-ND-VAR-STLOMN-DNA-01_S12_L001_R1_001.fastq.gz	NDcollection	10012409-ND-VAR-STLOMN-DNA-01_S12_L001_R1_001.fastq.gz	NA	10012409	Healthy	male	71	NA	0.621381	TRUE	NA	NA	NA	NA	NA	NA	NA	NA	NA	NA	NA	NA	NA	NA	NA	NA	NA	NA	NA
Pseudomonas	10012417_ND_VAR_STLOMN_DNA_01	2.25469	NDcollection/10012417-ND-VAR-STLOMN-DNA-01_S38_L001_R1_001.fastq.gz	NDcollection	10012417-ND-VAR-STLOMN-DNA-01_S38_L001_R1_001.fastq.gz	NA	10012417	Healthy	female	62	NA	2.39102	TRUE	NA	NA	NA	NA	NA	NA	NA	NA	NA	NA	NA	NA	NA	NA	NA	NA	NA	NA	NA
Pseudomonas	10012632_ND_VAR_STLOMN_DNA_01	1	NDcollection/10012632-ND-VAR-STLOMN-DNA-01_S18_L001_R1_001.fastq.gz	NDcollection	10012632-ND-VAR-STLOMN-DNA-01_S18_L001_R1_001.fastq.gz	NA	10012632	Healthy	male	60	NA	1.41622	TRUE	NA	NA	NA	NA	NA	NA	NA	NA	NA	NA	NA	NA	NA	NA	NA	NA	NA	NA	NA
Pseudomonas	10012633_ND_VAR_STLOMN_DNA_01	6.62162	NDcollection/10012633-ND-VAR-STLOMN-DNA-01_S41_L001_R1_001.fastq.gz	NDcollection	10012633-ND-VAR-STLOMN-DNA-01_S41_L001_R1_001.fastq.gz	NA	10012633	Healthy	female	71	NA	1.24519	TRUE	NA	NA	NA	NA	NA	NA	NA	NA	NA	NA	NA	NA	NA	NA	NA	NA	NA	NA	NA
Pseudomonas	10012634_ND_VAR_STLOMN_DNA_01	1	NDcollection/10012634-ND-VAR-STLOMN-DNA-01_S19_L001_R1_001.fastq.gz	NDcollection	10012634-ND-VAR-STLOMN-DNA-01_S19_L001_R1_001.fastq.gz	NA	10012634	Healthy	male	50	NA	0.998901	TRUE	NA	NA	NA	NA	NA	NA	NA	NA	NA	NA	NA	NA	NA	NA	NA	NA	NA	NA	NA
Pseudomonas	10012635_ND_VAR_STLOMN_DNA_01	1	NDcollection/10012635-ND-VAR-STLOMN-DNA-01_S20_L001_R1_001.fastq.gz	NDcollection	10012635-ND-VAR-STLOMN-DNA-01_S20_L001_R1_001.fastq.gz	NA	10012635	Healthy	male	59	NA	1.40615	TRUE	NA	NA	NA	NA	NA	NA	NA	NA	NA	NA	NA	NA	NA	NA	NA	NA	NA	NA	NA
Pseudomonas	10012636_ND_VAR_STLOMN_DNA_01	1	NDcollection/10012636-ND-VAR-STLOMN-DNA-01_S21_L001_R1_001.fastq.gz	NDcollection	10012636-ND-VAR-STLOMN-DNA-01_S21_L001_R1_001.fastq.gz	NA	10012636	Healthy	female	54	NA	2.75074	TRUE	NA	NA	NA	NA	NA	NA	NA	NA	NA	NA	NA	NA	NA	NA	NA	NA	NA	NA	NA
Pseudomonas	10012637_ND_VAR_STLOMN_DNA_01	1	NDcollection/10012637-ND-VAR-STLOMN-DNA-01_S22_L001_R1_001.fastq.gz	NDcollection	10012637-ND-VAR-STLOMN-DNA-01_S22_L001_R1_001.fastq.gz	NA	10012637	Healthy	female	66	NA	0.904959	TRUE	NA	NA	NA	NA	NA	NA	NA	NA	NA	NA	NA	NA	NA	NA	NA	NA	NA	NA	NA
Pseudomonas	10012639_ND_VAR_STLOMN_DNA_01	1	NDcollection/10012639-ND-VAR-STLOMN-DNA-01_S42_L001_R1_001.fastq.gz	NDcollection	10012639-ND-VAR-STLOMN-DNA-01_S42_L001_R1_001.fastq.gz	NA	10012639	Healthy	male	77	NA	1.29133	TRUE	NA	NA	NA	NA	NA	NA	NA	NA	NA	NA	NA	NA	NA	NA	NA	NA	NA	NA	NA
Pseudomonas	10012640_ND_VAR_STLOMN_DNA_01	1	NDcollection/10012640-ND-VAR-STLOMN-DNA-01_S23_L001_R1_001.fastq.gz	NDcollection	10012640-ND-VAR-STLOMN-DNA-01_S23_L001_R1_001.fastq.gz	NA	10012640	Healthy	female	68	NA	0.726395	TRUE	NA	NA	NA	NA	NA	NA	NA	NA	NA	NA	NA	NA	NA	NA	NA	NA	NA	NA	NA
Pseudomonas	10012642_ND_VAR_STLOMN_DNA_01	67.5436	NDcollection/10012642-ND-VAR-STLOMN-DNA-01_S57_L001_R1_001.fastq.gz	NDcollection	10012642-ND-VAR-STLOMN-DNA-01_S57_L001_R1_001.fastq.gz	NA	10012642	Healthy	male	73	NA	1.11205	TRUE	NA	NA	NA	NA	NA	NA	NA	NA	NA	NA	NA	NA	NA	NA	NA	NA	NA	NA	NA
Pseudomonas	10012643_ND_VAR_STLOMN_DNA_01	1	NDcollection/10012643-ND-VAR-STLOMN-DNA-01_S24_L001_R1_001.fastq.gz	NDcollection	10012643-ND-VAR-STLOMN-DNA-01_S24_L001_R1_001.fastq.gz	NA	10012643	Healthy	male	65	NA	0.498615	TRUE	NA	NA	NA	NA	NA	NA	NA	NA	NA	NA	NA	NA	NA	NA	NA	NA	NA	NA	NA
Pseudomonas	10012644_ND_VAR_STLOMN_DNA_01	1	NDcollection/10012644-ND-VAR-STLOMN-DNA-01_S58_L001_R1_001.fastq.gz	NDcollection	10012644-ND-VAR-STLOMN-DNA-01_S58_L001_R1_001.fastq.gz	NA	10012644	Healthy	female	58	NA	1.12102	TRUE	NA	NA	NA	NA	NA	NA	NA	NA	NA	NA	NA	NA	NA	NA	NA	NA	NA	NA	NA
Pseudomonas	10012645_ND_VAR_STLOMN_DNA_01	10.5247	NDcollection/10012645-ND-VAR-STLOMN-DNA-01_S59_L001_R1_001.fastq.gz	NDcollection	10012645-ND-VAR-STLOMN-DNA-01_S59_L001_R1_001.fastq.gz	NA	10012645	Healthy	female	58	NA	0.73493	TRUE	NA	NA	NA	NA	NA	NA	NA	NA	NA	NA	NA	NA	NA	NA	NA	NA	NA	NA	NA
Pseudomonas	10012646_ND_VAR_STLOMN_DNA_01	1	NDcollection/10012646-ND-VAR-STLOMN-DNA-01_S25_L001_R1_001.fastq.gz	NDcollection	10012646-ND-VAR-STLOMN-DNA-01_S25_L001_R1_001.fastq.gz	NA	10012646	Healthy	male	68	NA	1.20585	TRUE	NA	NA	NA	NA	NA	NA	NA	NA	NA	NA	NA	NA	NA	NA	NA	NA	NA	NA	NA
Pseudomonas	10012647_ND_VAR_STLOMN_DNA_01	1	NDcollection/10012647-ND-VAR-STLOMN-DNA-01_S26_L001_R1_001.fastq.gz	NDcollection	10012647-ND-VAR-STLOMN-DNA-01_S26_L001_R1_001.fastq.gz	NA	10012647	Healthy	male	65	NA	1.14423	TRUE	NA	NA	NA	NA	NA	NA	NA	NA	NA	NA	NA	NA	NA	NA	NA	NA	NA	NA	NA
Pseudomonas	10012648_ND_VAR_STLOMN_DNA_01	1	NDcollection/10012648-ND-VAR-STLOMN-DNA-01_S60_L001_R1_001.fastq.gz	NDcollection	10012648-ND-VAR-STLOMN-DNA-01_S60_L001_R1_001.fastq.gz	NA	10012648	Healthy	male	64	NA	0.889418	TRUE	NA	NA	NA	NA	NA	NA	NA	NA	NA	NA	NA	NA	NA	NA	NA	NA	NA	NA	NA
Pseudomonas	10013271_ND_VAR_STLOMN_DNA_01	1	NDcollection/10013271-ND-VAR-STLOMN-DNA-01_S27_L001_R1_001.fastq.gz	NDcollection	10013271-ND-VAR-STLOMN-DNA-01_S27_L001_R1_001.fastq.gz	NA	10013271	Healthy	male	52	Progressive Supranuclear Palsy	1.23705	TRUE	NA	NA	NA	NA	NA	NA	NA	NA	NA	NA	NA	NA	NA	NA	NA	NA	NA	NA	NA
Pseudomonas	10013280_ND_VAR_STLOMN_DNA_01	1	NDcollection/10013280-ND-VAR-STLOMN-DNA-01_S28_L001_R1_001.fastq.gz	NDcollection	10013280-ND-VAR-STLOMN-DNA-01_S28_L001_R1_001.fastq.gz	NA	10013280	Healthy	male	52	Parkinson's Disease	2.03436	TRUE	NA	NA	NA	NA	NA	NA	NA	NA	NA	NA	NA	NA	NA	NA	NA	NA	NA	NA	NA
Pseudomonas	10013287_ND_VAR_STLOMN_DNA_01	3.68564	NDcollection/10013287-ND-VAR-STLOMN-DNA-01_S29_L001_R1_001.fastq.gz	NDcollection	10013287-ND-VAR-STLOMN-DNA-01_S29_L001_R1_001.fastq.gz	NA	10013287	Healthy	female	56	NA	2.60646	TRUE	NA	NA	NA	NA	NA	NA	NA	NA	NA	NA	NA	NA	NA	NA	NA	NA	NA	NA	NA
Pseudomonas	10013721_ND_VAR_STLOMN_DNA_01	1	NDcollection/10013721-ND-VAR-STLOMN-DNA-01_S30_L001_R1_001.fastq.gz	NDcollection	10013721-ND-VAR-STLOMN-DNA-01_S30_L001_R1_001.fastq.gz	NA	10013721	Healthy	male	54	NA	1.21654	TRUE	NA	NA	NA	NA	NA	NA	NA	NA	NA	NA	NA	NA	NA	NA	NA	NA	NA	NA	NA
Porphyromonas	314196_SOCS_CHL_STL_DNA	140.501	20170201 - SOCS STL Samples/314196_S37_L001_R1_001.fastq.gz	20170201 - SOCS STL Samples	314196_S37_L001_R1_001.fastq.gz	1	314196	Cancer	male	72	adenocarcinoma ascending colon well differentiated	0.89605	TRUE	1	4	0//0.5	314196_SOCS_CHL_STL_DNA//786207_SOCS_CHL_STL_DNA	no//no	222	0	222	1	2011	withdrew consent	1	surgery	ascending colon	G1	t2	n0	mx	NA
Porphyromonas	314132_SOCS_CHL_STL_DNA	5.92898	20170201 - SOCS STL Samples/314132_S35_L001_R1_001.fastq.gz	20170201 - SOCS STL Samples	314132_S35_L001_R1_001.fastq.gz	2	314132	Cancer	male	65	colon adenocarcinoma sigmoid well differentiated	1.21729	TRUE	1	2	0	314132_SOCS_CHL_STL_DNA	no	1316	0	1316	0	2011	not_applicable	7	surgery	sigmoid colon	G1	t3	n0	m0	2a
Porphyromonas	314164_SOCS_CHL_STL_DNA	1	20170201 - SOCS STL Samples/314164_S36_L001_R1_001.fastq.gz	20170201 - SOCS STL Samples	314164_S36_L001_R1_001.fastq.gz	3	314164	Cancer	male	80	adenocarcinome moyen differencie du transverse	1.29328	TRUE	1	2	0	314164_SOCS_CHL_STL_DNA	no	215	0	NA	NA	2011	lost at follow-up	1	surgery	transverse colon	G2	t3	n0	mx	NA
Porphyromonas	352640_SOCS_CHL_STL_DNA	1	20170201 - SOCS STL Samples/352640_S46_L001_R1_001.fastq.gz	20170201 - SOCS STL Samples	352640_S46_L001_R1_001.fastq.gz	4	352640	Cancer	male	67	colon adenocarcinoma ascending	1.18749	TRUE	1	2	0	352640_SOCS_CHL_STL_DNA	no	215	0	NA	NA	2011	lost at follow-up	1	surgery	ascending colon	NA	t3	n0	mx	NA
Porphyromonas	352416_SOCS_CHL_STL_DNA	1	20170201 - SOCS STL Samples/352416_S39_L001_R1_001.fastq.gz	20170201 - SOCS STL Samples	352416_S39_L001_R1_001.fastq.gz	5	352416	Healthy	male	58	NA	0.460314	TRUE	1	2	0	352416_SOCS_CHL_STL_DNA	no	NA	NA	NA	NA	2011	NA	NA	NA	NA	NA	NA	NA	NA	NA
Porphyromonas	352448_SOCS_CHL_STL_DNA	1	20170201 - SOCS STL Samples/352448_S40_L001_R1_001.fastq.gz	20170201 - SOCS STL Samples	352448_S40_L001_R1_001.fastq.gz	6	352448	Cancer	male	56	mucinous adenocarcinoma transverse colon poorly differentiated	0.751073	TRUE	1	2	0	352448_SOCS_CHL_STL_DNA	no	1045	0	1045	0	2011	withdrew consent	2	surgery	transverse colon	G3	t2	n0	mx	NA
Porphyromonas	352512_SOCS_CHL_STL_DNA	27.9307	20170201 - SOCS STL Samples/352512_S42_L001_R1_001.fastq.gz	20170201 - SOCS STL Samples	352512_S42_L001_R1_001.fastq.gz	7	352512	Cancer	female	65	adenocarcinoma moderately differentiated grade 2 of the descending colon	1.74522	TRUE	1	2	0	352512_SOCS_CHL_STL_DNA	no	978	0	NA	NA	2011	lost at follow-up	2	surgery	descending colon	G2	t3	n0	unknown	NA
Porphyromonas	352480_SOCS_CHL_STL_DNA	19672.2	20170201 - SOCS STL Samples/352480_S41_L001_R1_001.fastq.gz	20170201 - SOCS STL Samples	352480_S41_L001_R1_001.fastq.gz	8	352480	Cancer	female	68	sigmoid colon cancer well differentiated	1.07253	TRUE	1	2	0	352480_SOCS_CHL_STL_DNA	no	980	0	NA	NA	2011	not_applicable	3	surgery	sigmoid colon	G1	t3	n0	m0	2a
Porphyromonas	352608_SOCS_CHL_STL_DNA	1	20170201 - SOCS STL Samples/352608_S45_L001_R1_001.fastq.gz	20170201 - SOCS STL Samples	352608_S45_L001_R1_001.fastq.gz	9	352608	Cancer	male	71	moderately differentiated adenocarcinoma of the sigmoid	0.702393	TRUE	1	2	0	352608_SOCS_CHL_STL_DNA	no	1002	0	1002	1	2011	not_applicable	1	surgery	sigmoid colon	G2	t2	n0	unknown	NA
Porphyromonas	352384_SOCS_CHL_STL_DNA	9.26258	20170201 - SOCS STL Samples/352384_S38_L001_R1_001.fastq.gz	20170201 - SOCS STL Samples	352384_S38_L001_R1_001.fastq.gz	10	352384	Cancer	male	83	moderately differentiated adenocarcinoma of the descending colon	1.08925	TRUE	1	2	0	352384_SOCS_CHL_STL_DNA	no	60	1	NA	NA	2011	death	NA	surgery	descending colon	G2	t3	n1b	unknown	NA
Porphyromonas	352672_SOCS_CHL_STL_DNA	1	20170201 - SOCS STL Samples/352672_S47_L001_R1_001.fastq.gz	20170201 - SOCS STL Samples	352672_S47_L001_R1_001.fastq.gz	11	352672	Cancer	male	84	suspected colon canceradenome tubulo-villeux avec dysplasie de haut grade	0.885739	TRUE	1	2	0	352672_SOCS_CHL_STL_DNA	no	2213	1	NA	NA	2011	death	3	surgery	NA	NA	t3	n0	mx	1c
Porphyromonas	352576_SOCS_CHL_STL_DNA	1	20170201 - SOCS STL Samples/352576_S44_L001_R1_001.fastq.gz	20170201 - SOCS STL Samples	352576_S44_L001_R1_001.fastq.gz	12	352576	Healthy	female	70	adenoma of the sigmoid colon	1.45052	TRUE	1	2	0	352576_SOCS_CHL_STL_DNA	no	716	0	NA	NA	2011	lost at follow-up	1	surgery	sigmoid colon	NA	tx	n0	unknown	NA
Porphyromonas	352544_SOCS_CHL_STL_DNA	1	20170201 - SOCS STL Samples/352544_S43_L001_R1_001.fastq.gz	20170201 - SOCS STL Samples	352544_S43_L001_R1_001.fastq.gz	13	352544	Cancer	male	80	wel differentiated adenocarcinoma of the sigmoid colon	0.0548968	TRUE	1	2	0	352544_SOCS_CHL_STL_DNA	no	1098	0	1098	0	2011	not_applicable	2	surgery	sigmoid colon	G1	t4a	n0	unknown	NA
Porphyromonas	659041_SOCS_CHL_STL_DNA	60.6472	20170201 - SOCS STL Samples/659041_S50_L001_R1_001.fastq.gz	20170201 - SOCS STL Samples	659041_S50_L001_R1_001.fastq.gz	14	659041	Cancer	male	81	well differentiated adenocarcinoma of the sigmoid	1.45858	TRUE	1	2	0	659041_SOCS_CHL_STL_DNA	no	973	0	973	0	2011	not_applicable	2	surgery	sigmoid colon	G1	t3	n2b	m1a	4a
Porphyromonas	658945_SOCS_CHL_STL_DNA	3703.15	20170201 - SOCS STL Samples/658945_S48_L001_R1_001.fastq.gz	20170201 - SOCS STL Samples	658945_S48_L001_R1_001.fastq.gz	15	658945	Cancer	female	67	adecarcinoma of the sigmoid colon - moderately differentiated	0.944046	TRUE	1	2	0	658945_SOCS_CHL_STL_DNA	no	1019	0	1019	0	2011	not_applicable	2	surgery	sigmoid colon	G2	t3	n0	mx	2
Porphyromonas	1293818_SOCS_CHL_STL_DNA_01_C_S28	1	20170201 - SOCS STL Samples/1293818-SOCS-CHL-STL-DNA-01-C_S28_L001_R1_001.fastq.gz	20170201 - SOCS STL Samples	1293818-SOCS-CHL-STL-DNA-01-C_S28_L001_R1_001.fastq.gz	19	1293818	Healthy	female	61	adenoma	2.55208	TRUE	1	2	0	1293818-SOCS-CHL-STL-DNA-01-C_S28	no	NA	NA	NA	NA	2012	lost at follow-up	NA	surgery	NA	NA	unknown	unknown	unknown	NA
Porphyromonas	1294804_SOCS_ZTA_STL_DNA_01_A_S23	1	20170201 - SOCS STL Samples/1294804-SOCS-ZTA-STL-DNA-01-A_S23_L001_R1_001.fastq.gz	20170201 - SOCS STL Samples	1294804-SOCS-ZTA-STL-DNA-01-A_S23_L001_R1_001.fastq.gz	20	1294804	Cancer	male	78	tubulovilous adenoma-severe dysplasia	0.641594	TRUE	2	2	0	1294804-SOCS-ZTA-STL-DNA-01-A_S23	no	1996	1	1147	0	2012	death	2	surgery//radiotherapy//chemotherapy	NA	NA	t3	n1	m0	3b
Porphyromonas	1896846_SOCS_CHEM_STL_DNA_01_C_S73	1	20170201 - SOCS STL Samples/1896846-SOCS-CHEM-STL-DNA-01-C_S73_L001_R1_001.fastq.gz	20170201 - SOCS STL Samples	1896846-SOCS-CHEM-STL-DNA-01-C_S73_L001_R1_001.fastq.gz	24	1896846	Cancer	male	66	colon adenocarcinoma	0.219865	TRUE	4	2	0	1896846-SOCS-CHEM-STL-DNA-01-C_S73	no	1174	0	790	1	2012	not_applicable	3	surgery//radiotherapy//chemotherapy	NA	NA	t3	n2b	m1b	4b
Porphyromonas	1896878_SOCS_CHEM_STL_DNA_01_C_S21	1	20170201 - SOCS STL Samples/1896878-SOCS-CHEM-STL-DNA-01-C_S21_L001_R1_001.fastq.gz	20170201 - SOCS STL Samples	1896878-SOCS-CHEM-STL-DNA-01-C_S21_L001_R1_001.fastq.gz	32	1896878	Cancer	male	76	well differentiated adenocarcinoma of the sigmoid colon	0.615303	TRUE	4	4	0//3	1896878-SOCS-CHEM-STL-DNA-01-C_S21//10010100-SOCS-VAR-STLOMN-DNA-01	no//yes	1911	0	1911	1	2013	not_applicable	4	surgery	sigmoid colon	G1	t3	n1a	mx	NA
Porphyromonas	2457183_SOCS_CHEM_STL_DNA_01_A_S70	1	20170201 - SOCS STL Samples/2457183-SOCS-CHEM-STL-DNA-01-A_S70_L001_R1_001.fastq.gz	20170201 - SOCS STL Samples	2457183-SOCS-CHEM-STL-DNA-01-A_S70_L001_R1_001.fastq.gz	35	2457183	Cancer	female	65	well differentiated adenocarcinoma of the right colon	0.726484	TRUE	4	2	0	2457183-SOCS-CHEM-STL-DNA-01-A_S70	no	NA	1	NA	NA	2013	death	NA	surgery	ascending colon	G1	t3	n0	mx	NA
Porphyromonas	2457151_SOCS_CHEM_STL_DNA_01_C_S18	1	20170201 - SOCS STL Samples/2457151-SOCS-CHEM-STL-DNA-01-C_S18_L001_R1_001.fastq.gz	20170201 - SOCS STL Samples	2457151-SOCS-CHEM-STL-DNA-01-C_S18_L001_R1_001.fastq.gz	38	2457151	Cancer	male	86	moderately differentiated adenocarcinoma of the right colon	1.22458	TRUE	4	2	0	2457151-SOCS-CHEM-STL-DNA-01-C_S18	no	516	1	NA	NA	2013	death	NA	surgery	ascending colon	G2	t4a	n1b	mx	NA
Porphyromonas	1896814_SOCS_CHEM_STL_DNA_01_B_S54	1	20170201 - SOCS STL Samples/1896814-SOCS-CHEM-STL-DNA-01-B_S54_L001_R1_001.fastq.gz	20170201 - SOCS STL Samples	1896814-SOCS-CHEM-STL-DNA-01-B_S54_L001_R1_001.fastq.gz	39	1896814	Cancer	male	61	moderately differentiated adenocarcinoma left colon	0.684682	TRUE	4	4	0//3	1896814-SOCS-CHEM-STL-DNA-01-B_S54//10010406-SOCS-CHEM-STLOMN-DNA-01-B_S55	no//yes	1874	0	1874	0	2013	not_applicable	4	surgery	descending colon	G2	t3	n0	mx	NA
Porphyromonas	3537806_SOCS_CHEM_STL_DNA_01_C_S69	1	20170201 - SOCS STL Samples/3537806-SOCS-CHEM-STL-DNA-01-C_S69_L001_R1_001.fastq.gz	20170201 - SOCS STL Samples	3537806-SOCS-CHEM-STL-DNA-01-C_S69_L001_R1_001.fastq.gz	70	3537806	Cancer	male	72	moderately differentiated adenocarcinoma of the rectosigmoid junction	1.00773	TRUE	4	6	0//2//2.5	3537806-SOCS-CHEM-STL-DNA-01-C_S69//10010744_SOCS_VAR_STLOMN_DNA//10010741-SOCS-VAR-STLOMN-DNA-01	no//yes//yes	1445	0	NA	NA	2014	not_applicable	7	surgery	sigmoid colon	G2	t3	n1a	mx	NA
Porphyromonas	2457119_SOCS_CHEM_STL_DNA	96.1779	20170201 - SOCS STL Samples/2457119_S55_L001_R1_001.fastq.gz	20170201 - SOCS STL Samples	2457119_S55_L001_R1_001.fastq.gz	71	2457119	Cancer	female	39	moderately differentiated adenocarcinoma of the rectosigmoid junction	2.10133	TRUE	4	6	0//2//2.5	2457119_SOCS_CHEM_STL_DNA//10010758-SOCS-VAR-STLOMN-DNA-01//10012780-SOCS-VAR-STLOMN-DNA-01	no//yes//yes	1428	0	1428	0	2014	not_applicable	7	surgery	sigmoid colon	G2	t3	n2b	mx	NA
Porphyromonas	10007208_SOCS_CHEM_STL_DNA	1	20170201 - SOCS STL Samples/10007208_S54_L001_R1_001.fastq.gz	20170201 - SOCS STL Samples	10007208_S54_L001_R1_001.fastq.gz	81	10007208	Cancer	male	59	moderately differentiated adenocarcinoma of the splenic flexure	1.58374	TRUE	4	6	0//0.5//2	10007208_SOCS_CHEM_STL_DNA//10010756-SOCS-VAR-STLOMN-DNA-01//10010760-SOCS-VAR-STLOMN-DNA-01	no//yes//yes	929	0	581	1	2014	lost at follow-up	5	surgery	splenic flexure	G2	t4a	n2b	m0	3c
Porphyromonas	10007207_SOCS_CHEM_STL_DNA	1	20170201 - SOCS STL Samples/10007207_S53_L001_R1_001.fastq.gz	20170201 - SOCS STL Samples	10007207_S53_L001_R1_001.fastq.gz	82	10007207	Cancer	female	76	colon ulcero proliferative tumor well differentiated adenocarcinoma transverse colon	5.44557	TRUE	4	2	0	10007207_SOCS_CHEM_STL_DNA	no	NA	NA	NA	NA	2014	withdrew consent	NA	surgery	transverse colon	G1	t3	n0	mx	NA
Porphyromonas	3537710_SOCS_CHEM_STL_DNA	1	20170201 - SOCS STL Samples/3537710_S56_L001_R1_001.fastq.gz	20170201 - SOCS STL Samples	3537710_S56_L001_R1_001.fastq.gz	88	3537710	Cancer	male	68	well differentiated adenocarcinoma right colon	1.23939	TRUE	4	6	0//0//0.5	3537710_SOCS_CHEM_STL_DNA//10010747_SOCS_VAR_STLOMN_DNA//10011436-SOCS-VAR-STLOMN-DNA-01	no//yes//yes	796	0	796	0	2015	lost at follow-up	4	surgery	ascending colon	G1	t1	n0	m0	1
Porphyromonas	10007202_SOCS_CHEM_STL_DNA	1	20170201 - SOCS STL Samples/10007202_S52_L001_R1_001.fastq.gz	20170201 - SOCS STL Samples	10007202_S52_L001_R1_001.fastq.gz	90	10007202	Cancer	male	79	moderately differentiated adenocarcinoma of the sigmoid	0.582745	TRUE	4	2	0	10007202_SOCS_CHEM_STL_DNA	no	817	1	621	1	2015	death	2	surgery	sigmoid colon	G2	t3	n2b	m1a	4a
Porphyromonas	10010095_SOCS_VAR_STLOMN_DNA	1	20170201 - SOCS STL Samples/10010095_S13_L001_R1_001.fastq.gz	20170201 - SOCS STL Samples	10010095_S13_L001_R1_001.fastq.gz	95	10010095	Cancer	male	76	recto-sigmoid adenocarcinoma moderately differentiated	0.671838	TRUE	4	4	0//0	10010095_SOCS_VAR_STLOMN_DNA//10012786-SOCS-VAR-STLOMN-DNA-01	yes//yes	955	0	955	0	2016	withdrew consent	2	surgery	sigmoid colon	G2	t2	n0	m0	1
Porphyromonas	10010104_SOCS_VAR_STLOMN_DNA	1	20170201 - SOCS STL Samples/10010104_S19_L001_R1_001.fastq.gz	20170201 - SOCS STL Samples	10010104_S19_L001_R1_001.fastq.gz	97	10010104	Cancer	male	70	carcinoma rectum	1.79081	TRUE	4	2	0	10010104_SOCS_VAR_STLOMN_DNA	yes	NA	NA	NA	NA	2016	withdrew consent	NA	surgery//radiotherapy	rectum	NA	t3	nx	m1	4
Porphyromonas	10010413_SOCS_CHEM_STLOMN_DNA	2.83512	20170201 - SOCS STL Samples/10010413_S27_L001_R1_001.fastq.gz	20170201 - SOCS STL Samples	10010413_S27_L001_R1_001.fastq.gz	99	10010413	Cancer	female	56	right colon cancer moderately differentiated adenocarcinoma	1.08985	TRUE	4	4	0//0	10010413_SOCS_CHEM_STLOMN_DNA//10010413-SOCS-CHEM-STLOMN-DNA-01	yes//yes	1128	0	1128	0	2016	not_applicable	5	surgery	ascending colon	G2	t3	n0	m0	2a
Porphyromonas	10010413_SOCS_CHEM_STLOMN_DNA_01	2.83512	20170201 - SOCS STL Samples/10010413_S27_L001_R1_001.fastq.gz	20170201 - SOCS STL Samples	10010413_S27_L001_R1_001.fastq.gz	99	10010413	Cancer	female	56	right colon cancer moderately differentiated adenocarcinoma	1.08985	TRUE	4	4	0//0	10010413_SOCS_CHEM_STLOMN_DNA//10010413-SOCS-CHEM-STLOMN-DNA-01	yes//yes	1128	0	1128	0	2016	not_applicable	5	surgery	ascending colon	G2	t3	n0	m0	2a
Porphyromonas	10010407_SOCS_CHEM_STLOMN_DNA	298.965	20170201 - SOCS STL Samples/10010407_S23_L001_R1_001.fastq.gz	20170201 - SOCS STL Samples	10010407_S23_L001_R1_001.fastq.gz	100	10010407	Cancer	male	70	rectosigmoid moderately differentiated adenocarcinoma	0.906148	TRUE	4	6	0//0//2.5	10010407_SOCS_CHEM_STLOMN_DNA//10010407-SOCS-CHEM-STLOMN-DNA-01//10022771-SOCS-VAR-STLOMN-DNA-01:	yes//yes//yes	1141	0	1141	0	2016	not_applicable	2	surgery	sigmoid colon	G2	t4a	n2b	m0	3c
Porphyromonas	10010407_SOCS_CHEM_STLOMN_DNA_01	298.965	20170201 - SOCS STL Samples/10010407_S23_L001_R1_001.fastq.gz	20170201 - SOCS STL Samples	10010407_S23_L001_R1_001.fastq.gz	100	10010407	Cancer	male	70	rectosigmoid moderately differentiated adenocarcinoma	0.906148	TRUE	4	6	0//0//2.5	10010407_SOCS_CHEM_STLOMN_DNA//10010407-SOCS-CHEM-STLOMN-DNA-01//10022771-SOCS-VAR-STLOMN-DNA-01:	yes//yes//yes	1141	0	1141	0	2016	not_applicable	2	surgery	sigmoid colon	G2	t4a	n2b	m0	3c
Porphyromonas	10010759_SOCS_VAR_STLOMN_DNA	1	20170201 - SOCS STL Samples/10010759_S34_L001_R1_001.fastq.gz	20170201 - SOCS STL Samples	10010759_S34_L001_R1_001.fastq.gz	101	10010759	Cancer	male	67	adenocarcinome invasif du rectum de bas grade histologique	1.7483	TRUE	4	6	0//0//2.5	10010759_SOCS_VAR_STLOMN_DNA//10010759-SOCS-VAR-STLOMN-DNA-01//10022764-SOCS-VAR-STLOMN-DNA-01	yes//yes//yes	1136	0	1136	0	2016	not_applicable	4	surgery	rectum	NA	t3	n0	m0	2a
Porphyromonas	10010759_SOCS_VAR_STLOMN_DNA_01	1	20170201 - SOCS STL Samples/10010759_S34_L001_R1_001.fastq.gz	20170201 - SOCS STL Samples	10010759_S34_L001_R1_001.fastq.gz	101	10010759	Cancer	male	67	adenocarcinome invasif du rectum de bas grade histologique	1.7483	TRUE	4	6	0//0//2.5	10010759_SOCS_VAR_STLOMN_DNA//10010759-SOCS-VAR-STLOMN-DNA-01//10022764-SOCS-VAR-STLOMN-DNA-01	yes//yes//yes	1136	0	1136	0	2016	not_applicable	4	surgery	rectum	NA	t3	n0	m0	2a
Porphyromonas	10010746_SOCS_VAR_STLOMN_DNA	1193.47	20170201 - SOCS STL Samples/10010746_S30_L001_R1_001.fastq.gz	20170201 - SOCS STL Samples	10010746_S30_L001_R1_001.fastq.gz	102	10010746	Cancer	female	75	moderately differentiated rectal adenocarcinoma	1.25873	TRUE	4	8	0//0//0.5//2.5	10010746_SOCS_VAR_STLOMN_DNA//10010746-SOCS-VAR-STLOMN-DNA-01//10010748-SOCS-VAR-STLOMN-DNA-01//10022768-SOCS-VAR-STLOMN-DNA-01	yes//yes//yes//yes	1123	0	1123	0	2016	not_applicable	5	surgery	rectum	G2	t3	n0	mx	NA
Porphyromonas	10010746_SOCS_VAR_STLOMN_DNA_01	1193.47	20170201 - SOCS STL Samples/10010746_S30_L001_R1_001.fastq.gz	20170201 - SOCS STL Samples	10010746_S30_L001_R1_001.fastq.gz	102	10010746	Cancer	female	75	moderately differentiated rectal adenocarcinoma	1.25873	TRUE	4	8	0//0//0.5//2.5	10010746_SOCS_VAR_STLOMN_DNA//10010746-SOCS-VAR-STLOMN-DNA-01//10010748-SOCS-VAR-STLOMN-DNA-01//10022768-SOCS-VAR-STLOMN-DNA-01	yes//yes//yes//yes	1123	0	1123	0	2016	not_applicable	5	surgery	rectum	G2	t3	n0	mx	NA
Porphyromonas	10010751_SOCS_VAR_STLOMN_DNA	1702.32	20170201 - SOCS STL Samples/10010751_S33_L001_R1_001.fastq.gz	20170201 - SOCS STL Samples	10010751_S33_L001_R1_001.fastq.gz	103	10010751	Cancer	male	70	moderately differentiated adenocarcinoma left colon	1.54175	TRUE	4	4	0//0	10010751_SOCS_VAR_STLOMN_DNA//10010751-SOCS-VAR-STLOMN-DNA-01	yes//yes	NA	1	NA	NA	2016	death	NA	surgery//chemotherapy	descending colon	G2	t3	n0	unknown	NA
Porphyromonas	10010751_SOCS_VAR_STLOMN_DNA_01	1702.32	20170201 - SOCS STL Samples/10010751_S33_L001_R1_001.fastq.gz	20170201 - SOCS STL Samples	10010751_S33_L001_R1_001.fastq.gz	103	10010751	Cancer	male	70	moderately differentiated adenocarcinoma left colon	1.54175	TRUE	4	4	0//0	10010751_SOCS_VAR_STLOMN_DNA//10010751-SOCS-VAR-STLOMN-DNA-01	yes//yes	NA	1	NA	NA	2016	death	NA	surgery//chemotherapy	descending colon	G2	t3	n0	unknown	NA
Porphyromonas	10010749_SOCS_VAR_STLOMN_DNA	1	20170201 - SOCS STL Samples/10010749_S32_L001_R1_001.fastq.gz	20170201 - SOCS STL Samples	10010749_S32_L001_R1_001.fastq.gz	104	10010749	Cancer	male	70	sigmoid cancer moderately differentiated adenocarcinoma	0.636984	TRUE	4	6	0//0//0.5	10010749_SOCS_VAR_STLOMN_DNA//10010749-SOCS-VAR-STLOMN-DNA-01//10012795-SOCS-VAR-STLOMN-DNA-01	yes//yes//yes	1114	0	NA	NA	2016	not_applicable	6	surgery	sigmoid colon	G2	t3	n1b	m0	3
Porphyromonas	10010749_SOCS_VAR_STLOMN_DNA_01	1	20170201 - SOCS STL Samples/10010749_S32_L001_R1_001.fastq.gz	20170201 - SOCS STL Samples	10010749_S32_L001_R1_001.fastq.gz	104	10010749	Cancer	male	70	sigmoid cancer moderately differentiated adenocarcinoma	0.636984	TRUE	4	6	0//0//0.5	10010749_SOCS_VAR_STLOMN_DNA//10010749-SOCS-VAR-STLOMN-DNA-01//10012795-SOCS-VAR-STLOMN-DNA-01	yes//yes//yes	1114	0	NA	NA	2016	not_applicable	6	surgery	sigmoid colon	G2	t3	n1b	m0	3
Porphyromonas	10011433_SOCS_VAR_STLOMN_DNA_01	1	20170313_SOCS_STLOMN_Samples/10011433-SOCS-VAR-STLOMN-DNA-01_S35_L001_R1_001.fastq.gz	20170313_SOCS_STLOMN_Samples	10011433-SOCS-VAR-STLOMN-DNA-01_S35_L001_R1_001.fastq.gz	107	10011433	Cancer	male	75	moderately differentiated adenocarcinoma caecum and appendix	1.16935	TRUE	4	4	0//0.5	10011433-SOCS-VAR-STLOMN-DNA-01//10014488-SOCS-VAR-STLOMN-DNA-01	yes//yes	589	1	589	1	2016	death	3	surgery	cecum	G2	t4a	n1c	m0	3
Porphyromonas	10012797_SOCS_VAR_STLOMN_DNA_01	4.23688	20170313_SOCS_STLOMN_Samples/10012797-SOCS-VAR-STLOMN-DNA-01_S55_L001_R1_001.fastq.gz	20170313_SOCS_STLOMN_Samples	10012797-SOCS-VAR-STLOMN-DNA-01_S55_L001_R1_001.fastq.gz	111	10012797	Cancer	male	79	moderately differentiated adenocarcinoma sigmoid	0.92682	TRUE	4	2	0	10012797-SOCS-VAR-STLOMN-DNA-01	yes	884	0	491	1	2017	NA	5	surgery	sigmoid colon	G2	t3	n1a	m1	4
Porphyromonas	10012798_SOCS_VAR_STLOMN_DNA_01	1	20170313_SOCS_STLOMN_Samples/10012798-SOCS-VAR-STLOMN-DNA-01_S56_L001_R1_001.fastq.gz	20170313_SOCS_STLOMN_Samples	10012798-SOCS-VAR-STLOMN-DNA-01_S56_L001_R1_001.fastq.gz	112	10012798	Cancer	male	79	adenocarcinoma	1.20947	TRUE	4	4	0//0.5	10012798-SOCS-VAR-STLOMN-DNA-01//10022770-SOCS-VAR-STLOMN-DNA-01	yes//yes	791	0	791	0	2017	NA	3	surgery	NA	NA	t3	n0	m0	2a
Porphyromonas	10017598_SOCS_VAR_STLOMN_DNA_01	6089.4	SOCS_20180308_FASTQ files/10017598-SOCS-VAR-STLOMN-DNA-01_S29_L001_R1_001.fastq.gz	SOCS_20180308_FASTQ files	10017598-SOCS-VAR-STLOMN-DNA-01_S29_L001_R1_001.fastq.gz	115	10017598	Cancer	female	81	reto-sigmoid adenocarcinoma	0.929966	TRUE	4	2	0	10017598-SOCS-VAR-STLOMN-DNA-01	yes	406	0	406	0	2017	NA	1	surgery	sigmoid colon	NA	t3	n1	m0	3b
Porphyromonas	10017820_SOCS_VAR_STLOMN_DNA_01	1	SOCS_20180308_FASTQ files/10017820-SOCS-VAR-STLOMN-DNA-01_S35_L001_R1_001.fastq.gz	SOCS_20180308_FASTQ files	10017820-SOCS-VAR-STLOMN-DNA-01_S35_L001_R1_001.fastq.gz	116	10017820	Cancer	male	74	colon carcinoma	0.410953	TRUE	4	4	0//0	10017820-SOCS-VAR-STLOMN-DNA-01//10022762-SOCS-VAR-STLOMN-DNA-01	yes//yes	357	0	357	0	2017	not_applicable	1	surgery	NA	NA	t2	n0	m0	1
Porphyromonas	10017597_SOCS_VAR_STLOMN_DNA_01	1	SOCS_20180308_FASTQ files/10017597-SOCS-VAR-STLOMN-DNA-01_S28_L001_R1_001.fastq.gz	SOCS_20180308_FASTQ files	10017597-SOCS-VAR-STLOMN-DNA-01_S28_L001_R1_001.fastq.gz	118	10017597	Cancer	male	65	adenocarcinoma	0.766363	TRUE	4	2	0	10017597-SOCS-VAR-STLOMN-DNA-01	yes	380	0	380	0	2018	NA	1	surgery	NA	NA	t2	n0	m0	1
Porphyromonas	10017827_SOCS_VAR_STLOMN_DNA_01	1	SOCS_20180308_FASTQ files/10017827-SOCS-VAR-STLOMN-DNA-01_S37_L001_R1_001.fastq.gz	SOCS_20180308_FASTQ files	10017827-SOCS-VAR-STLOMN-DNA-01_S37_L001_R1_001.fastq.gz	119	10017827	Cancer	male	62	moderately differentiated adenocarcinoma of the sigmoid	0.867243	TRUE	4	2	0	10017827-SOCS-VAR-STLOMN-DNA-01	yes	381	0	381	0	2018	NA	1	surgery	sigmoid colon	G2	t2	n0	m0	1
Porphyromonas	10017832_SOCS_VAR_STLOMN_DNA_01	10.7242	SOCS_20180308_FASTQ files/10017832-SOCS-VAR-STLOMN-DNA-01_S40_L001_R1_001.fastq.gz	SOCS_20180308_FASTQ files	10017832-SOCS-VAR-STLOMN-DNA-01_S40_L001_R1_001.fastq.gz	121	10017832	Cancer	female	73	unknown	0.822689	TRUE	4	2	0	10017832-SOCS-VAR-STLOMN-DNA-01	yes	NA	NA	NA	NA	2018	NA	NA	surgery	NA	NA	t1	n0	m0	1
Porphyromonas	10017593_SOCS_VAR_STLOMN_DNA_01	1307.44	SOCS_20180308_FASTQ files/10017593-SOCS-VAR-STLOMN-DNA-01_S26_L001_R1_001.fastq.gz	SOCS_20180308_FASTQ files	10017593-SOCS-VAR-STLOMN-DNA-01_S26_L001_R1_001.fastq.gz	122	10017593	Cancer	male	57	adenocarcinome rectum et colon - lesion synchrone	0.979764	TRUE	4	2	0	10017593-SOCS-VAR-STLOMN-DNA-01	yes	383	0	383	0	2018	NA	1	surgery	rectum	NA	t3	n1	m0	3b
Porphyromonas	10017601_SOCS_VAR_STLOMN_DNA_01	1	SOCS_20180308_FASTQ files/10017601-SOCS-VAR-STLOMN-DNA-01_S32_L001_R1_001.fastq.gz	SOCS_20180308_FASTQ files	10017601-SOCS-VAR-STLOMN-DNA-01_S32_L001_R1_001.fastq.gz	123	10017601	Cancer	male	65	moderately differentiated adenocarcinoma of the transverse colon	1.17065	TRUE	4	2	0	10017601-SOCS-VAR-STLOMN-DNA-01	yes	387	0	387	0	2018	NA	1	surgery	transverse colon	G2	t1	n0	m0	1
Porphyromonas	10017594_SOCS_VAR_STLOMN_DNA_01	11.9513	SOCS_20180318_FASTQ files/10017594-SOCS-VAR-STLOMN-DNA-01_S77_L001_R1_001.fastq.gz	SOCS_20180318_FASTQ files	10017594-SOCS-VAR-STLOMN-DNA-01_S77_L001_R1_001.fastq.gz	124	10017594	Cancer	male	80	moderately differentiated adenocarcinoma of the rectum	1.09576	TRUE	1	2	0	10017594-SOCS-VAR-STLOMN-DNA-01	yes	393	0	393	0	2018	NA	1	surgery//radiotherapy	rectum	G2	t3	n1a	m0	3
Porphyromonas	10017818_SOCS_VAR_STLOMN_DNA_01	1	SOCS_20180308_FASTQ files/10017818-SOCS-VAR-STLOMN-DNA-01_S33_L001_R1_001.fastq.gz	SOCS_20180308_FASTQ files	10017818-SOCS-VAR-STLOMN-DNA-01_S33_L001_R1_001.fastq.gz	125	10017818	Cancer	male	65	moderately differentiated adenocarcinoma of the rectosigmoid junction	1.1808	TRUE	4	2	0	10017818-SOCS-VAR-STLOMN-DNA-01	yes	392	0	392	0	2018	NA	1	surgery	sigmoid colon	G2	t3	n0	m0	2a
Porphyromonas	10022766_SOCS_VAR_STLOMN_DNA_01	303.748	SOCS_20190104_FASTQ Files/10022766-SOCS-VAR-STLOMN-DNA-01_S27_L001_R1_001.fastq.gz	SOCS_20190104_FASTQ Files	10022766-SOCS-VAR-STLOMN-DNA-01_S27_L001_R1_001.fastq.gz	139	10022766	Cancer	male	74	synchronous tumor of the right colon and the rectum both moderately differentiated	1.24856	TRUE	4	2	0	10022766-SOCS-VAR-STLOMN-DNA-01	yes	NA	NA	NA	NA	2018	NA	NA	surgery	ascending colon	G2	t3	n0	mx	2
Porphyromonas	10009043_ND_VAR_STLOMN_DNA_01	1	NDcollection/10009043-ND-VAR-STLOMN-DNA-01_S1_L001_R1_001.fastq.gz	NDcollection	10009043-ND-VAR-STLOMN-DNA-01_S1_L001_R1_001.fastq.gz	NA	10009043	Healthy	female	60	NA	0.828714	TRUE	NA	NA	NA	NA	NA	NA	NA	NA	NA	NA	NA	NA	NA	NA	NA	NA	NA	NA	NA
Porphyromonas	10009052_ND_VAR_STLOMN_DNA_01	1	NDcollection/10009052-ND-VAR-STLOMN-DNA-01_S2_L001_R1_001.fastq.gz	NDcollection	10009052-ND-VAR-STLOMN-DNA-01_S2_L001_R1_001.fastq.gz	NA	10009052	Healthy	female	75	NA	0.895184	TRUE	NA	NA	NA	NA	NA	NA	NA	NA	NA	NA	NA	NA	NA	NA	NA	NA	NA	NA	NA
Porphyromonas	10009055_ND_VAR_STLOMN_DNA_01	1	NDcollection/10009055-ND-VAR-STLOMN-DNA-01_S3_L001_R1_001.fastq.gz	NDcollection	10009055-ND-VAR-STLOMN-DNA-01_S3_L001_R1_001.fastq.gz	NA	10009055	Healthy	male	74	NA	0.712962	TRUE	NA	NA	NA	NA	NA	NA	NA	NA	NA	NA	NA	NA	NA	NA	NA	NA	NA	NA	NA
Porphyromonas	10010105_ND_VAR_STLOMN_DNA_01	1	NDcollection/10010105-ND-VAR-STLOMN-DNA-01_S4_L001_R1_001.fastq.gz	NDcollection	10010105-ND-VAR-STLOMN-DNA-01_S4_L001_R1_001.fastq.gz	NA	10010105	Healthy	female	69	NA	0.593618	TRUE	NA	NA	NA	NA	NA	NA	NA	NA	NA	NA	NA	NA	NA	NA	NA	NA	NA	NA	NA
Porphyromonas	10010108_ND_VAR_STLOMN_DNA_01	1	NDcollection/10010108-ND-VAR-STLOMN-DNA-01_S6_L001_R1_001.fastq.gz	NDcollection	10010108-ND-VAR-STLOMN-DNA-01_S6_L001_R1_001.fastq.gz	NA	10010108	Healthy	female	58	NA	0.990578	TRUE	NA	NA	NA	NA	NA	NA	NA	NA	NA	NA	NA	NA	NA	NA	NA	NA	NA	NA	NA
Porphyromonas	10010113_ND_VAR_STLOMN_DNA_01	1	NDcollection/10010113-ND-VAR-STLOMN-DNA-01_S7_L001_R1_001.fastq.gz	NDcollection	10010113-ND-VAR-STLOMN-DNA-01_S7_L001_R1_001.fastq.gz	NA	10010113	Healthy	male	55	NA	0.868339	TRUE	NA	NA	NA	NA	NA	NA	NA	NA	NA	NA	NA	NA	NA	NA	NA	NA	NA	NA	NA
Porphyromonas	10010115_ND_VAR_STLOMN_DNA_01	1	NDcollection/10010115-ND-VAR-STLOMN-DNA-01_S8_L001_R1_001.fastq.gz	NDcollection	10010115-ND-VAR-STLOMN-DNA-01_S8_L001_R1_001.fastq.gz	NA	10010115	Healthy	male	52	NA	1.11403	TRUE	NA	NA	NA	NA	NA	NA	NA	NA	NA	NA	NA	NA	NA	NA	NA	NA	NA	NA	NA
Porphyromonas	10010227_ND_VAR_STLOMN_DNA_01	1	NDcollection/10010227-ND-VAR-STLOMN-DNA-01_S9_L001_R1_001.fastq.gz	NDcollection	10010227-ND-VAR-STLOMN-DNA-01_S9_L001_R1_001.fastq.gz	NA	10010227	Healthy	female	64	NA	1.11109	TRUE	NA	NA	NA	NA	NA	NA	NA	NA	NA	NA	NA	NA	NA	NA	NA	NA	NA	NA	NA
Porphyromonas	10010232_ND_VAR_STLOMN_DNA_01	1	NDcollection/10010232-ND-VAR-STLOMN-DNA-01_S10_L001_R1_001.fastq.gz	NDcollection	10010232-ND-VAR-STLOMN-DNA-01_S10_L001_R1_001.fastq.gz	NA	10010232	Healthy	female	58	NA	0.998545	TRUE	NA	NA	NA	NA	NA	NA	NA	NA	NA	NA	NA	NA	NA	NA	NA	NA	NA	NA	NA
Porphyromonas	10010239_ND_VAR_STLOMN_DNA_01	1	NDcollection/10010239-ND-VAR-STLOMN-DNA-01_S11_L001_R1_001.fastq.gz	NDcollection	10010239-ND-VAR-STLOMN-DNA-01_S11_L001_R1_001.fastq.gz	NA	10010239	Healthy	male	58	NA	0.869501	TRUE	NA	NA	NA	NA	NA	NA	NA	NA	NA	NA	NA	NA	NA	NA	NA	NA	NA	NA	NA
Porphyromonas	10010243_ND_VAR_STLOMN_DNA_01	1	NDcollection/10010243-ND-VAR-STLOMN-DNA-01_S12_L001_R1_001.fastq.gz	NDcollection	10010243-ND-VAR-STLOMN-DNA-01_S12_L001_R1_001.fastq.gz	NA	10010243	Healthy	male	57	NA	1.0156	TRUE	NA	NA	NA	NA	NA	NA	NA	NA	NA	NA	NA	NA	NA	NA	NA	NA	NA	NA	NA
Porphyromonas	10010465_ND_VAR_STLOMN_DNA_01	1	NDcollection/10010465-ND-VAR-STLOMN-DNA-01_S13_L001_R1_001.fastq.gz	NDcollection	10010465-ND-VAR-STLOMN-DNA-01_S13_L001_R1_001.fastq.gz	NA	10010465	Healthy	female	64	NA	0.899993	TRUE	NA	NA	NA	NA	NA	NA	NA	NA	NA	NA	NA	NA	NA	NA	NA	NA	NA	NA	NA
Porphyromonas	10010469_ND_VAR_STLOMN_DNA_01	1	NDcollection/10010469-ND-VAR-STLOMN-DNA-01_S15_L001_R1_001.fastq.gz	NDcollection	10010469-ND-VAR-STLOMN-DNA-01_S15_L001_R1_001.fastq.gz	NA	10010469	Healthy	female	68	NA	0.767301	TRUE	NA	NA	NA	NA	NA	NA	NA	NA	NA	NA	NA	NA	NA	NA	NA	NA	NA	NA	NA
Porphyromonas	10010471_ND_VAR_STLOMN_DNA_01	1	NDcollection/10010471-ND-VAR-STLOMN-DNA-01_S16_L001_R1_001.fastq.gz	NDcollection	10010471-ND-VAR-STLOMN-DNA-01_S16_L001_R1_001.fastq.gz	NA	10010471	Healthy	male	58	NA	0.963168	TRUE	NA	NA	NA	NA	NA	NA	NA	NA	NA	NA	NA	NA	NA	NA	NA	NA	NA	NA	NA
Porphyromonas	10010472_ND_VAR_STLOMN_DNA_01	5.11758	NDcollection/10010472-ND-VAR-STLOMN-DNA-01_S17_L001_R1_001.fastq.gz	NDcollection	10010472-ND-VAR-STLOMN-DNA-01_S17_L001_R1_001.fastq.gz	NA	10010472	Healthy	female	54	NA	1.45717	TRUE	NA	NA	NA	NA	NA	NA	NA	NA	NA	NA	NA	NA	NA	NA	NA	NA	NA	NA	NA
Porphyromonas	10010474_ND_VAR_STLOMN_DNA_01	1	NDcollection/10010474-ND-VAR-STLOMN-DNA-01_S18_L001_R1_001.fastq.gz	NDcollection	10010474-ND-VAR-STLOMN-DNA-01_S18_L001_R1_001.fastq.gz	NA	10010474	Healthy	female	59	NA	0.912861	TRUE	NA	NA	NA	NA	NA	NA	NA	NA	NA	NA	NA	NA	NA	NA	NA	NA	NA	NA	NA
Porphyromonas	10010480_ND_VAR_STLOMN_DNA_01	1	NDcollection/10010480-ND-VAR-STLOMN-DNA-01_S1_L001_R1_001.fastq.gz	NDcollection	10010480-ND-VAR-STLOMN-DNA-01_S1_L001_R1_001.fastq.gz	NA	10010480	Healthy	female	71	NA	0.758424	TRUE	NA	NA	NA	NA	NA	NA	NA	NA	NA	NA	NA	NA	NA	NA	NA	NA	NA	NA	NA
Porphyromonas	10010481_ND_VAR_STLOMN_DNA_01	1	NDcollection/10010481-ND-VAR-STLOMN-DNA-01_S2_L001_R1_001.fastq.gz	NDcollection	10010481-ND-VAR-STLOMN-DNA-01_S2_L001_R1_001.fastq.gz	NA	10010481	Healthy	female	69	NA	1.11059	TRUE	NA	NA	NA	NA	NA	NA	NA	NA	NA	NA	NA	NA	NA	NA	NA	NA	NA	NA	NA
Porphyromonas	10010482_ND_VAR_STLOMN_DNA_01	1	NDcollection/10010482-ND-VAR-STLOMN-DNA-01_S3_L001_R1_001.fastq.gz	NDcollection	10010482-ND-VAR-STLOMN-DNA-01_S3_L001_R1_001.fastq.gz	NA	10010482	Healthy	male	53	NA	1.08563	TRUE	NA	NA	NA	NA	NA	NA	NA	NA	NA	NA	NA	NA	NA	NA	NA	NA	NA	NA	NA
Porphyromonas	10010483_ND_VAR_STLOMN_DNA_01	1	NDcollection/10010483-ND-VAR-STLOMN-DNA-01_S4_L001_R1_001.fastq.gz	NDcollection	10010483-ND-VAR-STLOMN-DNA-01_S4_L001_R1_001.fastq.gz	NA	10010483	Healthy	female	78	NA	0.918072	TRUE	NA	NA	NA	NA	NA	NA	NA	NA	NA	NA	NA	NA	NA	NA	NA	NA	NA	NA	NA
Porphyromonas	10010503_ND_VAR_STLOMN_DNA_01	1	NDcollection/10010503-ND-VAR-STLOMN-DNA-01_S5_L001_R1_001.fastq.gz	NDcollection	10010503-ND-VAR-STLOMN-DNA-01_S5_L001_R1_001.fastq.gz	NA	10010503	Healthy	female	65	NA	2.25351	TRUE	NA	NA	NA	NA	NA	NA	NA	NA	NA	NA	NA	NA	NA	NA	NA	NA	NA	NA	NA
Porphyromonas	10010515_ND_VAR_STLOMN_DNA_01	1	NDcollection/10010515-ND-VAR-STLOMN-DNA-01_S6_L001_R1_001.fastq.gz	NDcollection	10010515-ND-VAR-STLOMN-DNA-01_S6_L001_R1_001.fastq.gz	NA	10010515	Healthy	male	62	NA	1.41295	TRUE	NA	NA	NA	NA	NA	NA	NA	NA	NA	NA	NA	NA	NA	NA	NA	NA	NA	NA	NA
Porphyromonas	10010520_ND_VAR_STLOMN_DNA_01	1	NDcollection/10010520-ND-VAR-STLOMN-DNA-01_S7_L001_R1_001.fastq.gz	NDcollection	10010520-ND-VAR-STLOMN-DNA-01_S7_L001_R1_001.fastq.gz	NA	10010520	Healthy	male	66	NA	1.23956	TRUE	NA	NA	NA	NA	NA	NA	NA	NA	NA	NA	NA	NA	NA	NA	NA	NA	NA	NA	NA
Porphyromonas	10010522_ND_VAR_STLOMN_DNA_01	1	NDcollection/10010522-ND-VAR-STLOMN-DNA-01_S8_L001_R1_001.fastq.gz	NDcollection	10010522-ND-VAR-STLOMN-DNA-01_S8_L001_R1_001.fastq.gz	NA	10010522	Healthy	male	60	NA	0.971444	TRUE	NA	NA	NA	NA	NA	NA	NA	NA	NA	NA	NA	NA	NA	NA	NA	NA	NA	NA	NA
Porphyromonas	10010523_ND_VAR_STLOMN_DNA_01	1	NDcollection/10010523-ND-VAR-STLOMN-DNA-01_S9_L001_R1_001.fastq.gz	NDcollection	10010523-ND-VAR-STLOMN-DNA-01_S9_L001_R1_001.fastq.gz	NA	10010523	Healthy	female	55	NA	0.87888	TRUE	NA	NA	NA	NA	NA	NA	NA	NA	NA	NA	NA	NA	NA	NA	NA	NA	NA	NA	NA
Porphyromonas	10010600_ND_VAR_STLOMN_DNA_01	1	NDcollection/10010600-ND-VAR-STLOMN-DNA-01_S10_L001_R1_001.fastq.gz	NDcollection	10010600-ND-VAR-STLOMN-DNA-01_S10_L001_R1_001.fastq.gz	NA	10010600	Healthy	female	75	NA	0.387335	TRUE	NA	NA	NA	NA	NA	NA	NA	NA	NA	NA	NA	NA	NA	NA	NA	NA	NA	NA	NA
Porphyromonas	10010676_ND_VAR_STLOMN_DNA_01	1	NDcollection/10010676-ND-VAR-STLOMN-DNA-01_S11_L001_R1_001.fastq.gz	NDcollection	10010676-ND-VAR-STLOMN-DNA-01_S11_L001_R1_001.fastq.gz	NA	10010676	Healthy	male	68	NA	1.22478	TRUE	NA	NA	NA	NA	NA	NA	NA	NA	NA	NA	NA	NA	NA	NA	NA	NA	NA	NA	NA
Porphyromonas	10010682_ND_VAR_STLOMN_DNA_01	1	NDcollection/10010682-ND-VAR-STLOMN-DNA-01_S12_L001_R1_001.fastq.gz	NDcollection	10010682-ND-VAR-STLOMN-DNA-01_S12_L001_R1_001.fastq.gz	NA	10010682	Healthy	male	52	NA	0.86503	TRUE	NA	NA	NA	NA	NA	NA	NA	NA	NA	NA	NA	NA	NA	NA	NA	NA	NA	NA	NA
Porphyromonas	10010688_ND_VAR_STLOMN_DNA_01	1	NDcollection/10010688-ND-VAR-STLOMN-DNA-01_S1_L001_R1_001.fastq.gz	NDcollection	10010688-ND-VAR-STLOMN-DNA-01_S1_L001_R1_001.fastq.gz	NA	10010688	Healthy	male	60	NA	0.731757	TRUE	NA	NA	NA	NA	NA	NA	NA	NA	NA	NA	NA	NA	NA	NA	NA	NA	NA	NA	NA
Porphyromonas	10011899_ND_VAR_STLOMN_DNA_01	1	NDcollection/10011899-ND-VAR-STLOMN-DNA-01_S2_L001_R1_001.fastq.gz	NDcollection	10011899-ND-VAR-STLOMN-DNA-01_S2_L001_R1_001.fastq.gz	NA	10011899	Healthy	male	65	NA	0.597333	TRUE	NA	NA	NA	NA	NA	NA	NA	NA	NA	NA	NA	NA	NA	NA	NA	NA	NA	NA	NA
Porphyromonas	10011901_ND_VAR_STLOMN_DNA_01	1	NDcollection/10011901-ND-VAR-STLOMN-DNA-01_S3_L001_R1_001.fastq.gz	NDcollection	10011901-ND-VAR-STLOMN-DNA-01_S3_L001_R1_001.fastq.gz	NA	10011901	Healthy	male	62	NA	0.63922	TRUE	NA	NA	NA	NA	NA	NA	NA	NA	NA	NA	NA	NA	NA	NA	NA	NA	NA	NA	NA
Porphyromonas	10012005_ND_VAR_STLOMN_DNA_01	1	NDcollection/10012005-ND-VAR-STLOMN-DNA-01_S13_L001_R1_001.fastq.gz	NDcollection	10012005-ND-VAR-STLOMN-DNA-01_S13_L001_R1_001.fastq.gz	NA	10012005	Healthy	male	78	NA	0.335543	TRUE	NA	NA	NA	NA	NA	NA	NA	NA	NA	NA	NA	NA	NA	NA	NA	NA	NA	NA	NA
Porphyromonas	10012178_ND_VAR_STLOMN_DNA_01	1	NDcollection/10012178-ND-VAR-STLOMN-DNA-01_S14_L001_R1_001.fastq.gz	NDcollection	10012178-ND-VAR-STLOMN-DNA-01_S14_L001_R1_001.fastq.gz	NA	10012178	Healthy	male	51	NA	0.826474	TRUE	NA	NA	NA	NA	NA	NA	NA	NA	NA	NA	NA	NA	NA	NA	NA	NA	NA	NA	NA
Porphyromonas	10012355_ND_VAR_STLOMN_DNA_01	6.88128	NDcollection/10012355-ND-VAR-STLOMN-DNA-01_S15_L001_R1_001.fastq.gz	NDcollection	10012355-ND-VAR-STLOMN-DNA-01_S15_L001_R1_001.fastq.gz	NA	10012355	Healthy	female	52	NA	1.53028	TRUE	NA	NA	NA	NA	NA	NA	NA	NA	NA	NA	NA	NA	NA	NA	NA	NA	NA	NA	NA
Porphyromonas	10012358_ND_VAR_STLOMN_DNA_01	1	NDcollection/10012358-ND-VAR-STLOMN-DNA-01_S16_L001_R1_001.fastq.gz	NDcollection	10012358-ND-VAR-STLOMN-DNA-01_S16_L001_R1_001.fastq.gz	NA	10012358	Healthy	male	55	NA	2.22232	TRUE	NA	NA	NA	NA	NA	NA	NA	NA	NA	NA	NA	NA	NA	NA	NA	NA	NA	NA	NA
Porphyromonas	10012359_ND_VAR_STLOMN_DNA_01	1	NDcollection/10012359-ND-VAR-STLOMN-DNA-01_S4_L001_R1_001.fastq.gz	NDcollection	10012359-ND-VAR-STLOMN-DNA-01_S4_L001_R1_001.fastq.gz	NA	10012359	Healthy	female	62	NA	0.459441	TRUE	NA	NA	NA	NA	NA	NA	NA	NA	NA	NA	NA	NA	NA	NA	NA	NA	NA	NA	NA
Porphyromonas	10012367_ND_VAR_STLOMN_DNA_01	1	NDcollection/10012367-ND-VAR-STLOMN-DNA-01_S6_L001_R1_001.fastq.gz	NDcollection	10012367-ND-VAR-STLOMN-DNA-01_S6_L001_R1_001.fastq.gz	NA	10012367	Healthy	female	56	NA	0.832868	TRUE	NA	NA	NA	NA	NA	NA	NA	NA	NA	NA	NA	NA	NA	NA	NA	NA	NA	NA	NA
Porphyromonas	10012371_ND_VAR_STLOMN_DNA_01	7.87463	NDcollection/10012371-ND-VAR-STLOMN-DNA-01_S7_L001_R1_001.fastq.gz	NDcollection	10012371-ND-VAR-STLOMN-DNA-01_S7_L001_R1_001.fastq.gz	NA	10012371	Healthy	female	59	NA	0.58185	TRUE	NA	NA	NA	NA	NA	NA	NA	NA	NA	NA	NA	NA	NA	NA	NA	NA	NA	NA	NA
Porphyromonas	10012405_ND_VAR_STLOMN_DNA_01	1	NDcollection/10012405-ND-VAR-STLOMN-DNA-01_S17_L001_R1_001.fastq.gz	NDcollection	10012405-ND-VAR-STLOMN-DNA-01_S17_L001_R1_001.fastq.gz	NA	10012405	Healthy	male	63	NA	3.67282	TRUE	NA	NA	NA	NA	NA	NA	NA	NA	NA	NA	NA	NA	NA	NA	NA	NA	NA	NA	NA
Porphyromonas	10012409_ND_VAR_STLOMN_DNA_01	1	NDcollection/10012409-ND-VAR-STLOMN-DNA-01_S12_L001_R1_001.fastq.gz	NDcollection	10012409-ND-VAR-STLOMN-DNA-01_S12_L001_R1_001.fastq.gz	NA	10012409	Healthy	male	71	NA	0.621381	TRUE	NA	NA	NA	NA	NA	NA	NA	NA	NA	NA	NA	NA	NA	NA	NA	NA	NA	NA	NA
Porphyromonas	10012417_ND_VAR_STLOMN_DNA_01	1	NDcollection/10012417-ND-VAR-STLOMN-DNA-01_S38_L001_R1_001.fastq.gz	NDcollection	10012417-ND-VAR-STLOMN-DNA-01_S38_L001_R1_001.fastq.gz	NA	10012417	Healthy	female	62	NA	2.39102	TRUE	NA	NA	NA	NA	NA	NA	NA	NA	NA	NA	NA	NA	NA	NA	NA	NA	NA	NA	NA
Porphyromonas	10012632_ND_VAR_STLOMN_DNA_01	1	NDcollection/10012632-ND-VAR-STLOMN-DNA-01_S18_L001_R1_001.fastq.gz	NDcollection	10012632-ND-VAR-STLOMN-DNA-01_S18_L001_R1_001.fastq.gz	NA	10012632	Healthy	male	60	NA	1.41622	TRUE	NA	NA	NA	NA	NA	NA	NA	NA	NA	NA	NA	NA	NA	NA	NA	NA	NA	NA	NA
Porphyromonas	10012633_ND_VAR_STLOMN_DNA_01	1	NDcollection/10012633-ND-VAR-STLOMN-DNA-01_S41_L001_R1_001.fastq.gz	NDcollection	10012633-ND-VAR-STLOMN-DNA-01_S41_L001_R1_001.fastq.gz	NA	10012633	Healthy	female	71	NA	1.24519	TRUE	NA	NA	NA	NA	NA	NA	NA	NA	NA	NA	NA	NA	NA	NA	NA	NA	NA	NA	NA
Porphyromonas	10012634_ND_VAR_STLOMN_DNA_01	1	NDcollection/10012634-ND-VAR-STLOMN-DNA-01_S19_L001_R1_001.fastq.gz	NDcollection	10012634-ND-VAR-STLOMN-DNA-01_S19_L001_R1_001.fastq.gz	NA	10012634	Healthy	male	50	NA	0.998901	TRUE	NA	NA	NA	NA	NA	NA	NA	NA	NA	NA	NA	NA	NA	NA	NA	NA	NA	NA	NA
Porphyromonas	10012635_ND_VAR_STLOMN_DNA_01	1	NDcollection/10012635-ND-VAR-STLOMN-DNA-01_S20_L001_R1_001.fastq.gz	NDcollection	10012635-ND-VAR-STLOMN-DNA-01_S20_L001_R1_001.fastq.gz	NA	10012635	Healthy	male	59	NA	1.40615	TRUE	NA	NA	NA	NA	NA	NA	NA	NA	NA	NA	NA	NA	NA	NA	NA	NA	NA	NA	NA
Porphyromonas	10012636_ND_VAR_STLOMN_DNA_01	1	NDcollection/10012636-ND-VAR-STLOMN-DNA-01_S21_L001_R1_001.fastq.gz	NDcollection	10012636-ND-VAR-STLOMN-DNA-01_S21_L001_R1_001.fastq.gz	NA	10012636	Healthy	female	54	NA	2.75074	TRUE	NA	NA	NA	NA	NA	NA	NA	NA	NA	NA	NA	NA	NA	NA	NA	NA	NA	NA	NA
Porphyromonas	10012637_ND_VAR_STLOMN_DNA_01	1	NDcollection/10012637-ND-VAR-STLOMN-DNA-01_S22_L001_R1_001.fastq.gz	NDcollection	10012637-ND-VAR-STLOMN-DNA-01_S22_L001_R1_001.fastq.gz	NA	10012637	Healthy	female	66	NA	0.904959	TRUE	NA	NA	NA	NA	NA	NA	NA	NA	NA	NA	NA	NA	NA	NA	NA	NA	NA	NA	NA
Porphyromonas	10012639_ND_VAR_STLOMN_DNA_01	1	NDcollection/10012639-ND-VAR-STLOMN-DNA-01_S42_L001_R1_001.fastq.gz	NDcollection	10012639-ND-VAR-STLOMN-DNA-01_S42_L001_R1_001.fastq.gz	NA	10012639	Healthy	male	77	NA	1.29133	TRUE	NA	NA	NA	NA	NA	NA	NA	NA	NA	NA	NA	NA	NA	NA	NA	NA	NA	NA	NA
Porphyromonas	10012640_ND_VAR_STLOMN_DNA_01	1	NDcollection/10012640-ND-VAR-STLOMN-DNA-01_S23_L001_R1_001.fastq.gz	NDcollection	10012640-ND-VAR-STLOMN-DNA-01_S23_L001_R1_001.fastq.gz	NA	10012640	Healthy	female	68	NA	0.726395	TRUE	NA	NA	NA	NA	NA	NA	NA	NA	NA	NA	NA	NA	NA	NA	NA	NA	NA	NA	NA
Porphyromonas	10012642_ND_VAR_STLOMN_DNA_01	1	NDcollection/10012642-ND-VAR-STLOMN-DNA-01_S57_L001_R1_001.fastq.gz	NDcollection	10012642-ND-VAR-STLOMN-DNA-01_S57_L001_R1_001.fastq.gz	NA	10012642	Healthy	male	73	NA	1.11205	TRUE	NA	NA	NA	NA	NA	NA	NA	NA	NA	NA	NA	NA	NA	NA	NA	NA	NA	NA	NA
Porphyromonas	10012643_ND_VAR_STLOMN_DNA_01	1	NDcollection/10012643-ND-VAR-STLOMN-DNA-01_S24_L001_R1_001.fastq.gz	NDcollection	10012643-ND-VAR-STLOMN-DNA-01_S24_L001_R1_001.fastq.gz	NA	10012643	Healthy	male	65	NA	0.498615	TRUE	NA	NA	NA	NA	NA	NA	NA	NA	NA	NA	NA	NA	NA	NA	NA	NA	NA	NA	NA
Porphyromonas	10012644_ND_VAR_STLOMN_DNA_01	1	NDcollection/10012644-ND-VAR-STLOMN-DNA-01_S58_L001_R1_001.fastq.gz	NDcollection	10012644-ND-VAR-STLOMN-DNA-01_S58_L001_R1_001.fastq.gz	NA	10012644	Healthy	female	58	NA	1.12102	TRUE	NA	NA	NA	NA	NA	NA	NA	NA	NA	NA	NA	NA	NA	NA	NA	NA	NA	NA	NA
Porphyromonas	10012645_ND_VAR_STLOMN_DNA_01	1	NDcollection/10012645-ND-VAR-STLOMN-DNA-01_S59_L001_R1_001.fastq.gz	NDcollection	10012645-ND-VAR-STLOMN-DNA-01_S59_L001_R1_001.fastq.gz	NA	10012645	Healthy	female	58	NA	0.73493	TRUE	NA	NA	NA	NA	NA	NA	NA	NA	NA	NA	NA	NA	NA	NA	NA	NA	NA	NA	NA
Porphyromonas	10012646_ND_VAR_STLOMN_DNA_01	1	NDcollection/10012646-ND-VAR-STLOMN-DNA-01_S25_L001_R1_001.fastq.gz	NDcollection	10012646-ND-VAR-STLOMN-DNA-01_S25_L001_R1_001.fastq.gz	NA	10012646	Healthy	male	68	NA	1.20585	TRUE	NA	NA	NA	NA	NA	NA	NA	NA	NA	NA	NA	NA	NA	NA	NA	NA	NA	NA	NA
Porphyromonas	10012647_ND_VAR_STLOMN_DNA_01	1	NDcollection/10012647-ND-VAR-STLOMN-DNA-01_S26_L001_R1_001.fastq.gz	NDcollection	10012647-ND-VAR-STLOMN-DNA-01_S26_L001_R1_001.fastq.gz	NA	10012647	Healthy	male	65	NA	1.14423	TRUE	NA	NA	NA	NA	NA	NA	NA	NA	NA	NA	NA	NA	NA	NA	NA	NA	NA	NA	NA
Porphyromonas	10012648_ND_VAR_STLOMN_DNA_01	16.7406	NDcollection/10012648-ND-VAR-STLOMN-DNA-01_S60_L001_R1_001.fastq.gz	NDcollection	10012648-ND-VAR-STLOMN-DNA-01_S60_L001_R1_001.fastq.gz	NA	10012648	Healthy	male	64	NA	0.889418	TRUE	NA	NA	NA	NA	NA	NA	NA	NA	NA	NA	NA	NA	NA	NA	NA	NA	NA	NA	NA
Porphyromonas	10013271_ND_VAR_STLOMN_DNA_01	1	NDcollection/10013271-ND-VAR-STLOMN-DNA-01_S27_L001_R1_001.fastq.gz	NDcollection	10013271-ND-VAR-STLOMN-DNA-01_S27_L001_R1_001.fastq.gz	NA	10013271	Healthy	male	52	Progressive Supranuclear Palsy	1.23705	TRUE	NA	NA	NA	NA	NA	NA	NA	NA	NA	NA	NA	NA	NA	NA	NA	NA	NA	NA	NA
Porphyromonas	10013280_ND_VAR_STLOMN_DNA_01	1	NDcollection/10013280-ND-VAR-STLOMN-DNA-01_S28_L001_R1_001.fastq.gz	NDcollection	10013280-ND-VAR-STLOMN-DNA-01_S28_L001_R1_001.fastq.gz	NA	10013280	Healthy	male	52	Parkinson's Disease	2.03436	TRUE	NA	NA	NA	NA	NA	NA	NA	NA	NA	NA	NA	NA	NA	NA	NA	NA	NA	NA	NA
Porphyromonas	10013287_ND_VAR_STLOMN_DNA_01	1	NDcollection/10013287-ND-VAR-STLOMN-DNA-01_S29_L001_R1_001.fastq.gz	NDcollection	10013287-ND-VAR-STLOMN-DNA-01_S29_L001_R1_001.fastq.gz	NA	10013287	Healthy	female	56	NA	2.60646	TRUE	NA	NA	NA	NA	NA	NA	NA	NA	NA	NA	NA	NA	NA	NA	NA	NA	NA	NA	NA
Porphyromonas	10013721_ND_VAR_STLOMN_DNA_01	1	NDcollection/10013721-ND-VAR-STLOMN-DNA-01_S30_L001_R1_001.fastq.gz	NDcollection	10013721-ND-VAR-STLOMN-DNA-01_S30_L001_R1_001.fastq.gz	NA	10013721	Healthy	male	54	NA	1.21654	TRUE	NA	NA	NA	NA	NA	NA	NA	NA	NA	NA	NA	NA	NA	NA	NA	NA	NA	NA	NA
Prevotella_7	314196_SOCS_CHL_STL_DNA	249.87	20170201 - SOCS STL Samples/314196_S37_L001_R1_001.fastq.gz	20170201 - SOCS STL Samples	314196_S37_L001_R1_001.fastq.gz	1	314196	Cancer	male	72	adenocarcinoma ascending colon well differentiated	0.89605	TRUE	1	4	0//0.5	314196_SOCS_CHL_STL_DNA//786207_SOCS_CHL_STL_DNA	no//no	222	0	222	1	2011	withdrew consent	1	surgery	ascending colon	G1	t2	n0	mx	NA
Prevotella_7	314132_SOCS_CHL_STL_DNA	14.1439	20170201 - SOCS STL Samples/314132_S35_L001_R1_001.fastq.gz	20170201 - SOCS STL Samples	314132_S35_L001_R1_001.fastq.gz	2	314132	Cancer	male	65	colon adenocarcinoma sigmoid well differentiated	1.21729	TRUE	1	2	0	314132_SOCS_CHL_STL_DNA	no	1316	0	1316	0	2011	not_applicable	7	surgery	sigmoid colon	G1	t3	n0	m0	2a
Prevotella_7	314164_SOCS_CHL_STL_DNA	1	20170201 - SOCS STL Samples/314164_S36_L001_R1_001.fastq.gz	20170201 - SOCS STL Samples	314164_S36_L001_R1_001.fastq.gz	3	314164	Cancer	male	80	adenocarcinome moyen differencie du transverse	1.29328	TRUE	1	2	0	314164_SOCS_CHL_STL_DNA	no	215	0	NA	NA	2011	lost at follow-up	1	surgery	transverse colon	G2	t3	n0	mx	NA
Prevotella_7	352640_SOCS_CHL_STL_DNA	1	20170201 - SOCS STL Samples/352640_S46_L001_R1_001.fastq.gz	20170201 - SOCS STL Samples	352640_S46_L001_R1_001.fastq.gz	4	352640	Cancer	male	67	colon adenocarcinoma ascending	1.18749	TRUE	1	2	0	352640_SOCS_CHL_STL_DNA	no	215	0	NA	NA	2011	lost at follow-up	1	surgery	ascending colon	NA	t3	n0	mx	NA
Prevotella_7	352416_SOCS_CHL_STL_DNA	1	20170201 - SOCS STL Samples/352416_S39_L001_R1_001.fastq.gz	20170201 - SOCS STL Samples	352416_S39_L001_R1_001.fastq.gz	5	352416	Healthy	male	58	NA	0.460314	TRUE	1	2	0	352416_SOCS_CHL_STL_DNA	no	NA	NA	NA	NA	2011	NA	NA	NA	NA	NA	NA	NA	NA	NA
Prevotella_7	352448_SOCS_CHL_STL_DNA	1	20170201 - SOCS STL Samples/352448_S40_L001_R1_001.fastq.gz	20170201 - SOCS STL Samples	352448_S40_L001_R1_001.fastq.gz	6	352448	Cancer	male	56	mucinous adenocarcinoma transverse colon poorly differentiated	0.751073	TRUE	1	2	0	352448_SOCS_CHL_STL_DNA	no	1045	0	1045	0	2011	withdrew consent	2	surgery	transverse colon	G3	t2	n0	mx	NA
Prevotella_7	352512_SOCS_CHL_STL_DNA	1	20170201 - SOCS STL Samples/352512_S42_L001_R1_001.fastq.gz	20170201 - SOCS STL Samples	352512_S42_L001_R1_001.fastq.gz	7	352512	Cancer	female	65	adenocarcinoma moderately differentiated grade 2 of the descending colon	1.74522	TRUE	1	2	0	352512_SOCS_CHL_STL_DNA	no	978	0	NA	NA	2011	lost at follow-up	2	surgery	descending colon	G2	t3	n0	unknown	NA
Prevotella_7	352480_SOCS_CHL_STL_DNA	12074.3	20170201 - SOCS STL Samples/352480_S41_L001_R1_001.fastq.gz	20170201 - SOCS STL Samples	352480_S41_L001_R1_001.fastq.gz	8	352480	Cancer	female	68	sigmoid colon cancer well differentiated	1.07253	TRUE	1	2	0	352480_SOCS_CHL_STL_DNA	no	980	0	NA	NA	2011	not_applicable	3	surgery	sigmoid colon	G1	t3	n0	m0	2a
Prevotella_7	352608_SOCS_CHL_STL_DNA	1	20170201 - SOCS STL Samples/352608_S45_L001_R1_001.fastq.gz	20170201 - SOCS STL Samples	352608_S45_L001_R1_001.fastq.gz	9	352608	Cancer	male	71	moderately differentiated adenocarcinoma of the sigmoid	0.702393	TRUE	1	2	0	352608_SOCS_CHL_STL_DNA	no	1002	0	1002	1	2011	not_applicable	1	surgery	sigmoid colon	G2	t2	n0	unknown	NA
Prevotella_7	352384_SOCS_CHL_STL_DNA	1	20170201 - SOCS STL Samples/352384_S38_L001_R1_001.fastq.gz	20170201 - SOCS STL Samples	352384_S38_L001_R1_001.fastq.gz	10	352384	Cancer	male	83	moderately differentiated adenocarcinoma of the descending colon	1.08925	TRUE	1	2	0	352384_SOCS_CHL_STL_DNA	no	60	1	NA	NA	2011	death	NA	surgery	descending colon	G2	t3	n1b	unknown	NA
Prevotella_7	352672_SOCS_CHL_STL_DNA	127.448	20170201 - SOCS STL Samples/352672_S47_L001_R1_001.fastq.gz	20170201 - SOCS STL Samples	352672_S47_L001_R1_001.fastq.gz	11	352672	Cancer	male	84	suspected colon canceradenome tubulo-villeux avec dysplasie de haut grade	0.885739	TRUE	1	2	0	352672_SOCS_CHL_STL_DNA	no	2213	1	NA	NA	2011	death	3	surgery	NA	NA	t3	n0	mx	1c
Prevotella_7	352576_SOCS_CHL_STL_DNA	1	20170201 - SOCS STL Samples/352576_S44_L001_R1_001.fastq.gz	20170201 - SOCS STL Samples	352576_S44_L001_R1_001.fastq.gz	12	352576	Healthy	female	70	adenoma of the sigmoid colon	1.45052	TRUE	1	2	0	352576_SOCS_CHL_STL_DNA	no	716	0	NA	NA	2011	lost at follow-up	1	surgery	sigmoid colon	NA	tx	n0	unknown	NA
Prevotella_7	352544_SOCS_CHL_STL_DNA	1	20170201 - SOCS STL Samples/352544_S43_L001_R1_001.fastq.gz	20170201 - SOCS STL Samples	352544_S43_L001_R1_001.fastq.gz	13	352544	Cancer	male	80	wel differentiated adenocarcinoma of the sigmoid colon	0.0548968	TRUE	1	2	0	352544_SOCS_CHL_STL_DNA	no	1098	0	1098	0	2011	not_applicable	2	surgery	sigmoid colon	G1	t4a	n0	unknown	NA
Prevotella_7	659041_SOCS_CHL_STL_DNA	1	20170201 - SOCS STL Samples/659041_S50_L001_R1_001.fastq.gz	20170201 - SOCS STL Samples	659041_S50_L001_R1_001.fastq.gz	14	659041	Cancer	male	81	well differentiated adenocarcinoma of the sigmoid	1.45858	TRUE	1	2	0	659041_SOCS_CHL_STL_DNA	no	973	0	973	0	2011	not_applicable	2	surgery	sigmoid colon	G1	t3	n2b	m1a	4a
Prevotella_7	658945_SOCS_CHL_STL_DNA	1	20170201 - SOCS STL Samples/658945_S48_L001_R1_001.fastq.gz	20170201 - SOCS STL Samples	658945_S48_L001_R1_001.fastq.gz	15	658945	Cancer	female	67	adecarcinoma of the sigmoid colon - moderately differentiated	0.944046	TRUE	1	2	0	658945_SOCS_CHL_STL_DNA	no	1019	0	1019	0	2011	not_applicable	2	surgery	sigmoid colon	G2	t3	n0	mx	2
Prevotella_7	1293818_SOCS_CHL_STL_DNA_01_C_S28	1	20170201 - SOCS STL Samples/1293818-SOCS-CHL-STL-DNA-01-C_S28_L001_R1_001.fastq.gz	20170201 - SOCS STL Samples	1293818-SOCS-CHL-STL-DNA-01-C_S28_L001_R1_001.fastq.gz	19	1293818	Healthy	female	61	adenoma	2.55208	TRUE	1	2	0	1293818-SOCS-CHL-STL-DNA-01-C_S28	no	NA	NA	NA	NA	2012	lost at follow-up	NA	surgery	NA	NA	unknown	unknown	unknown	NA
Prevotella_7	1294804_SOCS_ZTA_STL_DNA_01_A_S23	1	20170201 - SOCS STL Samples/1294804-SOCS-ZTA-STL-DNA-01-A_S23_L001_R1_001.fastq.gz	20170201 - SOCS STL Samples	1294804-SOCS-ZTA-STL-DNA-01-A_S23_L001_R1_001.fastq.gz	20	1294804	Cancer	male	78	tubulovilous adenoma-severe dysplasia	0.641594	TRUE	2	2	0	1294804-SOCS-ZTA-STL-DNA-01-A_S23	no	1996	1	1147	0	2012	death	2	surgery//radiotherapy//chemotherapy	NA	NA	t3	n1	m0	3b
Prevotella_7	1896846_SOCS_CHEM_STL_DNA_01_C_S73	596.821	20170201 - SOCS STL Samples/1896846-SOCS-CHEM-STL-DNA-01-C_S73_L001_R1_001.fastq.gz	20170201 - SOCS STL Samples	1896846-SOCS-CHEM-STL-DNA-01-C_S73_L001_R1_001.fastq.gz	24	1896846	Cancer	male	66	colon adenocarcinoma	0.219865	TRUE	4	2	0	1896846-SOCS-CHEM-STL-DNA-01-C_S73	no	1174	0	790	1	2012	not_applicable	3	surgery//radiotherapy//chemotherapy	NA	NA	t3	n2b	m1b	4b
Prevotella_7	1896878_SOCS_CHEM_STL_DNA_01_C_S21	1	20170201 - SOCS STL Samples/1896878-SOCS-CHEM-STL-DNA-01-C_S21_L001_R1_001.fastq.gz	20170201 - SOCS STL Samples	1896878-SOCS-CHEM-STL-DNA-01-C_S21_L001_R1_001.fastq.gz	32	1896878	Cancer	male	76	well differentiated adenocarcinoma of the sigmoid colon	0.615303	TRUE	4	4	0//3	1896878-SOCS-CHEM-STL-DNA-01-C_S21//10010100-SOCS-VAR-STLOMN-DNA-01	no//yes	1911	0	1911	1	2013	not_applicable	4	surgery	sigmoid colon	G1	t3	n1a	mx	NA
Prevotella_7	2457183_SOCS_CHEM_STL_DNA_01_A_S70	1	20170201 - SOCS STL Samples/2457183-SOCS-CHEM-STL-DNA-01-A_S70_L001_R1_001.fastq.gz	20170201 - SOCS STL Samples	2457183-SOCS-CHEM-STL-DNA-01-A_S70_L001_R1_001.fastq.gz	35	2457183	Cancer	female	65	well differentiated adenocarcinoma of the right colon	0.726484	TRUE	4	2	0	2457183-SOCS-CHEM-STL-DNA-01-A_S70	no	NA	1	NA	NA	2013	death	NA	surgery	ascending colon	G1	t3	n0	mx	NA
Prevotella_7	2457151_SOCS_CHEM_STL_DNA_01_C_S18	1	20170201 - SOCS STL Samples/2457151-SOCS-CHEM-STL-DNA-01-C_S18_L001_R1_001.fastq.gz	20170201 - SOCS STL Samples	2457151-SOCS-CHEM-STL-DNA-01-C_S18_L001_R1_001.fastq.gz	38	2457151	Cancer	male	86	moderately differentiated adenocarcinoma of the right colon	1.22458	TRUE	4	2	0	2457151-SOCS-CHEM-STL-DNA-01-C_S18	no	516	1	NA	NA	2013	death	NA	surgery	ascending colon	G2	t4a	n1b	mx	NA
Prevotella_7	1896814_SOCS_CHEM_STL_DNA_01_B_S54	624.647	20170201 - SOCS STL Samples/1896814-SOCS-CHEM-STL-DNA-01-B_S54_L001_R1_001.fastq.gz	20170201 - SOCS STL Samples	1896814-SOCS-CHEM-STL-DNA-01-B_S54_L001_R1_001.fastq.gz	39	1896814	Cancer	male	61	moderately differentiated adenocarcinoma left colon	0.684682	TRUE	4	4	0//3	1896814-SOCS-CHEM-STL-DNA-01-B_S54//10010406-SOCS-CHEM-STLOMN-DNA-01-B_S55	no//yes	1874	0	1874	0	2013	not_applicable	4	surgery	descending colon	G2	t3	n0	mx	NA
Prevotella_7	3537806_SOCS_CHEM_STL_DNA_01_C_S69	3394.77	20170201 - SOCS STL Samples/3537806-SOCS-CHEM-STL-DNA-01-C_S69_L001_R1_001.fastq.gz	20170201 - SOCS STL Samples	3537806-SOCS-CHEM-STL-DNA-01-C_S69_L001_R1_001.fastq.gz	70	3537806	Cancer	male	72	moderately differentiated adenocarcinoma of the rectosigmoid junction	1.00773	TRUE	4	6	0//2//2.5	3537806-SOCS-CHEM-STL-DNA-01-C_S69//10010744_SOCS_VAR_STLOMN_DNA//10010741-SOCS-VAR-STLOMN-DNA-01	no//yes//yes	1445	0	NA	NA	2014	not_applicable	7	surgery	sigmoid colon	G2	t3	n1a	mx	NA
Prevotella_7	2457119_SOCS_CHEM_STL_DNA	1	20170201 - SOCS STL Samples/2457119_S55_L001_R1_001.fastq.gz	20170201 - SOCS STL Samples	2457119_S55_L001_R1_001.fastq.gz	71	2457119	Cancer	female	39	moderately differentiated adenocarcinoma of the rectosigmoid junction	2.10133	TRUE	4	6	0//2//2.5	2457119_SOCS_CHEM_STL_DNA//10010758-SOCS-VAR-STLOMN-DNA-01//10012780-SOCS-VAR-STLOMN-DNA-01	no//yes//yes	1428	0	1428	0	2014	not_applicable	7	surgery	sigmoid colon	G2	t3	n2b	mx	NA
Prevotella_7	10007208_SOCS_CHEM_STL_DNA	1	20170201 - SOCS STL Samples/10007208_S54_L001_R1_001.fastq.gz	20170201 - SOCS STL Samples	10007208_S54_L001_R1_001.fastq.gz	81	10007208	Cancer	male	59	moderately differentiated adenocarcinoma of the splenic flexure	1.58374	TRUE	4	6	0//0.5//2	10007208_SOCS_CHEM_STL_DNA//10010756-SOCS-VAR-STLOMN-DNA-01//10010760-SOCS-VAR-STLOMN-DNA-01	no//yes//yes	929	0	581	1	2014	lost at follow-up	5	surgery	splenic flexure	G2	t4a	n2b	m0	3c
Prevotella_7	10007207_SOCS_CHEM_STL_DNA	1	20170201 - SOCS STL Samples/10007207_S53_L001_R1_001.fastq.gz	20170201 - SOCS STL Samples	10007207_S53_L001_R1_001.fastq.gz	82	10007207	Cancer	female	76	colon ulcero proliferative tumor well differentiated adenocarcinoma transverse colon	5.44557	TRUE	4	2	0	10007207_SOCS_CHEM_STL_DNA	no	NA	NA	NA	NA	2014	withdrew consent	NA	surgery	transverse colon	G1	t3	n0	mx	NA
Prevotella_7	3537710_SOCS_CHEM_STL_DNA	1	20170201 - SOCS STL Samples/3537710_S56_L001_R1_001.fastq.gz	20170201 - SOCS STL Samples	3537710_S56_L001_R1_001.fastq.gz	88	3537710	Cancer	male	68	well differentiated adenocarcinoma right colon	1.23939	TRUE	4	6	0//0//0.5	3537710_SOCS_CHEM_STL_DNA//10010747_SOCS_VAR_STLOMN_DNA//10011436-SOCS-VAR-STLOMN-DNA-01	no//yes//yes	796	0	796	0	2015	lost at follow-up	4	surgery	ascending colon	G1	t1	n0	m0	1
Prevotella_7	10007202_SOCS_CHEM_STL_DNA	1	20170201 - SOCS STL Samples/10007202_S52_L001_R1_001.fastq.gz	20170201 - SOCS STL Samples	10007202_S52_L001_R1_001.fastq.gz	90	10007202	Cancer	male	79	moderately differentiated adenocarcinoma of the sigmoid	0.582745	TRUE	4	2	0	10007202_SOCS_CHEM_STL_DNA	no	817	1	621	1	2015	death	2	surgery	sigmoid colon	G2	t3	n2b	m1a	4a
Prevotella_7	10010095_SOCS_VAR_STLOMN_DNA	33.746	20170201 - SOCS STL Samples/10010095_S13_L001_R1_001.fastq.gz	20170201 - SOCS STL Samples	10010095_S13_L001_R1_001.fastq.gz	95	10010095	Cancer	male	76	recto-sigmoid adenocarcinoma moderately differentiated	0.671838	TRUE	4	4	0//0	10010095_SOCS_VAR_STLOMN_DNA//10012786-SOCS-VAR-STLOMN-DNA-01	yes//yes	955	0	955	0	2016	withdrew consent	2	surgery	sigmoid colon	G2	t2	n0	m0	1
Prevotella_7	10010104_SOCS_VAR_STLOMN_DNA	1	20170201 - SOCS STL Samples/10010104_S19_L001_R1_001.fastq.gz	20170201 - SOCS STL Samples	10010104_S19_L001_R1_001.fastq.gz	97	10010104	Cancer	male	70	carcinoma rectum	1.79081	TRUE	4	2	0	10010104_SOCS_VAR_STLOMN_DNA	yes	NA	NA	NA	NA	2016	withdrew consent	NA	surgery//radiotherapy	rectum	NA	t3	nx	m1	4
Prevotella_7	10010413_SOCS_CHEM_STLOMN_DNA	1	20170201 - SOCS STL Samples/10010413_S27_L001_R1_001.fastq.gz	20170201 - SOCS STL Samples	10010413_S27_L001_R1_001.fastq.gz	99	10010413	Cancer	female	56	right colon cancer moderately differentiated adenocarcinoma	1.08985	TRUE	4	4	0//0	10010413_SOCS_CHEM_STLOMN_DNA//10010413-SOCS-CHEM-STLOMN-DNA-01	yes//yes	1128	0	1128	0	2016	not_applicable	5	surgery	ascending colon	G2	t3	n0	m0	2a
Prevotella_7	10010413_SOCS_CHEM_STLOMN_DNA_01	1	20170201 - SOCS STL Samples/10010413_S27_L001_R1_001.fastq.gz	20170201 - SOCS STL Samples	10010413_S27_L001_R1_001.fastq.gz	99	10010413	Cancer	female	56	right colon cancer moderately differentiated adenocarcinoma	1.08985	TRUE	4	4	0//0	10010413_SOCS_CHEM_STLOMN_DNA//10010413-SOCS-CHEM-STLOMN-DNA-01	yes//yes	1128	0	1128	0	2016	not_applicable	5	surgery	ascending colon	G2	t3	n0	m0	2a
Prevotella_7	10010407_SOCS_CHEM_STLOMN_DNA	1	20170201 - SOCS STL Samples/10010407_S23_L001_R1_001.fastq.gz	20170201 - SOCS STL Samples	10010407_S23_L001_R1_001.fastq.gz	100	10010407	Cancer	male	70	rectosigmoid moderately differentiated adenocarcinoma	0.906148	TRUE	4	6	0//0//2.5	10010407_SOCS_CHEM_STLOMN_DNA//10010407-SOCS-CHEM-STLOMN-DNA-01//10022771-SOCS-VAR-STLOMN-DNA-01:	yes//yes//yes	1141	0	1141	0	2016	not_applicable	2	surgery	sigmoid colon	G2	t4a	n2b	m0	3c
Prevotella_7	10010407_SOCS_CHEM_STLOMN_DNA_01	1	20170201 - SOCS STL Samples/10010407_S23_L001_R1_001.fastq.gz	20170201 - SOCS STL Samples	10010407_S23_L001_R1_001.fastq.gz	100	10010407	Cancer	male	70	rectosigmoid moderately differentiated adenocarcinoma	0.906148	TRUE	4	6	0//0//2.5	10010407_SOCS_CHEM_STLOMN_DNA//10010407-SOCS-CHEM-STLOMN-DNA-01//10022771-SOCS-VAR-STLOMN-DNA-01:	yes//yes//yes	1141	0	1141	0	2016	not_applicable	2	surgery	sigmoid colon	G2	t4a	n2b	m0	3c
Prevotella_7	10010759_SOCS_VAR_STLOMN_DNA	6.71985	20170201 - SOCS STL Samples/10010759_S34_L001_R1_001.fastq.gz	20170201 - SOCS STL Samples	10010759_S34_L001_R1_001.fastq.gz	101	10010759	Cancer	male	67	adenocarcinome invasif du rectum de bas grade histologique	1.7483	TRUE	4	6	0//0//2.5	10010759_SOCS_VAR_STLOMN_DNA//10010759-SOCS-VAR-STLOMN-DNA-01//10022764-SOCS-VAR-STLOMN-DNA-01	yes//yes//yes	1136	0	1136	0	2016	not_applicable	4	surgery	rectum	NA	t3	n0	m0	2a
Prevotella_7	10010759_SOCS_VAR_STLOMN_DNA_01	6.71985	20170201 - SOCS STL Samples/10010759_S34_L001_R1_001.fastq.gz	20170201 - SOCS STL Samples	10010759_S34_L001_R1_001.fastq.gz	101	10010759	Cancer	male	67	adenocarcinome invasif du rectum de bas grade histologique	1.7483	TRUE	4	6	0//0//2.5	10010759_SOCS_VAR_STLOMN_DNA//10010759-SOCS-VAR-STLOMN-DNA-01//10022764-SOCS-VAR-STLOMN-DNA-01	yes//yes//yes	1136	0	1136	0	2016	not_applicable	4	surgery	rectum	NA	t3	n0	m0	2a
Prevotella_7	10010746_SOCS_VAR_STLOMN_DNA	1	20170201 - SOCS STL Samples/10010746_S30_L001_R1_001.fastq.gz	20170201 - SOCS STL Samples	10010746_S30_L001_R1_001.fastq.gz	102	10010746	Cancer	female	75	moderately differentiated rectal adenocarcinoma	1.25873	TRUE	4	8	0//0//0.5//2.5	10010746_SOCS_VAR_STLOMN_DNA//10010746-SOCS-VAR-STLOMN-DNA-01//10010748-SOCS-VAR-STLOMN-DNA-01//10022768-SOCS-VAR-STLOMN-DNA-01	yes//yes//yes//yes	1123	0	1123	0	2016	not_applicable	5	surgery	rectum	G2	t3	n0	mx	NA
Prevotella_7	10010746_SOCS_VAR_STLOMN_DNA_01	1	20170201 - SOCS STL Samples/10010746_S30_L001_R1_001.fastq.gz	20170201 - SOCS STL Samples	10010746_S30_L001_R1_001.fastq.gz	102	10010746	Cancer	female	75	moderately differentiated rectal adenocarcinoma	1.25873	TRUE	4	8	0//0//0.5//2.5	10010746_SOCS_VAR_STLOMN_DNA//10010746-SOCS-VAR-STLOMN-DNA-01//10010748-SOCS-VAR-STLOMN-DNA-01//10022768-SOCS-VAR-STLOMN-DNA-01	yes//yes//yes//yes	1123	0	1123	0	2016	not_applicable	5	surgery	rectum	G2	t3	n0	mx	NA
Prevotella_7	10010751_SOCS_VAR_STLOMN_DNA	2.29723	20170201 - SOCS STL Samples/10010751_S33_L001_R1_001.fastq.gz	20170201 - SOCS STL Samples	10010751_S33_L001_R1_001.fastq.gz	103	10010751	Cancer	male	70	moderately differentiated adenocarcinoma left colon	1.54175	TRUE	4	4	0//0	10010751_SOCS_VAR_STLOMN_DNA//10010751-SOCS-VAR-STLOMN-DNA-01	yes//yes	NA	1	NA	NA	2016	death	NA	surgery//chemotherapy	descending colon	G2	t3	n0	unknown	NA
Prevotella_7	10010751_SOCS_VAR_STLOMN_DNA_01	2.29723	20170201 - SOCS STL Samples/10010751_S33_L001_R1_001.fastq.gz	20170201 - SOCS STL Samples	10010751_S33_L001_R1_001.fastq.gz	103	10010751	Cancer	male	70	moderately differentiated adenocarcinoma left colon	1.54175	TRUE	4	4	0//0	10010751_SOCS_VAR_STLOMN_DNA//10010751-SOCS-VAR-STLOMN-DNA-01	yes//yes	NA	1	NA	NA	2016	death	NA	surgery//chemotherapy	descending colon	G2	t3	n0	unknown	NA
Prevotella_7	10010749_SOCS_VAR_STLOMN_DNA	1	20170201 - SOCS STL Samples/10010749_S32_L001_R1_001.fastq.gz	20170201 - SOCS STL Samples	10010749_S32_L001_R1_001.fastq.gz	104	10010749	Cancer	male	70	sigmoid cancer moderately differentiated adenocarcinoma	0.636984	TRUE	4	6	0//0//0.5	10010749_SOCS_VAR_STLOMN_DNA//10010749-SOCS-VAR-STLOMN-DNA-01//10012795-SOCS-VAR-STLOMN-DNA-01	yes//yes//yes	1114	0	NA	NA	2016	not_applicable	6	surgery	sigmoid colon	G2	t3	n1b	m0	3
Prevotella_7	10010749_SOCS_VAR_STLOMN_DNA_01	1	20170201 - SOCS STL Samples/10010749_S32_L001_R1_001.fastq.gz	20170201 - SOCS STL Samples	10010749_S32_L001_R1_001.fastq.gz	104	10010749	Cancer	male	70	sigmoid cancer moderately differentiated adenocarcinoma	0.636984	TRUE	4	6	0//0//0.5	10010749_SOCS_VAR_STLOMN_DNA//10010749-SOCS-VAR-STLOMN-DNA-01//10012795-SOCS-VAR-STLOMN-DNA-01	yes//yes//yes	1114	0	NA	NA	2016	not_applicable	6	surgery	sigmoid colon	G2	t3	n1b	m0	3
Prevotella_7	10011433_SOCS_VAR_STLOMN_DNA_01	1	20170313_SOCS_STLOMN_Samples/10011433-SOCS-VAR-STLOMN-DNA-01_S35_L001_R1_001.fastq.gz	20170313_SOCS_STLOMN_Samples	10011433-SOCS-VAR-STLOMN-DNA-01_S35_L001_R1_001.fastq.gz	107	10011433	Cancer	male	75	moderately differentiated adenocarcinoma caecum and appendix	1.16935	TRUE	4	4	0//0.5	10011433-SOCS-VAR-STLOMN-DNA-01//10014488-SOCS-VAR-STLOMN-DNA-01	yes//yes	589	1	589	1	2016	death	3	surgery	cecum	G2	t4a	n1c	m0	3
Prevotella_7	10012797_SOCS_VAR_STLOMN_DNA_01	1	20170313_SOCS_STLOMN_Samples/10012797-SOCS-VAR-STLOMN-DNA-01_S55_L001_R1_001.fastq.gz	20170313_SOCS_STLOMN_Samples	10012797-SOCS-VAR-STLOMN-DNA-01_S55_L001_R1_001.fastq.gz	111	10012797	Cancer	male	79	moderately differentiated adenocarcinoma sigmoid	0.92682	TRUE	4	2	0	10012797-SOCS-VAR-STLOMN-DNA-01	yes	884	0	491	1	2017	NA	5	surgery	sigmoid colon	G2	t3	n1a	m1	4
Prevotella_7	10012798_SOCS_VAR_STLOMN_DNA_01	1	20170313_SOCS_STLOMN_Samples/10012798-SOCS-VAR-STLOMN-DNA-01_S56_L001_R1_001.fastq.gz	20170313_SOCS_STLOMN_Samples	10012798-SOCS-VAR-STLOMN-DNA-01_S56_L001_R1_001.fastq.gz	112	10012798	Cancer	male	79	adenocarcinoma	1.20947	TRUE	4	4	0//0.5	10012798-SOCS-VAR-STLOMN-DNA-01//10022770-SOCS-VAR-STLOMN-DNA-01	yes//yes	791	0	791	0	2017	NA	3	surgery	NA	NA	t3	n0	m0	2a
Prevotella_7	10017598_SOCS_VAR_STLOMN_DNA_01	1	SOCS_20180308_FASTQ files/10017598-SOCS-VAR-STLOMN-DNA-01_S29_L001_R1_001.fastq.gz	SOCS_20180308_FASTQ files	10017598-SOCS-VAR-STLOMN-DNA-01_S29_L001_R1_001.fastq.gz	115	10017598	Cancer	female	81	reto-sigmoid adenocarcinoma	0.929966	TRUE	4	2	0	10017598-SOCS-VAR-STLOMN-DNA-01	yes	406	0	406	0	2017	NA	1	surgery	sigmoid colon	NA	t3	n1	m0	3b
Prevotella_7	10017820_SOCS_VAR_STLOMN_DNA_01	1	SOCS_20180308_FASTQ files/10017820-SOCS-VAR-STLOMN-DNA-01_S35_L001_R1_001.fastq.gz	SOCS_20180308_FASTQ files	10017820-SOCS-VAR-STLOMN-DNA-01_S35_L001_R1_001.fastq.gz	116	10017820	Cancer	male	74	colon carcinoma	0.410953	TRUE	4	4	0//0	10017820-SOCS-VAR-STLOMN-DNA-01//10022762-SOCS-VAR-STLOMN-DNA-01	yes//yes	357	0	357	0	2017	not_applicable	1	surgery	NA	NA	t2	n0	m0	1
Prevotella_7	10017597_SOCS_VAR_STLOMN_DNA_01	1	SOCS_20180308_FASTQ files/10017597-SOCS-VAR-STLOMN-DNA-01_S28_L001_R1_001.fastq.gz	SOCS_20180308_FASTQ files	10017597-SOCS-VAR-STLOMN-DNA-01_S28_L001_R1_001.fastq.gz	118	10017597	Cancer	male	65	adenocarcinoma	0.766363	TRUE	4	2	0	10017597-SOCS-VAR-STLOMN-DNA-01	yes	380	0	380	0	2018	NA	1	surgery	NA	NA	t2	n0	m0	1
Prevotella_7	10017827_SOCS_VAR_STLOMN_DNA_01	1	SOCS_20180308_FASTQ files/10017827-SOCS-VAR-STLOMN-DNA-01_S37_L001_R1_001.fastq.gz	SOCS_20180308_FASTQ files	10017827-SOCS-VAR-STLOMN-DNA-01_S37_L001_R1_001.fastq.gz	119	10017827	Cancer	male	62	moderately differentiated adenocarcinoma of the sigmoid	0.867243	TRUE	4	2	0	10017827-SOCS-VAR-STLOMN-DNA-01	yes	381	0	381	0	2018	NA	1	surgery	sigmoid colon	G2	t2	n0	m0	1
Prevotella_7	10017832_SOCS_VAR_STLOMN_DNA_01	1	SOCS_20180308_FASTQ files/10017832-SOCS-VAR-STLOMN-DNA-01_S40_L001_R1_001.fastq.gz	SOCS_20180308_FASTQ files	10017832-SOCS-VAR-STLOMN-DNA-01_S40_L001_R1_001.fastq.gz	121	10017832	Cancer	female	73	unknown	0.822689	TRUE	4	2	0	10017832-SOCS-VAR-STLOMN-DNA-01	yes	NA	NA	NA	NA	2018	NA	NA	surgery	NA	NA	t1	n0	m0	1
Prevotella_7	10017593_SOCS_VAR_STLOMN_DNA_01	1	SOCS_20180308_FASTQ files/10017593-SOCS-VAR-STLOMN-DNA-01_S26_L001_R1_001.fastq.gz	SOCS_20180308_FASTQ files	10017593-SOCS-VAR-STLOMN-DNA-01_S26_L001_R1_001.fastq.gz	122	10017593	Cancer	male	57	adenocarcinome rectum et colon - lesion synchrone	0.979764	TRUE	4	2	0	10017593-SOCS-VAR-STLOMN-DNA-01	yes	383	0	383	0	2018	NA	1	surgery	rectum	NA	t3	n1	m0	3b
Prevotella_7	10017601_SOCS_VAR_STLOMN_DNA_01	1	SOCS_20180308_FASTQ files/10017601-SOCS-VAR-STLOMN-DNA-01_S32_L001_R1_001.fastq.gz	SOCS_20180308_FASTQ files	10017601-SOCS-VAR-STLOMN-DNA-01_S32_L001_R1_001.fastq.gz	123	10017601	Cancer	male	65	moderately differentiated adenocarcinoma of the transverse colon	1.17065	TRUE	4	2	0	10017601-SOCS-VAR-STLOMN-DNA-01	yes	387	0	387	0	2018	NA	1	surgery	transverse colon	G2	t1	n0	m0	1
Prevotella_7	10017594_SOCS_VAR_STLOMN_DNA_01	1828.95	SOCS_20180318_FASTQ files/10017594-SOCS-VAR-STLOMN-DNA-01_S77_L001_R1_001.fastq.gz	SOCS_20180318_FASTQ files	10017594-SOCS-VAR-STLOMN-DNA-01_S77_L001_R1_001.fastq.gz	124	10017594	Cancer	male	80	moderately differentiated adenocarcinoma of the rectum	1.09576	TRUE	1	2	0	10017594-SOCS-VAR-STLOMN-DNA-01	yes	393	0	393	0	2018	NA	1	surgery//radiotherapy	rectum	G2	t3	n1a	m0	3
Prevotella_7	10017818_SOCS_VAR_STLOMN_DNA_01	1	SOCS_20180308_FASTQ files/10017818-SOCS-VAR-STLOMN-DNA-01_S33_L001_R1_001.fastq.gz	SOCS_20180308_FASTQ files	10017818-SOCS-VAR-STLOMN-DNA-01_S33_L001_R1_001.fastq.gz	125	10017818	Cancer	male	65	moderately differentiated adenocarcinoma of the rectosigmoid junction	1.1808	TRUE	4	2	0	10017818-SOCS-VAR-STLOMN-DNA-01	yes	392	0	392	0	2018	NA	1	surgery	sigmoid colon	G2	t3	n0	m0	2a
Prevotella_7	10022766_SOCS_VAR_STLOMN_DNA_01	1	SOCS_20190104_FASTQ Files/10022766-SOCS-VAR-STLOMN-DNA-01_S27_L001_R1_001.fastq.gz	SOCS_20190104_FASTQ Files	10022766-SOCS-VAR-STLOMN-DNA-01_S27_L001_R1_001.fastq.gz	139	10022766	Cancer	male	74	synchronous tumor of the right colon and the rectum both moderately differentiated	1.24856	TRUE	4	2	0	10022766-SOCS-VAR-STLOMN-DNA-01	yes	NA	NA	NA	NA	2018	NA	NA	surgery	ascending colon	G2	t3	n0	mx	2
Prevotella_7	10009043_ND_VAR_STLOMN_DNA_01	1	NDcollection/10009043-ND-VAR-STLOMN-DNA-01_S1_L001_R1_001.fastq.gz	NDcollection	10009043-ND-VAR-STLOMN-DNA-01_S1_L001_R1_001.fastq.gz	NA	10009043	Healthy	female	60	NA	0.828714	TRUE	NA	NA	NA	NA	NA	NA	NA	NA	NA	NA	NA	NA	NA	NA	NA	NA	NA	NA	NA
Prevotella_7	10009052_ND_VAR_STLOMN_DNA_01	1	NDcollection/10009052-ND-VAR-STLOMN-DNA-01_S2_L001_R1_001.fastq.gz	NDcollection	10009052-ND-VAR-STLOMN-DNA-01_S2_L001_R1_001.fastq.gz	NA	10009052	Healthy	female	75	NA	0.895184	TRUE	NA	NA	NA	NA	NA	NA	NA	NA	NA	NA	NA	NA	NA	NA	NA	NA	NA	NA	NA
Prevotella_7	10009055_ND_VAR_STLOMN_DNA_01	1	NDcollection/10009055-ND-VAR-STLOMN-DNA-01_S3_L001_R1_001.fastq.gz	NDcollection	10009055-ND-VAR-STLOMN-DNA-01_S3_L001_R1_001.fastq.gz	NA	10009055	Healthy	male	74	NA	0.712962	TRUE	NA	NA	NA	NA	NA	NA	NA	NA	NA	NA	NA	NA	NA	NA	NA	NA	NA	NA	NA
Prevotella_7	10010105_ND_VAR_STLOMN_DNA_01	1	NDcollection/10010105-ND-VAR-STLOMN-DNA-01_S4_L001_R1_001.fastq.gz	NDcollection	10010105-ND-VAR-STLOMN-DNA-01_S4_L001_R1_001.fastq.gz	NA	10010105	Healthy	female	69	NA	0.593618	TRUE	NA	NA	NA	NA	NA	NA	NA	NA	NA	NA	NA	NA	NA	NA	NA	NA	NA	NA	NA
Prevotella_7	10010108_ND_VAR_STLOMN_DNA_01	1	NDcollection/10010108-ND-VAR-STLOMN-DNA-01_S6_L001_R1_001.fastq.gz	NDcollection	10010108-ND-VAR-STLOMN-DNA-01_S6_L001_R1_001.fastq.gz	NA	10010108	Healthy	female	58	NA	0.990578	TRUE	NA	NA	NA	NA	NA	NA	NA	NA	NA	NA	NA	NA	NA	NA	NA	NA	NA	NA	NA
Prevotella_7	10010113_ND_VAR_STLOMN_DNA_01	1	NDcollection/10010113-ND-VAR-STLOMN-DNA-01_S7_L001_R1_001.fastq.gz	NDcollection	10010113-ND-VAR-STLOMN-DNA-01_S7_L001_R1_001.fastq.gz	NA	10010113	Healthy	male	55	NA	0.868339	TRUE	NA	NA	NA	NA	NA	NA	NA	NA	NA	NA	NA	NA	NA	NA	NA	NA	NA	NA	NA
Prevotella_7	10010115_ND_VAR_STLOMN_DNA_01	1	NDcollection/10010115-ND-VAR-STLOMN-DNA-01_S8_L001_R1_001.fastq.gz	NDcollection	10010115-ND-VAR-STLOMN-DNA-01_S8_L001_R1_001.fastq.gz	NA	10010115	Healthy	male	52	NA	1.11403	TRUE	NA	NA	NA	NA	NA	NA	NA	NA	NA	NA	NA	NA	NA	NA	NA	NA	NA	NA	NA
Prevotella_7	10010227_ND_VAR_STLOMN_DNA_01	1	NDcollection/10010227-ND-VAR-STLOMN-DNA-01_S9_L001_R1_001.fastq.gz	NDcollection	10010227-ND-VAR-STLOMN-DNA-01_S9_L001_R1_001.fastq.gz	NA	10010227	Healthy	female	64	NA	1.11109	TRUE	NA	NA	NA	NA	NA	NA	NA	NA	NA	NA	NA	NA	NA	NA	NA	NA	NA	NA	NA
Prevotella_7	10010232_ND_VAR_STLOMN_DNA_01	1	NDcollection/10010232-ND-VAR-STLOMN-DNA-01_S10_L001_R1_001.fastq.gz	NDcollection	10010232-ND-VAR-STLOMN-DNA-01_S10_L001_R1_001.fastq.gz	NA	10010232	Healthy	female	58	NA	0.998545	TRUE	NA	NA	NA	NA	NA	NA	NA	NA	NA	NA	NA	NA	NA	NA	NA	NA	NA	NA	NA
Prevotella_7	10010239_ND_VAR_STLOMN_DNA_01	639.297	NDcollection/10010239-ND-VAR-STLOMN-DNA-01_S11_L001_R1_001.fastq.gz	NDcollection	10010239-ND-VAR-STLOMN-DNA-01_S11_L001_R1_001.fastq.gz	NA	10010239	Healthy	male	58	NA	0.869501	TRUE	NA	NA	NA	NA	NA	NA	NA	NA	NA	NA	NA	NA	NA	NA	NA	NA	NA	NA	NA
Prevotella_7	10010243_ND_VAR_STLOMN_DNA_01	1	NDcollection/10010243-ND-VAR-STLOMN-DNA-01_S12_L001_R1_001.fastq.gz	NDcollection	10010243-ND-VAR-STLOMN-DNA-01_S12_L001_R1_001.fastq.gz	NA	10010243	Healthy	male	57	NA	1.0156	TRUE	NA	NA	NA	NA	NA	NA	NA	NA	NA	NA	NA	NA	NA	NA	NA	NA	NA	NA	NA
Prevotella_7	10010465_ND_VAR_STLOMN_DNA_01	1	NDcollection/10010465-ND-VAR-STLOMN-DNA-01_S13_L001_R1_001.fastq.gz	NDcollection	10010465-ND-VAR-STLOMN-DNA-01_S13_L001_R1_001.fastq.gz	NA	10010465	Healthy	female	64	NA	0.899993	TRUE	NA	NA	NA	NA	NA	NA	NA	NA	NA	NA	NA	NA	NA	NA	NA	NA	NA	NA	NA
Prevotella_7	10010469_ND_VAR_STLOMN_DNA_01	1	NDcollection/10010469-ND-VAR-STLOMN-DNA-01_S15_L001_R1_001.fastq.gz	NDcollection	10010469-ND-VAR-STLOMN-DNA-01_S15_L001_R1_001.fastq.gz	NA	10010469	Healthy	female	68	NA	0.767301	TRUE	NA	NA	NA	NA	NA	NA	NA	NA	NA	NA	NA	NA	NA	NA	NA	NA	NA	NA	NA
Prevotella_7	10010471_ND_VAR_STLOMN_DNA_01	1	NDcollection/10010471-ND-VAR-STLOMN-DNA-01_S16_L001_R1_001.fastq.gz	NDcollection	10010471-ND-VAR-STLOMN-DNA-01_S16_L001_R1_001.fastq.gz	NA	10010471	Healthy	male	58	NA	0.963168	TRUE	NA	NA	NA	NA	NA	NA	NA	NA	NA	NA	NA	NA	NA	NA	NA	NA	NA	NA	NA
Prevotella_7	10010472_ND_VAR_STLOMN_DNA_01	1	NDcollection/10010472-ND-VAR-STLOMN-DNA-01_S17_L001_R1_001.fastq.gz	NDcollection	10010472-ND-VAR-STLOMN-DNA-01_S17_L001_R1_001.fastq.gz	NA	10010472	Healthy	female	54	NA	1.45717	TRUE	NA	NA	NA	NA	NA	NA	NA	NA	NA	NA	NA	NA	NA	NA	NA	NA	NA	NA	NA
Prevotella_7	10010474_ND_VAR_STLOMN_DNA_01	1	NDcollection/10010474-ND-VAR-STLOMN-DNA-01_S18_L001_R1_001.fastq.gz	NDcollection	10010474-ND-VAR-STLOMN-DNA-01_S18_L001_R1_001.fastq.gz	NA	10010474	Healthy	female	59	NA	0.912861	TRUE	NA	NA	NA	NA	NA	NA	NA	NA	NA	NA	NA	NA	NA	NA	NA	NA	NA	NA	NA
Prevotella_7	10010480_ND_VAR_STLOMN_DNA_01	1	NDcollection/10010480-ND-VAR-STLOMN-DNA-01_S1_L001_R1_001.fastq.gz	NDcollection	10010480-ND-VAR-STLOMN-DNA-01_S1_L001_R1_001.fastq.gz	NA	10010480	Healthy	female	71	NA	0.758424	TRUE	NA	NA	NA	NA	NA	NA	NA	NA	NA	NA	NA	NA	NA	NA	NA	NA	NA	NA	NA
Prevotella_7	10010481_ND_VAR_STLOMN_DNA_01	1	NDcollection/10010481-ND-VAR-STLOMN-DNA-01_S2_L001_R1_001.fastq.gz	NDcollection	10010481-ND-VAR-STLOMN-DNA-01_S2_L001_R1_001.fastq.gz	NA	10010481	Healthy	female	69	NA	1.11059	TRUE	NA	NA	NA	NA	NA	NA	NA	NA	NA	NA	NA	NA	NA	NA	NA	NA	NA	NA	NA
Prevotella_7	10010482_ND_VAR_STLOMN_DNA_01	1	NDcollection/10010482-ND-VAR-STLOMN-DNA-01_S3_L001_R1_001.fastq.gz	NDcollection	10010482-ND-VAR-STLOMN-DNA-01_S3_L001_R1_001.fastq.gz	NA	10010482	Healthy	male	53	NA	1.08563	TRUE	NA	NA	NA	NA	NA	NA	NA	NA	NA	NA	NA	NA	NA	NA	NA	NA	NA	NA	NA
Prevotella_7	10010483_ND_VAR_STLOMN_DNA_01	1	NDcollection/10010483-ND-VAR-STLOMN-DNA-01_S4_L001_R1_001.fastq.gz	NDcollection	10010483-ND-VAR-STLOMN-DNA-01_S4_L001_R1_001.fastq.gz	NA	10010483	Healthy	female	78	NA	0.918072	TRUE	NA	NA	NA	NA	NA	NA	NA	NA	NA	NA	NA	NA	NA	NA	NA	NA	NA	NA	NA
Prevotella_7	10010503_ND_VAR_STLOMN_DNA_01	1	NDcollection/10010503-ND-VAR-STLOMN-DNA-01_S5_L001_R1_001.fastq.gz	NDcollection	10010503-ND-VAR-STLOMN-DNA-01_S5_L001_R1_001.fastq.gz	NA	10010503	Healthy	female	65	NA	2.25351	TRUE	NA	NA	NA	NA	NA	NA	NA	NA	NA	NA	NA	NA	NA	NA	NA	NA	NA	NA	NA
Prevotella_7	10010515_ND_VAR_STLOMN_DNA_01	1	NDcollection/10010515-ND-VAR-STLOMN-DNA-01_S6_L001_R1_001.fastq.gz	NDcollection	10010515-ND-VAR-STLOMN-DNA-01_S6_L001_R1_001.fastq.gz	NA	10010515	Healthy	male	62	NA	1.41295	TRUE	NA	NA	NA	NA	NA	NA	NA	NA	NA	NA	NA	NA	NA	NA	NA	NA	NA	NA	NA
Prevotella_7	10010520_ND_VAR_STLOMN_DNA_01	1	NDcollection/10010520-ND-VAR-STLOMN-DNA-01_S7_L001_R1_001.fastq.gz	NDcollection	10010520-ND-VAR-STLOMN-DNA-01_S7_L001_R1_001.fastq.gz	NA	10010520	Healthy	male	66	NA	1.23956	TRUE	NA	NA	NA	NA	NA	NA	NA	NA	NA	NA	NA	NA	NA	NA	NA	NA	NA	NA	NA
Prevotella_7	10010522_ND_VAR_STLOMN_DNA_01	1	NDcollection/10010522-ND-VAR-STLOMN-DNA-01_S8_L001_R1_001.fastq.gz	NDcollection	10010522-ND-VAR-STLOMN-DNA-01_S8_L001_R1_001.fastq.gz	NA	10010522	Healthy	male	60	NA	0.971444	TRUE	NA	NA	NA	NA	NA	NA	NA	NA	NA	NA	NA	NA	NA	NA	NA	NA	NA	NA	NA
Prevotella_7	10010523_ND_VAR_STLOMN_DNA_01	1	NDcollection/10010523-ND-VAR-STLOMN-DNA-01_S9_L001_R1_001.fastq.gz	NDcollection	10010523-ND-VAR-STLOMN-DNA-01_S9_L001_R1_001.fastq.gz	NA	10010523	Healthy	female	55	NA	0.87888	TRUE	NA	NA	NA	NA	NA	NA	NA	NA	NA	NA	NA	NA	NA	NA	NA	NA	NA	NA	NA
Prevotella_7	10010600_ND_VAR_STLOMN_DNA_01	1	NDcollection/10010600-ND-VAR-STLOMN-DNA-01_S10_L001_R1_001.fastq.gz	NDcollection	10010600-ND-VAR-STLOMN-DNA-01_S10_L001_R1_001.fastq.gz	NA	10010600	Healthy	female	75	NA	0.387335	TRUE	NA	NA	NA	NA	NA	NA	NA	NA	NA	NA	NA	NA	NA	NA	NA	NA	NA	NA	NA
Prevotella_7	10010676_ND_VAR_STLOMN_DNA_01	1	NDcollection/10010676-ND-VAR-STLOMN-DNA-01_S11_L001_R1_001.fastq.gz	NDcollection	10010676-ND-VAR-STLOMN-DNA-01_S11_L001_R1_001.fastq.gz	NA	10010676	Healthy	male	68	NA	1.22478	TRUE	NA	NA	NA	NA	NA	NA	NA	NA	NA	NA	NA	NA	NA	NA	NA	NA	NA	NA	NA
Prevotella_7	10010682_ND_VAR_STLOMN_DNA_01	1	NDcollection/10010682-ND-VAR-STLOMN-DNA-01_S12_L001_R1_001.fastq.gz	NDcollection	10010682-ND-VAR-STLOMN-DNA-01_S12_L001_R1_001.fastq.gz	NA	10010682	Healthy	male	52	NA	0.86503	TRUE	NA	NA	NA	NA	NA	NA	NA	NA	NA	NA	NA	NA	NA	NA	NA	NA	NA	NA	NA
Prevotella_7	10010688_ND_VAR_STLOMN_DNA_01	1	NDcollection/10010688-ND-VAR-STLOMN-DNA-01_S1_L001_R1_001.fastq.gz	NDcollection	10010688-ND-VAR-STLOMN-DNA-01_S1_L001_R1_001.fastq.gz	NA	10010688	Healthy	male	60	NA	0.731757	TRUE	NA	NA	NA	NA	NA	NA	NA	NA	NA	NA	NA	NA	NA	NA	NA	NA	NA	NA	NA
Prevotella_7	10011899_ND_VAR_STLOMN_DNA_01	1	NDcollection/10011899-ND-VAR-STLOMN-DNA-01_S2_L001_R1_001.fastq.gz	NDcollection	10011899-ND-VAR-STLOMN-DNA-01_S2_L001_R1_001.fastq.gz	NA	10011899	Healthy	male	65	NA	0.597333	TRUE	NA	NA	NA	NA	NA	NA	NA	NA	NA	NA	NA	NA	NA	NA	NA	NA	NA	NA	NA
Prevotella_7	10011901_ND_VAR_STLOMN_DNA_01	1	NDcollection/10011901-ND-VAR-STLOMN-DNA-01_S3_L001_R1_001.fastq.gz	NDcollection	10011901-ND-VAR-STLOMN-DNA-01_S3_L001_R1_001.fastq.gz	NA	10011901	Healthy	male	62	NA	0.63922	TRUE	NA	NA	NA	NA	NA	NA	NA	NA	NA	NA	NA	NA	NA	NA	NA	NA	NA	NA	NA
Prevotella_7	10012005_ND_VAR_STLOMN_DNA_01	1	NDcollection/10012005-ND-VAR-STLOMN-DNA-01_S13_L001_R1_001.fastq.gz	NDcollection	10012005-ND-VAR-STLOMN-DNA-01_S13_L001_R1_001.fastq.gz	NA	10012005	Healthy	male	78	NA	0.335543	TRUE	NA	NA	NA	NA	NA	NA	NA	NA	NA	NA	NA	NA	NA	NA	NA	NA	NA	NA	NA
Prevotella_7	10012178_ND_VAR_STLOMN_DNA_01	1	NDcollection/10012178-ND-VAR-STLOMN-DNA-01_S14_L001_R1_001.fastq.gz	NDcollection	10012178-ND-VAR-STLOMN-DNA-01_S14_L001_R1_001.fastq.gz	NA	10012178	Healthy	male	51	NA	0.826474	TRUE	NA	NA	NA	NA	NA	NA	NA	NA	NA	NA	NA	NA	NA	NA	NA	NA	NA	NA	NA
Prevotella_7	10012355_ND_VAR_STLOMN_DNA_01	1	NDcollection/10012355-ND-VAR-STLOMN-DNA-01_S15_L001_R1_001.fastq.gz	NDcollection	10012355-ND-VAR-STLOMN-DNA-01_S15_L001_R1_001.fastq.gz	NA	10012355	Healthy	female	52	NA	1.53028	TRUE	NA	NA	NA	NA	NA	NA	NA	NA	NA	NA	NA	NA	NA	NA	NA	NA	NA	NA	NA
Prevotella_7	10012358_ND_VAR_STLOMN_DNA_01	1	NDcollection/10012358-ND-VAR-STLOMN-DNA-01_S16_L001_R1_001.fastq.gz	NDcollection	10012358-ND-VAR-STLOMN-DNA-01_S16_L001_R1_001.fastq.gz	NA	10012358	Healthy	male	55	NA	2.22232	TRUE	NA	NA	NA	NA	NA	NA	NA	NA	NA	NA	NA	NA	NA	NA	NA	NA	NA	NA	NA
Prevotella_7	10012359_ND_VAR_STLOMN_DNA_01	1	NDcollection/10012359-ND-VAR-STLOMN-DNA-01_S4_L001_R1_001.fastq.gz	NDcollection	10012359-ND-VAR-STLOMN-DNA-01_S4_L001_R1_001.fastq.gz	NA	10012359	Healthy	female	62	NA	0.459441	TRUE	NA	NA	NA	NA	NA	NA	NA	NA	NA	NA	NA	NA	NA	NA	NA	NA	NA	NA	NA
Prevotella_7	10012367_ND_VAR_STLOMN_DNA_01	1	NDcollection/10012367-ND-VAR-STLOMN-DNA-01_S6_L001_R1_001.fastq.gz	NDcollection	10012367-ND-VAR-STLOMN-DNA-01_S6_L001_R1_001.fastq.gz	NA	10012367	Healthy	female	56	NA	0.832868	TRUE	NA	NA	NA	NA	NA	NA	NA	NA	NA	NA	NA	NA	NA	NA	NA	NA	NA	NA	NA
Prevotella_7	10012371_ND_VAR_STLOMN_DNA_01	1	NDcollection/10012371-ND-VAR-STLOMN-DNA-01_S7_L001_R1_001.fastq.gz	NDcollection	10012371-ND-VAR-STLOMN-DNA-01_S7_L001_R1_001.fastq.gz	NA	10012371	Healthy	female	59	NA	0.58185	TRUE	NA	NA	NA	NA	NA	NA	NA	NA	NA	NA	NA	NA	NA	NA	NA	NA	NA	NA	NA
Prevotella_7	10012405_ND_VAR_STLOMN_DNA_01	1	NDcollection/10012405-ND-VAR-STLOMN-DNA-01_S17_L001_R1_001.fastq.gz	NDcollection	10012405-ND-VAR-STLOMN-DNA-01_S17_L001_R1_001.fastq.gz	NA	10012405	Healthy	male	63	NA	3.67282	TRUE	NA	NA	NA	NA	NA	NA	NA	NA	NA	NA	NA	NA	NA	NA	NA	NA	NA	NA	NA
Prevotella_7	10012409_ND_VAR_STLOMN_DNA_01	1	NDcollection/10012409-ND-VAR-STLOMN-DNA-01_S12_L001_R1_001.fastq.gz	NDcollection	10012409-ND-VAR-STLOMN-DNA-01_S12_L001_R1_001.fastq.gz	NA	10012409	Healthy	male	71	NA	0.621381	TRUE	NA	NA	NA	NA	NA	NA	NA	NA	NA	NA	NA	NA	NA	NA	NA	NA	NA	NA	NA
Prevotella_7	10012417_ND_VAR_STLOMN_DNA_01	1	NDcollection/10012417-ND-VAR-STLOMN-DNA-01_S38_L001_R1_001.fastq.gz	NDcollection	10012417-ND-VAR-STLOMN-DNA-01_S38_L001_R1_001.fastq.gz	NA	10012417	Healthy	female	62	NA	2.39102	TRUE	NA	NA	NA	NA	NA	NA	NA	NA	NA	NA	NA	NA	NA	NA	NA	NA	NA	NA	NA
Prevotella_7	10012632_ND_VAR_STLOMN_DNA_01	1	NDcollection/10012632-ND-VAR-STLOMN-DNA-01_S18_L001_R1_001.fastq.gz	NDcollection	10012632-ND-VAR-STLOMN-DNA-01_S18_L001_R1_001.fastq.gz	NA	10012632	Healthy	male	60	NA	1.41622	TRUE	NA	NA	NA	NA	NA	NA	NA	NA	NA	NA	NA	NA	NA	NA	NA	NA	NA	NA	NA
Prevotella_7	10012633_ND_VAR_STLOMN_DNA_01	1	NDcollection/10012633-ND-VAR-STLOMN-DNA-01_S41_L001_R1_001.fastq.gz	NDcollection	10012633-ND-VAR-STLOMN-DNA-01_S41_L001_R1_001.fastq.gz	NA	10012633	Healthy	female	71	NA	1.24519	TRUE	NA	NA	NA	NA	NA	NA	NA	NA	NA	NA	NA	NA	NA	NA	NA	NA	NA	NA	NA
Prevotella_7	10012634_ND_VAR_STLOMN_DNA_01	5295.82	NDcollection/10012634-ND-VAR-STLOMN-DNA-01_S19_L001_R1_001.fastq.gz	NDcollection	10012634-ND-VAR-STLOMN-DNA-01_S19_L001_R1_001.fastq.gz	NA	10012634	Healthy	male	50	NA	0.998901	TRUE	NA	NA	NA	NA	NA	NA	NA	NA	NA	NA	NA	NA	NA	NA	NA	NA	NA	NA	NA
Prevotella_7	10012635_ND_VAR_STLOMN_DNA_01	112.652	NDcollection/10012635-ND-VAR-STLOMN-DNA-01_S20_L001_R1_001.fastq.gz	NDcollection	10012635-ND-VAR-STLOMN-DNA-01_S20_L001_R1_001.fastq.gz	NA	10012635	Healthy	male	59	NA	1.40615	TRUE	NA	NA	NA	NA	NA	NA	NA	NA	NA	NA	NA	NA	NA	NA	NA	NA	NA	NA	NA
Prevotella_7	10012636_ND_VAR_STLOMN_DNA_01	1	NDcollection/10012636-ND-VAR-STLOMN-DNA-01_S21_L001_R1_001.fastq.gz	NDcollection	10012636-ND-VAR-STLOMN-DNA-01_S21_L001_R1_001.fastq.gz	NA	10012636	Healthy	female	54	NA	2.75074	TRUE	NA	NA	NA	NA	NA	NA	NA	NA	NA	NA	NA	NA	NA	NA	NA	NA	NA	NA	NA
Prevotella_7	10012637_ND_VAR_STLOMN_DNA_01	1	NDcollection/10012637-ND-VAR-STLOMN-DNA-01_S22_L001_R1_001.fastq.gz	NDcollection	10012637-ND-VAR-STLOMN-DNA-01_S22_L001_R1_001.fastq.gz	NA	10012637	Healthy	female	66	NA	0.904959	TRUE	NA	NA	NA	NA	NA	NA	NA	NA	NA	NA	NA	NA	NA	NA	NA	NA	NA	NA	NA
Prevotella_7	10012639_ND_VAR_STLOMN_DNA_01	1	NDcollection/10012639-ND-VAR-STLOMN-DNA-01_S42_L001_R1_001.fastq.gz	NDcollection	10012639-ND-VAR-STLOMN-DNA-01_S42_L001_R1_001.fastq.gz	NA	10012639	Healthy	male	77	NA	1.29133	TRUE	NA	NA	NA	NA	NA	NA	NA	NA	NA	NA	NA	NA	NA	NA	NA	NA	NA	NA	NA
Prevotella_7	10012640_ND_VAR_STLOMN_DNA_01	1	NDcollection/10012640-ND-VAR-STLOMN-DNA-01_S23_L001_R1_001.fastq.gz	NDcollection	10012640-ND-VAR-STLOMN-DNA-01_S23_L001_R1_001.fastq.gz	NA	10012640	Healthy	female	68	NA	0.726395	TRUE	NA	NA	NA	NA	NA	NA	NA	NA	NA	NA	NA	NA	NA	NA	NA	NA	NA	NA	NA
Prevotella_7	10012642_ND_VAR_STLOMN_DNA_01	1	NDcollection/10012642-ND-VAR-STLOMN-DNA-01_S57_L001_R1_001.fastq.gz	NDcollection	10012642-ND-VAR-STLOMN-DNA-01_S57_L001_R1_001.fastq.gz	NA	10012642	Healthy	male	73	NA	1.11205	TRUE	NA	NA	NA	NA	NA	NA	NA	NA	NA	NA	NA	NA	NA	NA	NA	NA	NA	NA	NA
Prevotella_7	10012643_ND_VAR_STLOMN_DNA_01	1	NDcollection/10012643-ND-VAR-STLOMN-DNA-01_S24_L001_R1_001.fastq.gz	NDcollection	10012643-ND-VAR-STLOMN-DNA-01_S24_L001_R1_001.fastq.gz	NA	10012643	Healthy	male	65	NA	0.498615	TRUE	NA	NA	NA	NA	NA	NA	NA	NA	NA	NA	NA	NA	NA	NA	NA	NA	NA	NA	NA
Prevotella_7	10012644_ND_VAR_STLOMN_DNA_01	1	NDcollection/10012644-ND-VAR-STLOMN-DNA-01_S58_L001_R1_001.fastq.gz	NDcollection	10012644-ND-VAR-STLOMN-DNA-01_S58_L001_R1_001.fastq.gz	NA	10012644	Healthy	female	58	NA	1.12102	TRUE	NA	NA	NA	NA	NA	NA	NA	NA	NA	NA	NA	NA	NA	NA	NA	NA	NA	NA	NA
Prevotella_7	10012645_ND_VAR_STLOMN_DNA_01	1	NDcollection/10012645-ND-VAR-STLOMN-DNA-01_S59_L001_R1_001.fastq.gz	NDcollection	10012645-ND-VAR-STLOMN-DNA-01_S59_L001_R1_001.fastq.gz	NA	10012645	Healthy	female	58	NA	0.73493	TRUE	NA	NA	NA	NA	NA	NA	NA	NA	NA	NA	NA	NA	NA	NA	NA	NA	NA	NA	NA
Prevotella_7	10012646_ND_VAR_STLOMN_DNA_01	1	NDcollection/10012646-ND-VAR-STLOMN-DNA-01_S25_L001_R1_001.fastq.gz	NDcollection	10012646-ND-VAR-STLOMN-DNA-01_S25_L001_R1_001.fastq.gz	NA	10012646	Healthy	male	68	NA	1.20585	TRUE	NA	NA	NA	NA	NA	NA	NA	NA	NA	NA	NA	NA	NA	NA	NA	NA	NA	NA	NA
Prevotella_7	10012647_ND_VAR_STLOMN_DNA_01	1	NDcollection/10012647-ND-VAR-STLOMN-DNA-01_S26_L001_R1_001.fastq.gz	NDcollection	10012647-ND-VAR-STLOMN-DNA-01_S26_L001_R1_001.fastq.gz	NA	10012647	Healthy	male	65	NA	1.14423	TRUE	NA	NA	NA	NA	NA	NA	NA	NA	NA	NA	NA	NA	NA	NA	NA	NA	NA	NA	NA
Prevotella_7	10012648_ND_VAR_STLOMN_DNA_01	1	NDcollection/10012648-ND-VAR-STLOMN-DNA-01_S60_L001_R1_001.fastq.gz	NDcollection	10012648-ND-VAR-STLOMN-DNA-01_S60_L001_R1_001.fastq.gz	NA	10012648	Healthy	male	64	NA	0.889418	TRUE	NA	NA	NA	NA	NA	NA	NA	NA	NA	NA	NA	NA	NA	NA	NA	NA	NA	NA	NA
Prevotella_7	10013271_ND_VAR_STLOMN_DNA_01	1	NDcollection/10013271-ND-VAR-STLOMN-DNA-01_S27_L001_R1_001.fastq.gz	NDcollection	10013271-ND-VAR-STLOMN-DNA-01_S27_L001_R1_001.fastq.gz	NA	10013271	Healthy	male	52	Progressive Supranuclear Palsy	1.23705	TRUE	NA	NA	NA	NA	NA	NA	NA	NA	NA	NA	NA	NA	NA	NA	NA	NA	NA	NA	NA
Prevotella_7	10013280_ND_VAR_STLOMN_DNA_01	1	NDcollection/10013280-ND-VAR-STLOMN-DNA-01_S28_L001_R1_001.fastq.gz	NDcollection	10013280-ND-VAR-STLOMN-DNA-01_S28_L001_R1_001.fastq.gz	NA	10013280	Healthy	male	52	Parkinson's Disease	2.03436	TRUE	NA	NA	NA	NA	NA	NA	NA	NA	NA	NA	NA	NA	NA	NA	NA	NA	NA	NA	NA
Prevotella_7	10013287_ND_VAR_STLOMN_DNA_01	1	NDcollection/10013287-ND-VAR-STLOMN-DNA-01_S29_L001_R1_001.fastq.gz	NDcollection	10013287-ND-VAR-STLOMN-DNA-01_S29_L001_R1_001.fastq.gz	NA	10013287	Healthy	female	56	NA	2.60646	TRUE	NA	NA	NA	NA	NA	NA	NA	NA	NA	NA	NA	NA	NA	NA	NA	NA	NA	NA	NA
Prevotella_7	10013721_ND_VAR_STLOMN_DNA_01	4.28801	NDcollection/10013721-ND-VAR-STLOMN-DNA-01_S30_L001_R1_001.fastq.gz	NDcollection	10013721-ND-VAR-STLOMN-DNA-01_S30_L001_R1_001.fastq.gz	NA	10013721	Healthy	male	54	NA	1.21654	TRUE	NA	NA	NA	NA	NA	NA	NA	NA	NA	NA	NA	NA	NA	NA	NA	NA	NA	NA	NA
Streptococcus	314196_SOCS_CHL_STL_DNA	1017.68	20170201 - SOCS STL Samples/314196_S37_L001_R1_001.fastq.gz	20170201 - SOCS STL Samples	314196_S37_L001_R1_001.fastq.gz	1	314196	Cancer	male	72	adenocarcinoma ascending colon well differentiated	0.89605	TRUE	1	4	0//0.5	314196_SOCS_CHL_STL_DNA//786207_SOCS_CHL_STL_DNA	no//no	222	0	222	1	2011	withdrew consent	1	surgery	ascending colon	G1	t2	n0	mx	NA
Streptococcus	314132_SOCS_CHL_STL_DNA	60.1477	20170201 - SOCS STL Samples/314132_S35_L001_R1_001.fastq.gz	20170201 - SOCS STL Samples	314132_S35_L001_R1_001.fastq.gz	2	314132	Cancer	male	65	colon adenocarcinoma sigmoid well differentiated	1.21729	TRUE	1	2	0	314132_SOCS_CHL_STL_DNA	no	1316	0	1316	0	2011	not_applicable	7	surgery	sigmoid colon	G1	t3	n0	m0	2a
Streptococcus	314164_SOCS_CHL_STL_DNA	79.0961	20170201 - SOCS STL Samples/314164_S36_L001_R1_001.fastq.gz	20170201 - SOCS STL Samples	314164_S36_L001_R1_001.fastq.gz	3	314164	Cancer	male	80	adenocarcinome moyen differencie du transverse	1.29328	TRUE	1	2	0	314164_SOCS_CHL_STL_DNA	no	215	0	NA	NA	2011	lost at follow-up	1	surgery	transverse colon	G2	t3	n0	mx	NA
Streptococcus	352640_SOCS_CHL_STL_DNA	1417.44	20170201 - SOCS STL Samples/352640_S46_L001_R1_001.fastq.gz	20170201 - SOCS STL Samples	352640_S46_L001_R1_001.fastq.gz	4	352640	Cancer	male	67	colon adenocarcinoma ascending	1.18749	TRUE	1	2	0	352640_SOCS_CHL_STL_DNA	no	215	0	NA	NA	2011	lost at follow-up	1	surgery	ascending colon	NA	t3	n0	mx	NA
Streptococcus	352416_SOCS_CHL_STL_DNA	263.864	20170201 - SOCS STL Samples/352416_S39_L001_R1_001.fastq.gz	20170201 - SOCS STL Samples	352416_S39_L001_R1_001.fastq.gz	5	352416	Healthy	male	58	NA	0.460314	TRUE	1	2	0	352416_SOCS_CHL_STL_DNA	no	NA	NA	NA	NA	2011	NA	NA	NA	NA	NA	NA	NA	NA	NA
Streptococcus	352448_SOCS_CHL_STL_DNA	340.514	20170201 - SOCS STL Samples/352448_S40_L001_R1_001.fastq.gz	20170201 - SOCS STL Samples	352448_S40_L001_R1_001.fastq.gz	6	352448	Cancer	male	56	mucinous adenocarcinoma transverse colon poorly differentiated	0.751073	TRUE	1	2	0	352448_SOCS_CHL_STL_DNA	no	1045	0	1045	0	2011	withdrew consent	2	surgery	transverse colon	G3	t2	n0	mx	NA
Streptococcus	352512_SOCS_CHL_STL_DNA	2.71898	20170201 - SOCS STL Samples/352512_S42_L001_R1_001.fastq.gz	20170201 - SOCS STL Samples	352512_S42_L001_R1_001.fastq.gz	7	352512	Cancer	female	65	adenocarcinoma moderately differentiated grade 2 of the descending colon	1.74522	TRUE	1	2	0	352512_SOCS_CHL_STL_DNA	no	978	0	NA	NA	2011	lost at follow-up	2	surgery	descending colon	G2	t3	n0	unknown	NA
Streptococcus	352480_SOCS_CHL_STL_DNA	4.7295	20170201 - SOCS STL Samples/352480_S41_L001_R1_001.fastq.gz	20170201 - SOCS STL Samples	352480_S41_L001_R1_001.fastq.gz	8	352480	Cancer	female	68	sigmoid colon cancer well differentiated	1.07253	TRUE	1	2	0	352480_SOCS_CHL_STL_DNA	no	980	0	NA	NA	2011	not_applicable	3	surgery	sigmoid colon	G1	t3	n0	m0	2a
Streptococcus	352608_SOCS_CHL_STL_DNA	20.9319	20170201 - SOCS STL Samples/352608_S45_L001_R1_001.fastq.gz	20170201 - SOCS STL Samples	352608_S45_L001_R1_001.fastq.gz	9	352608	Cancer	male	71	moderately differentiated adenocarcinoma of the sigmoid	0.702393	TRUE	1	2	0	352608_SOCS_CHL_STL_DNA	no	1002	0	1002	1	2011	not_applicable	1	surgery	sigmoid colon	G2	t2	n0	unknown	NA
Streptococcus	352384_SOCS_CHL_STL_DNA	157.071	20170201 - SOCS STL Samples/352384_S38_L001_R1_001.fastq.gz	20170201 - SOCS STL Samples	352384_S38_L001_R1_001.fastq.gz	10	352384	Cancer	male	83	moderately differentiated adenocarcinoma of the descending colon	1.08925	TRUE	1	2	0	352384_SOCS_CHL_STL_DNA	no	60	1	NA	NA	2011	death	NA	surgery	descending colon	G2	t3	n1b	unknown	NA
Streptococcus	352672_SOCS_CHL_STL_DNA	815.009	20170201 - SOCS STL Samples/352672_S47_L001_R1_001.fastq.gz	20170201 - SOCS STL Samples	352672_S47_L001_R1_001.fastq.gz	11	352672	Cancer	male	84	suspected colon canceradenome tubulo-villeux avec dysplasie de haut grade	0.885739	TRUE	1	2	0	352672_SOCS_CHL_STL_DNA	no	2213	1	NA	NA	2011	death	3	surgery	NA	NA	t3	n0	mx	1c
Streptococcus	352576_SOCS_CHL_STL_DNA	219.543	20170201 - SOCS STL Samples/352576_S44_L001_R1_001.fastq.gz	20170201 - SOCS STL Samples	352576_S44_L001_R1_001.fastq.gz	12	352576	Healthy	female	70	adenoma of the sigmoid colon	1.45052	TRUE	1	2	0	352576_SOCS_CHL_STL_DNA	no	716	0	NA	NA	2011	lost at follow-up	1	surgery	sigmoid colon	NA	tx	n0	unknown	NA
Streptococcus	352544_SOCS_CHL_STL_DNA	10857.7	20170201 - SOCS STL Samples/352544_S43_L001_R1_001.fastq.gz	20170201 - SOCS STL Samples	352544_S43_L001_R1_001.fastq.gz	13	352544	Cancer	male	80	wel differentiated adenocarcinoma of the sigmoid colon	0.0548968	TRUE	1	2	0	352544_SOCS_CHL_STL_DNA	no	1098	0	1098	0	2011	not_applicable	2	surgery	sigmoid colon	G1	t4a	n0	unknown	NA
Streptococcus	659041_SOCS_CHL_STL_DNA	88.7567	20170201 - SOCS STL Samples/659041_S50_L001_R1_001.fastq.gz	20170201 - SOCS STL Samples	659041_S50_L001_R1_001.fastq.gz	14	659041	Cancer	male	81	well differentiated adenocarcinoma of the sigmoid	1.45858	TRUE	1	2	0	659041_SOCS_CHL_STL_DNA	no	973	0	973	0	2011	not_applicable	2	surgery	sigmoid colon	G1	t3	n2b	m1a	4a
Streptococcus	658945_SOCS_CHL_STL_DNA	306.07	20170201 - SOCS STL Samples/658945_S48_L001_R1_001.fastq.gz	20170201 - SOCS STL Samples	658945_S48_L001_R1_001.fastq.gz	15	658945	Cancer	female	67	adecarcinoma of the sigmoid colon - moderately differentiated	0.944046	TRUE	1	2	0	658945_SOCS_CHL_STL_DNA	no	1019	0	1019	0	2011	not_applicable	2	surgery	sigmoid colon	G2	t3	n0	mx	2
Streptococcus	1293818_SOCS_CHL_STL_DNA_01_C_S28	8.05306	20170201 - SOCS STL Samples/1293818-SOCS-CHL-STL-DNA-01-C_S28_L001_R1_001.fastq.gz	20170201 - SOCS STL Samples	1293818-SOCS-CHL-STL-DNA-01-C_S28_L001_R1_001.fastq.gz	19	1293818	Healthy	female	61	adenoma	2.55208	TRUE	1	2	0	1293818-SOCS-CHL-STL-DNA-01-C_S28	no	NA	NA	NA	NA	2012	lost at follow-up	NA	surgery	NA	NA	unknown	unknown	unknown	NA
Streptococcus	1294804_SOCS_ZTA_STL_DNA_01_A_S23	74.255	20170201 - SOCS STL Samples/1294804-SOCS-ZTA-STL-DNA-01-A_S23_L001_R1_001.fastq.gz	20170201 - SOCS STL Samples	1294804-SOCS-ZTA-STL-DNA-01-A_S23_L001_R1_001.fastq.gz	20	1294804	Cancer	male	78	tubulovilous adenoma-severe dysplasia	0.641594	TRUE	2	2	0	1294804-SOCS-ZTA-STL-DNA-01-A_S23	no	1996	1	1147	0	2012	death	2	surgery//radiotherapy//chemotherapy	NA	NA	t3	n1	m0	3b
Streptococcus	1896846_SOCS_CHEM_STL_DNA_01_C_S73	282.992	20170201 - SOCS STL Samples/1896846-SOCS-CHEM-STL-DNA-01-C_S73_L001_R1_001.fastq.gz	20170201 - SOCS STL Samples	1896846-SOCS-CHEM-STL-DNA-01-C_S73_L001_R1_001.fastq.gz	24	1896846	Cancer	male	66	colon adenocarcinoma	0.219865	TRUE	4	2	0	1896846-SOCS-CHEM-STL-DNA-01-C_S73	no	1174	0	790	1	2012	not_applicable	3	surgery//radiotherapy//chemotherapy	NA	NA	t3	n2b	m1b	4b
Streptococcus	1896878_SOCS_CHEM_STL_DNA_01_C_S21	22.1278	20170201 - SOCS STL Samples/1896878-SOCS-CHEM-STL-DNA-01-C_S21_L001_R1_001.fastq.gz	20170201 - SOCS STL Samples	1896878-SOCS-CHEM-STL-DNA-01-C_S21_L001_R1_001.fastq.gz	32	1896878	Cancer	male	76	well differentiated adenocarcinoma of the sigmoid colon	0.615303	TRUE	4	4	0//3	1896878-SOCS-CHEM-STL-DNA-01-C_S21//10010100-SOCS-VAR-STLOMN-DNA-01	no//yes	1911	0	1911	1	2013	not_applicable	4	surgery	sigmoid colon	G1	t3	n1a	mx	NA
Streptococcus	2457183_SOCS_CHEM_STL_DNA_01_A_S70	598.398	20170201 - SOCS STL Samples/2457183-SOCS-CHEM-STL-DNA-01-A_S70_L001_R1_001.fastq.gz	20170201 - SOCS STL Samples	2457183-SOCS-CHEM-STL-DNA-01-A_S70_L001_R1_001.fastq.gz	35	2457183	Cancer	female	65	well differentiated adenocarcinoma of the right colon	0.726484	TRUE	4	2	0	2457183-SOCS-CHEM-STL-DNA-01-A_S70	no	NA	1	NA	NA	2013	death	NA	surgery	ascending colon	G1	t3	n0	mx	NA
Streptococcus	2457151_SOCS_CHEM_STL_DNA_01_C_S18	188.003	20170201 - SOCS STL Samples/2457151-SOCS-CHEM-STL-DNA-01-C_S18_L001_R1_001.fastq.gz	20170201 - SOCS STL Samples	2457151-SOCS-CHEM-STL-DNA-01-C_S18_L001_R1_001.fastq.gz	38	2457151	Cancer	male	86	moderately differentiated adenocarcinoma of the right colon	1.22458	TRUE	4	2	0	2457151-SOCS-CHEM-STL-DNA-01-C_S18	no	516	1	NA	NA	2013	death	NA	surgery	ascending colon	G2	t4a	n1b	mx	NA
Streptococcus	1896814_SOCS_CHEM_STL_DNA_01_B_S54	12.6843	20170201 - SOCS STL Samples/1896814-SOCS-CHEM-STL-DNA-01-B_S54_L001_R1_001.fastq.gz	20170201 - SOCS STL Samples	1896814-SOCS-CHEM-STL-DNA-01-B_S54_L001_R1_001.fastq.gz	39	1896814	Cancer	male	61	moderately differentiated adenocarcinoma left colon	0.684682	TRUE	4	4	0//3	1896814-SOCS-CHEM-STL-DNA-01-B_S54//10010406-SOCS-CHEM-STLOMN-DNA-01-B_S55	no//yes	1874	0	1874	0	2013	not_applicable	4	surgery	descending colon	G2	t3	n0	mx	NA
Streptococcus	3537806_SOCS_CHEM_STL_DNA_01_C_S69	97.2561	20170201 - SOCS STL Samples/3537806-SOCS-CHEM-STL-DNA-01-C_S69_L001_R1_001.fastq.gz	20170201 - SOCS STL Samples	3537806-SOCS-CHEM-STL-DNA-01-C_S69_L001_R1_001.fastq.gz	70	3537806	Cancer	male	72	moderately differentiated adenocarcinoma of the rectosigmoid junction	1.00773	TRUE	4	6	0//2//2.5	3537806-SOCS-CHEM-STL-DNA-01-C_S69//10010744_SOCS_VAR_STLOMN_DNA//10010741-SOCS-VAR-STLOMN-DNA-01	no//yes//yes	1445	0	NA	NA	2014	not_applicable	7	surgery	sigmoid colon	G2	t3	n1a	mx	NA
Streptococcus	2457119_SOCS_CHEM_STL_DNA	29.5534	20170201 - SOCS STL Samples/2457119_S55_L001_R1_001.fastq.gz	20170201 - SOCS STL Samples	2457119_S55_L001_R1_001.fastq.gz	71	2457119	Cancer	female	39	moderately differentiated adenocarcinoma of the rectosigmoid junction	2.10133	TRUE	4	6	0//2//2.5	2457119_SOCS_CHEM_STL_DNA//10010758-SOCS-VAR-STLOMN-DNA-01//10012780-SOCS-VAR-STLOMN-DNA-01	no//yes//yes	1428	0	1428	0	2014	not_applicable	7	surgery	sigmoid colon	G2	t3	n2b	mx	NA
Streptococcus	10007208_SOCS_CHEM_STL_DNA	496.661	20170201 - SOCS STL Samples/10007208_S54_L001_R1_001.fastq.gz	20170201 - SOCS STL Samples	10007208_S54_L001_R1_001.fastq.gz	81	10007208	Cancer	male	59	moderately differentiated adenocarcinoma of the splenic flexure	1.58374	TRUE	4	6	0//0.5//2	10007208_SOCS_CHEM_STL_DNA//10010756-SOCS-VAR-STLOMN-DNA-01//10010760-SOCS-VAR-STLOMN-DNA-01	no//yes//yes	929	0	581	1	2014	lost at follow-up	5	surgery	splenic flexure	G2	t4a	n2b	m0	3c
Streptococcus	10007207_SOCS_CHEM_STL_DNA	1119.89	20170201 - SOCS STL Samples/10007207_S53_L001_R1_001.fastq.gz	20170201 - SOCS STL Samples	10007207_S53_L001_R1_001.fastq.gz	82	10007207	Cancer	female	76	colon ulcero proliferative tumor well differentiated adenocarcinoma transverse colon	5.44557	TRUE	4	2	0	10007207_SOCS_CHEM_STL_DNA	no	NA	NA	NA	NA	2014	withdrew consent	NA	surgery	transverse colon	G1	t3	n0	mx	NA
Streptococcus	3537710_SOCS_CHEM_STL_DNA	1801.89	20170201 - SOCS STL Samples/3537710_S56_L001_R1_001.fastq.gz	20170201 - SOCS STL Samples	3537710_S56_L001_R1_001.fastq.gz	88	3537710	Cancer	male	68	well differentiated adenocarcinoma right colon	1.23939	TRUE	4	6	0//0//0.5	3537710_SOCS_CHEM_STL_DNA//10010747_SOCS_VAR_STLOMN_DNA//10011436-SOCS-VAR-STLOMN-DNA-01	no//yes//yes	796	0	796	0	2015	lost at follow-up	4	surgery	ascending colon	G1	t1	n0	m0	1
Streptococcus	10007202_SOCS_CHEM_STL_DNA	1	20170201 - SOCS STL Samples/10007202_S52_L001_R1_001.fastq.gz	20170201 - SOCS STL Samples	10007202_S52_L001_R1_001.fastq.gz	90	10007202	Cancer	male	79	moderately differentiated adenocarcinoma of the sigmoid	0.582745	TRUE	4	2	0	10007202_SOCS_CHEM_STL_DNA	no	817	1	621	1	2015	death	2	surgery	sigmoid colon	G2	t3	n2b	m1a	4a
Streptococcus	10010095_SOCS_VAR_STLOMN_DNA	8.44227	20170201 - SOCS STL Samples/10010095_S13_L001_R1_001.fastq.gz	20170201 - SOCS STL Samples	10010095_S13_L001_R1_001.fastq.gz	95	10010095	Cancer	male	76	recto-sigmoid adenocarcinoma moderately differentiated	0.671838	TRUE	4	4	0//0	10010095_SOCS_VAR_STLOMN_DNA//10012786-SOCS-VAR-STLOMN-DNA-01	yes//yes	955	0	955	0	2016	withdrew consent	2	surgery	sigmoid colon	G2	t2	n0	m0	1
Streptococcus	10010104_SOCS_VAR_STLOMN_DNA	37.8548	20170201 - SOCS STL Samples/10010104_S19_L001_R1_001.fastq.gz	20170201 - SOCS STL Samples	10010104_S19_L001_R1_001.fastq.gz	97	10010104	Cancer	male	70	carcinoma rectum	1.79081	TRUE	4	2	0	10010104_SOCS_VAR_STLOMN_DNA	yes	NA	NA	NA	NA	2016	withdrew consent	NA	surgery//radiotherapy	rectum	NA	t3	nx	m1	4
Streptococcus	10010413_SOCS_CHEM_STLOMN_DNA	12.0107	20170201 - SOCS STL Samples/10010413_S27_L001_R1_001.fastq.gz	20170201 - SOCS STL Samples	10010413_S27_L001_R1_001.fastq.gz	99	10010413	Cancer	female	56	right colon cancer moderately differentiated adenocarcinoma	1.08985	TRUE	4	4	0//0	10010413_SOCS_CHEM_STLOMN_DNA//10010413-SOCS-CHEM-STLOMN-DNA-01	yes//yes	1128	0	1128	0	2016	not_applicable	5	surgery	ascending colon	G2	t3	n0	m0	2a
Streptococcus	10010413_SOCS_CHEM_STLOMN_DNA_01	12.0107	20170201 - SOCS STL Samples/10010413_S27_L001_R1_001.fastq.gz	20170201 - SOCS STL Samples	10010413_S27_L001_R1_001.fastq.gz	99	10010413	Cancer	female	56	right colon cancer moderately differentiated adenocarcinoma	1.08985	TRUE	4	4	0//0	10010413_SOCS_CHEM_STLOMN_DNA//10010413-SOCS-CHEM-STLOMN-DNA-01	yes//yes	1128	0	1128	0	2016	not_applicable	5	surgery	ascending colon	G2	t3	n0	m0	2a
Streptococcus	10010407_SOCS_CHEM_STLOMN_DNA	66.1108	20170201 - SOCS STL Samples/10010407_S23_L001_R1_001.fastq.gz	20170201 - SOCS STL Samples	10010407_S23_L001_R1_001.fastq.gz	100	10010407	Cancer	male	70	rectosigmoid moderately differentiated adenocarcinoma	0.906148	TRUE	4	6	0//0//2.5	10010407_SOCS_CHEM_STLOMN_DNA//10010407-SOCS-CHEM-STLOMN-DNA-01//10022771-SOCS-VAR-STLOMN-DNA-01:	yes//yes//yes	1141	0	1141	0	2016	not_applicable	2	surgery	sigmoid colon	G2	t4a	n2b	m0	3c
Streptococcus	10010407_SOCS_CHEM_STLOMN_DNA_01	66.1108	20170201 - SOCS STL Samples/10010407_S23_L001_R1_001.fastq.gz	20170201 - SOCS STL Samples	10010407_S23_L001_R1_001.fastq.gz	100	10010407	Cancer	male	70	rectosigmoid moderately differentiated adenocarcinoma	0.906148	TRUE	4	6	0//0//2.5	10010407_SOCS_CHEM_STLOMN_DNA//10010407-SOCS-CHEM-STLOMN-DNA-01//10022771-SOCS-VAR-STLOMN-DNA-01:	yes//yes//yes	1141	0	1141	0	2016	not_applicable	2	surgery	sigmoid colon	G2	t4a	n2b	m0	3c
Streptococcus	10010759_SOCS_VAR_STLOMN_DNA	119.973	20170201 - SOCS STL Samples/10010759_S34_L001_R1_001.fastq.gz	20170201 - SOCS STL Samples	10010759_S34_L001_R1_001.fastq.gz	101	10010759	Cancer	male	67	adenocarcinome invasif du rectum de bas grade histologique	1.7483	TRUE	4	6	0//0//2.5	10010759_SOCS_VAR_STLOMN_DNA//10010759-SOCS-VAR-STLOMN-DNA-01//10022764-SOCS-VAR-STLOMN-DNA-01	yes//yes//yes	1136	0	1136	0	2016	not_applicable	4	surgery	rectum	NA	t3	n0	m0	2a
Streptococcus	10010759_SOCS_VAR_STLOMN_DNA_01	119.973	20170201 - SOCS STL Samples/10010759_S34_L001_R1_001.fastq.gz	20170201 - SOCS STL Samples	10010759_S34_L001_R1_001.fastq.gz	101	10010759	Cancer	male	67	adenocarcinome invasif du rectum de bas grade histologique	1.7483	TRUE	4	6	0//0//2.5	10010759_SOCS_VAR_STLOMN_DNA//10010759-SOCS-VAR-STLOMN-DNA-01//10022764-SOCS-VAR-STLOMN-DNA-01	yes//yes//yes	1136	0	1136	0	2016	not_applicable	4	surgery	rectum	NA	t3	n0	m0	2a
Streptococcus	10010746_SOCS_VAR_STLOMN_DNA	102.69	20170201 - SOCS STL Samples/10010746_S30_L001_R1_001.fastq.gz	20170201 - SOCS STL Samples	10010746_S30_L001_R1_001.fastq.gz	102	10010746	Cancer	female	75	moderately differentiated rectal adenocarcinoma	1.25873	TRUE	4	8	0//0//0.5//2.5	10010746_SOCS_VAR_STLOMN_DNA//10010746-SOCS-VAR-STLOMN-DNA-01//10010748-SOCS-VAR-STLOMN-DNA-01//10022768-SOCS-VAR-STLOMN-DNA-01	yes//yes//yes//yes	1123	0	1123	0	2016	not_applicable	5	surgery	rectum	G2	t3	n0	mx	NA
Streptococcus	10010746_SOCS_VAR_STLOMN_DNA_01	102.69	20170201 - SOCS STL Samples/10010746_S30_L001_R1_001.fastq.gz	20170201 - SOCS STL Samples	10010746_S30_L001_R1_001.fastq.gz	102	10010746	Cancer	female	75	moderately differentiated rectal adenocarcinoma	1.25873	TRUE	4	8	0//0//0.5//2.5	10010746_SOCS_VAR_STLOMN_DNA//10010746-SOCS-VAR-STLOMN-DNA-01//10010748-SOCS-VAR-STLOMN-DNA-01//10022768-SOCS-VAR-STLOMN-DNA-01	yes//yes//yes//yes	1123	0	1123	0	2016	not_applicable	5	surgery	rectum	G2	t3	n0	mx	NA
Streptococcus	10010751_SOCS_VAR_STLOMN_DNA	124.237	20170201 - SOCS STL Samples/10010751_S33_L001_R1_001.fastq.gz	20170201 - SOCS STL Samples	10010751_S33_L001_R1_001.fastq.gz	103	10010751	Cancer	male	70	moderately differentiated adenocarcinoma left colon	1.54175	TRUE	4	4	0//0	10010751_SOCS_VAR_STLOMN_DNA//10010751-SOCS-VAR-STLOMN-DNA-01	yes//yes	NA	1	NA	NA	2016	death	NA	surgery//chemotherapy	descending colon	G2	t3	n0	unknown	NA
Streptococcus	10010751_SOCS_VAR_STLOMN_DNA_01	124.237	20170201 - SOCS STL Samples/10010751_S33_L001_R1_001.fastq.gz	20170201 - SOCS STL Samples	10010751_S33_L001_R1_001.fastq.gz	103	10010751	Cancer	male	70	moderately differentiated adenocarcinoma left colon	1.54175	TRUE	4	4	0//0	10010751_SOCS_VAR_STLOMN_DNA//10010751-SOCS-VAR-STLOMN-DNA-01	yes//yes	NA	1	NA	NA	2016	death	NA	surgery//chemotherapy	descending colon	G2	t3	n0	unknown	NA
Streptococcus	10010749_SOCS_VAR_STLOMN_DNA	13.5592	20170201 - SOCS STL Samples/10010749_S32_L001_R1_001.fastq.gz	20170201 - SOCS STL Samples	10010749_S32_L001_R1_001.fastq.gz	104	10010749	Cancer	male	70	sigmoid cancer moderately differentiated adenocarcinoma	0.636984	TRUE	4	6	0//0//0.5	10010749_SOCS_VAR_STLOMN_DNA//10010749-SOCS-VAR-STLOMN-DNA-01//10012795-SOCS-VAR-STLOMN-DNA-01	yes//yes//yes	1114	0	NA	NA	2016	not_applicable	6	surgery	sigmoid colon	G2	t3	n1b	m0	3
Streptococcus	10010749_SOCS_VAR_STLOMN_DNA_01	13.5592	20170201 - SOCS STL Samples/10010749_S32_L001_R1_001.fastq.gz	20170201 - SOCS STL Samples	10010749_S32_L001_R1_001.fastq.gz	104	10010749	Cancer	male	70	sigmoid cancer moderately differentiated adenocarcinoma	0.636984	TRUE	4	6	0//0//0.5	10010749_SOCS_VAR_STLOMN_DNA//10010749-SOCS-VAR-STLOMN-DNA-01//10012795-SOCS-VAR-STLOMN-DNA-01	yes//yes//yes	1114	0	NA	NA	2016	not_applicable	6	surgery	sigmoid colon	G2	t3	n1b	m0	3
Streptococcus	10011433_SOCS_VAR_STLOMN_DNA_01	552.587	20170313_SOCS_STLOMN_Samples/10011433-SOCS-VAR-STLOMN-DNA-01_S35_L001_R1_001.fastq.gz	20170313_SOCS_STLOMN_Samples	10011433-SOCS-VAR-STLOMN-DNA-01_S35_L001_R1_001.fastq.gz	107	10011433	Cancer	male	75	moderately differentiated adenocarcinoma caecum and appendix	1.16935	TRUE	4	4	0//0.5	10011433-SOCS-VAR-STLOMN-DNA-01//10014488-SOCS-VAR-STLOMN-DNA-01	yes//yes	589	1	589	1	2016	death	3	surgery	cecum	G2	t4a	n1c	m0	3
Streptococcus	10012797_SOCS_VAR_STLOMN_DNA_01	34.4477	20170313_SOCS_STLOMN_Samples/10012797-SOCS-VAR-STLOMN-DNA-01_S55_L001_R1_001.fastq.gz	20170313_SOCS_STLOMN_Samples	10012797-SOCS-VAR-STLOMN-DNA-01_S55_L001_R1_001.fastq.gz	111	10012797	Cancer	male	79	moderately differentiated adenocarcinoma sigmoid	0.92682	TRUE	4	2	0	10012797-SOCS-VAR-STLOMN-DNA-01	yes	884	0	491	1	2017	NA	5	surgery	sigmoid colon	G2	t3	n1a	m1	4
Streptococcus	10012798_SOCS_VAR_STLOMN_DNA_01	10.0949	20170313_SOCS_STLOMN_Samples/10012798-SOCS-VAR-STLOMN-DNA-01_S56_L001_R1_001.fastq.gz	20170313_SOCS_STLOMN_Samples	10012798-SOCS-VAR-STLOMN-DNA-01_S56_L001_R1_001.fastq.gz	112	10012798	Cancer	male	79	adenocarcinoma	1.20947	TRUE	4	4	0//0.5	10012798-SOCS-VAR-STLOMN-DNA-01//10022770-SOCS-VAR-STLOMN-DNA-01	yes//yes	791	0	791	0	2017	NA	3	surgery	NA	NA	t3	n0	m0	2a
Streptococcus	10017598_SOCS_VAR_STLOMN_DNA_01	426.822	SOCS_20180308_FASTQ files/10017598-SOCS-VAR-STLOMN-DNA-01_S29_L001_R1_001.fastq.gz	SOCS_20180308_FASTQ files	10017598-SOCS-VAR-STLOMN-DNA-01_S29_L001_R1_001.fastq.gz	115	10017598	Cancer	female	81	reto-sigmoid adenocarcinoma	0.929966	TRUE	4	2	0	10017598-SOCS-VAR-STLOMN-DNA-01	yes	406	0	406	0	2017	NA	1	surgery	sigmoid colon	NA	t3	n1	m0	3b
Streptococcus	10017820_SOCS_VAR_STLOMN_DNA_01	164.036	SOCS_20180308_FASTQ files/10017820-SOCS-VAR-STLOMN-DNA-01_S35_L001_R1_001.fastq.gz	SOCS_20180308_FASTQ files	10017820-SOCS-VAR-STLOMN-DNA-01_S35_L001_R1_001.fastq.gz	116	10017820	Cancer	male	74	colon carcinoma	0.410953	TRUE	4	4	0//0	10017820-SOCS-VAR-STLOMN-DNA-01//10022762-SOCS-VAR-STLOMN-DNA-01	yes//yes	357	0	357	0	2017	not_applicable	1	surgery	NA	NA	t2	n0	m0	1
Streptococcus	10017597_SOCS_VAR_STLOMN_DNA_01	88.426	SOCS_20180308_FASTQ files/10017597-SOCS-VAR-STLOMN-DNA-01_S28_L001_R1_001.fastq.gz	SOCS_20180308_FASTQ files	10017597-SOCS-VAR-STLOMN-DNA-01_S28_L001_R1_001.fastq.gz	118	10017597	Cancer	male	65	adenocarcinoma	0.766363	TRUE	4	2	0	10017597-SOCS-VAR-STLOMN-DNA-01	yes	380	0	380	0	2018	NA	1	surgery	NA	NA	t2	n0	m0	1
Streptococcus	10017827_SOCS_VAR_STLOMN_DNA_01	110.543	SOCS_20180308_FASTQ files/10017827-SOCS-VAR-STLOMN-DNA-01_S37_L001_R1_001.fastq.gz	SOCS_20180308_FASTQ files	10017827-SOCS-VAR-STLOMN-DNA-01_S37_L001_R1_001.fastq.gz	119	10017827	Cancer	male	62	moderately differentiated adenocarcinoma of the sigmoid	0.867243	TRUE	4	2	0	10017827-SOCS-VAR-STLOMN-DNA-01	yes	381	0	381	0	2018	NA	1	surgery	sigmoid colon	G2	t2	n0	m0	1
Streptococcus	10017832_SOCS_VAR_STLOMN_DNA_01	47.19	SOCS_20180308_FASTQ files/10017832-SOCS-VAR-STLOMN-DNA-01_S40_L001_R1_001.fastq.gz	SOCS_20180308_FASTQ files	10017832-SOCS-VAR-STLOMN-DNA-01_S40_L001_R1_001.fastq.gz	121	10017832	Cancer	female	73	unknown	0.822689	TRUE	4	2	0	10017832-SOCS-VAR-STLOMN-DNA-01	yes	NA	NA	NA	NA	2018	NA	NA	surgery	NA	NA	t1	n0	m0	1
Streptococcus	10017593_SOCS_VAR_STLOMN_DNA_01	41.8261	SOCS_20180308_FASTQ files/10017593-SOCS-VAR-STLOMN-DNA-01_S26_L001_R1_001.fastq.gz	SOCS_20180308_FASTQ files	10017593-SOCS-VAR-STLOMN-DNA-01_S26_L001_R1_001.fastq.gz	122	10017593	Cancer	male	57	adenocarcinome rectum et colon - lesion synchrone	0.979764	TRUE	4	2	0	10017593-SOCS-VAR-STLOMN-DNA-01	yes	383	0	383	0	2018	NA	1	surgery	rectum	NA	t3	n1	m0	3b
Streptococcus	10017601_SOCS_VAR_STLOMN_DNA_01	54.8161	SOCS_20180308_FASTQ files/10017601-SOCS-VAR-STLOMN-DNA-01_S32_L001_R1_001.fastq.gz	SOCS_20180308_FASTQ files	10017601-SOCS-VAR-STLOMN-DNA-01_S32_L001_R1_001.fastq.gz	123	10017601	Cancer	male	65	moderately differentiated adenocarcinoma of the transverse colon	1.17065	TRUE	4	2	0	10017601-SOCS-VAR-STLOMN-DNA-01	yes	387	0	387	0	2018	NA	1	surgery	transverse colon	G2	t1	n0	m0	1
Streptococcus	10017594_SOCS_VAR_STLOMN_DNA_01	1002.13	SOCS_20180318_FASTQ files/10017594-SOCS-VAR-STLOMN-DNA-01_S77_L001_R1_001.fastq.gz	SOCS_20180318_FASTQ files	10017594-SOCS-VAR-STLOMN-DNA-01_S77_L001_R1_001.fastq.gz	124	10017594	Cancer	male	80	moderately differentiated adenocarcinoma of the rectum	1.09576	TRUE	1	2	0	10017594-SOCS-VAR-STLOMN-DNA-01	yes	393	0	393	0	2018	NA	1	surgery//radiotherapy	rectum	G2	t3	n1a	m0	3
Streptococcus	10017818_SOCS_VAR_STLOMN_DNA_01	101.779	SOCS_20180308_FASTQ files/10017818-SOCS-VAR-STLOMN-DNA-01_S33_L001_R1_001.fastq.gz	SOCS_20180308_FASTQ files	10017818-SOCS-VAR-STLOMN-DNA-01_S33_L001_R1_001.fastq.gz	125	10017818	Cancer	male	65	moderately differentiated adenocarcinoma of the rectosigmoid junction	1.1808	TRUE	4	2	0	10017818-SOCS-VAR-STLOMN-DNA-01	yes	392	0	392	0	2018	NA	1	surgery	sigmoid colon	G2	t3	n0	m0	2a
Streptococcus	10022766_SOCS_VAR_STLOMN_DNA_01	230.864	SOCS_20190104_FASTQ Files/10022766-SOCS-VAR-STLOMN-DNA-01_S27_L001_R1_001.fastq.gz	SOCS_20190104_FASTQ Files	10022766-SOCS-VAR-STLOMN-DNA-01_S27_L001_R1_001.fastq.gz	139	10022766	Cancer	male	74	synchronous tumor of the right colon and the rectum both moderately differentiated	1.24856	TRUE	4	2	0	10022766-SOCS-VAR-STLOMN-DNA-01	yes	NA	NA	NA	NA	2018	NA	NA	surgery	ascending colon	G2	t3	n0	mx	2
Streptococcus	10009043_ND_VAR_STLOMN_DNA_01	109.602	NDcollection/10009043-ND-VAR-STLOMN-DNA-01_S1_L001_R1_001.fastq.gz	NDcollection	10009043-ND-VAR-STLOMN-DNA-01_S1_L001_R1_001.fastq.gz	NA	10009043	Healthy	female	60	NA	0.828714	TRUE	NA	NA	NA	NA	NA	NA	NA	NA	NA	NA	NA	NA	NA	NA	NA	NA	NA	NA	NA
Streptococcus	10009052_ND_VAR_STLOMN_DNA_01	9.93671	NDcollection/10009052-ND-VAR-STLOMN-DNA-01_S2_L001_R1_001.fastq.gz	NDcollection	10009052-ND-VAR-STLOMN-DNA-01_S2_L001_R1_001.fastq.gz	NA	10009052	Healthy	female	75	NA	0.895184	TRUE	NA	NA	NA	NA	NA	NA	NA	NA	NA	NA	NA	NA	NA	NA	NA	NA	NA	NA	NA
Streptococcus	10009055_ND_VAR_STLOMN_DNA_01	33.2598	NDcollection/10009055-ND-VAR-STLOMN-DNA-01_S3_L001_R1_001.fastq.gz	NDcollection	10009055-ND-VAR-STLOMN-DNA-01_S3_L001_R1_001.fastq.gz	NA	10009055	Healthy	male	74	NA	0.712962	TRUE	NA	NA	NA	NA	NA	NA	NA	NA	NA	NA	NA	NA	NA	NA	NA	NA	NA	NA	NA
Streptococcus	10010105_ND_VAR_STLOMN_DNA_01	44.7992	NDcollection/10010105-ND-VAR-STLOMN-DNA-01_S4_L001_R1_001.fastq.gz	NDcollection	10010105-ND-VAR-STLOMN-DNA-01_S4_L001_R1_001.fastq.gz	NA	10010105	Healthy	female	69	NA	0.593618	TRUE	NA	NA	NA	NA	NA	NA	NA	NA	NA	NA	NA	NA	NA	NA	NA	NA	NA	NA	NA
Streptococcus	10010108_ND_VAR_STLOMN_DNA_01	10.0856	NDcollection/10010108-ND-VAR-STLOMN-DNA-01_S6_L001_R1_001.fastq.gz	NDcollection	10010108-ND-VAR-STLOMN-DNA-01_S6_L001_R1_001.fastq.gz	NA	10010108	Healthy	female	58	NA	0.990578	TRUE	NA	NA	NA	NA	NA	NA	NA	NA	NA	NA	NA	NA	NA	NA	NA	NA	NA	NA	NA
Streptococcus	10010113_ND_VAR_STLOMN_DNA_01	11.3646	NDcollection/10010113-ND-VAR-STLOMN-DNA-01_S7_L001_R1_001.fastq.gz	NDcollection	10010113-ND-VAR-STLOMN-DNA-01_S7_L001_R1_001.fastq.gz	NA	10010113	Healthy	male	55	NA	0.868339	TRUE	NA	NA	NA	NA	NA	NA	NA	NA	NA	NA	NA	NA	NA	NA	NA	NA	NA	NA	NA
Streptococcus	10010115_ND_VAR_STLOMN_DNA_01	31.5197	NDcollection/10010115-ND-VAR-STLOMN-DNA-01_S8_L001_R1_001.fastq.gz	NDcollection	10010115-ND-VAR-STLOMN-DNA-01_S8_L001_R1_001.fastq.gz	NA	10010115	Healthy	male	52	NA	1.11403	TRUE	NA	NA	NA	NA	NA	NA	NA	NA	NA	NA	NA	NA	NA	NA	NA	NA	NA	NA	NA
Streptococcus	10010227_ND_VAR_STLOMN_DNA_01	122.502	NDcollection/10010227-ND-VAR-STLOMN-DNA-01_S9_L001_R1_001.fastq.gz	NDcollection	10010227-ND-VAR-STLOMN-DNA-01_S9_L001_R1_001.fastq.gz	NA	10010227	Healthy	female	64	NA	1.11109	TRUE	NA	NA	NA	NA	NA	NA	NA	NA	NA	NA	NA	NA	NA	NA	NA	NA	NA	NA	NA
Streptococcus	10010232_ND_VAR_STLOMN_DNA_01	326.474	NDcollection/10010232-ND-VAR-STLOMN-DNA-01_S10_L001_R1_001.fastq.gz	NDcollection	10010232-ND-VAR-STLOMN-DNA-01_S10_L001_R1_001.fastq.gz	NA	10010232	Healthy	female	58	NA	0.998545	TRUE	NA	NA	NA	NA	NA	NA	NA	NA	NA	NA	NA	NA	NA	NA	NA	NA	NA	NA	NA
Streptococcus	10010239_ND_VAR_STLOMN_DNA_01	45.8533	NDcollection/10010239-ND-VAR-STLOMN-DNA-01_S11_L001_R1_001.fastq.gz	NDcollection	10010239-ND-VAR-STLOMN-DNA-01_S11_L001_R1_001.fastq.gz	NA	10010239	Healthy	male	58	NA	0.869501	TRUE	NA	NA	NA	NA	NA	NA	NA	NA	NA	NA	NA	NA	NA	NA	NA	NA	NA	NA	NA
Streptococcus	10010243_ND_VAR_STLOMN_DNA_01	5.92319	NDcollection/10010243-ND-VAR-STLOMN-DNA-01_S12_L001_R1_001.fastq.gz	NDcollection	10010243-ND-VAR-STLOMN-DNA-01_S12_L001_R1_001.fastq.gz	NA	10010243	Healthy	male	57	NA	1.0156	TRUE	NA	NA	NA	NA	NA	NA	NA	NA	NA	NA	NA	NA	NA	NA	NA	NA	NA	NA	NA
Streptococcus	10010465_ND_VAR_STLOMN_DNA_01	58.7782	NDcollection/10010465-ND-VAR-STLOMN-DNA-01_S13_L001_R1_001.fastq.gz	NDcollection	10010465-ND-VAR-STLOMN-DNA-01_S13_L001_R1_001.fastq.gz	NA	10010465	Healthy	female	64	NA	0.899993	TRUE	NA	NA	NA	NA	NA	NA	NA	NA	NA	NA	NA	NA	NA	NA	NA	NA	NA	NA	NA
Streptococcus	10010469_ND_VAR_STLOMN_DNA_01	11.4262	NDcollection/10010469-ND-VAR-STLOMN-DNA-01_S15_L001_R1_001.fastq.gz	NDcollection	10010469-ND-VAR-STLOMN-DNA-01_S15_L001_R1_001.fastq.gz	NA	10010469	Healthy	female	68	NA	0.767301	TRUE	NA	NA	NA	NA	NA	NA	NA	NA	NA	NA	NA	NA	NA	NA	NA	NA	NA	NA	NA
Streptococcus	10010471_ND_VAR_STLOMN_DNA_01	11.3824	NDcollection/10010471-ND-VAR-STLOMN-DNA-01_S16_L001_R1_001.fastq.gz	NDcollection	10010471-ND-VAR-STLOMN-DNA-01_S16_L001_R1_001.fastq.gz	NA	10010471	Healthy	male	58	NA	0.963168	TRUE	NA	NA	NA	NA	NA	NA	NA	NA	NA	NA	NA	NA	NA	NA	NA	NA	NA	NA	NA
Streptococcus	10010472_ND_VAR_STLOMN_DNA_01	286.486	NDcollection/10010472-ND-VAR-STLOMN-DNA-01_S17_L001_R1_001.fastq.gz	NDcollection	10010472-ND-VAR-STLOMN-DNA-01_S17_L001_R1_001.fastq.gz	NA	10010472	Healthy	female	54	NA	1.45717	TRUE	NA	NA	NA	NA	NA	NA	NA	NA	NA	NA	NA	NA	NA	NA	NA	NA	NA	NA	NA
Streptococcus	10010474_ND_VAR_STLOMN_DNA_01	29.4819	NDcollection/10010474-ND-VAR-STLOMN-DNA-01_S18_L001_R1_001.fastq.gz	NDcollection	10010474-ND-VAR-STLOMN-DNA-01_S18_L001_R1_001.fastq.gz	NA	10010474	Healthy	female	59	NA	0.912861	TRUE	NA	NA	NA	NA	NA	NA	NA	NA	NA	NA	NA	NA	NA	NA	NA	NA	NA	NA	NA
Streptococcus	10010480_ND_VAR_STLOMN_DNA_01	1	NDcollection/10010480-ND-VAR-STLOMN-DNA-01_S1_L001_R1_001.fastq.gz	NDcollection	10010480-ND-VAR-STLOMN-DNA-01_S1_L001_R1_001.fastq.gz	NA	10010480	Healthy	female	71	NA	0.758424	TRUE	NA	NA	NA	NA	NA	NA	NA	NA	NA	NA	NA	NA	NA	NA	NA	NA	NA	NA	NA
Streptococcus	10010481_ND_VAR_STLOMN_DNA_01	1	NDcollection/10010481-ND-VAR-STLOMN-DNA-01_S2_L001_R1_001.fastq.gz	NDcollection	10010481-ND-VAR-STLOMN-DNA-01_S2_L001_R1_001.fastq.gz	NA	10010481	Healthy	female	69	NA	1.11059	TRUE	NA	NA	NA	NA	NA	NA	NA	NA	NA	NA	NA	NA	NA	NA	NA	NA	NA	NA	NA
Streptococcus	10010482_ND_VAR_STLOMN_DNA_01	102.324	NDcollection/10010482-ND-VAR-STLOMN-DNA-01_S3_L001_R1_001.fastq.gz	NDcollection	10010482-ND-VAR-STLOMN-DNA-01_S3_L001_R1_001.fastq.gz	NA	10010482	Healthy	male	53	NA	1.08563	TRUE	NA	NA	NA	NA	NA	NA	NA	NA	NA	NA	NA	NA	NA	NA	NA	NA	NA	NA	NA
Streptococcus	10010483_ND_VAR_STLOMN_DNA_01	80.5145	NDcollection/10010483-ND-VAR-STLOMN-DNA-01_S4_L001_R1_001.fastq.gz	NDcollection	10010483-ND-VAR-STLOMN-DNA-01_S4_L001_R1_001.fastq.gz	NA	10010483	Healthy	female	78	NA	0.918072	TRUE	NA	NA	NA	NA	NA	NA	NA	NA	NA	NA	NA	NA	NA	NA	NA	NA	NA	NA	NA
Streptococcus	10010503_ND_VAR_STLOMN_DNA_01	74.6628	NDcollection/10010503-ND-VAR-STLOMN-DNA-01_S5_L001_R1_001.fastq.gz	NDcollection	10010503-ND-VAR-STLOMN-DNA-01_S5_L001_R1_001.fastq.gz	NA	10010503	Healthy	female	65	NA	2.25351	TRUE	NA	NA	NA	NA	NA	NA	NA	NA	NA	NA	NA	NA	NA	NA	NA	NA	NA	NA	NA
Streptococcus	10010515_ND_VAR_STLOMN_DNA_01	359.822	NDcollection/10010515-ND-VAR-STLOMN-DNA-01_S6_L001_R1_001.fastq.gz	NDcollection	10010515-ND-VAR-STLOMN-DNA-01_S6_L001_R1_001.fastq.gz	NA	10010515	Healthy	male	62	NA	1.41295	TRUE	NA	NA	NA	NA	NA	NA	NA	NA	NA	NA	NA	NA	NA	NA	NA	NA	NA	NA	NA
Streptococcus	10010520_ND_VAR_STLOMN_DNA_01	103.456	NDcollection/10010520-ND-VAR-STLOMN-DNA-01_S7_L001_R1_001.fastq.gz	NDcollection	10010520-ND-VAR-STLOMN-DNA-01_S7_L001_R1_001.fastq.gz	NA	10010520	Healthy	male	66	NA	1.23956	TRUE	NA	NA	NA	NA	NA	NA	NA	NA	NA	NA	NA	NA	NA	NA	NA	NA	NA	NA	NA
Streptococcus	10010522_ND_VAR_STLOMN_DNA_01	25.7055	NDcollection/10010522-ND-VAR-STLOMN-DNA-01_S8_L001_R1_001.fastq.gz	NDcollection	10010522-ND-VAR-STLOMN-DNA-01_S8_L001_R1_001.fastq.gz	NA	10010522	Healthy	male	60	NA	0.971444	TRUE	NA	NA	NA	NA	NA	NA	NA	NA	NA	NA	NA	NA	NA	NA	NA	NA	NA	NA	NA
Streptococcus	10010523_ND_VAR_STLOMN_DNA_01	31.7209	NDcollection/10010523-ND-VAR-STLOMN-DNA-01_S9_L001_R1_001.fastq.gz	NDcollection	10010523-ND-VAR-STLOMN-DNA-01_S9_L001_R1_001.fastq.gz	NA	10010523	Healthy	female	55	NA	0.87888	TRUE	NA	NA	NA	NA	NA	NA	NA	NA	NA	NA	NA	NA	NA	NA	NA	NA	NA	NA	NA
Streptococcus	10010600_ND_VAR_STLOMN_DNA_01	93.9427	NDcollection/10010600-ND-VAR-STLOMN-DNA-01_S10_L001_R1_001.fastq.gz	NDcollection	10010600-ND-VAR-STLOMN-DNA-01_S10_L001_R1_001.fastq.gz	NA	10010600	Healthy	female	75	NA	0.387335	TRUE	NA	NA	NA	NA	NA	NA	NA	NA	NA	NA	NA	NA	NA	NA	NA	NA	NA	NA	NA
Streptococcus	10010676_ND_VAR_STLOMN_DNA_01	5.89885	NDcollection/10010676-ND-VAR-STLOMN-DNA-01_S11_L001_R1_001.fastq.gz	NDcollection	10010676-ND-VAR-STLOMN-DNA-01_S11_L001_R1_001.fastq.gz	NA	10010676	Healthy	male	68	NA	1.22478	TRUE	NA	NA	NA	NA	NA	NA	NA	NA	NA	NA	NA	NA	NA	NA	NA	NA	NA	NA	NA
Streptococcus	10010682_ND_VAR_STLOMN_DNA_01	35.6809	NDcollection/10010682-ND-VAR-STLOMN-DNA-01_S12_L001_R1_001.fastq.gz	NDcollection	10010682-ND-VAR-STLOMN-DNA-01_S12_L001_R1_001.fastq.gz	NA	10010682	Healthy	male	52	NA	0.86503	TRUE	NA	NA	NA	NA	NA	NA	NA	NA	NA	NA	NA	NA	NA	NA	NA	NA	NA	NA	NA
Streptococcus	10010688_ND_VAR_STLOMN_DNA_01	203.253	NDcollection/10010688-ND-VAR-STLOMN-DNA-01_S1_L001_R1_001.fastq.gz	NDcollection	10010688-ND-VAR-STLOMN-DNA-01_S1_L001_R1_001.fastq.gz	NA	10010688	Healthy	male	60	NA	0.731757	TRUE	NA	NA	NA	NA	NA	NA	NA	NA	NA	NA	NA	NA	NA	NA	NA	NA	NA	NA	NA
Streptococcus	10011899_ND_VAR_STLOMN_DNA_01	139.951	NDcollection/10011899-ND-VAR-STLOMN-DNA-01_S2_L001_R1_001.fastq.gz	NDcollection	10011899-ND-VAR-STLOMN-DNA-01_S2_L001_R1_001.fastq.gz	NA	10011899	Healthy	male	65	NA	0.597333	TRUE	NA	NA	NA	NA	NA	NA	NA	NA	NA	NA	NA	NA	NA	NA	NA	NA	NA	NA	NA
Streptococcus	10011901_ND_VAR_STLOMN_DNA_01	94.8644	NDcollection/10011901-ND-VAR-STLOMN-DNA-01_S3_L001_R1_001.fastq.gz	NDcollection	10011901-ND-VAR-STLOMN-DNA-01_S3_L001_R1_001.fastq.gz	NA	10011901	Healthy	male	62	NA	0.63922	TRUE	NA	NA	NA	NA	NA	NA	NA	NA	NA	NA	NA	NA	NA	NA	NA	NA	NA	NA	NA
Streptococcus	10012005_ND_VAR_STLOMN_DNA_01	1	NDcollection/10012005-ND-VAR-STLOMN-DNA-01_S13_L001_R1_001.fastq.gz	NDcollection	10012005-ND-VAR-STLOMN-DNA-01_S13_L001_R1_001.fastq.gz	NA	10012005	Healthy	male	78	NA	0.335543	TRUE	NA	NA	NA	NA	NA	NA	NA	NA	NA	NA	NA	NA	NA	NA	NA	NA	NA	NA	NA
Streptococcus	10012178_ND_VAR_STLOMN_DNA_01	11.8896	NDcollection/10012178-ND-VAR-STLOMN-DNA-01_S14_L001_R1_001.fastq.gz	NDcollection	10012178-ND-VAR-STLOMN-DNA-01_S14_L001_R1_001.fastq.gz	NA	10012178	Healthy	male	51	NA	0.826474	TRUE	NA	NA	NA	NA	NA	NA	NA	NA	NA	NA	NA	NA	NA	NA	NA	NA	NA	NA	NA
Streptococcus	10012355_ND_VAR_STLOMN_DNA_01	155.874	NDcollection/10012355-ND-VAR-STLOMN-DNA-01_S15_L001_R1_001.fastq.gz	NDcollection	10012355-ND-VAR-STLOMN-DNA-01_S15_L001_R1_001.fastq.gz	NA	10012355	Healthy	female	52	NA	1.53028	TRUE	NA	NA	NA	NA	NA	NA	NA	NA	NA	NA	NA	NA	NA	NA	NA	NA	NA	NA	NA
Streptococcus	10012358_ND_VAR_STLOMN_DNA_01	87.8463	NDcollection/10012358-ND-VAR-STLOMN-DNA-01_S16_L001_R1_001.fastq.gz	NDcollection	10012358-ND-VAR-STLOMN-DNA-01_S16_L001_R1_001.fastq.gz	NA	10012358	Healthy	male	55	NA	2.22232	TRUE	NA	NA	NA	NA	NA	NA	NA	NA	NA	NA	NA	NA	NA	NA	NA	NA	NA	NA	NA
Streptococcus	10012359_ND_VAR_STLOMN_DNA_01	72.8264	NDcollection/10012359-ND-VAR-STLOMN-DNA-01_S4_L001_R1_001.fastq.gz	NDcollection	10012359-ND-VAR-STLOMN-DNA-01_S4_L001_R1_001.fastq.gz	NA	10012359	Healthy	female	62	NA	0.459441	TRUE	NA	NA	NA	NA	NA	NA	NA	NA	NA	NA	NA	NA	NA	NA	NA	NA	NA	NA	NA
Streptococcus	10012367_ND_VAR_STLOMN_DNA_01	10.6054	NDcollection/10012367-ND-VAR-STLOMN-DNA-01_S6_L001_R1_001.fastq.gz	NDcollection	10012367-ND-VAR-STLOMN-DNA-01_S6_L001_R1_001.fastq.gz	NA	10012367	Healthy	female	56	NA	0.832868	TRUE	NA	NA	NA	NA	NA	NA	NA	NA	NA	NA	NA	NA	NA	NA	NA	NA	NA	NA	NA
Streptococcus	10012371_ND_VAR_STLOMN_DNA_01	157.398	NDcollection/10012371-ND-VAR-STLOMN-DNA-01_S7_L001_R1_001.fastq.gz	NDcollection	10012371-ND-VAR-STLOMN-DNA-01_S7_L001_R1_001.fastq.gz	NA	10012371	Healthy	female	59	NA	0.58185	TRUE	NA	NA	NA	NA	NA	NA	NA	NA	NA	NA	NA	NA	NA	NA	NA	NA	NA	NA	NA
Streptococcus	10012405_ND_VAR_STLOMN_DNA_01	1	NDcollection/10012405-ND-VAR-STLOMN-DNA-01_S17_L001_R1_001.fastq.gz	NDcollection	10012405-ND-VAR-STLOMN-DNA-01_S17_L001_R1_001.fastq.gz	NA	10012405	Healthy	male	63	NA	3.67282	TRUE	NA	NA	NA	NA	NA	NA	NA	NA	NA	NA	NA	NA	NA	NA	NA	NA	NA	NA	NA
Streptococcus	10012409_ND_VAR_STLOMN_DNA_01	1	NDcollection/10012409-ND-VAR-STLOMN-DNA-01_S12_L001_R1_001.fastq.gz	NDcollection	10012409-ND-VAR-STLOMN-DNA-01_S12_L001_R1_001.fastq.gz	NA	10012409	Healthy	male	71	NA	0.621381	TRUE	NA	NA	NA	NA	NA	NA	NA	NA	NA	NA	NA	NA	NA	NA	NA	NA	NA	NA	NA
Streptococcus	10012417_ND_VAR_STLOMN_DNA_01	5.18232	NDcollection/10012417-ND-VAR-STLOMN-DNA-01_S38_L001_R1_001.fastq.gz	NDcollection	10012417-ND-VAR-STLOMN-DNA-01_S38_L001_R1_001.fastq.gz	NA	10012417	Healthy	female	62	NA	2.39102	TRUE	NA	NA	NA	NA	NA	NA	NA	NA	NA	NA	NA	NA	NA	NA	NA	NA	NA	NA	NA
Streptococcus	10012632_ND_VAR_STLOMN_DNA_01	128.099	NDcollection/10012632-ND-VAR-STLOMN-DNA-01_S18_L001_R1_001.fastq.gz	NDcollection	10012632-ND-VAR-STLOMN-DNA-01_S18_L001_R1_001.fastq.gz	NA	10012632	Healthy	male	60	NA	1.41622	TRUE	NA	NA	NA	NA	NA	NA	NA	NA	NA	NA	NA	NA	NA	NA	NA	NA	NA	NA	NA
Streptococcus	10012633_ND_VAR_STLOMN_DNA_01	431.455	NDcollection/10012633-ND-VAR-STLOMN-DNA-01_S41_L001_R1_001.fastq.gz	NDcollection	10012633-ND-VAR-STLOMN-DNA-01_S41_L001_R1_001.fastq.gz	NA	10012633	Healthy	female	71	NA	1.24519	TRUE	NA	NA	NA	NA	NA	NA	NA	NA	NA	NA	NA	NA	NA	NA	NA	NA	NA	NA	NA
Streptococcus	10012634_ND_VAR_STLOMN_DNA_01	1	NDcollection/10012634-ND-VAR-STLOMN-DNA-01_S19_L001_R1_001.fastq.gz	NDcollection	10012634-ND-VAR-STLOMN-DNA-01_S19_L001_R1_001.fastq.gz	NA	10012634	Healthy	male	50	NA	0.998901	TRUE	NA	NA	NA	NA	NA	NA	NA	NA	NA	NA	NA	NA	NA	NA	NA	NA	NA	NA	NA
Streptococcus	10012635_ND_VAR_STLOMN_DNA_01	5421.46	NDcollection/10012635-ND-VAR-STLOMN-DNA-01_S20_L001_R1_001.fastq.gz	NDcollection	10012635-ND-VAR-STLOMN-DNA-01_S20_L001_R1_001.fastq.gz	NA	10012635	Healthy	male	59	NA	1.40615	TRUE	NA	NA	NA	NA	NA	NA	NA	NA	NA	NA	NA	NA	NA	NA	NA	NA	NA	NA	NA
Streptococcus	10012636_ND_VAR_STLOMN_DNA_01	118.423	NDcollection/10012636-ND-VAR-STLOMN-DNA-01_S21_L001_R1_001.fastq.gz	NDcollection	10012636-ND-VAR-STLOMN-DNA-01_S21_L001_R1_001.fastq.gz	NA	10012636	Healthy	female	54	NA	2.75074	TRUE	NA	NA	NA	NA	NA	NA	NA	NA	NA	NA	NA	NA	NA	NA	NA	NA	NA	NA	NA
Streptococcus	10012637_ND_VAR_STLOMN_DNA_01	217.584	NDcollection/10012637-ND-VAR-STLOMN-DNA-01_S22_L001_R1_001.fastq.gz	NDcollection	10012637-ND-VAR-STLOMN-DNA-01_S22_L001_R1_001.fastq.gz	NA	10012637	Healthy	female	66	NA	0.904959	TRUE	NA	NA	NA	NA	NA	NA	NA	NA	NA	NA	NA	NA	NA	NA	NA	NA	NA	NA	NA
Streptococcus	10012639_ND_VAR_STLOMN_DNA_01	312.307	NDcollection/10012639-ND-VAR-STLOMN-DNA-01_S42_L001_R1_001.fastq.gz	NDcollection	10012639-ND-VAR-STLOMN-DNA-01_S42_L001_R1_001.fastq.gz	NA	10012639	Healthy	male	77	NA	1.29133	TRUE	NA	NA	NA	NA	NA	NA	NA	NA	NA	NA	NA	NA	NA	NA	NA	NA	NA	NA	NA
Streptococcus	10012640_ND_VAR_STLOMN_DNA_01	31.2866	NDcollection/10012640-ND-VAR-STLOMN-DNA-01_S23_L001_R1_001.fastq.gz	NDcollection	10012640-ND-VAR-STLOMN-DNA-01_S23_L001_R1_001.fastq.gz	NA	10012640	Healthy	female	68	NA	0.726395	TRUE	NA	NA	NA	NA	NA	NA	NA	NA	NA	NA	NA	NA	NA	NA	NA	NA	NA	NA	NA
Streptococcus	10012642_ND_VAR_STLOMN_DNA_01	72.0398	NDcollection/10012642-ND-VAR-STLOMN-DNA-01_S57_L001_R1_001.fastq.gz	NDcollection	10012642-ND-VAR-STLOMN-DNA-01_S57_L001_R1_001.fastq.gz	NA	10012642	Healthy	male	73	NA	1.11205	TRUE	NA	NA	NA	NA	NA	NA	NA	NA	NA	NA	NA	NA	NA	NA	NA	NA	NA	NA	NA
Streptococcus	10012643_ND_VAR_STLOMN_DNA_01	17.0444	NDcollection/10012643-ND-VAR-STLOMN-DNA-01_S24_L001_R1_001.fastq.gz	NDcollection	10012643-ND-VAR-STLOMN-DNA-01_S24_L001_R1_001.fastq.gz	NA	10012643	Healthy	male	65	NA	0.498615	TRUE	NA	NA	NA	NA	NA	NA	NA	NA	NA	NA	NA	NA	NA	NA	NA	NA	NA	NA	NA
Streptococcus	10012644_ND_VAR_STLOMN_DNA_01	15.2727	NDcollection/10012644-ND-VAR-STLOMN-DNA-01_S58_L001_R1_001.fastq.gz	NDcollection	10012644-ND-VAR-STLOMN-DNA-01_S58_L001_R1_001.fastq.gz	NA	10012644	Healthy	female	58	NA	1.12102	TRUE	NA	NA	NA	NA	NA	NA	NA	NA	NA	NA	NA	NA	NA	NA	NA	NA	NA	NA	NA
Streptococcus	10012645_ND_VAR_STLOMN_DNA_01	245.921	NDcollection/10012645-ND-VAR-STLOMN-DNA-01_S59_L001_R1_001.fastq.gz	NDcollection	10012645-ND-VAR-STLOMN-DNA-01_S59_L001_R1_001.fastq.gz	NA	10012645	Healthy	female	58	NA	0.73493	TRUE	NA	NA	NA	NA	NA	NA	NA	NA	NA	NA	NA	NA	NA	NA	NA	NA	NA	NA	NA
Streptococcus	10012646_ND_VAR_STLOMN_DNA_01	30.8544	NDcollection/10012646-ND-VAR-STLOMN-DNA-01_S25_L001_R1_001.fastq.gz	NDcollection	10012646-ND-VAR-STLOMN-DNA-01_S25_L001_R1_001.fastq.gz	NA	10012646	Healthy	male	68	NA	1.20585	TRUE	NA	NA	NA	NA	NA	NA	NA	NA	NA	NA	NA	NA	NA	NA	NA	NA	NA	NA	NA
Streptococcus	10012647_ND_VAR_STLOMN_DNA_01	118.983	NDcollection/10012647-ND-VAR-STLOMN-DNA-01_S26_L001_R1_001.fastq.gz	NDcollection	10012647-ND-VAR-STLOMN-DNA-01_S26_L001_R1_001.fastq.gz	NA	10012647	Healthy	male	65	NA	1.14423	TRUE	NA	NA	NA	NA	NA	NA	NA	NA	NA	NA	NA	NA	NA	NA	NA	NA	NA	NA	NA
Streptococcus	10012648_ND_VAR_STLOMN_DNA_01	158.406	NDcollection/10012648-ND-VAR-STLOMN-DNA-01_S60_L001_R1_001.fastq.gz	NDcollection	10012648-ND-VAR-STLOMN-DNA-01_S60_L001_R1_001.fastq.gz	NA	10012648	Healthy	male	64	NA	0.889418	TRUE	NA	NA	NA	NA	NA	NA	NA	NA	NA	NA	NA	NA	NA	NA	NA	NA	NA	NA	NA
Streptococcus	10013271_ND_VAR_STLOMN_DNA_01	88.3044	NDcollection/10013271-ND-VAR-STLOMN-DNA-01_S27_L001_R1_001.fastq.gz	NDcollection	10013271-ND-VAR-STLOMN-DNA-01_S27_L001_R1_001.fastq.gz	NA	10013271	Healthy	male	52	Progressive Supranuclear Palsy	1.23705	TRUE	NA	NA	NA	NA	NA	NA	NA	NA	NA	NA	NA	NA	NA	NA	NA	NA	NA	NA	NA
Streptococcus	10013280_ND_VAR_STLOMN_DNA_01	120.939	NDcollection/10013280-ND-VAR-STLOMN-DNA-01_S28_L001_R1_001.fastq.gz	NDcollection	10013280-ND-VAR-STLOMN-DNA-01_S28_L001_R1_001.fastq.gz	NA	10013280	Healthy	male	52	Parkinson's Disease	2.03436	TRUE	NA	NA	NA	NA	NA	NA	NA	NA	NA	NA	NA	NA	NA	NA	NA	NA	NA	NA	NA
Streptococcus	10013287_ND_VAR_STLOMN_DNA_01	220.838	NDcollection/10013287-ND-VAR-STLOMN-DNA-01_S29_L001_R1_001.fastq.gz	NDcollection	10013287-ND-VAR-STLOMN-DNA-01_S29_L001_R1_001.fastq.gz	NA	10013287	Healthy	female	56	NA	2.60646	TRUE	NA	NA	NA	NA	NA	NA	NA	NA	NA	NA	NA	NA	NA	NA	NA	NA	NA	NA	NA
Streptococcus	10013721_ND_VAR_STLOMN_DNA_01	156.359	NDcollection/10013721-ND-VAR-STLOMN-DNA-01_S30_L001_R1_001.fastq.gz	NDcollection	10013721-ND-VAR-STLOMN-DNA-01_S30_L001_R1_001.fastq.gz	NA	10013721	Healthy	male	54	NA	1.21654	TRUE	NA	NA	NA	NA	NA	NA	NA	NA	NA	NA	NA	NA	NA	NA	NA	NA	NA	NA	NA
Fusobacterium	314196_SOCS_CHL_STL_DNA	80.2366	20170201 - SOCS STL Samples/314196_S37_L001_R1_001.fastq.gz	20170201 - SOCS STL Samples	314196_S37_L001_R1_001.fastq.gz	1	314196	Cancer	male	72	adenocarcinoma ascending colon well differentiated	0.89605	TRUE	1	4	0//0.5	314196_SOCS_CHL_STL_DNA//786207_SOCS_CHL_STL_DNA	no//no	222	0	222	1	2011	withdrew consent	1	surgery	ascending colon	G1	t2	n0	mx	NA
Fusobacterium	314132_SOCS_CHL_STL_DNA	147.226	20170201 - SOCS STL Samples/314132_S35_L001_R1_001.fastq.gz	20170201 - SOCS STL Samples	314132_S35_L001_R1_001.fastq.gz	2	314132	Cancer	male	65	colon adenocarcinoma sigmoid well differentiated	1.21729	TRUE	1	2	0	314132_SOCS_CHL_STL_DNA	no	1316	0	1316	0	2011	not_applicable	7	surgery	sigmoid colon	G1	t3	n0	m0	2a
Fusobacterium	314164_SOCS_CHL_STL_DNA	4.86615	20170201 - SOCS STL Samples/314164_S36_L001_R1_001.fastq.gz	20170201 - SOCS STL Samples	314164_S36_L001_R1_001.fastq.gz	3	314164	Cancer	male	80	adenocarcinome moyen differencie du transverse	1.29328	TRUE	1	2	0	314164_SOCS_CHL_STL_DNA	no	215	0	NA	NA	2011	lost at follow-up	1	surgery	transverse colon	G2	t3	n0	mx	NA
Fusobacterium	352640_SOCS_CHL_STL_DNA	21.2108	20170201 - SOCS STL Samples/352640_S46_L001_R1_001.fastq.gz	20170201 - SOCS STL Samples	352640_S46_L001_R1_001.fastq.gz	4	352640	Cancer	male	67	colon adenocarcinoma ascending	1.18749	TRUE	1	2	0	352640_SOCS_CHL_STL_DNA	no	215	0	NA	NA	2011	lost at follow-up	1	surgery	ascending colon	NA	t3	n0	mx	NA
Fusobacterium	352416_SOCS_CHL_STL_DNA	1	20170201 - SOCS STL Samples/352416_S39_L001_R1_001.fastq.gz	20170201 - SOCS STL Samples	352416_S39_L001_R1_001.fastq.gz	5	352416	Healthy	male	58	NA	0.460314	TRUE	1	2	0	352416_SOCS_CHL_STL_DNA	no	NA	NA	NA	NA	2011	NA	NA	NA	NA	NA	NA	NA	NA	NA
Fusobacterium	352448_SOCS_CHL_STL_DNA	14.3143	20170201 - SOCS STL Samples/352448_S40_L001_R1_001.fastq.gz	20170201 - SOCS STL Samples	352448_S40_L001_R1_001.fastq.gz	6	352448	Cancer	male	56	mucinous adenocarcinoma transverse colon poorly differentiated	0.751073	TRUE	1	2	0	352448_SOCS_CHL_STL_DNA	no	1045	0	1045	0	2011	withdrew consent	2	surgery	transverse colon	G3	t2	n0	mx	NA
Fusobacterium	352512_SOCS_CHL_STL_DNA	41.6826	20170201 - SOCS STL Samples/352512_S42_L001_R1_001.fastq.gz	20170201 - SOCS STL Samples	352512_S42_L001_R1_001.fastq.gz	7	352512	Cancer	female	65	adenocarcinoma moderately differentiated grade 2 of the descending colon	1.74522	TRUE	1	2	0	352512_SOCS_CHL_STL_DNA	no	978	0	NA	NA	2011	lost at follow-up	2	surgery	descending colon	G2	t3	n0	unknown	NA
Fusobacterium	352480_SOCS_CHL_STL_DNA	6436.25	20170201 - SOCS STL Samples/352480_S41_L001_R1_001.fastq.gz	20170201 - SOCS STL Samples	352480_S41_L001_R1_001.fastq.gz	8	352480	Cancer	female	68	sigmoid colon cancer well differentiated	1.07253	TRUE	1	2	0	352480_SOCS_CHL_STL_DNA	no	980	0	NA	NA	2011	not_applicable	3	surgery	sigmoid colon	G1	t3	n0	m0	2a
Fusobacterium	352608_SOCS_CHL_STL_DNA	1	20170201 - SOCS STL Samples/352608_S45_L001_R1_001.fastq.gz	20170201 - SOCS STL Samples	352608_S45_L001_R1_001.fastq.gz	9	352608	Cancer	male	71	moderately differentiated adenocarcinoma of the sigmoid	0.702393	TRUE	1	2	0	352608_SOCS_CHL_STL_DNA	no	1002	0	1002	1	2011	not_applicable	1	surgery	sigmoid colon	G2	t2	n0	unknown	NA
Fusobacterium	352384_SOCS_CHL_STL_DNA	1	20170201 - SOCS STL Samples/352384_S38_L001_R1_001.fastq.gz	20170201 - SOCS STL Samples	352384_S38_L001_R1_001.fastq.gz	10	352384	Cancer	male	83	moderately differentiated adenocarcinoma of the descending colon	1.08925	TRUE	1	2	0	352384_SOCS_CHL_STL_DNA	no	60	1	NA	NA	2011	death	NA	surgery	descending colon	G2	t3	n1b	unknown	NA
Fusobacterium	352672_SOCS_CHL_STL_DNA	20.193	20170201 - SOCS STL Samples/352672_S47_L001_R1_001.fastq.gz	20170201 - SOCS STL Samples	352672_S47_L001_R1_001.fastq.gz	11	352672	Cancer	male	84	suspected colon canceradenome tubulo-villeux avec dysplasie de haut grade	0.885739	TRUE	1	2	0	352672_SOCS_CHL_STL_DNA	no	2213	1	NA	NA	2011	death	3	surgery	NA	NA	t3	n0	mx	1c
Fusobacterium	352576_SOCS_CHL_STL_DNA	1	20170201 - SOCS STL Samples/352576_S44_L001_R1_001.fastq.gz	20170201 - SOCS STL Samples	352576_S44_L001_R1_001.fastq.gz	12	352576	Healthy	female	70	adenoma of the sigmoid colon	1.45052	TRUE	1	2	0	352576_SOCS_CHL_STL_DNA	no	716	0	NA	NA	2011	lost at follow-up	1	surgery	sigmoid colon	NA	tx	n0	unknown	NA
Fusobacterium	352544_SOCS_CHL_STL_DNA	1	20170201 - SOCS STL Samples/352544_S43_L001_R1_001.fastq.gz	20170201 - SOCS STL Samples	352544_S43_L001_R1_001.fastq.gz	13	352544	Cancer	male	80	wel differentiated adenocarcinoma of the sigmoid colon	0.0548968	TRUE	1	2	0	352544_SOCS_CHL_STL_DNA	no	1098	0	1098	0	2011	not_applicable	2	surgery	sigmoid colon	G1	t4a	n0	unknown	NA
Fusobacterium	659041_SOCS_CHL_STL_DNA	1	20170201 - SOCS STL Samples/659041_S50_L001_R1_001.fastq.gz	20170201 - SOCS STL Samples	659041_S50_L001_R1_001.fastq.gz	14	659041	Cancer	male	81	well differentiated adenocarcinoma of the sigmoid	1.45858	TRUE	1	2	0	659041_SOCS_CHL_STL_DNA	no	973	0	973	0	2011	not_applicable	2	surgery	sigmoid colon	G1	t3	n2b	m1a	4a
Fusobacterium	658945_SOCS_CHL_STL_DNA	190.609	20170201 - SOCS STL Samples/658945_S48_L001_R1_001.fastq.gz	20170201 - SOCS STL Samples	658945_S48_L001_R1_001.fastq.gz	15	658945	Cancer	female	67	adecarcinoma of the sigmoid colon - moderately differentiated	0.944046	TRUE	1	2	0	658945_SOCS_CHL_STL_DNA	no	1019	0	1019	0	2011	not_applicable	2	surgery	sigmoid colon	G2	t3	n0	mx	2
Fusobacterium	1293818_SOCS_CHL_STL_DNA_01_C_S28	1	20170201 - SOCS STL Samples/1293818-SOCS-CHL-STL-DNA-01-C_S28_L001_R1_001.fastq.gz	20170201 - SOCS STL Samples	1293818-SOCS-CHL-STL-DNA-01-C_S28_L001_R1_001.fastq.gz	19	1293818	Healthy	female	61	adenoma	2.55208	TRUE	1	2	0	1293818-SOCS-CHL-STL-DNA-01-C_S28	no	NA	NA	NA	NA	2012	lost at follow-up	NA	surgery	NA	NA	unknown	unknown	unknown	NA
Fusobacterium	1294804_SOCS_ZTA_STL_DNA_01_A_S23	1	20170201 - SOCS STL Samples/1294804-SOCS-ZTA-STL-DNA-01-A_S23_L001_R1_001.fastq.gz	20170201 - SOCS STL Samples	1294804-SOCS-ZTA-STL-DNA-01-A_S23_L001_R1_001.fastq.gz	20	1294804	Cancer	male	78	tubulovilous adenoma-severe dysplasia	0.641594	TRUE	2	2	0	1294804-SOCS-ZTA-STL-DNA-01-A_S23	no	1996	1	1147	0	2012	death	2	surgery//radiotherapy//chemotherapy	NA	NA	t3	n1	m0	3b
Fusobacterium	1896846_SOCS_CHEM_STL_DNA_01_C_S73	1	20170201 - SOCS STL Samples/1896846-SOCS-CHEM-STL-DNA-01-C_S73_L001_R1_001.fastq.gz	20170201 - SOCS STL Samples	1896846-SOCS-CHEM-STL-DNA-01-C_S73_L001_R1_001.fastq.gz	24	1896846	Cancer	male	66	colon adenocarcinoma	0.219865	TRUE	4	2	0	1896846-SOCS-CHEM-STL-DNA-01-C_S73	no	1174	0	790	1	2012	not_applicable	3	surgery//radiotherapy//chemotherapy	NA	NA	t3	n2b	m1b	4b
Fusobacterium	1896878_SOCS_CHEM_STL_DNA_01_C_S21	1	20170201 - SOCS STL Samples/1896878-SOCS-CHEM-STL-DNA-01-C_S21_L001_R1_001.fastq.gz	20170201 - SOCS STL Samples	1896878-SOCS-CHEM-STL-DNA-01-C_S21_L001_R1_001.fastq.gz	32	1896878	Cancer	male	76	well differentiated adenocarcinoma of the sigmoid colon	0.615303	TRUE	4	4	0//3	1896878-SOCS-CHEM-STL-DNA-01-C_S21//10010100-SOCS-VAR-STLOMN-DNA-01	no//yes	1911	0	1911	1	2013	not_applicable	4	surgery	sigmoid colon	G1	t3	n1a	mx	NA
Fusobacterium	2457183_SOCS_CHEM_STL_DNA_01_A_S70	1684.45	20170201 - SOCS STL Samples/2457183-SOCS-CHEM-STL-DNA-01-A_S70_L001_R1_001.fastq.gz	20170201 - SOCS STL Samples	2457183-SOCS-CHEM-STL-DNA-01-A_S70_L001_R1_001.fastq.gz	35	2457183	Cancer	female	65	well differentiated adenocarcinoma of the right colon	0.726484	TRUE	4	2	0	2457183-SOCS-CHEM-STL-DNA-01-A_S70	no	NA	1	NA	NA	2013	death	NA	surgery	ascending colon	G1	t3	n0	mx	NA
Fusobacterium	2457151_SOCS_CHEM_STL_DNA_01_C_S18	2752.97	20170201 - SOCS STL Samples/2457151-SOCS-CHEM-STL-DNA-01-C_S18_L001_R1_001.fastq.gz	20170201 - SOCS STL Samples	2457151-SOCS-CHEM-STL-DNA-01-C_S18_L001_R1_001.fastq.gz	38	2457151	Cancer	male	86	moderately differentiated adenocarcinoma of the right colon	1.22458	TRUE	4	2	0	2457151-SOCS-CHEM-STL-DNA-01-C_S18	no	516	1	NA	NA	2013	death	NA	surgery	ascending colon	G2	t4a	n1b	mx	NA
Fusobacterium	1896814_SOCS_CHEM_STL_DNA_01_B_S54	57.9608	20170201 - SOCS STL Samples/1896814-SOCS-CHEM-STL-DNA-01-B_S54_L001_R1_001.fastq.gz	20170201 - SOCS STL Samples	1896814-SOCS-CHEM-STL-DNA-01-B_S54_L001_R1_001.fastq.gz	39	1896814	Cancer	male	61	moderately differentiated adenocarcinoma left colon	0.684682	TRUE	4	4	0//3	1896814-SOCS-CHEM-STL-DNA-01-B_S54//10010406-SOCS-CHEM-STLOMN-DNA-01-B_S55	no//yes	1874	0	1874	0	2013	not_applicable	4	surgery	descending colon	G2	t3	n0	mx	NA
Fusobacterium	3537806_SOCS_CHEM_STL_DNA_01_C_S69	28.7853	20170201 - SOCS STL Samples/3537806-SOCS-CHEM-STL-DNA-01-C_S69_L001_R1_001.fastq.gz	20170201 - SOCS STL Samples	3537806-SOCS-CHEM-STL-DNA-01-C_S69_L001_R1_001.fastq.gz	70	3537806	Cancer	male	72	moderately differentiated adenocarcinoma of the rectosigmoid junction	1.00773	TRUE	4	6	0//2//2.5	3537806-SOCS-CHEM-STL-DNA-01-C_S69//10010744_SOCS_VAR_STLOMN_DNA//10010741-SOCS-VAR-STLOMN-DNA-01	no//yes//yes	1445	0	NA	NA	2014	not_applicable	7	surgery	sigmoid colon	G2	t3	n1a	mx	NA
Fusobacterium	2457119_SOCS_CHEM_STL_DNA	1794.15	20170201 - SOCS STL Samples/2457119_S55_L001_R1_001.fastq.gz	20170201 - SOCS STL Samples	2457119_S55_L001_R1_001.fastq.gz	71	2457119	Cancer	female	39	moderately differentiated adenocarcinoma of the rectosigmoid junction	2.10133	TRUE	4	6	0//2//2.5	2457119_SOCS_CHEM_STL_DNA//10010758-SOCS-VAR-STLOMN-DNA-01//10012780-SOCS-VAR-STLOMN-DNA-01	no//yes//yes	1428	0	1428	0	2014	not_applicable	7	surgery	sigmoid colon	G2	t3	n2b	mx	NA
Fusobacterium	10007208_SOCS_CHEM_STL_DNA	63.5101	20170201 - SOCS STL Samples/10007208_S54_L001_R1_001.fastq.gz	20170201 - SOCS STL Samples	10007208_S54_L001_R1_001.fastq.gz	81	10007208	Cancer	male	59	moderately differentiated adenocarcinoma of the splenic flexure	1.58374	TRUE	4	6	0//0.5//2	10007208_SOCS_CHEM_STL_DNA//10010756-SOCS-VAR-STLOMN-DNA-01//10010760-SOCS-VAR-STLOMN-DNA-01	no//yes//yes	929	0	581	1	2014	lost at follow-up	5	surgery	splenic flexure	G2	t4a	n2b	m0	3c
Fusobacterium	10007207_SOCS_CHEM_STL_DNA	1	20170201 - SOCS STL Samples/10007207_S53_L001_R1_001.fastq.gz	20170201 - SOCS STL Samples	10007207_S53_L001_R1_001.fastq.gz	82	10007207	Cancer	female	76	colon ulcero proliferative tumor well differentiated adenocarcinoma transverse colon	5.44557	TRUE	4	2	0	10007207_SOCS_CHEM_STL_DNA	no	NA	NA	NA	NA	2014	withdrew consent	NA	surgery	transverse colon	G1	t3	n0	mx	NA
Fusobacterium	3537710_SOCS_CHEM_STL_DNA	1	20170201 - SOCS STL Samples/3537710_S56_L001_R1_001.fastq.gz	20170201 - SOCS STL Samples	3537710_S56_L001_R1_001.fastq.gz	88	3537710	Cancer	male	68	well differentiated adenocarcinoma right colon	1.23939	TRUE	4	6	0//0//0.5	3537710_SOCS_CHEM_STL_DNA//10010747_SOCS_VAR_STLOMN_DNA//10011436-SOCS-VAR-STLOMN-DNA-01	no//yes//yes	796	0	796	0	2015	lost at follow-up	4	surgery	ascending colon	G1	t1	n0	m0	1
Fusobacterium	10007202_SOCS_CHEM_STL_DNA	31.8883	20170201 - SOCS STL Samples/10007202_S52_L001_R1_001.fastq.gz	20170201 - SOCS STL Samples	10007202_S52_L001_R1_001.fastq.gz	90	10007202	Cancer	male	79	moderately differentiated adenocarcinoma of the sigmoid	0.582745	TRUE	4	2	0	10007202_SOCS_CHEM_STL_DNA	no	817	1	621	1	2015	death	2	surgery	sigmoid colon	G2	t3	n2b	m1a	4a
Fusobacterium	10010095_SOCS_VAR_STLOMN_DNA	42.6767	20170201 - SOCS STL Samples/10010095_S13_L001_R1_001.fastq.gz	20170201 - SOCS STL Samples	10010095_S13_L001_R1_001.fastq.gz	95	10010095	Cancer	male	76	recto-sigmoid adenocarcinoma moderately differentiated	0.671838	TRUE	4	4	0//0	10010095_SOCS_VAR_STLOMN_DNA//10012786-SOCS-VAR-STLOMN-DNA-01	yes//yes	955	0	955	0	2016	withdrew consent	2	surgery	sigmoid colon	G2	t2	n0	m0	1
Fusobacterium	10010104_SOCS_VAR_STLOMN_DNA	141.16	20170201 - SOCS STL Samples/10010104_S19_L001_R1_001.fastq.gz	20170201 - SOCS STL Samples	10010104_S19_L001_R1_001.fastq.gz	97	10010104	Cancer	male	70	carcinoma rectum	1.79081	TRUE	4	2	0	10010104_SOCS_VAR_STLOMN_DNA	yes	NA	NA	NA	NA	2016	withdrew consent	NA	surgery//radiotherapy	rectum	NA	t3	nx	m1	4
Fusobacterium	10010413_SOCS_CHEM_STLOMN_DNA	1	20170201 - SOCS STL Samples/10010413_S27_L001_R1_001.fastq.gz	20170201 - SOCS STL Samples	10010413_S27_L001_R1_001.fastq.gz	99	10010413	Cancer	female	56	right colon cancer moderately differentiated adenocarcinoma	1.08985	TRUE	4	4	0//0	10010413_SOCS_CHEM_STLOMN_DNA//10010413-SOCS-CHEM-STLOMN-DNA-01	yes//yes	1128	0	1128	0	2016	not_applicable	5	surgery	ascending colon	G2	t3	n0	m0	2a
Fusobacterium	10010413_SOCS_CHEM_STLOMN_DNA_01	1	20170201 - SOCS STL Samples/10010413_S27_L001_R1_001.fastq.gz	20170201 - SOCS STL Samples	10010413_S27_L001_R1_001.fastq.gz	99	10010413	Cancer	female	56	right colon cancer moderately differentiated adenocarcinoma	1.08985	TRUE	4	4	0//0	10010413_SOCS_CHEM_STLOMN_DNA//10010413-SOCS-CHEM-STLOMN-DNA-01	yes//yes	1128	0	1128	0	2016	not_applicable	5	surgery	ascending colon	G2	t3	n0	m0	2a
Fusobacterium	10010407_SOCS_CHEM_STLOMN_DNA	106.943	20170201 - SOCS STL Samples/10010407_S23_L001_R1_001.fastq.gz	20170201 - SOCS STL Samples	10010407_S23_L001_R1_001.fastq.gz	100	10010407	Cancer	male	70	rectosigmoid moderately differentiated adenocarcinoma	0.906148	TRUE	4	6	0//0//2.5	10010407_SOCS_CHEM_STLOMN_DNA//10010407-SOCS-CHEM-STLOMN-DNA-01//10022771-SOCS-VAR-STLOMN-DNA-01:	yes//yes//yes	1141	0	1141	0	2016	not_applicable	2	surgery	sigmoid colon	G2	t4a	n2b	m0	3c
Fusobacterium	10010407_SOCS_CHEM_STLOMN_DNA_01	106.943	20170201 - SOCS STL Samples/10010407_S23_L001_R1_001.fastq.gz	20170201 - SOCS STL Samples	10010407_S23_L001_R1_001.fastq.gz	100	10010407	Cancer	male	70	rectosigmoid moderately differentiated adenocarcinoma	0.906148	TRUE	4	6	0//0//2.5	10010407_SOCS_CHEM_STLOMN_DNA//10010407-SOCS-CHEM-STLOMN-DNA-01//10022771-SOCS-VAR-STLOMN-DNA-01:	yes//yes//yes	1141	0	1141	0	2016	not_applicable	2	surgery	sigmoid colon	G2	t4a	n2b	m0	3c
Fusobacterium	10010759_SOCS_VAR_STLOMN_DNA	8.4358	20170201 - SOCS STL Samples/10010759_S34_L001_R1_001.fastq.gz	20170201 - SOCS STL Samples	10010759_S34_L001_R1_001.fastq.gz	101	10010759	Cancer	male	67	adenocarcinome invasif du rectum de bas grade histologique	1.7483	TRUE	4	6	0//0//2.5	10010759_SOCS_VAR_STLOMN_DNA//10010759-SOCS-VAR-STLOMN-DNA-01//10022764-SOCS-VAR-STLOMN-DNA-01	yes//yes//yes	1136	0	1136	0	2016	not_applicable	4	surgery	rectum	NA	t3	n0	m0	2a
Fusobacterium	10010759_SOCS_VAR_STLOMN_DNA_01	8.4358	20170201 - SOCS STL Samples/10010759_S34_L001_R1_001.fastq.gz	20170201 - SOCS STL Samples	10010759_S34_L001_R1_001.fastq.gz	101	10010759	Cancer	male	67	adenocarcinome invasif du rectum de bas grade histologique	1.7483	TRUE	4	6	0//0//2.5	10010759_SOCS_VAR_STLOMN_DNA//10010759-SOCS-VAR-STLOMN-DNA-01//10022764-SOCS-VAR-STLOMN-DNA-01	yes//yes//yes	1136	0	1136	0	2016	not_applicable	4	surgery	rectum	NA	t3	n0	m0	2a
Fusobacterium	10010746_SOCS_VAR_STLOMN_DNA	476.877	20170201 - SOCS STL Samples/10010746_S30_L001_R1_001.fastq.gz	20170201 - SOCS STL Samples	10010746_S30_L001_R1_001.fastq.gz	102	10010746	Cancer	female	75	moderately differentiated rectal adenocarcinoma	1.25873	TRUE	4	8	0//0//0.5//2.5	10010746_SOCS_VAR_STLOMN_DNA//10010746-SOCS-VAR-STLOMN-DNA-01//10010748-SOCS-VAR-STLOMN-DNA-01//10022768-SOCS-VAR-STLOMN-DNA-01	yes//yes//yes//yes	1123	0	1123	0	2016	not_applicable	5	surgery	rectum	G2	t3	n0	mx	NA
Fusobacterium	10010746_SOCS_VAR_STLOMN_DNA_01	476.877	20170201 - SOCS STL Samples/10010746_S30_L001_R1_001.fastq.gz	20170201 - SOCS STL Samples	10010746_S30_L001_R1_001.fastq.gz	102	10010746	Cancer	female	75	moderately differentiated rectal adenocarcinoma	1.25873	TRUE	4	8	0//0//0.5//2.5	10010746_SOCS_VAR_STLOMN_DNA//10010746-SOCS-VAR-STLOMN-DNA-01//10010748-SOCS-VAR-STLOMN-DNA-01//10022768-SOCS-VAR-STLOMN-DNA-01	yes//yes//yes//yes	1123	0	1123	0	2016	not_applicable	5	surgery	rectum	G2	t3	n0	mx	NA
Fusobacterium	10010751_SOCS_VAR_STLOMN_DNA	193.639	20170201 - SOCS STL Samples/10010751_S33_L001_R1_001.fastq.gz	20170201 - SOCS STL Samples	10010751_S33_L001_R1_001.fastq.gz	103	10010751	Cancer	male	70	moderately differentiated adenocarcinoma left colon	1.54175	TRUE	4	4	0//0	10010751_SOCS_VAR_STLOMN_DNA//10010751-SOCS-VAR-STLOMN-DNA-01	yes//yes	NA	1	NA	NA	2016	death	NA	surgery//chemotherapy	descending colon	G2	t3	n0	unknown	NA
Fusobacterium	10010751_SOCS_VAR_STLOMN_DNA_01	193.639	20170201 - SOCS STL Samples/10010751_S33_L001_R1_001.fastq.gz	20170201 - SOCS STL Samples	10010751_S33_L001_R1_001.fastq.gz	103	10010751	Cancer	male	70	moderately differentiated adenocarcinoma left colon	1.54175	TRUE	4	4	0//0	10010751_SOCS_VAR_STLOMN_DNA//10010751-SOCS-VAR-STLOMN-DNA-01	yes//yes	NA	1	NA	NA	2016	death	NA	surgery//chemotherapy	descending colon	G2	t3	n0	unknown	NA
Fusobacterium	10010749_SOCS_VAR_STLOMN_DNA	19.8388	20170201 - SOCS STL Samples/10010749_S32_L001_R1_001.fastq.gz	20170201 - SOCS STL Samples	10010749_S32_L001_R1_001.fastq.gz	104	10010749	Cancer	male	70	sigmoid cancer moderately differentiated adenocarcinoma	0.636984	TRUE	4	6	0//0//0.5	10010749_SOCS_VAR_STLOMN_DNA//10010749-SOCS-VAR-STLOMN-DNA-01//10012795-SOCS-VAR-STLOMN-DNA-01	yes//yes//yes	1114	0	NA	NA	2016	not_applicable	6	surgery	sigmoid colon	G2	t3	n1b	m0	3
Fusobacterium	10010749_SOCS_VAR_STLOMN_DNA_01	19.8388	20170201 - SOCS STL Samples/10010749_S32_L001_R1_001.fastq.gz	20170201 - SOCS STL Samples	10010749_S32_L001_R1_001.fastq.gz	104	10010749	Cancer	male	70	sigmoid cancer moderately differentiated adenocarcinoma	0.636984	TRUE	4	6	0//0//0.5	10010749_SOCS_VAR_STLOMN_DNA//10010749-SOCS-VAR-STLOMN-DNA-01//10012795-SOCS-VAR-STLOMN-DNA-01	yes//yes//yes	1114	0	NA	NA	2016	not_applicable	6	surgery	sigmoid colon	G2	t3	n1b	m0	3
Fusobacterium	10011433_SOCS_VAR_STLOMN_DNA_01	1	20170313_SOCS_STLOMN_Samples/10011433-SOCS-VAR-STLOMN-DNA-01_S35_L001_R1_001.fastq.gz	20170313_SOCS_STLOMN_Samples	10011433-SOCS-VAR-STLOMN-DNA-01_S35_L001_R1_001.fastq.gz	107	10011433	Cancer	male	75	moderately differentiated adenocarcinoma caecum and appendix	1.16935	TRUE	4	4	0//0.5	10011433-SOCS-VAR-STLOMN-DNA-01//10014488-SOCS-VAR-STLOMN-DNA-01	yes//yes	589	1	589	1	2016	death	3	surgery	cecum	G2	t4a	n1c	m0	3
Fusobacterium	10012797_SOCS_VAR_STLOMN_DNA_01	1	20170313_SOCS_STLOMN_Samples/10012797-SOCS-VAR-STLOMN-DNA-01_S55_L001_R1_001.fastq.gz	20170313_SOCS_STLOMN_Samples	10012797-SOCS-VAR-STLOMN-DNA-01_S55_L001_R1_001.fastq.gz	111	10012797	Cancer	male	79	moderately differentiated adenocarcinoma sigmoid	0.92682	TRUE	4	2	0	10012797-SOCS-VAR-STLOMN-DNA-01	yes	884	0	491	1	2017	NA	5	surgery	sigmoid colon	G2	t3	n1a	m1	4
Fusobacterium	10012798_SOCS_VAR_STLOMN_DNA_01	1	20170313_SOCS_STLOMN_Samples/10012798-SOCS-VAR-STLOMN-DNA-01_S56_L001_R1_001.fastq.gz	20170313_SOCS_STLOMN_Samples	10012798-SOCS-VAR-STLOMN-DNA-01_S56_L001_R1_001.fastq.gz	112	10012798	Cancer	male	79	adenocarcinoma	1.20947	TRUE	4	4	0//0.5	10012798-SOCS-VAR-STLOMN-DNA-01//10022770-SOCS-VAR-STLOMN-DNA-01	yes//yes	791	0	791	0	2017	NA	3	surgery	NA	NA	t3	n0	m0	2a
Fusobacterium	10017598_SOCS_VAR_STLOMN_DNA_01	420.37	SOCS_20180308_FASTQ files/10017598-SOCS-VAR-STLOMN-DNA-01_S29_L001_R1_001.fastq.gz	SOCS_20180308_FASTQ files	10017598-SOCS-VAR-STLOMN-DNA-01_S29_L001_R1_001.fastq.gz	115	10017598	Cancer	female	81	reto-sigmoid adenocarcinoma	0.929966	TRUE	4	2	0	10017598-SOCS-VAR-STLOMN-DNA-01	yes	406	0	406	0	2017	NA	1	surgery	sigmoid colon	NA	t3	n1	m0	3b
Fusobacterium	10017820_SOCS_VAR_STLOMN_DNA_01	1	SOCS_20180308_FASTQ files/10017820-SOCS-VAR-STLOMN-DNA-01_S35_L001_R1_001.fastq.gz	SOCS_20180308_FASTQ files	10017820-SOCS-VAR-STLOMN-DNA-01_S35_L001_R1_001.fastq.gz	116	10017820	Cancer	male	74	colon carcinoma	0.410953	TRUE	4	4	0//0	10017820-SOCS-VAR-STLOMN-DNA-01//10022762-SOCS-VAR-STLOMN-DNA-01	yes//yes	357	0	357	0	2017	not_applicable	1	surgery	NA	NA	t2	n0	m0	1
Fusobacterium	10017597_SOCS_VAR_STLOMN_DNA_01	448.569	SOCS_20180308_FASTQ files/10017597-SOCS-VAR-STLOMN-DNA-01_S28_L001_R1_001.fastq.gz	SOCS_20180308_FASTQ files	10017597-SOCS-VAR-STLOMN-DNA-01_S28_L001_R1_001.fastq.gz	118	10017597	Cancer	male	65	adenocarcinoma	0.766363	TRUE	4	2	0	10017597-SOCS-VAR-STLOMN-DNA-01	yes	380	0	380	0	2018	NA	1	surgery	NA	NA	t2	n0	m0	1
Fusobacterium	10017827_SOCS_VAR_STLOMN_DNA_01	5.61232	SOCS_20180308_FASTQ files/10017827-SOCS-VAR-STLOMN-DNA-01_S37_L001_R1_001.fastq.gz	SOCS_20180308_FASTQ files	10017827-SOCS-VAR-STLOMN-DNA-01_S37_L001_R1_001.fastq.gz	119	10017827	Cancer	male	62	moderately differentiated adenocarcinoma of the sigmoid	0.867243	TRUE	4	2	0	10017827-SOCS-VAR-STLOMN-DNA-01	yes	381	0	381	0	2018	NA	1	surgery	sigmoid colon	G2	t2	n0	m0	1
Fusobacterium	10017832_SOCS_VAR_STLOMN_DNA_01	2257.02	SOCS_20180308_FASTQ files/10017832-SOCS-VAR-STLOMN-DNA-01_S40_L001_R1_001.fastq.gz	SOCS_20180308_FASTQ files	10017832-SOCS-VAR-STLOMN-DNA-01_S40_L001_R1_001.fastq.gz	121	10017832	Cancer	female	73	unknown	0.822689	TRUE	4	2	0	10017832-SOCS-VAR-STLOMN-DNA-01	yes	NA	NA	NA	NA	2018	NA	NA	surgery	NA	NA	t1	n0	m0	1
Fusobacterium	10017593_SOCS_VAR_STLOMN_DNA_01	377.621	SOCS_20180308_FASTQ files/10017593-SOCS-VAR-STLOMN-DNA-01_S26_L001_R1_001.fastq.gz	SOCS_20180308_FASTQ files	10017593-SOCS-VAR-STLOMN-DNA-01_S26_L001_R1_001.fastq.gz	122	10017593	Cancer	male	57	adenocarcinome rectum et colon - lesion synchrone	0.979764	TRUE	4	2	0	10017593-SOCS-VAR-STLOMN-DNA-01	yes	383	0	383	0	2018	NA	1	surgery	rectum	NA	t3	n1	m0	3b
Fusobacterium	10017601_SOCS_VAR_STLOMN_DNA_01	1	SOCS_20180308_FASTQ files/10017601-SOCS-VAR-STLOMN-DNA-01_S32_L001_R1_001.fastq.gz	SOCS_20180308_FASTQ files	10017601-SOCS-VAR-STLOMN-DNA-01_S32_L001_R1_001.fastq.gz	123	10017601	Cancer	male	65	moderately differentiated adenocarcinoma of the transverse colon	1.17065	TRUE	4	2	0	10017601-SOCS-VAR-STLOMN-DNA-01	yes	387	0	387	0	2018	NA	1	surgery	transverse colon	G2	t1	n0	m0	1
Fusobacterium	10017594_SOCS_VAR_STLOMN_DNA_01	29.2908	SOCS_20180318_FASTQ files/10017594-SOCS-VAR-STLOMN-DNA-01_S77_L001_R1_001.fastq.gz	SOCS_20180318_FASTQ files	10017594-SOCS-VAR-STLOMN-DNA-01_S77_L001_R1_001.fastq.gz	124	10017594	Cancer	male	80	moderately differentiated adenocarcinoma of the rectum	1.09576	TRUE	1	2	0	10017594-SOCS-VAR-STLOMN-DNA-01	yes	393	0	393	0	2018	NA	1	surgery//radiotherapy	rectum	G2	t3	n1a	m0	3
Fusobacterium	10017818_SOCS_VAR_STLOMN_DNA_01	17.9376	SOCS_20180308_FASTQ files/10017818-SOCS-VAR-STLOMN-DNA-01_S33_L001_R1_001.fastq.gz	SOCS_20180308_FASTQ files	10017818-SOCS-VAR-STLOMN-DNA-01_S33_L001_R1_001.fastq.gz	125	10017818	Cancer	male	65	moderately differentiated adenocarcinoma of the rectosigmoid junction	1.1808	TRUE	4	2	0	10017818-SOCS-VAR-STLOMN-DNA-01	yes	392	0	392	0	2018	NA	1	surgery	sigmoid colon	G2	t3	n0	m0	2a
Fusobacterium	10022766_SOCS_VAR_STLOMN_DNA_01	857.184	SOCS_20190104_FASTQ Files/10022766-SOCS-VAR-STLOMN-DNA-01_S27_L001_R1_001.fastq.gz	SOCS_20190104_FASTQ Files	10022766-SOCS-VAR-STLOMN-DNA-01_S27_L001_R1_001.fastq.gz	139	10022766	Cancer	male	74	synchronous tumor of the right colon and the rectum both moderately differentiated	1.24856	TRUE	4	2	0	10022766-SOCS-VAR-STLOMN-DNA-01	yes	NA	NA	NA	NA	2018	NA	NA	surgery	ascending colon	G2	t3	n0	mx	2
Fusobacterium	10009043_ND_VAR_STLOMN_DNA_01	32.3739	NDcollection/10009043-ND-VAR-STLOMN-DNA-01_S1_L001_R1_001.fastq.gz	NDcollection	10009043-ND-VAR-STLOMN-DNA-01_S1_L001_R1_001.fastq.gz	NA	10009043	Healthy	female	60	NA	0.828714	TRUE	NA	NA	NA	NA	NA	NA	NA	NA	NA	NA	NA	NA	NA	NA	NA	NA	NA	NA	NA
Fusobacterium	10009052_ND_VAR_STLOMN_DNA_01	1	NDcollection/10009052-ND-VAR-STLOMN-DNA-01_S2_L001_R1_001.fastq.gz	NDcollection	10009052-ND-VAR-STLOMN-DNA-01_S2_L001_R1_001.fastq.gz	NA	10009052	Healthy	female	75	NA	0.895184	TRUE	NA	NA	NA	NA	NA	NA	NA	NA	NA	NA	NA	NA	NA	NA	NA	NA	NA	NA	NA
Fusobacterium	10009055_ND_VAR_STLOMN_DNA_01	1	NDcollection/10009055-ND-VAR-STLOMN-DNA-01_S3_L001_R1_001.fastq.gz	NDcollection	10009055-ND-VAR-STLOMN-DNA-01_S3_L001_R1_001.fastq.gz	NA	10009055	Healthy	male	74	NA	0.712962	TRUE	NA	NA	NA	NA	NA	NA	NA	NA	NA	NA	NA	NA	NA	NA	NA	NA	NA	NA	NA
Fusobacterium	10010105_ND_VAR_STLOMN_DNA_01	1	NDcollection/10010105-ND-VAR-STLOMN-DNA-01_S4_L001_R1_001.fastq.gz	NDcollection	10010105-ND-VAR-STLOMN-DNA-01_S4_L001_R1_001.fastq.gz	NA	10010105	Healthy	female	69	NA	0.593618	TRUE	NA	NA	NA	NA	NA	NA	NA	NA	NA	NA	NA	NA	NA	NA	NA	NA	NA	NA	NA
Fusobacterium	10010108_ND_VAR_STLOMN_DNA_01	1	NDcollection/10010108-ND-VAR-STLOMN-DNA-01_S6_L001_R1_001.fastq.gz	NDcollection	10010108-ND-VAR-STLOMN-DNA-01_S6_L001_R1_001.fastq.gz	NA	10010108	Healthy	female	58	NA	0.990578	TRUE	NA	NA	NA	NA	NA	NA	NA	NA	NA	NA	NA	NA	NA	NA	NA	NA	NA	NA	NA
Fusobacterium	10010113_ND_VAR_STLOMN_DNA_01	1	NDcollection/10010113-ND-VAR-STLOMN-DNA-01_S7_L001_R1_001.fastq.gz	NDcollection	10010113-ND-VAR-STLOMN-DNA-01_S7_L001_R1_001.fastq.gz	NA	10010113	Healthy	male	55	NA	0.868339	TRUE	NA	NA	NA	NA	NA	NA	NA	NA	NA	NA	NA	NA	NA	NA	NA	NA	NA	NA	NA
Fusobacterium	10010115_ND_VAR_STLOMN_DNA_01	1	NDcollection/10010115-ND-VAR-STLOMN-DNA-01_S8_L001_R1_001.fastq.gz	NDcollection	10010115-ND-VAR-STLOMN-DNA-01_S8_L001_R1_001.fastq.gz	NA	10010115	Healthy	male	52	NA	1.11403	TRUE	NA	NA	NA	NA	NA	NA	NA	NA	NA	NA	NA	NA	NA	NA	NA	NA	NA	NA	NA
Fusobacterium	10010227_ND_VAR_STLOMN_DNA_01	1	NDcollection/10010227-ND-VAR-STLOMN-DNA-01_S9_L001_R1_001.fastq.gz	NDcollection	10010227-ND-VAR-STLOMN-DNA-01_S9_L001_R1_001.fastq.gz	NA	10010227	Healthy	female	64	NA	1.11109	TRUE	NA	NA	NA	NA	NA	NA	NA	NA	NA	NA	NA	NA	NA	NA	NA	NA	NA	NA	NA
Fusobacterium	10010232_ND_VAR_STLOMN_DNA_01	1	NDcollection/10010232-ND-VAR-STLOMN-DNA-01_S10_L001_R1_001.fastq.gz	NDcollection	10010232-ND-VAR-STLOMN-DNA-01_S10_L001_R1_001.fastq.gz	NA	10010232	Healthy	female	58	NA	0.998545	TRUE	NA	NA	NA	NA	NA	NA	NA	NA	NA	NA	NA	NA	NA	NA	NA	NA	NA	NA	NA
Fusobacterium	10010239_ND_VAR_STLOMN_DNA_01	1	NDcollection/10010239-ND-VAR-STLOMN-DNA-01_S11_L001_R1_001.fastq.gz	NDcollection	10010239-ND-VAR-STLOMN-DNA-01_S11_L001_R1_001.fastq.gz	NA	10010239	Healthy	male	58	NA	0.869501	TRUE	NA	NA	NA	NA	NA	NA	NA	NA	NA	NA	NA	NA	NA	NA	NA	NA	NA	NA	NA
Fusobacterium	10010243_ND_VAR_STLOMN_DNA_01	1	NDcollection/10010243-ND-VAR-STLOMN-DNA-01_S12_L001_R1_001.fastq.gz	NDcollection	10010243-ND-VAR-STLOMN-DNA-01_S12_L001_R1_001.fastq.gz	NA	10010243	Healthy	male	57	NA	1.0156	TRUE	NA	NA	NA	NA	NA	NA	NA	NA	NA	NA	NA	NA	NA	NA	NA	NA	NA	NA	NA
Fusobacterium	10010465_ND_VAR_STLOMN_DNA_01	1	NDcollection/10010465-ND-VAR-STLOMN-DNA-01_S13_L001_R1_001.fastq.gz	NDcollection	10010465-ND-VAR-STLOMN-DNA-01_S13_L001_R1_001.fastq.gz	NA	10010465	Healthy	female	64	NA	0.899993	TRUE	NA	NA	NA	NA	NA	NA	NA	NA	NA	NA	NA	NA	NA	NA	NA	NA	NA	NA	NA
Fusobacterium	10010469_ND_VAR_STLOMN_DNA_01	1	NDcollection/10010469-ND-VAR-STLOMN-DNA-01_S15_L001_R1_001.fastq.gz	NDcollection	10010469-ND-VAR-STLOMN-DNA-01_S15_L001_R1_001.fastq.gz	NA	10010469	Healthy	female	68	NA	0.767301	TRUE	NA	NA	NA	NA	NA	NA	NA	NA	NA	NA	NA	NA	NA	NA	NA	NA	NA	NA	NA
Fusobacterium	10010471_ND_VAR_STLOMN_DNA_01	1	NDcollection/10010471-ND-VAR-STLOMN-DNA-01_S16_L001_R1_001.fastq.gz	NDcollection	10010471-ND-VAR-STLOMN-DNA-01_S16_L001_R1_001.fastq.gz	NA	10010471	Healthy	male	58	NA	0.963168	TRUE	NA	NA	NA	NA	NA	NA	NA	NA	NA	NA	NA	NA	NA	NA	NA	NA	NA	NA	NA
Fusobacterium	10010472_ND_VAR_STLOMN_DNA_01	1	NDcollection/10010472-ND-VAR-STLOMN-DNA-01_S17_L001_R1_001.fastq.gz	NDcollection	10010472-ND-VAR-STLOMN-DNA-01_S17_L001_R1_001.fastq.gz	NA	10010472	Healthy	female	54	NA	1.45717	TRUE	NA	NA	NA	NA	NA	NA	NA	NA	NA	NA	NA	NA	NA	NA	NA	NA	NA	NA	NA
Fusobacterium	10010474_ND_VAR_STLOMN_DNA_01	1	NDcollection/10010474-ND-VAR-STLOMN-DNA-01_S18_L001_R1_001.fastq.gz	NDcollection	10010474-ND-VAR-STLOMN-DNA-01_S18_L001_R1_001.fastq.gz	NA	10010474	Healthy	female	59	NA	0.912861	TRUE	NA	NA	NA	NA	NA	NA	NA	NA	NA	NA	NA	NA	NA	NA	NA	NA	NA	NA	NA
Fusobacterium	10010480_ND_VAR_STLOMN_DNA_01	1	NDcollection/10010480-ND-VAR-STLOMN-DNA-01_S1_L001_R1_001.fastq.gz	NDcollection	10010480-ND-VAR-STLOMN-DNA-01_S1_L001_R1_001.fastq.gz	NA	10010480	Healthy	female	71	NA	0.758424	TRUE	NA	NA	NA	NA	NA	NA	NA	NA	NA	NA	NA	NA	NA	NA	NA	NA	NA	NA	NA
Fusobacterium	10010481_ND_VAR_STLOMN_DNA_01	1	NDcollection/10010481-ND-VAR-STLOMN-DNA-01_S2_L001_R1_001.fastq.gz	NDcollection	10010481-ND-VAR-STLOMN-DNA-01_S2_L001_R1_001.fastq.gz	NA	10010481	Healthy	female	69	NA	1.11059	TRUE	NA	NA	NA	NA	NA	NA	NA	NA	NA	NA	NA	NA	NA	NA	NA	NA	NA	NA	NA
Fusobacterium	10010482_ND_VAR_STLOMN_DNA_01	1	NDcollection/10010482-ND-VAR-STLOMN-DNA-01_S3_L001_R1_001.fastq.gz	NDcollection	10010482-ND-VAR-STLOMN-DNA-01_S3_L001_R1_001.fastq.gz	NA	10010482	Healthy	male	53	NA	1.08563	TRUE	NA	NA	NA	NA	NA	NA	NA	NA	NA	NA	NA	NA	NA	NA	NA	NA	NA	NA	NA
Fusobacterium	10010483_ND_VAR_STLOMN_DNA_01	1	NDcollection/10010483-ND-VAR-STLOMN-DNA-01_S4_L001_R1_001.fastq.gz	NDcollection	10010483-ND-VAR-STLOMN-DNA-01_S4_L001_R1_001.fastq.gz	NA	10010483	Healthy	female	78	NA	0.918072	TRUE	NA	NA	NA	NA	NA	NA	NA	NA	NA	NA	NA	NA	NA	NA	NA	NA	NA	NA	NA
Fusobacterium	10010503_ND_VAR_STLOMN_DNA_01	1	NDcollection/10010503-ND-VAR-STLOMN-DNA-01_S5_L001_R1_001.fastq.gz	NDcollection	10010503-ND-VAR-STLOMN-DNA-01_S5_L001_R1_001.fastq.gz	NA	10010503	Healthy	female	65	NA	2.25351	TRUE	NA	NA	NA	NA	NA	NA	NA	NA	NA	NA	NA	NA	NA	NA	NA	NA	NA	NA	NA
Fusobacterium	10010515_ND_VAR_STLOMN_DNA_01	1	NDcollection/10010515-ND-VAR-STLOMN-DNA-01_S6_L001_R1_001.fastq.gz	NDcollection	10010515-ND-VAR-STLOMN-DNA-01_S6_L001_R1_001.fastq.gz	NA	10010515	Healthy	male	62	NA	1.41295	TRUE	NA	NA	NA	NA	NA	NA	NA	NA	NA	NA	NA	NA	NA	NA	NA	NA	NA	NA	NA
Fusobacterium	10010520_ND_VAR_STLOMN_DNA_01	1	NDcollection/10010520-ND-VAR-STLOMN-DNA-01_S7_L001_R1_001.fastq.gz	NDcollection	10010520-ND-VAR-STLOMN-DNA-01_S7_L001_R1_001.fastq.gz	NA	10010520	Healthy	male	66	NA	1.23956	TRUE	NA	NA	NA	NA	NA	NA	NA	NA	NA	NA	NA	NA	NA	NA	NA	NA	NA	NA	NA
Fusobacterium	10010522_ND_VAR_STLOMN_DNA_01	26.7349	NDcollection/10010522-ND-VAR-STLOMN-DNA-01_S8_L001_R1_001.fastq.gz	NDcollection	10010522-ND-VAR-STLOMN-DNA-01_S8_L001_R1_001.fastq.gz	NA	10010522	Healthy	male	60	NA	0.971444	TRUE	NA	NA	NA	NA	NA	NA	NA	NA	NA	NA	NA	NA	NA	NA	NA	NA	NA	NA	NA
Fusobacterium	10010523_ND_VAR_STLOMN_DNA_01	1	NDcollection/10010523-ND-VAR-STLOMN-DNA-01_S9_L001_R1_001.fastq.gz	NDcollection	10010523-ND-VAR-STLOMN-DNA-01_S9_L001_R1_001.fastq.gz	NA	10010523	Healthy	female	55	NA	0.87888	TRUE	NA	NA	NA	NA	NA	NA	NA	NA	NA	NA	NA	NA	NA	NA	NA	NA	NA	NA	NA
Fusobacterium	10010600_ND_VAR_STLOMN_DNA_01	1	NDcollection/10010600-ND-VAR-STLOMN-DNA-01_S10_L001_R1_001.fastq.gz	NDcollection	10010600-ND-VAR-STLOMN-DNA-01_S10_L001_R1_001.fastq.gz	NA	10010600	Healthy	female	75	NA	0.387335	TRUE	NA	NA	NA	NA	NA	NA	NA	NA	NA	NA	NA	NA	NA	NA	NA	NA	NA	NA	NA
Fusobacterium	10010676_ND_VAR_STLOMN_DNA_01	1	NDcollection/10010676-ND-VAR-STLOMN-DNA-01_S11_L001_R1_001.fastq.gz	NDcollection	10010676-ND-VAR-STLOMN-DNA-01_S11_L001_R1_001.fastq.gz	NA	10010676	Healthy	male	68	NA	1.22478	TRUE	NA	NA	NA	NA	NA	NA	NA	NA	NA	NA	NA	NA	NA	NA	NA	NA	NA	NA	NA
Fusobacterium	10010682_ND_VAR_STLOMN_DNA_01	1	NDcollection/10010682-ND-VAR-STLOMN-DNA-01_S12_L001_R1_001.fastq.gz	NDcollection	10010682-ND-VAR-STLOMN-DNA-01_S12_L001_R1_001.fastq.gz	NA	10010682	Healthy	male	52	NA	0.86503	TRUE	NA	NA	NA	NA	NA	NA	NA	NA	NA	NA	NA	NA	NA	NA	NA	NA	NA	NA	NA
Fusobacterium	10010688_ND_VAR_STLOMN_DNA_01	1	NDcollection/10010688-ND-VAR-STLOMN-DNA-01_S1_L001_R1_001.fastq.gz	NDcollection	10010688-ND-VAR-STLOMN-DNA-01_S1_L001_R1_001.fastq.gz	NA	10010688	Healthy	male	60	NA	0.731757	TRUE	NA	NA	NA	NA	NA	NA	NA	NA	NA	NA	NA	NA	NA	NA	NA	NA	NA	NA	NA
Fusobacterium	10011899_ND_VAR_STLOMN_DNA_01	31.134	NDcollection/10011899-ND-VAR-STLOMN-DNA-01_S2_L001_R1_001.fastq.gz	NDcollection	10011899-ND-VAR-STLOMN-DNA-01_S2_L001_R1_001.fastq.gz	NA	10011899	Healthy	male	65	NA	0.597333	TRUE	NA	NA	NA	NA	NA	NA	NA	NA	NA	NA	NA	NA	NA	NA	NA	NA	NA	NA	NA
Fusobacterium	10011901_ND_VAR_STLOMN_DNA_01	1	NDcollection/10011901-ND-VAR-STLOMN-DNA-01_S3_L001_R1_001.fastq.gz	NDcollection	10011901-ND-VAR-STLOMN-DNA-01_S3_L001_R1_001.fastq.gz	NA	10011901	Healthy	male	62	NA	0.63922	TRUE	NA	NA	NA	NA	NA	NA	NA	NA	NA	NA	NA	NA	NA	NA	NA	NA	NA	NA	NA
Fusobacterium	10012005_ND_VAR_STLOMN_DNA_01	1	NDcollection/10012005-ND-VAR-STLOMN-DNA-01_S13_L001_R1_001.fastq.gz	NDcollection	10012005-ND-VAR-STLOMN-DNA-01_S13_L001_R1_001.fastq.gz	NA	10012005	Healthy	male	78	NA	0.335543	TRUE	NA	NA	NA	NA	NA	NA	NA	NA	NA	NA	NA	NA	NA	NA	NA	NA	NA	NA	NA
Fusobacterium	10012178_ND_VAR_STLOMN_DNA_01	1	NDcollection/10012178-ND-VAR-STLOMN-DNA-01_S14_L001_R1_001.fastq.gz	NDcollection	10012178-ND-VAR-STLOMN-DNA-01_S14_L001_R1_001.fastq.gz	NA	10012178	Healthy	male	51	NA	0.826474	TRUE	NA	NA	NA	NA	NA	NA	NA	NA	NA	NA	NA	NA	NA	NA	NA	NA	NA	NA	NA
Fusobacterium	10012355_ND_VAR_STLOMN_DNA_01	1	NDcollection/10012355-ND-VAR-STLOMN-DNA-01_S15_L001_R1_001.fastq.gz	NDcollection	10012355-ND-VAR-STLOMN-DNA-01_S15_L001_R1_001.fastq.gz	NA	10012355	Healthy	female	52	NA	1.53028	TRUE	NA	NA	NA	NA	NA	NA	NA	NA	NA	NA	NA	NA	NA	NA	NA	NA	NA	NA	NA
Fusobacterium	10012358_ND_VAR_STLOMN_DNA_01	1	NDcollection/10012358-ND-VAR-STLOMN-DNA-01_S16_L001_R1_001.fastq.gz	NDcollection	10012358-ND-VAR-STLOMN-DNA-01_S16_L001_R1_001.fastq.gz	NA	10012358	Healthy	male	55	NA	2.22232	TRUE	NA	NA	NA	NA	NA	NA	NA	NA	NA	NA	NA	NA	NA	NA	NA	NA	NA	NA	NA
Fusobacterium	10012359_ND_VAR_STLOMN_DNA_01	22.7656	NDcollection/10012359-ND-VAR-STLOMN-DNA-01_S4_L001_R1_001.fastq.gz	NDcollection	10012359-ND-VAR-STLOMN-DNA-01_S4_L001_R1_001.fastq.gz	NA	10012359	Healthy	female	62	NA	0.459441	TRUE	NA	NA	NA	NA	NA	NA	NA	NA	NA	NA	NA	NA	NA	NA	NA	NA	NA	NA	NA
Fusobacterium	10012367_ND_VAR_STLOMN_DNA_01	1	NDcollection/10012367-ND-VAR-STLOMN-DNA-01_S6_L001_R1_001.fastq.gz	NDcollection	10012367-ND-VAR-STLOMN-DNA-01_S6_L001_R1_001.fastq.gz	NA	10012367	Healthy	female	56	NA	0.832868	TRUE	NA	NA	NA	NA	NA	NA	NA	NA	NA	NA	NA	NA	NA	NA	NA	NA	NA	NA	NA
Fusobacterium	10012371_ND_VAR_STLOMN_DNA_01	1	NDcollection/10012371-ND-VAR-STLOMN-DNA-01_S7_L001_R1_001.fastq.gz	NDcollection	10012371-ND-VAR-STLOMN-DNA-01_S7_L001_R1_001.fastq.gz	NA	10012371	Healthy	female	59	NA	0.58185	TRUE	NA	NA	NA	NA	NA	NA	NA	NA	NA	NA	NA	NA	NA	NA	NA	NA	NA	NA	NA
Fusobacterium	10012405_ND_VAR_STLOMN_DNA_01	1	NDcollection/10012405-ND-VAR-STLOMN-DNA-01_S17_L001_R1_001.fastq.gz	NDcollection	10012405-ND-VAR-STLOMN-DNA-01_S17_L001_R1_001.fastq.gz	NA	10012405	Healthy	male	63	NA	3.67282	TRUE	NA	NA	NA	NA	NA	NA	NA	NA	NA	NA	NA	NA	NA	NA	NA	NA	NA	NA	NA
Fusobacterium	10012409_ND_VAR_STLOMN_DNA_01	1	NDcollection/10012409-ND-VAR-STLOMN-DNA-01_S12_L001_R1_001.fastq.gz	NDcollection	10012409-ND-VAR-STLOMN-DNA-01_S12_L001_R1_001.fastq.gz	NA	10012409	Healthy	male	71	NA	0.621381	TRUE	NA	NA	NA	NA	NA	NA	NA	NA	NA	NA	NA	NA	NA	NA	NA	NA	NA	NA	NA
Fusobacterium	10012417_ND_VAR_STLOMN_DNA_01	26.9304	NDcollection/10012417-ND-VAR-STLOMN-DNA-01_S38_L001_R1_001.fastq.gz	NDcollection	10012417-ND-VAR-STLOMN-DNA-01_S38_L001_R1_001.fastq.gz	NA	10012417	Healthy	female	62	NA	2.39102	TRUE	NA	NA	NA	NA	NA	NA	NA	NA	NA	NA	NA	NA	NA	NA	NA	NA	NA	NA	NA
Fusobacterium	10012632_ND_VAR_STLOMN_DNA_01	1	NDcollection/10012632-ND-VAR-STLOMN-DNA-01_S18_L001_R1_001.fastq.gz	NDcollection	10012632-ND-VAR-STLOMN-DNA-01_S18_L001_R1_001.fastq.gz	NA	10012632	Healthy	male	60	NA	1.41622	TRUE	NA	NA	NA	NA	NA	NA	NA	NA	NA	NA	NA	NA	NA	NA	NA	NA	NA	NA	NA
Fusobacterium	10012633_ND_VAR_STLOMN_DNA_01	14.6525	NDcollection/10012633-ND-VAR-STLOMN-DNA-01_S41_L001_R1_001.fastq.gz	NDcollection	10012633-ND-VAR-STLOMN-DNA-01_S41_L001_R1_001.fastq.gz	NA	10012633	Healthy	female	71	NA	1.24519	TRUE	NA	NA	NA	NA	NA	NA	NA	NA	NA	NA	NA	NA	NA	NA	NA	NA	NA	NA	NA
Fusobacterium	10012634_ND_VAR_STLOMN_DNA_01	1	NDcollection/10012634-ND-VAR-STLOMN-DNA-01_S19_L001_R1_001.fastq.gz	NDcollection	10012634-ND-VAR-STLOMN-DNA-01_S19_L001_R1_001.fastq.gz	NA	10012634	Healthy	male	50	NA	0.998901	TRUE	NA	NA	NA	NA	NA	NA	NA	NA	NA	NA	NA	NA	NA	NA	NA	NA	NA	NA	NA
Fusobacterium	10012635_ND_VAR_STLOMN_DNA_01	89.895	NDcollection/10012635-ND-VAR-STLOMN-DNA-01_S20_L001_R1_001.fastq.gz	NDcollection	10012635-ND-VAR-STLOMN-DNA-01_S20_L001_R1_001.fastq.gz	NA	10012635	Healthy	male	59	NA	1.40615	TRUE	NA	NA	NA	NA	NA	NA	NA	NA	NA	NA	NA	NA	NA	NA	NA	NA	NA	NA	NA
Fusobacterium	10012636_ND_VAR_STLOMN_DNA_01	1	NDcollection/10012636-ND-VAR-STLOMN-DNA-01_S21_L001_R1_001.fastq.gz	NDcollection	10012636-ND-VAR-STLOMN-DNA-01_S21_L001_R1_001.fastq.gz	NA	10012636	Healthy	female	54	NA	2.75074	TRUE	NA	NA	NA	NA	NA	NA	NA	NA	NA	NA	NA	NA	NA	NA	NA	NA	NA	NA	NA
Fusobacterium	10012637_ND_VAR_STLOMN_DNA_01	1	NDcollection/10012637-ND-VAR-STLOMN-DNA-01_S22_L001_R1_001.fastq.gz	NDcollection	10012637-ND-VAR-STLOMN-DNA-01_S22_L001_R1_001.fastq.gz	NA	10012637	Healthy	female	66	NA	0.904959	TRUE	NA	NA	NA	NA	NA	NA	NA	NA	NA	NA	NA	NA	NA	NA	NA	NA	NA	NA	NA
Fusobacterium	10012639_ND_VAR_STLOMN_DNA_01	1	NDcollection/10012639-ND-VAR-STLOMN-DNA-01_S42_L001_R1_001.fastq.gz	NDcollection	10012639-ND-VAR-STLOMN-DNA-01_S42_L001_R1_001.fastq.gz	NA	10012639	Healthy	male	77	NA	1.29133	TRUE	NA	NA	NA	NA	NA	NA	NA	NA	NA	NA	NA	NA	NA	NA	NA	NA	NA	NA	NA
Fusobacterium	10012640_ND_VAR_STLOMN_DNA_01	1	NDcollection/10012640-ND-VAR-STLOMN-DNA-01_S23_L001_R1_001.fastq.gz	NDcollection	10012640-ND-VAR-STLOMN-DNA-01_S23_L001_R1_001.fastq.gz	NA	10012640	Healthy	female	68	NA	0.726395	TRUE	NA	NA	NA	NA	NA	NA	NA	NA	NA	NA	NA	NA	NA	NA	NA	NA	NA	NA	NA
Fusobacterium	10012642_ND_VAR_STLOMN_DNA_01	1	NDcollection/10012642-ND-VAR-STLOMN-DNA-01_S57_L001_R1_001.fastq.gz	NDcollection	10012642-ND-VAR-STLOMN-DNA-01_S57_L001_R1_001.fastq.gz	NA	10012642	Healthy	male	73	NA	1.11205	TRUE	NA	NA	NA	NA	NA	NA	NA	NA	NA	NA	NA	NA	NA	NA	NA	NA	NA	NA	NA
Fusobacterium	10012643_ND_VAR_STLOMN_DNA_01	1	NDcollection/10012643-ND-VAR-STLOMN-DNA-01_S24_L001_R1_001.fastq.gz	NDcollection	10012643-ND-VAR-STLOMN-DNA-01_S24_L001_R1_001.fastq.gz	NA	10012643	Healthy	male	65	NA	0.498615	TRUE	NA	NA	NA	NA	NA	NA	NA	NA	NA	NA	NA	NA	NA	NA	NA	NA	NA	NA	NA
Fusobacterium	10012644_ND_VAR_STLOMN_DNA_01	1	NDcollection/10012644-ND-VAR-STLOMN-DNA-01_S58_L001_R1_001.fastq.gz	NDcollection	10012644-ND-VAR-STLOMN-DNA-01_S58_L001_R1_001.fastq.gz	NA	10012644	Healthy	female	58	NA	1.12102	TRUE	NA	NA	NA	NA	NA	NA	NA	NA	NA	NA	NA	NA	NA	NA	NA	NA	NA	NA	NA
Fusobacterium	10012645_ND_VAR_STLOMN_DNA_01	1	NDcollection/10012645-ND-VAR-STLOMN-DNA-01_S59_L001_R1_001.fastq.gz	NDcollection	10012645-ND-VAR-STLOMN-DNA-01_S59_L001_R1_001.fastq.gz	NA	10012645	Healthy	female	58	NA	0.73493	TRUE	NA	NA	NA	NA	NA	NA	NA	NA	NA	NA	NA	NA	NA	NA	NA	NA	NA	NA	NA
Fusobacterium	10012646_ND_VAR_STLOMN_DNA_01	1	NDcollection/10012646-ND-VAR-STLOMN-DNA-01_S25_L001_R1_001.fastq.gz	NDcollection	10012646-ND-VAR-STLOMN-DNA-01_S25_L001_R1_001.fastq.gz	NA	10012646	Healthy	male	68	NA	1.20585	TRUE	NA	NA	NA	NA	NA	NA	NA	NA	NA	NA	NA	NA	NA	NA	NA	NA	NA	NA	NA
Fusobacterium	10012647_ND_VAR_STLOMN_DNA_01	1	NDcollection/10012647-ND-VAR-STLOMN-DNA-01_S26_L001_R1_001.fastq.gz	NDcollection	10012647-ND-VAR-STLOMN-DNA-01_S26_L001_R1_001.fastq.gz	NA	10012647	Healthy	male	65	NA	1.14423	TRUE	NA	NA	NA	NA	NA	NA	NA	NA	NA	NA	NA	NA	NA	NA	NA	NA	NA	NA	NA
Fusobacterium	10012648_ND_VAR_STLOMN_DNA_01	1	NDcollection/10012648-ND-VAR-STLOMN-DNA-01_S60_L001_R1_001.fastq.gz	NDcollection	10012648-ND-VAR-STLOMN-DNA-01_S60_L001_R1_001.fastq.gz	NA	10012648	Healthy	male	64	NA	0.889418	TRUE	NA	NA	NA	NA	NA	NA	NA	NA	NA	NA	NA	NA	NA	NA	NA	NA	NA	NA	NA
Fusobacterium	10013271_ND_VAR_STLOMN_DNA_01	1	NDcollection/10013271-ND-VAR-STLOMN-DNA-01_S27_L001_R1_001.fastq.gz	NDcollection	10013271-ND-VAR-STLOMN-DNA-01_S27_L001_R1_001.fastq.gz	NA	10013271	Healthy	male	52	Progressive Supranuclear Palsy	1.23705	TRUE	NA	NA	NA	NA	NA	NA	NA	NA	NA	NA	NA	NA	NA	NA	NA	NA	NA	NA	NA
Fusobacterium	10013280_ND_VAR_STLOMN_DNA_01	1	NDcollection/10013280-ND-VAR-STLOMN-DNA-01_S28_L001_R1_001.fastq.gz	NDcollection	10013280-ND-VAR-STLOMN-DNA-01_S28_L001_R1_001.fastq.gz	NA	10013280	Healthy	male	52	Parkinson's Disease	2.03436	TRUE	NA	NA	NA	NA	NA	NA	NA	NA	NA	NA	NA	NA	NA	NA	NA	NA	NA	NA	NA
Fusobacterium	10013287_ND_VAR_STLOMN_DNA_01	1	NDcollection/10013287-ND-VAR-STLOMN-DNA-01_S29_L001_R1_001.fastq.gz	NDcollection	10013287-ND-VAR-STLOMN-DNA-01_S29_L001_R1_001.fastq.gz	NA	10013287	Healthy	female	56	NA	2.60646	TRUE	NA	NA	NA	NA	NA	NA	NA	NA	NA	NA	NA	NA	NA	NA	NA	NA	NA	NA	NA
Fusobacterium	10013721_ND_VAR_STLOMN_DNA_01	1	NDcollection/10013721-ND-VAR-STLOMN-DNA-01_S30_L001_R1_001.fastq.gz	NDcollection	10013721-ND-VAR-STLOMN-DNA-01_S30_L001_R1_001.fastq.gz	NA	10013721	Healthy	male	54	NA	1.21654	TRUE	NA	NA	NA	NA	NA	NA	NA	NA	NA	NA	NA	NA	NA	NA	NA	NA	NA	NA	NA
Prevotellaceae_Ga6A1	314196_SOCS_CHL_STL_DNA	1	20170201 - SOCS STL Samples/314196_S37_L001_R1_001.fastq.gz	20170201 - SOCS STL Samples	314196_S37_L001_R1_001.fastq.gz	1	314196	Cancer	male	72	adenocarcinoma ascending colon well differentiated	0.89605	TRUE	1	4	0//0.5	314196_SOCS_CHL_STL_DNA//786207_SOCS_CHL_STL_DNA	no//no	222	0	222	1	2011	withdrew consent	1	surgery	ascending colon	G1	t2	n0	mx	NA
Prevotellaceae_Ga6A1	314132_SOCS_CHL_STL_DNA	1	20170201 - SOCS STL Samples/314132_S35_L001_R1_001.fastq.gz	20170201 - SOCS STL Samples	314132_S35_L001_R1_001.fastq.gz	2	314132	Cancer	male	65	colon adenocarcinoma sigmoid well differentiated	1.21729	TRUE	1	2	0	314132_SOCS_CHL_STL_DNA	no	1316	0	1316	0	2011	not_applicable	7	surgery	sigmoid colon	G1	t3	n0	m0	2a
Prevotellaceae_Ga6A1	314164_SOCS_CHL_STL_DNA	1	20170201 - SOCS STL Samples/314164_S36_L001_R1_001.fastq.gz	20170201 - SOCS STL Samples	314164_S36_L001_R1_001.fastq.gz	3	314164	Cancer	male	80	adenocarcinome moyen differencie du transverse	1.29328	TRUE	1	2	0	314164_SOCS_CHL_STL_DNA	no	215	0	NA	NA	2011	lost at follow-up	1	surgery	transverse colon	G2	t3	n0	mx	NA
Prevotellaceae_Ga6A1	352640_SOCS_CHL_STL_DNA	3528.62	20170201 - SOCS STL Samples/352640_S46_L001_R1_001.fastq.gz	20170201 - SOCS STL Samples	352640_S46_L001_R1_001.fastq.gz	4	352640	Cancer	male	67	colon adenocarcinoma ascending	1.18749	TRUE	1	2	0	352640_SOCS_CHL_STL_DNA	no	215	0	NA	NA	2011	lost at follow-up	1	surgery	ascending colon	NA	t3	n0	mx	NA
Prevotellaceae_Ga6A1	352416_SOCS_CHL_STL_DNA	1	20170201 - SOCS STL Samples/352416_S39_L001_R1_001.fastq.gz	20170201 - SOCS STL Samples	352416_S39_L001_R1_001.fastq.gz	5	352416	Healthy	male	58	NA	0.460314	TRUE	1	2	0	352416_SOCS_CHL_STL_DNA	no	NA	NA	NA	NA	2011	NA	NA	NA	NA	NA	NA	NA	NA	NA
Prevotellaceae_Ga6A1	352448_SOCS_CHL_STL_DNA	1	20170201 - SOCS STL Samples/352448_S40_L001_R1_001.fastq.gz	20170201 - SOCS STL Samples	352448_S40_L001_R1_001.fastq.gz	6	352448	Cancer	male	56	mucinous adenocarcinoma transverse colon poorly differentiated	0.751073	TRUE	1	2	0	352448_SOCS_CHL_STL_DNA	no	1045	0	1045	0	2011	withdrew consent	2	surgery	transverse colon	G3	t2	n0	mx	NA
Prevotellaceae_Ga6A1	352512_SOCS_CHL_STL_DNA	1	20170201 - SOCS STL Samples/352512_S42_L001_R1_001.fastq.gz	20170201 - SOCS STL Samples	352512_S42_L001_R1_001.fastq.gz	7	352512	Cancer	female	65	adenocarcinoma moderately differentiated grade 2 of the descending colon	1.74522	TRUE	1	2	0	352512_SOCS_CHL_STL_DNA	no	978	0	NA	NA	2011	lost at follow-up	2	surgery	descending colon	G2	t3	n0	unknown	NA
Prevotellaceae_Ga6A1	352480_SOCS_CHL_STL_DNA	1	20170201 - SOCS STL Samples/352480_S41_L001_R1_001.fastq.gz	20170201 - SOCS STL Samples	352480_S41_L001_R1_001.fastq.gz	8	352480	Cancer	female	68	sigmoid colon cancer well differentiated	1.07253	TRUE	1	2	0	352480_SOCS_CHL_STL_DNA	no	980	0	NA	NA	2011	not_applicable	3	surgery	sigmoid colon	G1	t3	n0	m0	2a
Prevotellaceae_Ga6A1	352608_SOCS_CHL_STL_DNA	1	20170201 - SOCS STL Samples/352608_S45_L001_R1_001.fastq.gz	20170201 - SOCS STL Samples	352608_S45_L001_R1_001.fastq.gz	9	352608	Cancer	male	71	moderately differentiated adenocarcinoma of the sigmoid	0.702393	TRUE	1	2	0	352608_SOCS_CHL_STL_DNA	no	1002	0	1002	1	2011	not_applicable	1	surgery	sigmoid colon	G2	t2	n0	unknown	NA
Prevotellaceae_Ga6A1	352384_SOCS_CHL_STL_DNA	1	20170201 - SOCS STL Samples/352384_S38_L001_R1_001.fastq.gz	20170201 - SOCS STL Samples	352384_S38_L001_R1_001.fastq.gz	10	352384	Cancer	male	83	moderately differentiated adenocarcinoma of the descending colon	1.08925	TRUE	1	2	0	352384_SOCS_CHL_STL_DNA	no	60	1	NA	NA	2011	death	NA	surgery	descending colon	G2	t3	n1b	unknown	NA
Prevotellaceae_Ga6A1	352672_SOCS_CHL_STL_DNA	1	20170201 - SOCS STL Samples/352672_S47_L001_R1_001.fastq.gz	20170201 - SOCS STL Samples	352672_S47_L001_R1_001.fastq.gz	11	352672	Cancer	male	84	suspected colon canceradenome tubulo-villeux avec dysplasie de haut grade	0.885739	TRUE	1	2	0	352672_SOCS_CHL_STL_DNA	no	2213	1	NA	NA	2011	death	3	surgery	NA	NA	t3	n0	mx	1c
Prevotellaceae_Ga6A1	352576_SOCS_CHL_STL_DNA	1	20170201 - SOCS STL Samples/352576_S44_L001_R1_001.fastq.gz	20170201 - SOCS STL Samples	352576_S44_L001_R1_001.fastq.gz	12	352576	Healthy	female	70	adenoma of the sigmoid colon	1.45052	TRUE	1	2	0	352576_SOCS_CHL_STL_DNA	no	716	0	NA	NA	2011	lost at follow-up	1	surgery	sigmoid colon	NA	tx	n0	unknown	NA
Prevotellaceae_Ga6A1	352544_SOCS_CHL_STL_DNA	1	20170201 - SOCS STL Samples/352544_S43_L001_R1_001.fastq.gz	20170201 - SOCS STL Samples	352544_S43_L001_R1_001.fastq.gz	13	352544	Cancer	male	80	wel differentiated adenocarcinoma of the sigmoid colon	0.0548968	TRUE	1	2	0	352544_SOCS_CHL_STL_DNA	no	1098	0	1098	0	2011	not_applicable	2	surgery	sigmoid colon	G1	t4a	n0	unknown	NA
Prevotellaceae_Ga6A1	659041_SOCS_CHL_STL_DNA	1	20170201 - SOCS STL Samples/659041_S50_L001_R1_001.fastq.gz	20170201 - SOCS STL Samples	659041_S50_L001_R1_001.fastq.gz	14	659041	Cancer	male	81	well differentiated adenocarcinoma of the sigmoid	1.45858	TRUE	1	2	0	659041_SOCS_CHL_STL_DNA	no	973	0	973	0	2011	not_applicable	2	surgery	sigmoid colon	G1	t3	n2b	m1a	4a
Prevotellaceae_Ga6A1	658945_SOCS_CHL_STL_DNA	1	20170201 - SOCS STL Samples/658945_S48_L001_R1_001.fastq.gz	20170201 - SOCS STL Samples	658945_S48_L001_R1_001.fastq.gz	15	658945	Cancer	female	67	adecarcinoma of the sigmoid colon - moderately differentiated	0.944046	TRUE	1	2	0	658945_SOCS_CHL_STL_DNA	no	1019	0	1019	0	2011	not_applicable	2	surgery	sigmoid colon	G2	t3	n0	mx	2
Prevotellaceae_Ga6A1	1293818_SOCS_CHL_STL_DNA_01_C_S28	1	20170201 - SOCS STL Samples/1293818-SOCS-CHL-STL-DNA-01-C_S28_L001_R1_001.fastq.gz	20170201 - SOCS STL Samples	1293818-SOCS-CHL-STL-DNA-01-C_S28_L001_R1_001.fastq.gz	19	1293818	Healthy	female	61	adenoma	2.55208	TRUE	1	2	0	1293818-SOCS-CHL-STL-DNA-01-C_S28	no	NA	NA	NA	NA	2012	lost at follow-up	NA	surgery	NA	NA	unknown	unknown	unknown	NA
Prevotellaceae_Ga6A1	1294804_SOCS_ZTA_STL_DNA_01_A_S23	1	20170201 - SOCS STL Samples/1294804-SOCS-ZTA-STL-DNA-01-A_S23_L001_R1_001.fastq.gz	20170201 - SOCS STL Samples	1294804-SOCS-ZTA-STL-DNA-01-A_S23_L001_R1_001.fastq.gz	20	1294804	Cancer	male	78	tubulovilous adenoma-severe dysplasia	0.641594	TRUE	2	2	0	1294804-SOCS-ZTA-STL-DNA-01-A_S23	no	1996	1	1147	0	2012	death	2	surgery//radiotherapy//chemotherapy	NA	NA	t3	n1	m0	3b
Prevotellaceae_Ga6A1	1896846_SOCS_CHEM_STL_DNA_01_C_S73	1	20170201 - SOCS STL Samples/1896846-SOCS-CHEM-STL-DNA-01-C_S73_L001_R1_001.fastq.gz	20170201 - SOCS STL Samples	1896846-SOCS-CHEM-STL-DNA-01-C_S73_L001_R1_001.fastq.gz	24	1896846	Cancer	male	66	colon adenocarcinoma	0.219865	TRUE	4	2	0	1896846-SOCS-CHEM-STL-DNA-01-C_S73	no	1174	0	790	1	2012	not_applicable	3	surgery//radiotherapy//chemotherapy	NA	NA	t3	n2b	m1b	4b
Prevotellaceae_Ga6A1	1896878_SOCS_CHEM_STL_DNA_01_C_S21	1	20170201 - SOCS STL Samples/1896878-SOCS-CHEM-STL-DNA-01-C_S21_L001_R1_001.fastq.gz	20170201 - SOCS STL Samples	1896878-SOCS-CHEM-STL-DNA-01-C_S21_L001_R1_001.fastq.gz	32	1896878	Cancer	male	76	well differentiated adenocarcinoma of the sigmoid colon	0.615303	TRUE	4	4	0//3	1896878-SOCS-CHEM-STL-DNA-01-C_S21//10010100-SOCS-VAR-STLOMN-DNA-01	no//yes	1911	0	1911	1	2013	not_applicable	4	surgery	sigmoid colon	G1	t3	n1a	mx	NA
Prevotellaceae_Ga6A1	2457183_SOCS_CHEM_STL_DNA_01_A_S70	1	20170201 - SOCS STL Samples/2457183-SOCS-CHEM-STL-DNA-01-A_S70_L001_R1_001.fastq.gz	20170201 - SOCS STL Samples	2457183-SOCS-CHEM-STL-DNA-01-A_S70_L001_R1_001.fastq.gz	35	2457183	Cancer	female	65	well differentiated adenocarcinoma of the right colon	0.726484	TRUE	4	2	0	2457183-SOCS-CHEM-STL-DNA-01-A_S70	no	NA	1	NA	NA	2013	death	NA	surgery	ascending colon	G1	t3	n0	mx	NA
Prevotellaceae_Ga6A1	2457151_SOCS_CHEM_STL_DNA_01_C_S18	1	20170201 - SOCS STL Samples/2457151-SOCS-CHEM-STL-DNA-01-C_S18_L001_R1_001.fastq.gz	20170201 - SOCS STL Samples	2457151-SOCS-CHEM-STL-DNA-01-C_S18_L001_R1_001.fastq.gz	38	2457151	Cancer	male	86	moderately differentiated adenocarcinoma of the right colon	1.22458	TRUE	4	2	0	2457151-SOCS-CHEM-STL-DNA-01-C_S18	no	516	1	NA	NA	2013	death	NA	surgery	ascending colon	G2	t4a	n1b	mx	NA
Prevotellaceae_Ga6A1	1896814_SOCS_CHEM_STL_DNA_01_B_S54	1	20170201 - SOCS STL Samples/1896814-SOCS-CHEM-STL-DNA-01-B_S54_L001_R1_001.fastq.gz	20170201 - SOCS STL Samples	1896814-SOCS-CHEM-STL-DNA-01-B_S54_L001_R1_001.fastq.gz	39	1896814	Cancer	male	61	moderately differentiated adenocarcinoma left colon	0.684682	TRUE	4	4	0//3	1896814-SOCS-CHEM-STL-DNA-01-B_S54//10010406-SOCS-CHEM-STLOMN-DNA-01-B_S55	no//yes	1874	0	1874	0	2013	not_applicable	4	surgery	descending colon	G2	t3	n0	mx	NA
Prevotellaceae_Ga6A1	3537806_SOCS_CHEM_STL_DNA_01_C_S69	1	20170201 - SOCS STL Samples/3537806-SOCS-CHEM-STL-DNA-01-C_S69_L001_R1_001.fastq.gz	20170201 - SOCS STL Samples	3537806-SOCS-CHEM-STL-DNA-01-C_S69_L001_R1_001.fastq.gz	70	3537806	Cancer	male	72	moderately differentiated adenocarcinoma of the rectosigmoid junction	1.00773	TRUE	4	6	0//2//2.5	3537806-SOCS-CHEM-STL-DNA-01-C_S69//10010744_SOCS_VAR_STLOMN_DNA//10010741-SOCS-VAR-STLOMN-DNA-01	no//yes//yes	1445	0	NA	NA	2014	not_applicable	7	surgery	sigmoid colon	G2	t3	n1a	mx	NA
Prevotellaceae_Ga6A1	2457119_SOCS_CHEM_STL_DNA	1	20170201 - SOCS STL Samples/2457119_S55_L001_R1_001.fastq.gz	20170201 - SOCS STL Samples	2457119_S55_L001_R1_001.fastq.gz	71	2457119	Cancer	female	39	moderately differentiated adenocarcinoma of the rectosigmoid junction	2.10133	TRUE	4	6	0//2//2.5	2457119_SOCS_CHEM_STL_DNA//10010758-SOCS-VAR-STLOMN-DNA-01//10012780-SOCS-VAR-STLOMN-DNA-01	no//yes//yes	1428	0	1428	0	2014	not_applicable	7	surgery	sigmoid colon	G2	t3	n2b	mx	NA
Prevotellaceae_Ga6A1	10007208_SOCS_CHEM_STL_DNA	1	20170201 - SOCS STL Samples/10007208_S54_L001_R1_001.fastq.gz	20170201 - SOCS STL Samples	10007208_S54_L001_R1_001.fastq.gz	81	10007208	Cancer	male	59	moderately differentiated adenocarcinoma of the splenic flexure	1.58374	TRUE	4	6	0//0.5//2	10007208_SOCS_CHEM_STL_DNA//10010756-SOCS-VAR-STLOMN-DNA-01//10010760-SOCS-VAR-STLOMN-DNA-01	no//yes//yes	929	0	581	1	2014	lost at follow-up	5	surgery	splenic flexure	G2	t4a	n2b	m0	3c
Prevotellaceae_Ga6A1	10007207_SOCS_CHEM_STL_DNA	1	20170201 - SOCS STL Samples/10007207_S53_L001_R1_001.fastq.gz	20170201 - SOCS STL Samples	10007207_S53_L001_R1_001.fastq.gz	82	10007207	Cancer	female	76	colon ulcero proliferative tumor well differentiated adenocarcinoma transverse colon	5.44557	TRUE	4	2	0	10007207_SOCS_CHEM_STL_DNA	no	NA	NA	NA	NA	2014	withdrew consent	NA	surgery	transverse colon	G1	t3	n0	mx	NA
Prevotellaceae_Ga6A1	3537710_SOCS_CHEM_STL_DNA	1	20170201 - SOCS STL Samples/3537710_S56_L001_R1_001.fastq.gz	20170201 - SOCS STL Samples	3537710_S56_L001_R1_001.fastq.gz	88	3537710	Cancer	male	68	well differentiated adenocarcinoma right colon	1.23939	TRUE	4	6	0//0//0.5	3537710_SOCS_CHEM_STL_DNA//10010747_SOCS_VAR_STLOMN_DNA//10011436-SOCS-VAR-STLOMN-DNA-01	no//yes//yes	796	0	796	0	2015	lost at follow-up	4	surgery	ascending colon	G1	t1	n0	m0	1
Prevotellaceae_Ga6A1	10007202_SOCS_CHEM_STL_DNA	1	20170201 - SOCS STL Samples/10007202_S52_L001_R1_001.fastq.gz	20170201 - SOCS STL Samples	10007202_S52_L001_R1_001.fastq.gz	90	10007202	Cancer	male	79	moderately differentiated adenocarcinoma of the sigmoid	0.582745	TRUE	4	2	0	10007202_SOCS_CHEM_STL_DNA	no	817	1	621	1	2015	death	2	surgery	sigmoid colon	G2	t3	n2b	m1a	4a
Prevotellaceae_Ga6A1	10010095_SOCS_VAR_STLOMN_DNA	1	20170201 - SOCS STL Samples/10010095_S13_L001_R1_001.fastq.gz	20170201 - SOCS STL Samples	10010095_S13_L001_R1_001.fastq.gz	95	10010095	Cancer	male	76	recto-sigmoid adenocarcinoma moderately differentiated	0.671838	TRUE	4	4	0//0	10010095_SOCS_VAR_STLOMN_DNA//10012786-SOCS-VAR-STLOMN-DNA-01	yes//yes	955	0	955	0	2016	withdrew consent	2	surgery	sigmoid colon	G2	t2	n0	m0	1
Prevotellaceae_Ga6A1	10010104_SOCS_VAR_STLOMN_DNA	1	20170201 - SOCS STL Samples/10010104_S19_L001_R1_001.fastq.gz	20170201 - SOCS STL Samples	10010104_S19_L001_R1_001.fastq.gz	97	10010104	Cancer	male	70	carcinoma rectum	1.79081	TRUE	4	2	0	10010104_SOCS_VAR_STLOMN_DNA	yes	NA	NA	NA	NA	2016	withdrew consent	NA	surgery//radiotherapy	rectum	NA	t3	nx	m1	4
Prevotellaceae_Ga6A1	10010413_SOCS_CHEM_STLOMN_DNA	1	20170201 - SOCS STL Samples/10010413_S27_L001_R1_001.fastq.gz	20170201 - SOCS STL Samples	10010413_S27_L001_R1_001.fastq.gz	99	10010413	Cancer	female	56	right colon cancer moderately differentiated adenocarcinoma	1.08985	TRUE	4	4	0//0	10010413_SOCS_CHEM_STLOMN_DNA//10010413-SOCS-CHEM-STLOMN-DNA-01	yes//yes	1128	0	1128	0	2016	not_applicable	5	surgery	ascending colon	G2	t3	n0	m0	2a
Prevotellaceae_Ga6A1	10010413_SOCS_CHEM_STLOMN_DNA_01	1	20170201 - SOCS STL Samples/10010413_S27_L001_R1_001.fastq.gz	20170201 - SOCS STL Samples	10010413_S27_L001_R1_001.fastq.gz	99	10010413	Cancer	female	56	right colon cancer moderately differentiated adenocarcinoma	1.08985	TRUE	4	4	0//0	10010413_SOCS_CHEM_STLOMN_DNA//10010413-SOCS-CHEM-STLOMN-DNA-01	yes//yes	1128	0	1128	0	2016	not_applicable	5	surgery	ascending colon	G2	t3	n0	m0	2a
Prevotellaceae_Ga6A1	10010407_SOCS_CHEM_STLOMN_DNA	1	20170201 - SOCS STL Samples/10010407_S23_L001_R1_001.fastq.gz	20170201 - SOCS STL Samples	10010407_S23_L001_R1_001.fastq.gz	100	10010407	Cancer	male	70	rectosigmoid moderately differentiated adenocarcinoma	0.906148	TRUE	4	6	0//0//2.5	10010407_SOCS_CHEM_STLOMN_DNA//10010407-SOCS-CHEM-STLOMN-DNA-01//10022771-SOCS-VAR-STLOMN-DNA-01:	yes//yes//yes	1141	0	1141	0	2016	not_applicable	2	surgery	sigmoid colon	G2	t4a	n2b	m0	3c
Prevotellaceae_Ga6A1	10010407_SOCS_CHEM_STLOMN_DNA_01	1	20170201 - SOCS STL Samples/10010407_S23_L001_R1_001.fastq.gz	20170201 - SOCS STL Samples	10010407_S23_L001_R1_001.fastq.gz	100	10010407	Cancer	male	70	rectosigmoid moderately differentiated adenocarcinoma	0.906148	TRUE	4	6	0//0//2.5	10010407_SOCS_CHEM_STLOMN_DNA//10010407-SOCS-CHEM-STLOMN-DNA-01//10022771-SOCS-VAR-STLOMN-DNA-01:	yes//yes//yes	1141	0	1141	0	2016	not_applicable	2	surgery	sigmoid colon	G2	t4a	n2b	m0	3c
Prevotellaceae_Ga6A1	10010759_SOCS_VAR_STLOMN_DNA	1	20170201 - SOCS STL Samples/10010759_S34_L001_R1_001.fastq.gz	20170201 - SOCS STL Samples	10010759_S34_L001_R1_001.fastq.gz	101	10010759	Cancer	male	67	adenocarcinome invasif du rectum de bas grade histologique	1.7483	TRUE	4	6	0//0//2.5	10010759_SOCS_VAR_STLOMN_DNA//10010759-SOCS-VAR-STLOMN-DNA-01//10022764-SOCS-VAR-STLOMN-DNA-01	yes//yes//yes	1136	0	1136	0	2016	not_applicable	4	surgery	rectum	NA	t3	n0	m0	2a
Prevotellaceae_Ga6A1	10010759_SOCS_VAR_STLOMN_DNA_01	1	20170201 - SOCS STL Samples/10010759_S34_L001_R1_001.fastq.gz	20170201 - SOCS STL Samples	10010759_S34_L001_R1_001.fastq.gz	101	10010759	Cancer	male	67	adenocarcinome invasif du rectum de bas grade histologique	1.7483	TRUE	4	6	0//0//2.5	10010759_SOCS_VAR_STLOMN_DNA//10010759-SOCS-VAR-STLOMN-DNA-01//10022764-SOCS-VAR-STLOMN-DNA-01	yes//yes//yes	1136	0	1136	0	2016	not_applicable	4	surgery	rectum	NA	t3	n0	m0	2a
Prevotellaceae_Ga6A1	10010746_SOCS_VAR_STLOMN_DNA	1	20170201 - SOCS STL Samples/10010746_S30_L001_R1_001.fastq.gz	20170201 - SOCS STL Samples	10010746_S30_L001_R1_001.fastq.gz	102	10010746	Cancer	female	75	moderately differentiated rectal adenocarcinoma	1.25873	TRUE	4	8	0//0//0.5//2.5	10010746_SOCS_VAR_STLOMN_DNA//10010746-SOCS-VAR-STLOMN-DNA-01//10010748-SOCS-VAR-STLOMN-DNA-01//10022768-SOCS-VAR-STLOMN-DNA-01	yes//yes//yes//yes	1123	0	1123	0	2016	not_applicable	5	surgery	rectum	G2	t3	n0	mx	NA
Prevotellaceae_Ga6A1	10010746_SOCS_VAR_STLOMN_DNA_01	1	20170201 - SOCS STL Samples/10010746_S30_L001_R1_001.fastq.gz	20170201 - SOCS STL Samples	10010746_S30_L001_R1_001.fastq.gz	102	10010746	Cancer	female	75	moderately differentiated rectal adenocarcinoma	1.25873	TRUE	4	8	0//0//0.5//2.5	10010746_SOCS_VAR_STLOMN_DNA//10010746-SOCS-VAR-STLOMN-DNA-01//10010748-SOCS-VAR-STLOMN-DNA-01//10022768-SOCS-VAR-STLOMN-DNA-01	yes//yes//yes//yes	1123	0	1123	0	2016	not_applicable	5	surgery	rectum	G2	t3	n0	mx	NA
Prevotellaceae_Ga6A1	10010751_SOCS_VAR_STLOMN_DNA	307.146	20170201 - SOCS STL Samples/10010751_S33_L001_R1_001.fastq.gz	20170201 - SOCS STL Samples	10010751_S33_L001_R1_001.fastq.gz	103	10010751	Cancer	male	70	moderately differentiated adenocarcinoma left colon	1.54175	TRUE	4	4	0//0	10010751_SOCS_VAR_STLOMN_DNA//10010751-SOCS-VAR-STLOMN-DNA-01	yes//yes	NA	1	NA	NA	2016	death	NA	surgery//chemotherapy	descending colon	G2	t3	n0	unknown	NA
Prevotellaceae_Ga6A1	10010751_SOCS_VAR_STLOMN_DNA_01	307.146	20170201 - SOCS STL Samples/10010751_S33_L001_R1_001.fastq.gz	20170201 - SOCS STL Samples	10010751_S33_L001_R1_001.fastq.gz	103	10010751	Cancer	male	70	moderately differentiated adenocarcinoma left colon	1.54175	TRUE	4	4	0//0	10010751_SOCS_VAR_STLOMN_DNA//10010751-SOCS-VAR-STLOMN-DNA-01	yes//yes	NA	1	NA	NA	2016	death	NA	surgery//chemotherapy	descending colon	G2	t3	n0	unknown	NA
Prevotellaceae_Ga6A1	10010749_SOCS_VAR_STLOMN_DNA	1	20170201 - SOCS STL Samples/10010749_S32_L001_R1_001.fastq.gz	20170201 - SOCS STL Samples	10010749_S32_L001_R1_001.fastq.gz	104	10010749	Cancer	male	70	sigmoid cancer moderately differentiated adenocarcinoma	0.636984	TRUE	4	6	0//0//0.5	10010749_SOCS_VAR_STLOMN_DNA//10010749-SOCS-VAR-STLOMN-DNA-01//10012795-SOCS-VAR-STLOMN-DNA-01	yes//yes//yes	1114	0	NA	NA	2016	not_applicable	6	surgery	sigmoid colon	G2	t3	n1b	m0	3
Prevotellaceae_Ga6A1	10010749_SOCS_VAR_STLOMN_DNA_01	1	20170201 - SOCS STL Samples/10010749_S32_L001_R1_001.fastq.gz	20170201 - SOCS STL Samples	10010749_S32_L001_R1_001.fastq.gz	104	10010749	Cancer	male	70	sigmoid cancer moderately differentiated adenocarcinoma	0.636984	TRUE	4	6	0//0//0.5	10010749_SOCS_VAR_STLOMN_DNA//10010749-SOCS-VAR-STLOMN-DNA-01//10012795-SOCS-VAR-STLOMN-DNA-01	yes//yes//yes	1114	0	NA	NA	2016	not_applicable	6	surgery	sigmoid colon	G2	t3	n1b	m0	3
Prevotellaceae_Ga6A1	10011433_SOCS_VAR_STLOMN_DNA_01	1	20170313_SOCS_STLOMN_Samples/10011433-SOCS-VAR-STLOMN-DNA-01_S35_L001_R1_001.fastq.gz	20170313_SOCS_STLOMN_Samples	10011433-SOCS-VAR-STLOMN-DNA-01_S35_L001_R1_001.fastq.gz	107	10011433	Cancer	male	75	moderately differentiated adenocarcinoma caecum and appendix	1.16935	TRUE	4	4	0//0.5	10011433-SOCS-VAR-STLOMN-DNA-01//10014488-SOCS-VAR-STLOMN-DNA-01	yes//yes	589	1	589	1	2016	death	3	surgery	cecum	G2	t4a	n1c	m0	3
Prevotellaceae_Ga6A1	10012797_SOCS_VAR_STLOMN_DNA_01	1	20170313_SOCS_STLOMN_Samples/10012797-SOCS-VAR-STLOMN-DNA-01_S55_L001_R1_001.fastq.gz	20170313_SOCS_STLOMN_Samples	10012797-SOCS-VAR-STLOMN-DNA-01_S55_L001_R1_001.fastq.gz	111	10012797	Cancer	male	79	moderately differentiated adenocarcinoma sigmoid	0.92682	TRUE	4	2	0	10012797-SOCS-VAR-STLOMN-DNA-01	yes	884	0	491	1	2017	NA	5	surgery	sigmoid colon	G2	t3	n1a	m1	4
Prevotellaceae_Ga6A1	10012798_SOCS_VAR_STLOMN_DNA_01	1	20170313_SOCS_STLOMN_Samples/10012798-SOCS-VAR-STLOMN-DNA-01_S56_L001_R1_001.fastq.gz	20170313_SOCS_STLOMN_Samples	10012798-SOCS-VAR-STLOMN-DNA-01_S56_L001_R1_001.fastq.gz	112	10012798	Cancer	male	79	adenocarcinoma	1.20947	TRUE	4	4	0//0.5	10012798-SOCS-VAR-STLOMN-DNA-01//10022770-SOCS-VAR-STLOMN-DNA-01	yes//yes	791	0	791	0	2017	NA	3	surgery	NA	NA	t3	n0	m0	2a
Prevotellaceae_Ga6A1	10017598_SOCS_VAR_STLOMN_DNA_01	1	SOCS_20180308_FASTQ files/10017598-SOCS-VAR-STLOMN-DNA-01_S29_L001_R1_001.fastq.gz	SOCS_20180308_FASTQ files	10017598-SOCS-VAR-STLOMN-DNA-01_S29_L001_R1_001.fastq.gz	115	10017598	Cancer	female	81	reto-sigmoid adenocarcinoma	0.929966	TRUE	4	2	0	10017598-SOCS-VAR-STLOMN-DNA-01	yes	406	0	406	0	2017	NA	1	surgery	sigmoid colon	NA	t3	n1	m0	3b
Prevotellaceae_Ga6A1	10017820_SOCS_VAR_STLOMN_DNA_01	1	SOCS_20180308_FASTQ files/10017820-SOCS-VAR-STLOMN-DNA-01_S35_L001_R1_001.fastq.gz	SOCS_20180308_FASTQ files	10017820-SOCS-VAR-STLOMN-DNA-01_S35_L001_R1_001.fastq.gz	116	10017820	Cancer	male	74	colon carcinoma	0.410953	TRUE	4	4	0//0	10017820-SOCS-VAR-STLOMN-DNA-01//10022762-SOCS-VAR-STLOMN-DNA-01	yes//yes	357	0	357	0	2017	not_applicable	1	surgery	NA	NA	t2	n0	m0	1
Prevotellaceae_Ga6A1	10017597_SOCS_VAR_STLOMN_DNA_01	1	SOCS_20180308_FASTQ files/10017597-SOCS-VAR-STLOMN-DNA-01_S28_L001_R1_001.fastq.gz	SOCS_20180308_FASTQ files	10017597-SOCS-VAR-STLOMN-DNA-01_S28_L001_R1_001.fastq.gz	118	10017597	Cancer	male	65	adenocarcinoma	0.766363	TRUE	4	2	0	10017597-SOCS-VAR-STLOMN-DNA-01	yes	380	0	380	0	2018	NA	1	surgery	NA	NA	t2	n0	m0	1
Prevotellaceae_Ga6A1	10017827_SOCS_VAR_STLOMN_DNA_01	1	SOCS_20180308_FASTQ files/10017827-SOCS-VAR-STLOMN-DNA-01_S37_L001_R1_001.fastq.gz	SOCS_20180308_FASTQ files	10017827-SOCS-VAR-STLOMN-DNA-01_S37_L001_R1_001.fastq.gz	119	10017827	Cancer	male	62	moderately differentiated adenocarcinoma of the sigmoid	0.867243	TRUE	4	2	0	10017827-SOCS-VAR-STLOMN-DNA-01	yes	381	0	381	0	2018	NA	1	surgery	sigmoid colon	G2	t2	n0	m0	1
Prevotellaceae_Ga6A1	10017832_SOCS_VAR_STLOMN_DNA_01	1	SOCS_20180308_FASTQ files/10017832-SOCS-VAR-STLOMN-DNA-01_S40_L001_R1_001.fastq.gz	SOCS_20180308_FASTQ files	10017832-SOCS-VAR-STLOMN-DNA-01_S40_L001_R1_001.fastq.gz	121	10017832	Cancer	female	73	unknown	0.822689	TRUE	4	2	0	10017832-SOCS-VAR-STLOMN-DNA-01	yes	NA	NA	NA	NA	2018	NA	NA	surgery	NA	NA	t1	n0	m0	1
Prevotellaceae_Ga6A1	10017593_SOCS_VAR_STLOMN_DNA_01	1	SOCS_20180308_FASTQ files/10017593-SOCS-VAR-STLOMN-DNA-01_S26_L001_R1_001.fastq.gz	SOCS_20180308_FASTQ files	10017593-SOCS-VAR-STLOMN-DNA-01_S26_L001_R1_001.fastq.gz	122	10017593	Cancer	male	57	adenocarcinome rectum et colon - lesion synchrone	0.979764	TRUE	4	2	0	10017593-SOCS-VAR-STLOMN-DNA-01	yes	383	0	383	0	2018	NA	1	surgery	rectum	NA	t3	n1	m0	3b
Prevotellaceae_Ga6A1	10017601_SOCS_VAR_STLOMN_DNA_01	1	SOCS_20180308_FASTQ files/10017601-SOCS-VAR-STLOMN-DNA-01_S32_L001_R1_001.fastq.gz	SOCS_20180308_FASTQ files	10017601-SOCS-VAR-STLOMN-DNA-01_S32_L001_R1_001.fastq.gz	123	10017601	Cancer	male	65	moderately differentiated adenocarcinoma of the transverse colon	1.17065	TRUE	4	2	0	10017601-SOCS-VAR-STLOMN-DNA-01	yes	387	0	387	0	2018	NA	1	surgery	transverse colon	G2	t1	n0	m0	1
Prevotellaceae_Ga6A1	10017594_SOCS_VAR_STLOMN_DNA_01	1	SOCS_20180318_FASTQ files/10017594-SOCS-VAR-STLOMN-DNA-01_S77_L001_R1_001.fastq.gz	SOCS_20180318_FASTQ files	10017594-SOCS-VAR-STLOMN-DNA-01_S77_L001_R1_001.fastq.gz	124	10017594	Cancer	male	80	moderately differentiated adenocarcinoma of the rectum	1.09576	TRUE	1	2	0	10017594-SOCS-VAR-STLOMN-DNA-01	yes	393	0	393	0	2018	NA	1	surgery//radiotherapy	rectum	G2	t3	n1a	m0	3
Prevotellaceae_Ga6A1	10017818_SOCS_VAR_STLOMN_DNA_01	1	SOCS_20180308_FASTQ files/10017818-SOCS-VAR-STLOMN-DNA-01_S33_L001_R1_001.fastq.gz	SOCS_20180308_FASTQ files	10017818-SOCS-VAR-STLOMN-DNA-01_S33_L001_R1_001.fastq.gz	125	10017818	Cancer	male	65	moderately differentiated adenocarcinoma of the rectosigmoid junction	1.1808	TRUE	4	2	0	10017818-SOCS-VAR-STLOMN-DNA-01	yes	392	0	392	0	2018	NA	1	surgery	sigmoid colon	G2	t3	n0	m0	2a
Prevotellaceae_Ga6A1	10022766_SOCS_VAR_STLOMN_DNA_01	1	SOCS_20190104_FASTQ Files/10022766-SOCS-VAR-STLOMN-DNA-01_S27_L001_R1_001.fastq.gz	SOCS_20190104_FASTQ Files	10022766-SOCS-VAR-STLOMN-DNA-01_S27_L001_R1_001.fastq.gz	139	10022766	Cancer	male	74	synchronous tumor of the right colon and the rectum both moderately differentiated	1.24856	TRUE	4	2	0	10022766-SOCS-VAR-STLOMN-DNA-01	yes	NA	NA	NA	NA	2018	NA	NA	surgery	ascending colon	G2	t3	n0	mx	2
Prevotellaceae_Ga6A1	10009043_ND_VAR_STLOMN_DNA_01	1	NDcollection/10009043-ND-VAR-STLOMN-DNA-01_S1_L001_R1_001.fastq.gz	NDcollection	10009043-ND-VAR-STLOMN-DNA-01_S1_L001_R1_001.fastq.gz	NA	10009043	Healthy	female	60	NA	0.828714	TRUE	NA	NA	NA	NA	NA	NA	NA	NA	NA	NA	NA	NA	NA	NA	NA	NA	NA	NA	NA
Prevotellaceae_Ga6A1	10009052_ND_VAR_STLOMN_DNA_01	1	NDcollection/10009052-ND-VAR-STLOMN-DNA-01_S2_L001_R1_001.fastq.gz	NDcollection	10009052-ND-VAR-STLOMN-DNA-01_S2_L001_R1_001.fastq.gz	NA	10009052	Healthy	female	75	NA	0.895184	TRUE	NA	NA	NA	NA	NA	NA	NA	NA	NA	NA	NA	NA	NA	NA	NA	NA	NA	NA	NA
Prevotellaceae_Ga6A1	10009055_ND_VAR_STLOMN_DNA_01	1	NDcollection/10009055-ND-VAR-STLOMN-DNA-01_S3_L001_R1_001.fastq.gz	NDcollection	10009055-ND-VAR-STLOMN-DNA-01_S3_L001_R1_001.fastq.gz	NA	10009055	Healthy	male	74	NA	0.712962	TRUE	NA	NA	NA	NA	NA	NA	NA	NA	NA	NA	NA	NA	NA	NA	NA	NA	NA	NA	NA
Prevotellaceae_Ga6A1	10010105_ND_VAR_STLOMN_DNA_01	1	NDcollection/10010105-ND-VAR-STLOMN-DNA-01_S4_L001_R1_001.fastq.gz	NDcollection	10010105-ND-VAR-STLOMN-DNA-01_S4_L001_R1_001.fastq.gz	NA	10010105	Healthy	female	69	NA	0.593618	TRUE	NA	NA	NA	NA	NA	NA	NA	NA	NA	NA	NA	NA	NA	NA	NA	NA	NA	NA	NA
Prevotellaceae_Ga6A1	10010108_ND_VAR_STLOMN_DNA_01	1	NDcollection/10010108-ND-VAR-STLOMN-DNA-01_S6_L001_R1_001.fastq.gz	NDcollection	10010108-ND-VAR-STLOMN-DNA-01_S6_L001_R1_001.fastq.gz	NA	10010108	Healthy	female	58	NA	0.990578	TRUE	NA	NA	NA	NA	NA	NA	NA	NA	NA	NA	NA	NA	NA	NA	NA	NA	NA	NA	NA
Prevotellaceae_Ga6A1	10010113_ND_VAR_STLOMN_DNA_01	1	NDcollection/10010113-ND-VAR-STLOMN-DNA-01_S7_L001_R1_001.fastq.gz	NDcollection	10010113-ND-VAR-STLOMN-DNA-01_S7_L001_R1_001.fastq.gz	NA	10010113	Healthy	male	55	NA	0.868339	TRUE	NA	NA	NA	NA	NA	NA	NA	NA	NA	NA	NA	NA	NA	NA	NA	NA	NA	NA	NA
Prevotellaceae_Ga6A1	10010115_ND_VAR_STLOMN_DNA_01	1	NDcollection/10010115-ND-VAR-STLOMN-DNA-01_S8_L001_R1_001.fastq.gz	NDcollection	10010115-ND-VAR-STLOMN-DNA-01_S8_L001_R1_001.fastq.gz	NA	10010115	Healthy	male	52	NA	1.11403	TRUE	NA	NA	NA	NA	NA	NA	NA	NA	NA	NA	NA	NA	NA	NA	NA	NA	NA	NA	NA
Prevotellaceae_Ga6A1	10010227_ND_VAR_STLOMN_DNA_01	1	NDcollection/10010227-ND-VAR-STLOMN-DNA-01_S9_L001_R1_001.fastq.gz	NDcollection	10010227-ND-VAR-STLOMN-DNA-01_S9_L001_R1_001.fastq.gz	NA	10010227	Healthy	female	64	NA	1.11109	TRUE	NA	NA	NA	NA	NA	NA	NA	NA	NA	NA	NA	NA	NA	NA	NA	NA	NA	NA	NA
Prevotellaceae_Ga6A1	10010232_ND_VAR_STLOMN_DNA_01	1	NDcollection/10010232-ND-VAR-STLOMN-DNA-01_S10_L001_R1_001.fastq.gz	NDcollection	10010232-ND-VAR-STLOMN-DNA-01_S10_L001_R1_001.fastq.gz	NA	10010232	Healthy	female	58	NA	0.998545	TRUE	NA	NA	NA	NA	NA	NA	NA	NA	NA	NA	NA	NA	NA	NA	NA	NA	NA	NA	NA
Prevotellaceae_Ga6A1	10010239_ND_VAR_STLOMN_DNA_01	1	NDcollection/10010239-ND-VAR-STLOMN-DNA-01_S11_L001_R1_001.fastq.gz	NDcollection	10010239-ND-VAR-STLOMN-DNA-01_S11_L001_R1_001.fastq.gz	NA	10010239	Healthy	male	58	NA	0.869501	TRUE	NA	NA	NA	NA	NA	NA	NA	NA	NA	NA	NA	NA	NA	NA	NA	NA	NA	NA	NA
Prevotellaceae_Ga6A1	10010243_ND_VAR_STLOMN_DNA_01	1	NDcollection/10010243-ND-VAR-STLOMN-DNA-01_S12_L001_R1_001.fastq.gz	NDcollection	10010243-ND-VAR-STLOMN-DNA-01_S12_L001_R1_001.fastq.gz	NA	10010243	Healthy	male	57	NA	1.0156	TRUE	NA	NA	NA	NA	NA	NA	NA	NA	NA	NA	NA	NA	NA	NA	NA	NA	NA	NA	NA
Prevotellaceae_Ga6A1	10010465_ND_VAR_STLOMN_DNA_01	1	NDcollection/10010465-ND-VAR-STLOMN-DNA-01_S13_L001_R1_001.fastq.gz	NDcollection	10010465-ND-VAR-STLOMN-DNA-01_S13_L001_R1_001.fastq.gz	NA	10010465	Healthy	female	64	NA	0.899993	TRUE	NA	NA	NA	NA	NA	NA	NA	NA	NA	NA	NA	NA	NA	NA	NA	NA	NA	NA	NA
Prevotellaceae_Ga6A1	10010469_ND_VAR_STLOMN_DNA_01	1	NDcollection/10010469-ND-VAR-STLOMN-DNA-01_S15_L001_R1_001.fastq.gz	NDcollection	10010469-ND-VAR-STLOMN-DNA-01_S15_L001_R1_001.fastq.gz	NA	10010469	Healthy	female	68	NA	0.767301	TRUE	NA	NA	NA	NA	NA	NA	NA	NA	NA	NA	NA	NA	NA	NA	NA	NA	NA	NA	NA
Prevotellaceae_Ga6A1	10010471_ND_VAR_STLOMN_DNA_01	1	NDcollection/10010471-ND-VAR-STLOMN-DNA-01_S16_L001_R1_001.fastq.gz	NDcollection	10010471-ND-VAR-STLOMN-DNA-01_S16_L001_R1_001.fastq.gz	NA	10010471	Healthy	male	58	NA	0.963168	TRUE	NA	NA	NA	NA	NA	NA	NA	NA	NA	NA	NA	NA	NA	NA	NA	NA	NA	NA	NA
Prevotellaceae_Ga6A1	10010472_ND_VAR_STLOMN_DNA_01	1	NDcollection/10010472-ND-VAR-STLOMN-DNA-01_S17_L001_R1_001.fastq.gz	NDcollection	10010472-ND-VAR-STLOMN-DNA-01_S17_L001_R1_001.fastq.gz	NA	10010472	Healthy	female	54	NA	1.45717	TRUE	NA	NA	NA	NA	NA	NA	NA	NA	NA	NA	NA	NA	NA	NA	NA	NA	NA	NA	NA
Prevotellaceae_Ga6A1	10010474_ND_VAR_STLOMN_DNA_01	1	NDcollection/10010474-ND-VAR-STLOMN-DNA-01_S18_L001_R1_001.fastq.gz	NDcollection	10010474-ND-VAR-STLOMN-DNA-01_S18_L001_R1_001.fastq.gz	NA	10010474	Healthy	female	59	NA	0.912861	TRUE	NA	NA	NA	NA	NA	NA	NA	NA	NA	NA	NA	NA	NA	NA	NA	NA	NA	NA	NA
Prevotellaceae_Ga6A1	10010480_ND_VAR_STLOMN_DNA_01	1	NDcollection/10010480-ND-VAR-STLOMN-DNA-01_S1_L001_R1_001.fastq.gz	NDcollection	10010480-ND-VAR-STLOMN-DNA-01_S1_L001_R1_001.fastq.gz	NA	10010480	Healthy	female	71	NA	0.758424	TRUE	NA	NA	NA	NA	NA	NA	NA	NA	NA	NA	NA	NA	NA	NA	NA	NA	NA	NA	NA
Prevotellaceae_Ga6A1	10010481_ND_VAR_STLOMN_DNA_01	1	NDcollection/10010481-ND-VAR-STLOMN-DNA-01_S2_L001_R1_001.fastq.gz	NDcollection	10010481-ND-VAR-STLOMN-DNA-01_S2_L001_R1_001.fastq.gz	NA	10010481	Healthy	female	69	NA	1.11059	TRUE	NA	NA	NA	NA	NA	NA	NA	NA	NA	NA	NA	NA	NA	NA	NA	NA	NA	NA	NA
Prevotellaceae_Ga6A1	10010482_ND_VAR_STLOMN_DNA_01	1	NDcollection/10010482-ND-VAR-STLOMN-DNA-01_S3_L001_R1_001.fastq.gz	NDcollection	10010482-ND-VAR-STLOMN-DNA-01_S3_L001_R1_001.fastq.gz	NA	10010482	Healthy	male	53	NA	1.08563	TRUE	NA	NA	NA	NA	NA	NA	NA	NA	NA	NA	NA	NA	NA	NA	NA	NA	NA	NA	NA
Prevotellaceae_Ga6A1	10010483_ND_VAR_STLOMN_DNA_01	1	NDcollection/10010483-ND-VAR-STLOMN-DNA-01_S4_L001_R1_001.fastq.gz	NDcollection	10010483-ND-VAR-STLOMN-DNA-01_S4_L001_R1_001.fastq.gz	NA	10010483	Healthy	female	78	NA	0.918072	TRUE	NA	NA	NA	NA	NA	NA	NA	NA	NA	NA	NA	NA	NA	NA	NA	NA	NA	NA	NA
Prevotellaceae_Ga6A1	10010503_ND_VAR_STLOMN_DNA_01	1	NDcollection/10010503-ND-VAR-STLOMN-DNA-01_S5_L001_R1_001.fastq.gz	NDcollection	10010503-ND-VAR-STLOMN-DNA-01_S5_L001_R1_001.fastq.gz	NA	10010503	Healthy	female	65	NA	2.25351	TRUE	NA	NA	NA	NA	NA	NA	NA	NA	NA	NA	NA	NA	NA	NA	NA	NA	NA	NA	NA
Prevotellaceae_Ga6A1	10010515_ND_VAR_STLOMN_DNA_01	1	NDcollection/10010515-ND-VAR-STLOMN-DNA-01_S6_L001_R1_001.fastq.gz	NDcollection	10010515-ND-VAR-STLOMN-DNA-01_S6_L001_R1_001.fastq.gz	NA	10010515	Healthy	male	62	NA	1.41295	TRUE	NA	NA	NA	NA	NA	NA	NA	NA	NA	NA	NA	NA	NA	NA	NA	NA	NA	NA	NA
Prevotellaceae_Ga6A1	10010520_ND_VAR_STLOMN_DNA_01	1	NDcollection/10010520-ND-VAR-STLOMN-DNA-01_S7_L001_R1_001.fastq.gz	NDcollection	10010520-ND-VAR-STLOMN-DNA-01_S7_L001_R1_001.fastq.gz	NA	10010520	Healthy	male	66	NA	1.23956	TRUE	NA	NA	NA	NA	NA	NA	NA	NA	NA	NA	NA	NA	NA	NA	NA	NA	NA	NA	NA
Prevotellaceae_Ga6A1	10010522_ND_VAR_STLOMN_DNA_01	1	NDcollection/10010522-ND-VAR-STLOMN-DNA-01_S8_L001_R1_001.fastq.gz	NDcollection	10010522-ND-VAR-STLOMN-DNA-01_S8_L001_R1_001.fastq.gz	NA	10010522	Healthy	male	60	NA	0.971444	TRUE	NA	NA	NA	NA	NA	NA	NA	NA	NA	NA	NA	NA	NA	NA	NA	NA	NA	NA	NA
Prevotellaceae_Ga6A1	10010523_ND_VAR_STLOMN_DNA_01	1	NDcollection/10010523-ND-VAR-STLOMN-DNA-01_S9_L001_R1_001.fastq.gz	NDcollection	10010523-ND-VAR-STLOMN-DNA-01_S9_L001_R1_001.fastq.gz	NA	10010523	Healthy	female	55	NA	0.87888	TRUE	NA	NA	NA	NA	NA	NA	NA	NA	NA	NA	NA	NA	NA	NA	NA	NA	NA	NA	NA
Prevotellaceae_Ga6A1	10010600_ND_VAR_STLOMN_DNA_01	1	NDcollection/10010600-ND-VAR-STLOMN-DNA-01_S10_L001_R1_001.fastq.gz	NDcollection	10010600-ND-VAR-STLOMN-DNA-01_S10_L001_R1_001.fastq.gz	NA	10010600	Healthy	female	75	NA	0.387335	TRUE	NA	NA	NA	NA	NA	NA	NA	NA	NA	NA	NA	NA	NA	NA	NA	NA	NA	NA	NA
Prevotellaceae_Ga6A1	10010676_ND_VAR_STLOMN_DNA_01	1	NDcollection/10010676-ND-VAR-STLOMN-DNA-01_S11_L001_R1_001.fastq.gz	NDcollection	10010676-ND-VAR-STLOMN-DNA-01_S11_L001_R1_001.fastq.gz	NA	10010676	Healthy	male	68	NA	1.22478	TRUE	NA	NA	NA	NA	NA	NA	NA	NA	NA	NA	NA	NA	NA	NA	NA	NA	NA	NA	NA
Prevotellaceae_Ga6A1	10010682_ND_VAR_STLOMN_DNA_01	1	NDcollection/10010682-ND-VAR-STLOMN-DNA-01_S12_L001_R1_001.fastq.gz	NDcollection	10010682-ND-VAR-STLOMN-DNA-01_S12_L001_R1_001.fastq.gz	NA	10010682	Healthy	male	52	NA	0.86503	TRUE	NA	NA	NA	NA	NA	NA	NA	NA	NA	NA	NA	NA	NA	NA	NA	NA	NA	NA	NA
Prevotellaceae_Ga6A1	10010688_ND_VAR_STLOMN_DNA_01	1	NDcollection/10010688-ND-VAR-STLOMN-DNA-01_S1_L001_R1_001.fastq.gz	NDcollection	10010688-ND-VAR-STLOMN-DNA-01_S1_L001_R1_001.fastq.gz	NA	10010688	Healthy	male	60	NA	0.731757	TRUE	NA	NA	NA	NA	NA	NA	NA	NA	NA	NA	NA	NA	NA	NA	NA	NA	NA	NA	NA
Prevotellaceae_Ga6A1	10011899_ND_VAR_STLOMN_DNA_01	1	NDcollection/10011899-ND-VAR-STLOMN-DNA-01_S2_L001_R1_001.fastq.gz	NDcollection	10011899-ND-VAR-STLOMN-DNA-01_S2_L001_R1_001.fastq.gz	NA	10011899	Healthy	male	65	NA	0.597333	TRUE	NA	NA	NA	NA	NA	NA	NA	NA	NA	NA	NA	NA	NA	NA	NA	NA	NA	NA	NA
Prevotellaceae_Ga6A1	10011901_ND_VAR_STLOMN_DNA_01	1	NDcollection/10011901-ND-VAR-STLOMN-DNA-01_S3_L001_R1_001.fastq.gz	NDcollection	10011901-ND-VAR-STLOMN-DNA-01_S3_L001_R1_001.fastq.gz	NA	10011901	Healthy	male	62	NA	0.63922	TRUE	NA	NA	NA	NA	NA	NA	NA	NA	NA	NA	NA	NA	NA	NA	NA	NA	NA	NA	NA
Prevotellaceae_Ga6A1	10012005_ND_VAR_STLOMN_DNA_01	1	NDcollection/10012005-ND-VAR-STLOMN-DNA-01_S13_L001_R1_001.fastq.gz	NDcollection	10012005-ND-VAR-STLOMN-DNA-01_S13_L001_R1_001.fastq.gz	NA	10012005	Healthy	male	78	NA	0.335543	TRUE	NA	NA	NA	NA	NA	NA	NA	NA	NA	NA	NA	NA	NA	NA	NA	NA	NA	NA	NA
Prevotellaceae_Ga6A1	10012178_ND_VAR_STLOMN_DNA_01	1	NDcollection/10012178-ND-VAR-STLOMN-DNA-01_S14_L001_R1_001.fastq.gz	NDcollection	10012178-ND-VAR-STLOMN-DNA-01_S14_L001_R1_001.fastq.gz	NA	10012178	Healthy	male	51	NA	0.826474	TRUE	NA	NA	NA	NA	NA	NA	NA	NA	NA	NA	NA	NA	NA	NA	NA	NA	NA	NA	NA
Prevotellaceae_Ga6A1	10012355_ND_VAR_STLOMN_DNA_01	1	NDcollection/10012355-ND-VAR-STLOMN-DNA-01_S15_L001_R1_001.fastq.gz	NDcollection	10012355-ND-VAR-STLOMN-DNA-01_S15_L001_R1_001.fastq.gz	NA	10012355	Healthy	female	52	NA	1.53028	TRUE	NA	NA	NA	NA	NA	NA	NA	NA	NA	NA	NA	NA	NA	NA	NA	NA	NA	NA	NA
Prevotellaceae_Ga6A1	10012358_ND_VAR_STLOMN_DNA_01	1	NDcollection/10012358-ND-VAR-STLOMN-DNA-01_S16_L001_R1_001.fastq.gz	NDcollection	10012358-ND-VAR-STLOMN-DNA-01_S16_L001_R1_001.fastq.gz	NA	10012358	Healthy	male	55	NA	2.22232	TRUE	NA	NA	NA	NA	NA	NA	NA	NA	NA	NA	NA	NA	NA	NA	NA	NA	NA	NA	NA
Prevotellaceae_Ga6A1	10012359_ND_VAR_STLOMN_DNA_01	1	NDcollection/10012359-ND-VAR-STLOMN-DNA-01_S4_L001_R1_001.fastq.gz	NDcollection	10012359-ND-VAR-STLOMN-DNA-01_S4_L001_R1_001.fastq.gz	NA	10012359	Healthy	female	62	NA	0.459441	TRUE	NA	NA	NA	NA	NA	NA	NA	NA	NA	NA	NA	NA	NA	NA	NA	NA	NA	NA	NA
Prevotellaceae_Ga6A1	10012367_ND_VAR_STLOMN_DNA_01	1	NDcollection/10012367-ND-VAR-STLOMN-DNA-01_S6_L001_R1_001.fastq.gz	NDcollection	10012367-ND-VAR-STLOMN-DNA-01_S6_L001_R1_001.fastq.gz	NA	10012367	Healthy	female	56	NA	0.832868	TRUE	NA	NA	NA	NA	NA	NA	NA	NA	NA	NA	NA	NA	NA	NA	NA	NA	NA	NA	NA
Prevotellaceae_Ga6A1	10012371_ND_VAR_STLOMN_DNA_01	1	NDcollection/10012371-ND-VAR-STLOMN-DNA-01_S7_L001_R1_001.fastq.gz	NDcollection	10012371-ND-VAR-STLOMN-DNA-01_S7_L001_R1_001.fastq.gz	NA	10012371	Healthy	female	59	NA	0.58185	TRUE	NA	NA	NA	NA	NA	NA	NA	NA	NA	NA	NA	NA	NA	NA	NA	NA	NA	NA	NA
Prevotellaceae_Ga6A1	10012405_ND_VAR_STLOMN_DNA_01	1	NDcollection/10012405-ND-VAR-STLOMN-DNA-01_S17_L001_R1_001.fastq.gz	NDcollection	10012405-ND-VAR-STLOMN-DNA-01_S17_L001_R1_001.fastq.gz	NA	10012405	Healthy	male	63	NA	3.67282	TRUE	NA	NA	NA	NA	NA	NA	NA	NA	NA	NA	NA	NA	NA	NA	NA	NA	NA	NA	NA
Prevotellaceae_Ga6A1	10012409_ND_VAR_STLOMN_DNA_01	1	NDcollection/10012409-ND-VAR-STLOMN-DNA-01_S12_L001_R1_001.fastq.gz	NDcollection	10012409-ND-VAR-STLOMN-DNA-01_S12_L001_R1_001.fastq.gz	NA	10012409	Healthy	male	71	NA	0.621381	TRUE	NA	NA	NA	NA	NA	NA	NA	NA	NA	NA	NA	NA	NA	NA	NA	NA	NA	NA	NA
Prevotellaceae_Ga6A1	10012417_ND_VAR_STLOMN_DNA_01	1	NDcollection/10012417-ND-VAR-STLOMN-DNA-01_S38_L001_R1_001.fastq.gz	NDcollection	10012417-ND-VAR-STLOMN-DNA-01_S38_L001_R1_001.fastq.gz	NA	10012417	Healthy	female	62	NA	2.39102	TRUE	NA	NA	NA	NA	NA	NA	NA	NA	NA	NA	NA	NA	NA	NA	NA	NA	NA	NA	NA
Prevotellaceae_Ga6A1	10012632_ND_VAR_STLOMN_DNA_01	1	NDcollection/10012632-ND-VAR-STLOMN-DNA-01_S18_L001_R1_001.fastq.gz	NDcollection	10012632-ND-VAR-STLOMN-DNA-01_S18_L001_R1_001.fastq.gz	NA	10012632	Healthy	male	60	NA	1.41622	TRUE	NA	NA	NA	NA	NA	NA	NA	NA	NA	NA	NA	NA	NA	NA	NA	NA	NA	NA	NA
Prevotellaceae_Ga6A1	10012633_ND_VAR_STLOMN_DNA_01	1	NDcollection/10012633-ND-VAR-STLOMN-DNA-01_S41_L001_R1_001.fastq.gz	NDcollection	10012633-ND-VAR-STLOMN-DNA-01_S41_L001_R1_001.fastq.gz	NA	10012633	Healthy	female	71	NA	1.24519	TRUE	NA	NA	NA	NA	NA	NA	NA	NA	NA	NA	NA	NA	NA	NA	NA	NA	NA	NA	NA
Prevotellaceae_Ga6A1	10012634_ND_VAR_STLOMN_DNA_01	1	NDcollection/10012634-ND-VAR-STLOMN-DNA-01_S19_L001_R1_001.fastq.gz	NDcollection	10012634-ND-VAR-STLOMN-DNA-01_S19_L001_R1_001.fastq.gz	NA	10012634	Healthy	male	50	NA	0.998901	TRUE	NA	NA	NA	NA	NA	NA	NA	NA	NA	NA	NA	NA	NA	NA	NA	NA	NA	NA	NA
Prevotellaceae_Ga6A1	10012635_ND_VAR_STLOMN_DNA_01	1	NDcollection/10012635-ND-VAR-STLOMN-DNA-01_S20_L001_R1_001.fastq.gz	NDcollection	10012635-ND-VAR-STLOMN-DNA-01_S20_L001_R1_001.fastq.gz	NA	10012635	Healthy	male	59	NA	1.40615	TRUE	NA	NA	NA	NA	NA	NA	NA	NA	NA	NA	NA	NA	NA	NA	NA	NA	NA	NA	NA
Prevotellaceae_Ga6A1	10012636_ND_VAR_STLOMN_DNA_01	1	NDcollection/10012636-ND-VAR-STLOMN-DNA-01_S21_L001_R1_001.fastq.gz	NDcollection	10012636-ND-VAR-STLOMN-DNA-01_S21_L001_R1_001.fastq.gz	NA	10012636	Healthy	female	54	NA	2.75074	TRUE	NA	NA	NA	NA	NA	NA	NA	NA	NA	NA	NA	NA	NA	NA	NA	NA	NA	NA	NA
Prevotellaceae_Ga6A1	10012637_ND_VAR_STLOMN_DNA_01	1	NDcollection/10012637-ND-VAR-STLOMN-DNA-01_S22_L001_R1_001.fastq.gz	NDcollection	10012637-ND-VAR-STLOMN-DNA-01_S22_L001_R1_001.fastq.gz	NA	10012637	Healthy	female	66	NA	0.904959	TRUE	NA	NA	NA	NA	NA	NA	NA	NA	NA	NA	NA	NA	NA	NA	NA	NA	NA	NA	NA
Prevotellaceae_Ga6A1	10012639_ND_VAR_STLOMN_DNA_01	1	NDcollection/10012639-ND-VAR-STLOMN-DNA-01_S42_L001_R1_001.fastq.gz	NDcollection	10012639-ND-VAR-STLOMN-DNA-01_S42_L001_R1_001.fastq.gz	NA	10012639	Healthy	male	77	NA	1.29133	TRUE	NA	NA	NA	NA	NA	NA	NA	NA	NA	NA	NA	NA	NA	NA	NA	NA	NA	NA	NA
Prevotellaceae_Ga6A1	10012640_ND_VAR_STLOMN_DNA_01	1	NDcollection/10012640-ND-VAR-STLOMN-DNA-01_S23_L001_R1_001.fastq.gz	NDcollection	10012640-ND-VAR-STLOMN-DNA-01_S23_L001_R1_001.fastq.gz	NA	10012640	Healthy	female	68	NA	0.726395	TRUE	NA	NA	NA	NA	NA	NA	NA	NA	NA	NA	NA	NA	NA	NA	NA	NA	NA	NA	NA
Prevotellaceae_Ga6A1	10012642_ND_VAR_STLOMN_DNA_01	1	NDcollection/10012642-ND-VAR-STLOMN-DNA-01_S57_L001_R1_001.fastq.gz	NDcollection	10012642-ND-VAR-STLOMN-DNA-01_S57_L001_R1_001.fastq.gz	NA	10012642	Healthy	male	73	NA	1.11205	TRUE	NA	NA	NA	NA	NA	NA	NA	NA	NA	NA	NA	NA	NA	NA	NA	NA	NA	NA	NA
Prevotellaceae_Ga6A1	10012643_ND_VAR_STLOMN_DNA_01	1	NDcollection/10012643-ND-VAR-STLOMN-DNA-01_S24_L001_R1_001.fastq.gz	NDcollection	10012643-ND-VAR-STLOMN-DNA-01_S24_L001_R1_001.fastq.gz	NA	10012643	Healthy	male	65	NA	0.498615	TRUE	NA	NA	NA	NA	NA	NA	NA	NA	NA	NA	NA	NA	NA	NA	NA	NA	NA	NA	NA
Prevotellaceae_Ga6A1	10012644_ND_VAR_STLOMN_DNA_01	1	NDcollection/10012644-ND-VAR-STLOMN-DNA-01_S58_L001_R1_001.fastq.gz	NDcollection	10012644-ND-VAR-STLOMN-DNA-01_S58_L001_R1_001.fastq.gz	NA	10012644	Healthy	female	58	NA	1.12102	TRUE	NA	NA	NA	NA	NA	NA	NA	NA	NA	NA	NA	NA	NA	NA	NA	NA	NA	NA	NA
Prevotellaceae_Ga6A1	10012645_ND_VAR_STLOMN_DNA_01	1	NDcollection/10012645-ND-VAR-STLOMN-DNA-01_S59_L001_R1_001.fastq.gz	NDcollection	10012645-ND-VAR-STLOMN-DNA-01_S59_L001_R1_001.fastq.gz	NA	10012645	Healthy	female	58	NA	0.73493	TRUE	NA	NA	NA	NA	NA	NA	NA	NA	NA	NA	NA	NA	NA	NA	NA	NA	NA	NA	NA
Prevotellaceae_Ga6A1	10012646_ND_VAR_STLOMN_DNA_01	1	NDcollection/10012646-ND-VAR-STLOMN-DNA-01_S25_L001_R1_001.fastq.gz	NDcollection	10012646-ND-VAR-STLOMN-DNA-01_S25_L001_R1_001.fastq.gz	NA	10012646	Healthy	male	68	NA	1.20585	TRUE	NA	NA	NA	NA	NA	NA	NA	NA	NA	NA	NA	NA	NA	NA	NA	NA	NA	NA	NA
Prevotellaceae_Ga6A1	10012647_ND_VAR_STLOMN_DNA_01	1	NDcollection/10012647-ND-VAR-STLOMN-DNA-01_S26_L001_R1_001.fastq.gz	NDcollection	10012647-ND-VAR-STLOMN-DNA-01_S26_L001_R1_001.fastq.gz	NA	10012647	Healthy	male	65	NA	1.14423	TRUE	NA	NA	NA	NA	NA	NA	NA	NA	NA	NA	NA	NA	NA	NA	NA	NA	NA	NA	NA
Prevotellaceae_Ga6A1	10012648_ND_VAR_STLOMN_DNA_01	1	NDcollection/10012648-ND-VAR-STLOMN-DNA-01_S60_L001_R1_001.fastq.gz	NDcollection	10012648-ND-VAR-STLOMN-DNA-01_S60_L001_R1_001.fastq.gz	NA	10012648	Healthy	male	64	NA	0.889418	TRUE	NA	NA	NA	NA	NA	NA	NA	NA	NA	NA	NA	NA	NA	NA	NA	NA	NA	NA	NA
Prevotellaceae_Ga6A1	10013271_ND_VAR_STLOMN_DNA_01	1	NDcollection/10013271-ND-VAR-STLOMN-DNA-01_S27_L001_R1_001.fastq.gz	NDcollection	10013271-ND-VAR-STLOMN-DNA-01_S27_L001_R1_001.fastq.gz	NA	10013271	Healthy	male	52	Progressive Supranuclear Palsy	1.23705	TRUE	NA	NA	NA	NA	NA	NA	NA	NA	NA	NA	NA	NA	NA	NA	NA	NA	NA	NA	NA
Prevotellaceae_Ga6A1	10013280_ND_VAR_STLOMN_DNA_01	1	NDcollection/10013280-ND-VAR-STLOMN-DNA-01_S28_L001_R1_001.fastq.gz	NDcollection	10013280-ND-VAR-STLOMN-DNA-01_S28_L001_R1_001.fastq.gz	NA	10013280	Healthy	male	52	Parkinson's Disease	2.03436	TRUE	NA	NA	NA	NA	NA	NA	NA	NA	NA	NA	NA	NA	NA	NA	NA	NA	NA	NA	NA
Prevotellaceae_Ga6A1	10013287_ND_VAR_STLOMN_DNA_01	1	NDcollection/10013287-ND-VAR-STLOMN-DNA-01_S29_L001_R1_001.fastq.gz	NDcollection	10013287-ND-VAR-STLOMN-DNA-01_S29_L001_R1_001.fastq.gz	NA	10013287	Healthy	female	56	NA	2.60646	TRUE	NA	NA	NA	NA	NA	NA	NA	NA	NA	NA	NA	NA	NA	NA	NA	NA	NA	NA	NA
Prevotellaceae_Ga6A1	10013721_ND_VAR_STLOMN_DNA_01	1	NDcollection/10013721-ND-VAR-STLOMN-DNA-01_S30_L001_R1_001.fastq.gz	NDcollection	10013721-ND-VAR-STLOMN-DNA-01_S30_L001_R1_001.fastq.gz	NA	10013721	Healthy	male	54	NA	1.21654	TRUE	NA	NA	NA	NA	NA	NA	NA	NA	NA	NA	NA	NA	NA	NA	NA	NA	NA	NA	NA
Prevotella	314196_SOCS_CHL_STL_DNA	55.6844	20170201 - SOCS STL Samples/314196_S37_L001_R1_001.fastq.gz	20170201 - SOCS STL Samples	314196_S37_L001_R1_001.fastq.gz	1	314196	Cancer	male	72	adenocarcinoma ascending colon well differentiated	0.89605	TRUE	1	4	0//0.5	314196_SOCS_CHL_STL_DNA//786207_SOCS_CHL_STL_DNA	no//no	222	0	222	1	2011	withdrew consent	1	surgery	ascending colon	G1	t2	n0	mx	NA
Prevotella	314132_SOCS_CHL_STL_DNA	1	20170201 - SOCS STL Samples/314132_S35_L001_R1_001.fastq.gz	20170201 - SOCS STL Samples	314132_S35_L001_R1_001.fastq.gz	2	314132	Cancer	male	65	colon adenocarcinoma sigmoid well differentiated	1.21729	TRUE	1	2	0	314132_SOCS_CHL_STL_DNA	no	1316	0	1316	0	2011	not_applicable	7	surgery	sigmoid colon	G1	t3	n0	m0	2a
Prevotella	314164_SOCS_CHL_STL_DNA	1	20170201 - SOCS STL Samples/314164_S36_L001_R1_001.fastq.gz	20170201 - SOCS STL Samples	314164_S36_L001_R1_001.fastq.gz	3	314164	Cancer	male	80	adenocarcinome moyen differencie du transverse	1.29328	TRUE	1	2	0	314164_SOCS_CHL_STL_DNA	no	215	0	NA	NA	2011	lost at follow-up	1	surgery	transverse colon	G2	t3	n0	mx	NA
Prevotella	352640_SOCS_CHL_STL_DNA	1	20170201 - SOCS STL Samples/352640_S46_L001_R1_001.fastq.gz	20170201 - SOCS STL Samples	352640_S46_L001_R1_001.fastq.gz	4	352640	Cancer	male	67	colon adenocarcinoma ascending	1.18749	TRUE	1	2	0	352640_SOCS_CHL_STL_DNA	no	215	0	NA	NA	2011	lost at follow-up	1	surgery	ascending colon	NA	t3	n0	mx	NA
Prevotella	352416_SOCS_CHL_STL_DNA	5.34486	20170201 - SOCS STL Samples/352416_S39_L001_R1_001.fastq.gz	20170201 - SOCS STL Samples	352416_S39_L001_R1_001.fastq.gz	5	352416	Healthy	male	58	NA	0.460314	TRUE	1	2	0	352416_SOCS_CHL_STL_DNA	no	NA	NA	NA	NA	2011	NA	NA	NA	NA	NA	NA	NA	NA	NA
Prevotella	352448_SOCS_CHL_STL_DNA	3.66286	20170201 - SOCS STL Samples/352448_S40_L001_R1_001.fastq.gz	20170201 - SOCS STL Samples	352448_S40_L001_R1_001.fastq.gz	6	352448	Cancer	male	56	mucinous adenocarcinoma transverse colon poorly differentiated	0.751073	TRUE	1	2	0	352448_SOCS_CHL_STL_DNA	no	1045	0	1045	0	2011	withdrew consent	2	surgery	transverse colon	G3	t2	n0	mx	NA
Prevotella	352512_SOCS_CHL_STL_DNA	3.86497	20170201 - SOCS STL Samples/352512_S42_L001_R1_001.fastq.gz	20170201 - SOCS STL Samples	352512_S42_L001_R1_001.fastq.gz	7	352512	Cancer	female	65	adenocarcinoma moderately differentiated grade 2 of the descending colon	1.74522	TRUE	1	2	0	352512_SOCS_CHL_STL_DNA	no	978	0	NA	NA	2011	lost at follow-up	2	surgery	descending colon	G2	t3	n0	unknown	NA
Prevotella	352480_SOCS_CHL_STL_DNA	30.836	20170201 - SOCS STL Samples/352480_S41_L001_R1_001.fastq.gz	20170201 - SOCS STL Samples	352480_S41_L001_R1_001.fastq.gz	8	352480	Cancer	female	68	sigmoid colon cancer well differentiated	1.07253	TRUE	1	2	0	352480_SOCS_CHL_STL_DNA	no	980	0	NA	NA	2011	not_applicable	3	surgery	sigmoid colon	G1	t3	n0	m0	2a
Prevotella	352608_SOCS_CHL_STL_DNA	1	20170201 - SOCS STL Samples/352608_S45_L001_R1_001.fastq.gz	20170201 - SOCS STL Samples	352608_S45_L001_R1_001.fastq.gz	9	352608	Cancer	male	71	moderately differentiated adenocarcinoma of the sigmoid	0.702393	TRUE	1	2	0	352608_SOCS_CHL_STL_DNA	no	1002	0	1002	1	2011	not_applicable	1	surgery	sigmoid colon	G2	t2	n0	unknown	NA
Prevotella	352384_SOCS_CHL_STL_DNA	1	20170201 - SOCS STL Samples/352384_S38_L001_R1_001.fastq.gz	20170201 - SOCS STL Samples	352384_S38_L001_R1_001.fastq.gz	10	352384	Cancer	male	83	moderately differentiated adenocarcinoma of the descending colon	1.08925	TRUE	1	2	0	352384_SOCS_CHL_STL_DNA	no	60	1	NA	NA	2011	death	NA	surgery	descending colon	G2	t3	n1b	unknown	NA
Prevotella	352672_SOCS_CHL_STL_DNA	8.903	20170201 - SOCS STL Samples/352672_S47_L001_R1_001.fastq.gz	20170201 - SOCS STL Samples	352672_S47_L001_R1_001.fastq.gz	11	352672	Cancer	male	84	suspected colon canceradenome tubulo-villeux avec dysplasie de haut grade	0.885739	TRUE	1	2	0	352672_SOCS_CHL_STL_DNA	no	2213	1	NA	NA	2011	death	3	surgery	NA	NA	t3	n0	mx	1c
Prevotella	352576_SOCS_CHL_STL_DNA	1	20170201 - SOCS STL Samples/352576_S44_L001_R1_001.fastq.gz	20170201 - SOCS STL Samples	352576_S44_L001_R1_001.fastq.gz	12	352576	Healthy	female	70	adenoma of the sigmoid colon	1.45052	TRUE	1	2	0	352576_SOCS_CHL_STL_DNA	no	716	0	NA	NA	2011	lost at follow-up	1	surgery	sigmoid colon	NA	tx	n0	unknown	NA
Prevotella	352544_SOCS_CHL_STL_DNA	1	20170201 - SOCS STL Samples/352544_S43_L001_R1_001.fastq.gz	20170201 - SOCS STL Samples	352544_S43_L001_R1_001.fastq.gz	13	352544	Cancer	male	80	wel differentiated adenocarcinoma of the sigmoid colon	0.0548968	TRUE	1	2	0	352544_SOCS_CHL_STL_DNA	no	1098	0	1098	0	2011	not_applicable	2	surgery	sigmoid colon	G1	t4a	n0	unknown	NA
Prevotella	659041_SOCS_CHL_STL_DNA	31.852	20170201 - SOCS STL Samples/659041_S50_L001_R1_001.fastq.gz	20170201 - SOCS STL Samples	659041_S50_L001_R1_001.fastq.gz	14	659041	Cancer	male	81	well differentiated adenocarcinoma of the sigmoid	1.45858	TRUE	1	2	0	659041_SOCS_CHL_STL_DNA	no	973	0	973	0	2011	not_applicable	2	surgery	sigmoid colon	G1	t3	n2b	m1a	4a
Prevotella	658945_SOCS_CHL_STL_DNA	1	20170201 - SOCS STL Samples/658945_S48_L001_R1_001.fastq.gz	20170201 - SOCS STL Samples	658945_S48_L001_R1_001.fastq.gz	15	658945	Cancer	female	67	adecarcinoma of the sigmoid colon - moderately differentiated	0.944046	TRUE	1	2	0	658945_SOCS_CHL_STL_DNA	no	1019	0	1019	0	2011	not_applicable	2	surgery	sigmoid colon	G2	t3	n0	mx	2
Prevotella	1293818_SOCS_CHL_STL_DNA_01_C_S28	1	20170201 - SOCS STL Samples/1293818-SOCS-CHL-STL-DNA-01-C_S28_L001_R1_001.fastq.gz	20170201 - SOCS STL Samples	1293818-SOCS-CHL-STL-DNA-01-C_S28_L001_R1_001.fastq.gz	19	1293818	Healthy	female	61	adenoma	2.55208	TRUE	1	2	0	1293818-SOCS-CHL-STL-DNA-01-C_S28	no	NA	NA	NA	NA	2012	lost at follow-up	NA	surgery	NA	NA	unknown	unknown	unknown	NA
Prevotella	1294804_SOCS_ZTA_STL_DNA_01_A_S23	1	20170201 - SOCS STL Samples/1294804-SOCS-ZTA-STL-DNA-01-A_S23_L001_R1_001.fastq.gz	20170201 - SOCS STL Samples	1294804-SOCS-ZTA-STL-DNA-01-A_S23_L001_R1_001.fastq.gz	20	1294804	Cancer	male	78	tubulovilous adenoma-severe dysplasia	0.641594	TRUE	2	2	0	1294804-SOCS-ZTA-STL-DNA-01-A_S23	no	1996	1	1147	0	2012	death	2	surgery//radiotherapy//chemotherapy	NA	NA	t3	n1	m0	3b
Prevotella	1896846_SOCS_CHEM_STL_DNA_01_C_S73	1	20170201 - SOCS STL Samples/1896846-SOCS-CHEM-STL-DNA-01-C_S73_L001_R1_001.fastq.gz	20170201 - SOCS STL Samples	1896846-SOCS-CHEM-STL-DNA-01-C_S73_L001_R1_001.fastq.gz	24	1896846	Cancer	male	66	colon adenocarcinoma	0.219865	TRUE	4	2	0	1896846-SOCS-CHEM-STL-DNA-01-C_S73	no	1174	0	790	1	2012	not_applicable	3	surgery//radiotherapy//chemotherapy	NA	NA	t3	n2b	m1b	4b
Prevotella	1896878_SOCS_CHEM_STL_DNA_01_C_S21	1	20170201 - SOCS STL Samples/1896878-SOCS-CHEM-STL-DNA-01-C_S21_L001_R1_001.fastq.gz	20170201 - SOCS STL Samples	1896878-SOCS-CHEM-STL-DNA-01-C_S21_L001_R1_001.fastq.gz	32	1896878	Cancer	male	76	well differentiated adenocarcinoma of the sigmoid colon	0.615303	TRUE	4	4	0//3	1896878-SOCS-CHEM-STL-DNA-01-C_S21//10010100-SOCS-VAR-STLOMN-DNA-01	no//yes	1911	0	1911	1	2013	not_applicable	4	surgery	sigmoid colon	G1	t3	n1a	mx	NA
Prevotella	2457183_SOCS_CHEM_STL_DNA_01_A_S70	1	20170201 - SOCS STL Samples/2457183-SOCS-CHEM-STL-DNA-01-A_S70_L001_R1_001.fastq.gz	20170201 - SOCS STL Samples	2457183-SOCS-CHEM-STL-DNA-01-A_S70_L001_R1_001.fastq.gz	35	2457183	Cancer	female	65	well differentiated adenocarcinoma of the right colon	0.726484	TRUE	4	2	0	2457183-SOCS-CHEM-STL-DNA-01-A_S70	no	NA	1	NA	NA	2013	death	NA	surgery	ascending colon	G1	t3	n0	mx	NA
Prevotella	2457151_SOCS_CHEM_STL_DNA_01_C_S18	7.53287	20170201 - SOCS STL Samples/2457151-SOCS-CHEM-STL-DNA-01-C_S18_L001_R1_001.fastq.gz	20170201 - SOCS STL Samples	2457151-SOCS-CHEM-STL-DNA-01-C_S18_L001_R1_001.fastq.gz	38	2457151	Cancer	male	86	moderately differentiated adenocarcinoma of the right colon	1.22458	TRUE	4	2	0	2457151-SOCS-CHEM-STL-DNA-01-C_S18	no	516	1	NA	NA	2013	death	NA	surgery	ascending colon	G2	t4a	n1b	mx	NA
Prevotella	1896814_SOCS_CHEM_STL_DNA_01_B_S54	1	20170201 - SOCS STL Samples/1896814-SOCS-CHEM-STL-DNA-01-B_S54_L001_R1_001.fastq.gz	20170201 - SOCS STL Samples	1896814-SOCS-CHEM-STL-DNA-01-B_S54_L001_R1_001.fastq.gz	39	1896814	Cancer	male	61	moderately differentiated adenocarcinoma left colon	0.684682	TRUE	4	4	0//3	1896814-SOCS-CHEM-STL-DNA-01-B_S54//10010406-SOCS-CHEM-STLOMN-DNA-01-B_S55	no//yes	1874	0	1874	0	2013	not_applicable	4	surgery	descending colon	G2	t3	n0	mx	NA
Prevotella	3537806_SOCS_CHEM_STL_DNA_01_C_S69	1	20170201 - SOCS STL Samples/3537806-SOCS-CHEM-STL-DNA-01-C_S69_L001_R1_001.fastq.gz	20170201 - SOCS STL Samples	3537806-SOCS-CHEM-STL-DNA-01-C_S69_L001_R1_001.fastq.gz	70	3537806	Cancer	male	72	moderately differentiated adenocarcinoma of the rectosigmoid junction	1.00773	TRUE	4	6	0//2//2.5	3537806-SOCS-CHEM-STL-DNA-01-C_S69//10010744_SOCS_VAR_STLOMN_DNA//10010741-SOCS-VAR-STLOMN-DNA-01	no//yes//yes	1445	0	NA	NA	2014	not_applicable	7	surgery	sigmoid colon	G2	t3	n1a	mx	NA
Prevotella	2457119_SOCS_CHEM_STL_DNA	895.196	20170201 - SOCS STL Samples/2457119_S55_L001_R1_001.fastq.gz	20170201 - SOCS STL Samples	2457119_S55_L001_R1_001.fastq.gz	71	2457119	Cancer	female	39	moderately differentiated adenocarcinoma of the rectosigmoid junction	2.10133	TRUE	4	6	0//2//2.5	2457119_SOCS_CHEM_STL_DNA//10010758-SOCS-VAR-STLOMN-DNA-01//10012780-SOCS-VAR-STLOMN-DNA-01	no//yes//yes	1428	0	1428	0	2014	not_applicable	7	surgery	sigmoid colon	G2	t3	n2b	mx	NA
Prevotella	10007208_SOCS_CHEM_STL_DNA	9.2084	20170201 - SOCS STL Samples/10007208_S54_L001_R1_001.fastq.gz	20170201 - SOCS STL Samples	10007208_S54_L001_R1_001.fastq.gz	81	10007208	Cancer	male	59	moderately differentiated adenocarcinoma of the splenic flexure	1.58374	TRUE	4	6	0//0.5//2	10007208_SOCS_CHEM_STL_DNA//10010756-SOCS-VAR-STLOMN-DNA-01//10010760-SOCS-VAR-STLOMN-DNA-01	no//yes//yes	929	0	581	1	2014	lost at follow-up	5	surgery	splenic flexure	G2	t4a	n2b	m0	3c
Prevotella	10007207_SOCS_CHEM_STL_DNA	1	20170201 - SOCS STL Samples/10007207_S53_L001_R1_001.fastq.gz	20170201 - SOCS STL Samples	10007207_S53_L001_R1_001.fastq.gz	82	10007207	Cancer	female	76	colon ulcero proliferative tumor well differentiated adenocarcinoma transverse colon	5.44557	TRUE	4	2	0	10007207_SOCS_CHEM_STL_DNA	no	NA	NA	NA	NA	2014	withdrew consent	NA	surgery	transverse colon	G1	t3	n0	mx	NA
Prevotella	3537710_SOCS_CHEM_STL_DNA	1	20170201 - SOCS STL Samples/3537710_S56_L001_R1_001.fastq.gz	20170201 - SOCS STL Samples	3537710_S56_L001_R1_001.fastq.gz	88	3537710	Cancer	male	68	well differentiated adenocarcinoma right colon	1.23939	TRUE	4	6	0//0//0.5	3537710_SOCS_CHEM_STL_DNA//10010747_SOCS_VAR_STLOMN_DNA//10011436-SOCS-VAR-STLOMN-DNA-01	no//yes//yes	796	0	796	0	2015	lost at follow-up	4	surgery	ascending colon	G1	t1	n0	m0	1
Prevotella	10007202_SOCS_CHEM_STL_DNA	200.058	20170201 - SOCS STL Samples/10007202_S52_L001_R1_001.fastq.gz	20170201 - SOCS STL Samples	10007202_S52_L001_R1_001.fastq.gz	90	10007202	Cancer	male	79	moderately differentiated adenocarcinoma of the sigmoid	0.582745	TRUE	4	2	0	10007202_SOCS_CHEM_STL_DNA	no	817	1	621	1	2015	death	2	surgery	sigmoid colon	G2	t3	n2b	m1a	4a
Prevotella	10010095_SOCS_VAR_STLOMN_DNA	1	20170201 - SOCS STL Samples/10010095_S13_L001_R1_001.fastq.gz	20170201 - SOCS STL Samples	10010095_S13_L001_R1_001.fastq.gz	95	10010095	Cancer	male	76	recto-sigmoid adenocarcinoma moderately differentiated	0.671838	TRUE	4	4	0//0	10010095_SOCS_VAR_STLOMN_DNA//10012786-SOCS-VAR-STLOMN-DNA-01	yes//yes	955	0	955	0	2016	withdrew consent	2	surgery	sigmoid colon	G2	t2	n0	m0	1
Prevotella	10010104_SOCS_VAR_STLOMN_DNA	1	20170201 - SOCS STL Samples/10010104_S19_L001_R1_001.fastq.gz	20170201 - SOCS STL Samples	10010104_S19_L001_R1_001.fastq.gz	97	10010104	Cancer	male	70	carcinoma rectum	1.79081	TRUE	4	2	0	10010104_SOCS_VAR_STLOMN_DNA	yes	NA	NA	NA	NA	2016	withdrew consent	NA	surgery//radiotherapy	rectum	NA	t3	nx	m1	4
Prevotella	10010413_SOCS_CHEM_STLOMN_DNA	1	20170201 - SOCS STL Samples/10010413_S27_L001_R1_001.fastq.gz	20170201 - SOCS STL Samples	10010413_S27_L001_R1_001.fastq.gz	99	10010413	Cancer	female	56	right colon cancer moderately differentiated adenocarcinoma	1.08985	TRUE	4	4	0//0	10010413_SOCS_CHEM_STLOMN_DNA//10010413-SOCS-CHEM-STLOMN-DNA-01	yes//yes	1128	0	1128	0	2016	not_applicable	5	surgery	ascending colon	G2	t3	n0	m0	2a
Prevotella	10010413_SOCS_CHEM_STLOMN_DNA_01	1	20170201 - SOCS STL Samples/10010413_S27_L001_R1_001.fastq.gz	20170201 - SOCS STL Samples	10010413_S27_L001_R1_001.fastq.gz	99	10010413	Cancer	female	56	right colon cancer moderately differentiated adenocarcinoma	1.08985	TRUE	4	4	0//0	10010413_SOCS_CHEM_STLOMN_DNA//10010413-SOCS-CHEM-STLOMN-DNA-01	yes//yes	1128	0	1128	0	2016	not_applicable	5	surgery	ascending colon	G2	t3	n0	m0	2a
Prevotella	10010407_SOCS_CHEM_STLOMN_DNA	1	20170201 - SOCS STL Samples/10010407_S23_L001_R1_001.fastq.gz	20170201 - SOCS STL Samples	10010407_S23_L001_R1_001.fastq.gz	100	10010407	Cancer	male	70	rectosigmoid moderately differentiated adenocarcinoma	0.906148	TRUE	4	6	0//0//2.5	10010407_SOCS_CHEM_STLOMN_DNA//10010407-SOCS-CHEM-STLOMN-DNA-01//10022771-SOCS-VAR-STLOMN-DNA-01:	yes//yes//yes	1141	0	1141	0	2016	not_applicable	2	surgery	sigmoid colon	G2	t4a	n2b	m0	3c
Prevotella	10010407_SOCS_CHEM_STLOMN_DNA_01	1	20170201 - SOCS STL Samples/10010407_S23_L001_R1_001.fastq.gz	20170201 - SOCS STL Samples	10010407_S23_L001_R1_001.fastq.gz	100	10010407	Cancer	male	70	rectosigmoid moderately differentiated adenocarcinoma	0.906148	TRUE	4	6	0//0//2.5	10010407_SOCS_CHEM_STLOMN_DNA//10010407-SOCS-CHEM-STLOMN-DNA-01//10022771-SOCS-VAR-STLOMN-DNA-01:	yes//yes//yes	1141	0	1141	0	2016	not_applicable	2	surgery	sigmoid colon	G2	t4a	n2b	m0	3c
Prevotella	10010759_SOCS_VAR_STLOMN_DNA	1	20170201 - SOCS STL Samples/10010759_S34_L001_R1_001.fastq.gz	20170201 - SOCS STL Samples	10010759_S34_L001_R1_001.fastq.gz	101	10010759	Cancer	male	67	adenocarcinome invasif du rectum de bas grade histologique	1.7483	TRUE	4	6	0//0//2.5	10010759_SOCS_VAR_STLOMN_DNA//10010759-SOCS-VAR-STLOMN-DNA-01//10022764-SOCS-VAR-STLOMN-DNA-01	yes//yes//yes	1136	0	1136	0	2016	not_applicable	4	surgery	rectum	NA	t3	n0	m0	2a
Prevotella	10010759_SOCS_VAR_STLOMN_DNA_01	1	20170201 - SOCS STL Samples/10010759_S34_L001_R1_001.fastq.gz	20170201 - SOCS STL Samples	10010759_S34_L001_R1_001.fastq.gz	101	10010759	Cancer	male	67	adenocarcinome invasif du rectum de bas grade histologique	1.7483	TRUE	4	6	0//0//2.5	10010759_SOCS_VAR_STLOMN_DNA//10010759-SOCS-VAR-STLOMN-DNA-01//10022764-SOCS-VAR-STLOMN-DNA-01	yes//yes//yes	1136	0	1136	0	2016	not_applicable	4	surgery	rectum	NA	t3	n0	m0	2a
Prevotella	10010746_SOCS_VAR_STLOMN_DNA	1	20170201 - SOCS STL Samples/10010746_S30_L001_R1_001.fastq.gz	20170201 - SOCS STL Samples	10010746_S30_L001_R1_001.fastq.gz	102	10010746	Cancer	female	75	moderately differentiated rectal adenocarcinoma	1.25873	TRUE	4	8	0//0//0.5//2.5	10010746_SOCS_VAR_STLOMN_DNA//10010746-SOCS-VAR-STLOMN-DNA-01//10010748-SOCS-VAR-STLOMN-DNA-01//10022768-SOCS-VAR-STLOMN-DNA-01	yes//yes//yes//yes	1123	0	1123	0	2016	not_applicable	5	surgery	rectum	G2	t3	n0	mx	NA
Prevotella	10010746_SOCS_VAR_STLOMN_DNA_01	1	20170201 - SOCS STL Samples/10010746_S30_L001_R1_001.fastq.gz	20170201 - SOCS STL Samples	10010746_S30_L001_R1_001.fastq.gz	102	10010746	Cancer	female	75	moderately differentiated rectal adenocarcinoma	1.25873	TRUE	4	8	0//0//0.5//2.5	10010746_SOCS_VAR_STLOMN_DNA//10010746-SOCS-VAR-STLOMN-DNA-01//10010748-SOCS-VAR-STLOMN-DNA-01//10022768-SOCS-VAR-STLOMN-DNA-01	yes//yes//yes//yes	1123	0	1123	0	2016	not_applicable	5	surgery	rectum	G2	t3	n0	mx	NA
Prevotella	10010751_SOCS_VAR_STLOMN_DNA	1	20170201 - SOCS STL Samples/10010751_S33_L001_R1_001.fastq.gz	20170201 - SOCS STL Samples	10010751_S33_L001_R1_001.fastq.gz	103	10010751	Cancer	male	70	moderately differentiated adenocarcinoma left colon	1.54175	TRUE	4	4	0//0	10010751_SOCS_VAR_STLOMN_DNA//10010751-SOCS-VAR-STLOMN-DNA-01	yes//yes	NA	1	NA	NA	2016	death	NA	surgery//chemotherapy	descending colon	G2	t3	n0	unknown	NA
Prevotella	10010751_SOCS_VAR_STLOMN_DNA_01	1	20170201 - SOCS STL Samples/10010751_S33_L001_R1_001.fastq.gz	20170201 - SOCS STL Samples	10010751_S33_L001_R1_001.fastq.gz	103	10010751	Cancer	male	70	moderately differentiated adenocarcinoma left colon	1.54175	TRUE	4	4	0//0	10010751_SOCS_VAR_STLOMN_DNA//10010751-SOCS-VAR-STLOMN-DNA-01	yes//yes	NA	1	NA	NA	2016	death	NA	surgery//chemotherapy	descending colon	G2	t3	n0	unknown	NA
Prevotella	10010749_SOCS_VAR_STLOMN_DNA	1	20170201 - SOCS STL Samples/10010749_S32_L001_R1_001.fastq.gz	20170201 - SOCS STL Samples	10010749_S32_L001_R1_001.fastq.gz	104	10010749	Cancer	male	70	sigmoid cancer moderately differentiated adenocarcinoma	0.636984	TRUE	4	6	0//0//0.5	10010749_SOCS_VAR_STLOMN_DNA//10010749-SOCS-VAR-STLOMN-DNA-01//10012795-SOCS-VAR-STLOMN-DNA-01	yes//yes//yes	1114	0	NA	NA	2016	not_applicable	6	surgery	sigmoid colon	G2	t3	n1b	m0	3
Prevotella	10010749_SOCS_VAR_STLOMN_DNA_01	1	20170201 - SOCS STL Samples/10010749_S32_L001_R1_001.fastq.gz	20170201 - SOCS STL Samples	10010749_S32_L001_R1_001.fastq.gz	104	10010749	Cancer	male	70	sigmoid cancer moderately differentiated adenocarcinoma	0.636984	TRUE	4	6	0//0//0.5	10010749_SOCS_VAR_STLOMN_DNA//10010749-SOCS-VAR-STLOMN-DNA-01//10012795-SOCS-VAR-STLOMN-DNA-01	yes//yes//yes	1114	0	NA	NA	2016	not_applicable	6	surgery	sigmoid colon	G2	t3	n1b	m0	3
Prevotella	10011433_SOCS_VAR_STLOMN_DNA_01	1	20170313_SOCS_STLOMN_Samples/10011433-SOCS-VAR-STLOMN-DNA-01_S35_L001_R1_001.fastq.gz	20170313_SOCS_STLOMN_Samples	10011433-SOCS-VAR-STLOMN-DNA-01_S35_L001_R1_001.fastq.gz	107	10011433	Cancer	male	75	moderately differentiated adenocarcinoma caecum and appendix	1.16935	TRUE	4	4	0//0.5	10011433-SOCS-VAR-STLOMN-DNA-01//10014488-SOCS-VAR-STLOMN-DNA-01	yes//yes	589	1	589	1	2016	death	3	surgery	cecum	G2	t4a	n1c	m0	3
Prevotella	10012797_SOCS_VAR_STLOMN_DNA_01	1	20170313_SOCS_STLOMN_Samples/10012797-SOCS-VAR-STLOMN-DNA-01_S55_L001_R1_001.fastq.gz	20170313_SOCS_STLOMN_Samples	10012797-SOCS-VAR-STLOMN-DNA-01_S55_L001_R1_001.fastq.gz	111	10012797	Cancer	male	79	moderately differentiated adenocarcinoma sigmoid	0.92682	TRUE	4	2	0	10012797-SOCS-VAR-STLOMN-DNA-01	yes	884	0	491	1	2017	NA	5	surgery	sigmoid colon	G2	t3	n1a	m1	4
Prevotella	10012798_SOCS_VAR_STLOMN_DNA_01	1	20170313_SOCS_STLOMN_Samples/10012798-SOCS-VAR-STLOMN-DNA-01_S56_L001_R1_001.fastq.gz	20170313_SOCS_STLOMN_Samples	10012798-SOCS-VAR-STLOMN-DNA-01_S56_L001_R1_001.fastq.gz	112	10012798	Cancer	male	79	adenocarcinoma	1.20947	TRUE	4	4	0//0.5	10012798-SOCS-VAR-STLOMN-DNA-01//10022770-SOCS-VAR-STLOMN-DNA-01	yes//yes	791	0	791	0	2017	NA	3	surgery	NA	NA	t3	n0	m0	2a
Prevotella	10017598_SOCS_VAR_STLOMN_DNA_01	254.773	SOCS_20180308_FASTQ files/10017598-SOCS-VAR-STLOMN-DNA-01_S29_L001_R1_001.fastq.gz	SOCS_20180308_FASTQ files	10017598-SOCS-VAR-STLOMN-DNA-01_S29_L001_R1_001.fastq.gz	115	10017598	Cancer	female	81	reto-sigmoid adenocarcinoma	0.929966	TRUE	4	2	0	10017598-SOCS-VAR-STLOMN-DNA-01	yes	406	0	406	0	2017	NA	1	surgery	sigmoid colon	NA	t3	n1	m0	3b
Prevotella	10017820_SOCS_VAR_STLOMN_DNA_01	1	SOCS_20180308_FASTQ files/10017820-SOCS-VAR-STLOMN-DNA-01_S35_L001_R1_001.fastq.gz	SOCS_20180308_FASTQ files	10017820-SOCS-VAR-STLOMN-DNA-01_S35_L001_R1_001.fastq.gz	116	10017820	Cancer	male	74	colon carcinoma	0.410953	TRUE	4	4	0//0	10017820-SOCS-VAR-STLOMN-DNA-01//10022762-SOCS-VAR-STLOMN-DNA-01	yes//yes	357	0	357	0	2017	not_applicable	1	surgery	NA	NA	t2	n0	m0	1
Prevotella	10017597_SOCS_VAR_STLOMN_DNA_01	1	SOCS_20180308_FASTQ files/10017597-SOCS-VAR-STLOMN-DNA-01_S28_L001_R1_001.fastq.gz	SOCS_20180308_FASTQ files	10017597-SOCS-VAR-STLOMN-DNA-01_S28_L001_R1_001.fastq.gz	118	10017597	Cancer	male	65	adenocarcinoma	0.766363	TRUE	4	2	0	10017597-SOCS-VAR-STLOMN-DNA-01	yes	380	0	380	0	2018	NA	1	surgery	NA	NA	t2	n0	m0	1
Prevotella	10017827_SOCS_VAR_STLOMN_DNA_01	1	SOCS_20180308_FASTQ files/10017827-SOCS-VAR-STLOMN-DNA-01_S37_L001_R1_001.fastq.gz	SOCS_20180308_FASTQ files	10017827-SOCS-VAR-STLOMN-DNA-01_S37_L001_R1_001.fastq.gz	119	10017827	Cancer	male	62	moderately differentiated adenocarcinoma of the sigmoid	0.867243	TRUE	4	2	0	10017827-SOCS-VAR-STLOMN-DNA-01	yes	381	0	381	0	2018	NA	1	surgery	sigmoid colon	G2	t2	n0	m0	1
Prevotella	10017832_SOCS_VAR_STLOMN_DNA_01	1	SOCS_20180308_FASTQ files/10017832-SOCS-VAR-STLOMN-DNA-01_S40_L001_R1_001.fastq.gz	SOCS_20180308_FASTQ files	10017832-SOCS-VAR-STLOMN-DNA-01_S40_L001_R1_001.fastq.gz	121	10017832	Cancer	female	73	unknown	0.822689	TRUE	4	2	0	10017832-SOCS-VAR-STLOMN-DNA-01	yes	NA	NA	NA	NA	2018	NA	NA	surgery	NA	NA	t1	n0	m0	1
Prevotella	10017593_SOCS_VAR_STLOMN_DNA_01	314.341	SOCS_20180308_FASTQ files/10017593-SOCS-VAR-STLOMN-DNA-01_S26_L001_R1_001.fastq.gz	SOCS_20180308_FASTQ files	10017593-SOCS-VAR-STLOMN-DNA-01_S26_L001_R1_001.fastq.gz	122	10017593	Cancer	male	57	adenocarcinome rectum et colon - lesion synchrone	0.979764	TRUE	4	2	0	10017593-SOCS-VAR-STLOMN-DNA-01	yes	383	0	383	0	2018	NA	1	surgery	rectum	NA	t3	n1	m0	3b
Prevotella	10017601_SOCS_VAR_STLOMN_DNA_01	1	SOCS_20180308_FASTQ files/10017601-SOCS-VAR-STLOMN-DNA-01_S32_L001_R1_001.fastq.gz	SOCS_20180308_FASTQ files	10017601-SOCS-VAR-STLOMN-DNA-01_S32_L001_R1_001.fastq.gz	123	10017601	Cancer	male	65	moderately differentiated adenocarcinoma of the transverse colon	1.17065	TRUE	4	2	0	10017601-SOCS-VAR-STLOMN-DNA-01	yes	387	0	387	0	2018	NA	1	surgery	transverse colon	G2	t1	n0	m0	1
Prevotella	10017594_SOCS_VAR_STLOMN_DNA_01	1	SOCS_20180318_FASTQ files/10017594-SOCS-VAR-STLOMN-DNA-01_S77_L001_R1_001.fastq.gz	SOCS_20180318_FASTQ files	10017594-SOCS-VAR-STLOMN-DNA-01_S77_L001_R1_001.fastq.gz	124	10017594	Cancer	male	80	moderately differentiated adenocarcinoma of the rectum	1.09576	TRUE	1	2	0	10017594-SOCS-VAR-STLOMN-DNA-01	yes	393	0	393	0	2018	NA	1	surgery//radiotherapy	rectum	G2	t3	n1a	m0	3
Prevotella	10017818_SOCS_VAR_STLOMN_DNA_01	1	SOCS_20180308_FASTQ files/10017818-SOCS-VAR-STLOMN-DNA-01_S33_L001_R1_001.fastq.gz	SOCS_20180308_FASTQ files	10017818-SOCS-VAR-STLOMN-DNA-01_S33_L001_R1_001.fastq.gz	125	10017818	Cancer	male	65	moderately differentiated adenocarcinoma of the rectosigmoid junction	1.1808	TRUE	4	2	0	10017818-SOCS-VAR-STLOMN-DNA-01	yes	392	0	392	0	2018	NA	1	surgery	sigmoid colon	G2	t3	n0	m0	2a
Prevotella	10022766_SOCS_VAR_STLOMN_DNA_01	773.088	SOCS_20190104_FASTQ Files/10022766-SOCS-VAR-STLOMN-DNA-01_S27_L001_R1_001.fastq.gz	SOCS_20190104_FASTQ Files	10022766-SOCS-VAR-STLOMN-DNA-01_S27_L001_R1_001.fastq.gz	139	10022766	Cancer	male	74	synchronous tumor of the right colon and the rectum both moderately differentiated	1.24856	TRUE	4	2	0	10022766-SOCS-VAR-STLOMN-DNA-01	yes	NA	NA	NA	NA	2018	NA	NA	surgery	ascending colon	G2	t3	n0	mx	2
Prevotella	10009043_ND_VAR_STLOMN_DNA_01	8.24013	NDcollection/10009043-ND-VAR-STLOMN-DNA-01_S1_L001_R1_001.fastq.gz	NDcollection	10009043-ND-VAR-STLOMN-DNA-01_S1_L001_R1_001.fastq.gz	NA	10009043	Healthy	female	60	NA	0.828714	TRUE	NA	NA	NA	NA	NA	NA	NA	NA	NA	NA	NA	NA	NA	NA	NA	NA	NA	NA	NA
Prevotella	10009052_ND_VAR_STLOMN_DNA_01	1	NDcollection/10009052-ND-VAR-STLOMN-DNA-01_S2_L001_R1_001.fastq.gz	NDcollection	10009052-ND-VAR-STLOMN-DNA-01_S2_L001_R1_001.fastq.gz	NA	10009052	Healthy	female	75	NA	0.895184	TRUE	NA	NA	NA	NA	NA	NA	NA	NA	NA	NA	NA	NA	NA	NA	NA	NA	NA	NA	NA
Prevotella	10009055_ND_VAR_STLOMN_DNA_01	1	NDcollection/10009055-ND-VAR-STLOMN-DNA-01_S3_L001_R1_001.fastq.gz	NDcollection	10009055-ND-VAR-STLOMN-DNA-01_S3_L001_R1_001.fastq.gz	NA	10009055	Healthy	male	74	NA	0.712962	TRUE	NA	NA	NA	NA	NA	NA	NA	NA	NA	NA	NA	NA	NA	NA	NA	NA	NA	NA	NA
Prevotella	10010105_ND_VAR_STLOMN_DNA_01	1	NDcollection/10010105-ND-VAR-STLOMN-DNA-01_S4_L001_R1_001.fastq.gz	NDcollection	10010105-ND-VAR-STLOMN-DNA-01_S4_L001_R1_001.fastq.gz	NA	10010105	Healthy	female	69	NA	0.593618	TRUE	NA	NA	NA	NA	NA	NA	NA	NA	NA	NA	NA	NA	NA	NA	NA	NA	NA	NA	NA
Prevotella	10010108_ND_VAR_STLOMN_DNA_01	1	NDcollection/10010108-ND-VAR-STLOMN-DNA-01_S6_L001_R1_001.fastq.gz	NDcollection	10010108-ND-VAR-STLOMN-DNA-01_S6_L001_R1_001.fastq.gz	NA	10010108	Healthy	female	58	NA	0.990578	TRUE	NA	NA	NA	NA	NA	NA	NA	NA	NA	NA	NA	NA	NA	NA	NA	NA	NA	NA	NA
Prevotella	10010113_ND_VAR_STLOMN_DNA_01	1	NDcollection/10010113-ND-VAR-STLOMN-DNA-01_S7_L001_R1_001.fastq.gz	NDcollection	10010113-ND-VAR-STLOMN-DNA-01_S7_L001_R1_001.fastq.gz	NA	10010113	Healthy	male	55	NA	0.868339	TRUE	NA	NA	NA	NA	NA	NA	NA	NA	NA	NA	NA	NA	NA	NA	NA	NA	NA	NA	NA
Prevotella	10010115_ND_VAR_STLOMN_DNA_01	1	NDcollection/10010115-ND-VAR-STLOMN-DNA-01_S8_L001_R1_001.fastq.gz	NDcollection	10010115-ND-VAR-STLOMN-DNA-01_S8_L001_R1_001.fastq.gz	NA	10010115	Healthy	male	52	NA	1.11403	TRUE	NA	NA	NA	NA	NA	NA	NA	NA	NA	NA	NA	NA	NA	NA	NA	NA	NA	NA	NA
Prevotella	10010227_ND_VAR_STLOMN_DNA_01	1	NDcollection/10010227-ND-VAR-STLOMN-DNA-01_S9_L001_R1_001.fastq.gz	NDcollection	10010227-ND-VAR-STLOMN-DNA-01_S9_L001_R1_001.fastq.gz	NA	10010227	Healthy	female	64	NA	1.11109	TRUE	NA	NA	NA	NA	NA	NA	NA	NA	NA	NA	NA	NA	NA	NA	NA	NA	NA	NA	NA
Prevotella	10010232_ND_VAR_STLOMN_DNA_01	1	NDcollection/10010232-ND-VAR-STLOMN-DNA-01_S10_L001_R1_001.fastq.gz	NDcollection	10010232-ND-VAR-STLOMN-DNA-01_S10_L001_R1_001.fastq.gz	NA	10010232	Healthy	female	58	NA	0.998545	TRUE	NA	NA	NA	NA	NA	NA	NA	NA	NA	NA	NA	NA	NA	NA	NA	NA	NA	NA	NA
Prevotella	10010239_ND_VAR_STLOMN_DNA_01	1	NDcollection/10010239-ND-VAR-STLOMN-DNA-01_S11_L001_R1_001.fastq.gz	NDcollection	10010239-ND-VAR-STLOMN-DNA-01_S11_L001_R1_001.fastq.gz	NA	10010239	Healthy	male	58	NA	0.869501	TRUE	NA	NA	NA	NA	NA	NA	NA	NA	NA	NA	NA	NA	NA	NA	NA	NA	NA	NA	NA
Prevotella	10010243_ND_VAR_STLOMN_DNA_01	1	NDcollection/10010243-ND-VAR-STLOMN-DNA-01_S12_L001_R1_001.fastq.gz	NDcollection	10010243-ND-VAR-STLOMN-DNA-01_S12_L001_R1_001.fastq.gz	NA	10010243	Healthy	male	57	NA	1.0156	TRUE	NA	NA	NA	NA	NA	NA	NA	NA	NA	NA	NA	NA	NA	NA	NA	NA	NA	NA	NA
Prevotella	10010465_ND_VAR_STLOMN_DNA_01	1	NDcollection/10010465-ND-VAR-STLOMN-DNA-01_S13_L001_R1_001.fastq.gz	NDcollection	10010465-ND-VAR-STLOMN-DNA-01_S13_L001_R1_001.fastq.gz	NA	10010465	Healthy	female	64	NA	0.899993	TRUE	NA	NA	NA	NA	NA	NA	NA	NA	NA	NA	NA	NA	NA	NA	NA	NA	NA	NA	NA
Prevotella	10010469_ND_VAR_STLOMN_DNA_01	1	NDcollection/10010469-ND-VAR-STLOMN-DNA-01_S15_L001_R1_001.fastq.gz	NDcollection	10010469-ND-VAR-STLOMN-DNA-01_S15_L001_R1_001.fastq.gz	NA	10010469	Healthy	female	68	NA	0.767301	TRUE	NA	NA	NA	NA	NA	NA	NA	NA	NA	NA	NA	NA	NA	NA	NA	NA	NA	NA	NA
Prevotella	10010471_ND_VAR_STLOMN_DNA_01	1	NDcollection/10010471-ND-VAR-STLOMN-DNA-01_S16_L001_R1_001.fastq.gz	NDcollection	10010471-ND-VAR-STLOMN-DNA-01_S16_L001_R1_001.fastq.gz	NA	10010471	Healthy	male	58	NA	0.963168	TRUE	NA	NA	NA	NA	NA	NA	NA	NA	NA	NA	NA	NA	NA	NA	NA	NA	NA	NA	NA
Prevotella	10010472_ND_VAR_STLOMN_DNA_01	3.74505	NDcollection/10010472-ND-VAR-STLOMN-DNA-01_S17_L001_R1_001.fastq.gz	NDcollection	10010472-ND-VAR-STLOMN-DNA-01_S17_L001_R1_001.fastq.gz	NA	10010472	Healthy	female	54	NA	1.45717	TRUE	NA	NA	NA	NA	NA	NA	NA	NA	NA	NA	NA	NA	NA	NA	NA	NA	NA	NA	NA
Prevotella	10010474_ND_VAR_STLOMN_DNA_01	17.4319	NDcollection/10010474-ND-VAR-STLOMN-DNA-01_S18_L001_R1_001.fastq.gz	NDcollection	10010474-ND-VAR-STLOMN-DNA-01_S18_L001_R1_001.fastq.gz	NA	10010474	Healthy	female	59	NA	0.912861	TRUE	NA	NA	NA	NA	NA	NA	NA	NA	NA	NA	NA	NA	NA	NA	NA	NA	NA	NA	NA
Prevotella	10010480_ND_VAR_STLOMN_DNA_01	1	NDcollection/10010480-ND-VAR-STLOMN-DNA-01_S1_L001_R1_001.fastq.gz	NDcollection	10010480-ND-VAR-STLOMN-DNA-01_S1_L001_R1_001.fastq.gz	NA	10010480	Healthy	female	71	NA	0.758424	TRUE	NA	NA	NA	NA	NA	NA	NA	NA	NA	NA	NA	NA	NA	NA	NA	NA	NA	NA	NA
Prevotella	10010481_ND_VAR_STLOMN_DNA_01	1	NDcollection/10010481-ND-VAR-STLOMN-DNA-01_S2_L001_R1_001.fastq.gz	NDcollection	10010481-ND-VAR-STLOMN-DNA-01_S2_L001_R1_001.fastq.gz	NA	10010481	Healthy	female	69	NA	1.11059	TRUE	NA	NA	NA	NA	NA	NA	NA	NA	NA	NA	NA	NA	NA	NA	NA	NA	NA	NA	NA
Prevotella	10010482_ND_VAR_STLOMN_DNA_01	1	NDcollection/10010482-ND-VAR-STLOMN-DNA-01_S3_L001_R1_001.fastq.gz	NDcollection	10010482-ND-VAR-STLOMN-DNA-01_S3_L001_R1_001.fastq.gz	NA	10010482	Healthy	male	53	NA	1.08563	TRUE	NA	NA	NA	NA	NA	NA	NA	NA	NA	NA	NA	NA	NA	NA	NA	NA	NA	NA	NA
Prevotella	10010483_ND_VAR_STLOMN_DNA_01	1	NDcollection/10010483-ND-VAR-STLOMN-DNA-01_S4_L001_R1_001.fastq.gz	NDcollection	10010483-ND-VAR-STLOMN-DNA-01_S4_L001_R1_001.fastq.gz	NA	10010483	Healthy	female	78	NA	0.918072	TRUE	NA	NA	NA	NA	NA	NA	NA	NA	NA	NA	NA	NA	NA	NA	NA	NA	NA	NA	NA
Prevotella	10010503_ND_VAR_STLOMN_DNA_01	1	NDcollection/10010503-ND-VAR-STLOMN-DNA-01_S5_L001_R1_001.fastq.gz	NDcollection	10010503-ND-VAR-STLOMN-DNA-01_S5_L001_R1_001.fastq.gz	NA	10010503	Healthy	female	65	NA	2.25351	TRUE	NA	NA	NA	NA	NA	NA	NA	NA	NA	NA	NA	NA	NA	NA	NA	NA	NA	NA	NA
Prevotella	10010515_ND_VAR_STLOMN_DNA_01	1	NDcollection/10010515-ND-VAR-STLOMN-DNA-01_S6_L001_R1_001.fastq.gz	NDcollection	10010515-ND-VAR-STLOMN-DNA-01_S6_L001_R1_001.fastq.gz	NA	10010515	Healthy	male	62	NA	1.41295	TRUE	NA	NA	NA	NA	NA	NA	NA	NA	NA	NA	NA	NA	NA	NA	NA	NA	NA	NA	NA
Prevotella	10010520_ND_VAR_STLOMN_DNA_01	1	NDcollection/10010520-ND-VAR-STLOMN-DNA-01_S7_L001_R1_001.fastq.gz	NDcollection	10010520-ND-VAR-STLOMN-DNA-01_S7_L001_R1_001.fastq.gz	NA	10010520	Healthy	male	66	NA	1.23956	TRUE	NA	NA	NA	NA	NA	NA	NA	NA	NA	NA	NA	NA	NA	NA	NA	NA	NA	NA	NA
Prevotella	10010522_ND_VAR_STLOMN_DNA_01	134.821	NDcollection/10010522-ND-VAR-STLOMN-DNA-01_S8_L001_R1_001.fastq.gz	NDcollection	10010522-ND-VAR-STLOMN-DNA-01_S8_L001_R1_001.fastq.gz	NA	10010522	Healthy	male	60	NA	0.971444	TRUE	NA	NA	NA	NA	NA	NA	NA	NA	NA	NA	NA	NA	NA	NA	NA	NA	NA	NA	NA
Prevotella	10010523_ND_VAR_STLOMN_DNA_01	1	NDcollection/10010523-ND-VAR-STLOMN-DNA-01_S9_L001_R1_001.fastq.gz	NDcollection	10010523-ND-VAR-STLOMN-DNA-01_S9_L001_R1_001.fastq.gz	NA	10010523	Healthy	female	55	NA	0.87888	TRUE	NA	NA	NA	NA	NA	NA	NA	NA	NA	NA	NA	NA	NA	NA	NA	NA	NA	NA	NA
Prevotella	10010600_ND_VAR_STLOMN_DNA_01	1	NDcollection/10010600-ND-VAR-STLOMN-DNA-01_S10_L001_R1_001.fastq.gz	NDcollection	10010600-ND-VAR-STLOMN-DNA-01_S10_L001_R1_001.fastq.gz	NA	10010600	Healthy	female	75	NA	0.387335	TRUE	NA	NA	NA	NA	NA	NA	NA	NA	NA	NA	NA	NA	NA	NA	NA	NA	NA	NA	NA
Prevotella	10010676_ND_VAR_STLOMN_DNA_01	1	NDcollection/10010676-ND-VAR-STLOMN-DNA-01_S11_L001_R1_001.fastq.gz	NDcollection	10010676-ND-VAR-STLOMN-DNA-01_S11_L001_R1_001.fastq.gz	NA	10010676	Healthy	male	68	NA	1.22478	TRUE	NA	NA	NA	NA	NA	NA	NA	NA	NA	NA	NA	NA	NA	NA	NA	NA	NA	NA	NA
Prevotella	10010682_ND_VAR_STLOMN_DNA_01	1	NDcollection/10010682-ND-VAR-STLOMN-DNA-01_S12_L001_R1_001.fastq.gz	NDcollection	10010682-ND-VAR-STLOMN-DNA-01_S12_L001_R1_001.fastq.gz	NA	10010682	Healthy	male	52	NA	0.86503	TRUE	NA	NA	NA	NA	NA	NA	NA	NA	NA	NA	NA	NA	NA	NA	NA	NA	NA	NA	NA
Prevotella	10010688_ND_VAR_STLOMN_DNA_01	1	NDcollection/10010688-ND-VAR-STLOMN-DNA-01_S1_L001_R1_001.fastq.gz	NDcollection	10010688-ND-VAR-STLOMN-DNA-01_S1_L001_R1_001.fastq.gz	NA	10010688	Healthy	male	60	NA	0.731757	TRUE	NA	NA	NA	NA	NA	NA	NA	NA	NA	NA	NA	NA	NA	NA	NA	NA	NA	NA	NA
Prevotella	10011899_ND_VAR_STLOMN_DNA_01	1	NDcollection/10011899-ND-VAR-STLOMN-DNA-01_S2_L001_R1_001.fastq.gz	NDcollection	10011899-ND-VAR-STLOMN-DNA-01_S2_L001_R1_001.fastq.gz	NA	10011899	Healthy	male	65	NA	0.597333	TRUE	NA	NA	NA	NA	NA	NA	NA	NA	NA	NA	NA	NA	NA	NA	NA	NA	NA	NA	NA
Prevotella	10011901_ND_VAR_STLOMN_DNA_01	1	NDcollection/10011901-ND-VAR-STLOMN-DNA-01_S3_L001_R1_001.fastq.gz	NDcollection	10011901-ND-VAR-STLOMN-DNA-01_S3_L001_R1_001.fastq.gz	NA	10011901	Healthy	male	62	NA	0.63922	TRUE	NA	NA	NA	NA	NA	NA	NA	NA	NA	NA	NA	NA	NA	NA	NA	NA	NA	NA	NA
Prevotella	10012005_ND_VAR_STLOMN_DNA_01	1	NDcollection/10012005-ND-VAR-STLOMN-DNA-01_S13_L001_R1_001.fastq.gz	NDcollection	10012005-ND-VAR-STLOMN-DNA-01_S13_L001_R1_001.fastq.gz	NA	10012005	Healthy	male	78	NA	0.335543	TRUE	NA	NA	NA	NA	NA	NA	NA	NA	NA	NA	NA	NA	NA	NA	NA	NA	NA	NA	NA
Prevotella	10012178_ND_VAR_STLOMN_DNA_01	1	NDcollection/10012178-ND-VAR-STLOMN-DNA-01_S14_L001_R1_001.fastq.gz	NDcollection	10012178-ND-VAR-STLOMN-DNA-01_S14_L001_R1_001.fastq.gz	NA	10012178	Healthy	male	51	NA	0.826474	TRUE	NA	NA	NA	NA	NA	NA	NA	NA	NA	NA	NA	NA	NA	NA	NA	NA	NA	NA	NA
Prevotella	10012355_ND_VAR_STLOMN_DNA_01	13.416	NDcollection/10012355-ND-VAR-STLOMN-DNA-01_S15_L001_R1_001.fastq.gz	NDcollection	10012355-ND-VAR-STLOMN-DNA-01_S15_L001_R1_001.fastq.gz	NA	10012355	Healthy	female	52	NA	1.53028	TRUE	NA	NA	NA	NA	NA	NA	NA	NA	NA	NA	NA	NA	NA	NA	NA	NA	NA	NA	NA
Prevotella	10012358_ND_VAR_STLOMN_DNA_01	1	NDcollection/10012358-ND-VAR-STLOMN-DNA-01_S16_L001_R1_001.fastq.gz	NDcollection	10012358-ND-VAR-STLOMN-DNA-01_S16_L001_R1_001.fastq.gz	NA	10012358	Healthy	male	55	NA	2.22232	TRUE	NA	NA	NA	NA	NA	NA	NA	NA	NA	NA	NA	NA	NA	NA	NA	NA	NA	NA	NA
Prevotella	10012359_ND_VAR_STLOMN_DNA_01	1	NDcollection/10012359-ND-VAR-STLOMN-DNA-01_S4_L001_R1_001.fastq.gz	NDcollection	10012359-ND-VAR-STLOMN-DNA-01_S4_L001_R1_001.fastq.gz	NA	10012359	Healthy	female	62	NA	0.459441	TRUE	NA	NA	NA	NA	NA	NA	NA	NA	NA	NA	NA	NA	NA	NA	NA	NA	NA	NA	NA
Prevotella	10012367_ND_VAR_STLOMN_DNA_01	1	NDcollection/10012367-ND-VAR-STLOMN-DNA-01_S6_L001_R1_001.fastq.gz	NDcollection	10012367-ND-VAR-STLOMN-DNA-01_S6_L001_R1_001.fastq.gz	NA	10012367	Healthy	female	56	NA	0.832868	TRUE	NA	NA	NA	NA	NA	NA	NA	NA	NA	NA	NA	NA	NA	NA	NA	NA	NA	NA	NA
Prevotella	10012371_ND_VAR_STLOMN_DNA_01	1	NDcollection/10012371-ND-VAR-STLOMN-DNA-01_S7_L001_R1_001.fastq.gz	NDcollection	10012371-ND-VAR-STLOMN-DNA-01_S7_L001_R1_001.fastq.gz	NA	10012371	Healthy	female	59	NA	0.58185	TRUE	NA	NA	NA	NA	NA	NA	NA	NA	NA	NA	NA	NA	NA	NA	NA	NA	NA	NA	NA
Prevotella	10012405_ND_VAR_STLOMN_DNA_01	2.08908	NDcollection/10012405-ND-VAR-STLOMN-DNA-01_S17_L001_R1_001.fastq.gz	NDcollection	10012405-ND-VAR-STLOMN-DNA-01_S17_L001_R1_001.fastq.gz	NA	10012405	Healthy	male	63	NA	3.67282	TRUE	NA	NA	NA	NA	NA	NA	NA	NA	NA	NA	NA	NA	NA	NA	NA	NA	NA	NA	NA
Prevotella	10012409_ND_VAR_STLOMN_DNA_01	1	NDcollection/10012409-ND-VAR-STLOMN-DNA-01_S12_L001_R1_001.fastq.gz	NDcollection	10012409-ND-VAR-STLOMN-DNA-01_S12_L001_R1_001.fastq.gz	NA	10012409	Healthy	male	71	NA	0.621381	TRUE	NA	NA	NA	NA	NA	NA	NA	NA	NA	NA	NA	NA	NA	NA	NA	NA	NA	NA	NA
Prevotella	10012417_ND_VAR_STLOMN_DNA_01	1	NDcollection/10012417-ND-VAR-STLOMN-DNA-01_S38_L001_R1_001.fastq.gz	NDcollection	10012417-ND-VAR-STLOMN-DNA-01_S38_L001_R1_001.fastq.gz	NA	10012417	Healthy	female	62	NA	2.39102	TRUE	NA	NA	NA	NA	NA	NA	NA	NA	NA	NA	NA	NA	NA	NA	NA	NA	NA	NA	NA
Prevotella	10012632_ND_VAR_STLOMN_DNA_01	1	NDcollection/10012632-ND-VAR-STLOMN-DNA-01_S18_L001_R1_001.fastq.gz	NDcollection	10012632-ND-VAR-STLOMN-DNA-01_S18_L001_R1_001.fastq.gz	NA	10012632	Healthy	male	60	NA	1.41622	TRUE	NA	NA	NA	NA	NA	NA	NA	NA	NA	NA	NA	NA	NA	NA	NA	NA	NA	NA	NA
Prevotella	10012633_ND_VAR_STLOMN_DNA_01	1	NDcollection/10012633-ND-VAR-STLOMN-DNA-01_S41_L001_R1_001.fastq.gz	NDcollection	10012633-ND-VAR-STLOMN-DNA-01_S41_L001_R1_001.fastq.gz	NA	10012633	Healthy	female	71	NA	1.24519	TRUE	NA	NA	NA	NA	NA	NA	NA	NA	NA	NA	NA	NA	NA	NA	NA	NA	NA	NA	NA
Prevotella	10012634_ND_VAR_STLOMN_DNA_01	1	NDcollection/10012634-ND-VAR-STLOMN-DNA-01_S19_L001_R1_001.fastq.gz	NDcollection	10012634-ND-VAR-STLOMN-DNA-01_S19_L001_R1_001.fastq.gz	NA	10012634	Healthy	male	50	NA	0.998901	TRUE	NA	NA	NA	NA	NA	NA	NA	NA	NA	NA	NA	NA	NA	NA	NA	NA	NA	NA	NA
Prevotella	10012635_ND_VAR_STLOMN_DNA_01	5.26696	NDcollection/10012635-ND-VAR-STLOMN-DNA-01_S20_L001_R1_001.fastq.gz	NDcollection	10012635-ND-VAR-STLOMN-DNA-01_S20_L001_R1_001.fastq.gz	NA	10012635	Healthy	male	59	NA	1.40615	TRUE	NA	NA	NA	NA	NA	NA	NA	NA	NA	NA	NA	NA	NA	NA	NA	NA	NA	NA	NA
Prevotella	10012636_ND_VAR_STLOMN_DNA_01	1	NDcollection/10012636-ND-VAR-STLOMN-DNA-01_S21_L001_R1_001.fastq.gz	NDcollection	10012636-ND-VAR-STLOMN-DNA-01_S21_L001_R1_001.fastq.gz	NA	10012636	Healthy	female	54	NA	2.75074	TRUE	NA	NA	NA	NA	NA	NA	NA	NA	NA	NA	NA	NA	NA	NA	NA	NA	NA	NA	NA
Prevotella	10012637_ND_VAR_STLOMN_DNA_01	1	NDcollection/10012637-ND-VAR-STLOMN-DNA-01_S22_L001_R1_001.fastq.gz	NDcollection	10012637-ND-VAR-STLOMN-DNA-01_S22_L001_R1_001.fastq.gz	NA	10012637	Healthy	female	66	NA	0.904959	TRUE	NA	NA	NA	NA	NA	NA	NA	NA	NA	NA	NA	NA	NA	NA	NA	NA	NA	NA	NA
Prevotella	10012639_ND_VAR_STLOMN_DNA_01	1	NDcollection/10012639-ND-VAR-STLOMN-DNA-01_S42_L001_R1_001.fastq.gz	NDcollection	10012639-ND-VAR-STLOMN-DNA-01_S42_L001_R1_001.fastq.gz	NA	10012639	Healthy	male	77	NA	1.29133	TRUE	NA	NA	NA	NA	NA	NA	NA	NA	NA	NA	NA	NA	NA	NA	NA	NA	NA	NA	NA
Prevotella	10012640_ND_VAR_STLOMN_DNA_01	1	NDcollection/10012640-ND-VAR-STLOMN-DNA-01_S23_L001_R1_001.fastq.gz	NDcollection	10012640-ND-VAR-STLOMN-DNA-01_S23_L001_R1_001.fastq.gz	NA	10012640	Healthy	female	68	NA	0.726395	TRUE	NA	NA	NA	NA	NA	NA	NA	NA	NA	NA	NA	NA	NA	NA	NA	NA	NA	NA	NA
Prevotella	10012642_ND_VAR_STLOMN_DNA_01	1	NDcollection/10012642-ND-VAR-STLOMN-DNA-01_S57_L001_R1_001.fastq.gz	NDcollection	10012642-ND-VAR-STLOMN-DNA-01_S57_L001_R1_001.fastq.gz	NA	10012642	Healthy	male	73	NA	1.11205	TRUE	NA	NA	NA	NA	NA	NA	NA	NA	NA	NA	NA	NA	NA	NA	NA	NA	NA	NA	NA
Prevotella	10012643_ND_VAR_STLOMN_DNA_01	1	NDcollection/10012643-ND-VAR-STLOMN-DNA-01_S24_L001_R1_001.fastq.gz	NDcollection	10012643-ND-VAR-STLOMN-DNA-01_S24_L001_R1_001.fastq.gz	NA	10012643	Healthy	male	65	NA	0.498615	TRUE	NA	NA	NA	NA	NA	NA	NA	NA	NA	NA	NA	NA	NA	NA	NA	NA	NA	NA	NA
Prevotella	10012644_ND_VAR_STLOMN_DNA_01	4.56819	NDcollection/10012644-ND-VAR-STLOMN-DNA-01_S58_L001_R1_001.fastq.gz	NDcollection	10012644-ND-VAR-STLOMN-DNA-01_S58_L001_R1_001.fastq.gz	NA	10012644	Healthy	female	58	NA	1.12102	TRUE	NA	NA	NA	NA	NA	NA	NA	NA	NA	NA	NA	NA	NA	NA	NA	NA	NA	NA	NA
Prevotella	10012645_ND_VAR_STLOMN_DNA_01	1	NDcollection/10012645-ND-VAR-STLOMN-DNA-01_S59_L001_R1_001.fastq.gz	NDcollection	10012645-ND-VAR-STLOMN-DNA-01_S59_L001_R1_001.fastq.gz	NA	10012645	Healthy	female	58	NA	0.73493	TRUE	NA	NA	NA	NA	NA	NA	NA	NA	NA	NA	NA	NA	NA	NA	NA	NA	NA	NA	NA
Prevotella	10012646_ND_VAR_STLOMN_DNA_01	1	NDcollection/10012646-ND-VAR-STLOMN-DNA-01_S25_L001_R1_001.fastq.gz	NDcollection	10012646-ND-VAR-STLOMN-DNA-01_S25_L001_R1_001.fastq.gz	NA	10012646	Healthy	male	68	NA	1.20585	TRUE	NA	NA	NA	NA	NA	NA	NA	NA	NA	NA	NA	NA	NA	NA	NA	NA	NA	NA	NA
Prevotella	10012647_ND_VAR_STLOMN_DNA_01	1	NDcollection/10012647-ND-VAR-STLOMN-DNA-01_S26_L001_R1_001.fastq.gz	NDcollection	10012647-ND-VAR-STLOMN-DNA-01_S26_L001_R1_001.fastq.gz	NA	10012647	Healthy	male	65	NA	1.14423	TRUE	NA	NA	NA	NA	NA	NA	NA	NA	NA	NA	NA	NA	NA	NA	NA	NA	NA	NA	NA
Prevotella	10012648_ND_VAR_STLOMN_DNA_01	17.865	NDcollection/10012648-ND-VAR-STLOMN-DNA-01_S60_L001_R1_001.fastq.gz	NDcollection	10012648-ND-VAR-STLOMN-DNA-01_S60_L001_R1_001.fastq.gz	NA	10012648	Healthy	male	64	NA	0.889418	TRUE	NA	NA	NA	NA	NA	NA	NA	NA	NA	NA	NA	NA	NA	NA	NA	NA	NA	NA	NA
Prevotella	10013271_ND_VAR_STLOMN_DNA_01	1	NDcollection/10013271-ND-VAR-STLOMN-DNA-01_S27_L001_R1_001.fastq.gz	NDcollection	10013271-ND-VAR-STLOMN-DNA-01_S27_L001_R1_001.fastq.gz	NA	10013271	Healthy	male	52	Progressive Supranuclear Palsy	1.23705	TRUE	NA	NA	NA	NA	NA	NA	NA	NA	NA	NA	NA	NA	NA	NA	NA	NA	NA	NA	NA
Prevotella	10013280_ND_VAR_STLOMN_DNA_01	1	NDcollection/10013280-ND-VAR-STLOMN-DNA-01_S28_L001_R1_001.fastq.gz	NDcollection	10013280-ND-VAR-STLOMN-DNA-01_S28_L001_R1_001.fastq.gz	NA	10013280	Healthy	male	52	Parkinson's Disease	2.03436	TRUE	NA	NA	NA	NA	NA	NA	NA	NA	NA	NA	NA	NA	NA	NA	NA	NA	NA	NA	NA
Prevotella	10013287_ND_VAR_STLOMN_DNA_01	1	NDcollection/10013287-ND-VAR-STLOMN-DNA-01_S29_L001_R1_001.fastq.gz	NDcollection	10013287-ND-VAR-STLOMN-DNA-01_S29_L001_R1_001.fastq.gz	NA	10013287	Healthy	female	56	NA	2.60646	TRUE	NA	NA	NA	NA	NA	NA	NA	NA	NA	NA	NA	NA	NA	NA	NA	NA	NA	NA	NA
Prevotella	10013721_ND_VAR_STLOMN_DNA_01	1	NDcollection/10013721-ND-VAR-STLOMN-DNA-01_S30_L001_R1_001.fastq.gz	NDcollection	10013721-ND-VAR-STLOMN-DNA-01_S30_L001_R1_001.fastq.gz	NA	10013721	Healthy	male	54	NA	1.21654	TRUE	NA	NA	NA	NA	NA	NA	NA	NA	NA	NA	NA	NA	NA	NA	NA	NA	NA	NA	NA
Gemella	314196_SOCS_CHL_STL_DNA	1	20170201 - SOCS STL Samples/314196_S37_L001_R1_001.fastq.gz	20170201 - SOCS STL Samples	314196_S37_L001_R1_001.fastq.gz	1	314196	Cancer	male	72	adenocarcinoma ascending colon well differentiated	0.89605	TRUE	1	4	0//0.5	314196_SOCS_CHL_STL_DNA//786207_SOCS_CHL_STL_DNA	no//no	222	0	222	1	2011	withdrew consent	1	surgery	ascending colon	G1	t2	n0	mx	NA
Gemella	314132_SOCS_CHL_STL_DNA	38.7888	20170201 - SOCS STL Samples/314132_S35_L001_R1_001.fastq.gz	20170201 - SOCS STL Samples	314132_S35_L001_R1_001.fastq.gz	2	314132	Cancer	male	65	colon adenocarcinoma sigmoid well differentiated	1.21729	TRUE	1	2	0	314132_SOCS_CHL_STL_DNA	no	1316	0	1316	0	2011	not_applicable	7	surgery	sigmoid colon	G1	t3	n0	m0	2a
Gemella	314164_SOCS_CHL_STL_DNA	1	20170201 - SOCS STL Samples/314164_S36_L001_R1_001.fastq.gz	20170201 - SOCS STL Samples	314164_S36_L001_R1_001.fastq.gz	3	314164	Cancer	male	80	adenocarcinome moyen differencie du transverse	1.29328	TRUE	1	2	0	314164_SOCS_CHL_STL_DNA	no	215	0	NA	NA	2011	lost at follow-up	1	surgery	transverse colon	G2	t3	n0	mx	NA
Gemella	352640_SOCS_CHL_STL_DNA	40.5794	20170201 - SOCS STL Samples/352640_S46_L001_R1_001.fastq.gz	20170201 - SOCS STL Samples	352640_S46_L001_R1_001.fastq.gz	4	352640	Cancer	male	67	colon adenocarcinoma ascending	1.18749	TRUE	1	2	0	352640_SOCS_CHL_STL_DNA	no	215	0	NA	NA	2011	lost at follow-up	1	surgery	ascending colon	NA	t3	n0	mx	NA
Gemella	352416_SOCS_CHL_STL_DNA	1	20170201 - SOCS STL Samples/352416_S39_L001_R1_001.fastq.gz	20170201 - SOCS STL Samples	352416_S39_L001_R1_001.fastq.gz	5	352416	Healthy	male	58	NA	0.460314	TRUE	1	2	0	352416_SOCS_CHL_STL_DNA	no	NA	NA	NA	NA	2011	NA	NA	NA	NA	NA	NA	NA	NA	NA
Gemella	352448_SOCS_CHL_STL_DNA	16.9771	20170201 - SOCS STL Samples/352448_S40_L001_R1_001.fastq.gz	20170201 - SOCS STL Samples	352448_S40_L001_R1_001.fastq.gz	6	352448	Cancer	male	56	mucinous adenocarcinoma transverse colon poorly differentiated	0.751073	TRUE	1	2	0	352448_SOCS_CHL_STL_DNA	no	1045	0	1045	0	2011	withdrew consent	2	surgery	transverse colon	G3	t2	n0	mx	NA
Gemella	352512_SOCS_CHL_STL_DNA	15.3249	20170201 - SOCS STL Samples/352512_S42_L001_R1_001.fastq.gz	20170201 - SOCS STL Samples	352512_S42_L001_R1_001.fastq.gz	7	352512	Cancer	female	65	adenocarcinoma moderately differentiated grade 2 of the descending colon	1.74522	TRUE	1	2	0	352512_SOCS_CHL_STL_DNA	no	978	0	NA	NA	2011	lost at follow-up	2	surgery	descending colon	G2	t3	n0	unknown	NA
Gemella	352480_SOCS_CHL_STL_DNA	1228.94	20170201 - SOCS STL Samples/352480_S41_L001_R1_001.fastq.gz	20170201 - SOCS STL Samples	352480_S41_L001_R1_001.fastq.gz	8	352480	Cancer	female	68	sigmoid colon cancer well differentiated	1.07253	TRUE	1	2	0	352480_SOCS_CHL_STL_DNA	no	980	0	NA	NA	2011	not_applicable	3	surgery	sigmoid colon	G1	t3	n0	m0	2a
Gemella	352608_SOCS_CHL_STL_DNA	1	20170201 - SOCS STL Samples/352608_S45_L001_R1_001.fastq.gz	20170201 - SOCS STL Samples	352608_S45_L001_R1_001.fastq.gz	9	352608	Cancer	male	71	moderately differentiated adenocarcinoma of the sigmoid	0.702393	TRUE	1	2	0	352608_SOCS_CHL_STL_DNA	no	1002	0	1002	1	2011	not_applicable	1	surgery	sigmoid colon	G2	t2	n0	unknown	NA
Gemella	352384_SOCS_CHL_STL_DNA	1	20170201 - SOCS STL Samples/352384_S38_L001_R1_001.fastq.gz	20170201 - SOCS STL Samples	352384_S38_L001_R1_001.fastq.gz	10	352384	Cancer	male	83	moderately differentiated adenocarcinoma of the descending colon	1.08925	TRUE	1	2	0	352384_SOCS_CHL_STL_DNA	no	60	1	NA	NA	2011	death	NA	surgery	descending colon	G2	t3	n1b	unknown	NA
Gemella	352672_SOCS_CHL_STL_DNA	1	20170201 - SOCS STL Samples/352672_S47_L001_R1_001.fastq.gz	20170201 - SOCS STL Samples	352672_S47_L001_R1_001.fastq.gz	11	352672	Cancer	male	84	suspected colon canceradenome tubulo-villeux avec dysplasie de haut grade	0.885739	TRUE	1	2	0	352672_SOCS_CHL_STL_DNA	no	2213	1	NA	NA	2011	death	3	surgery	NA	NA	t3	n0	mx	1c
Gemella	352576_SOCS_CHL_STL_DNA	49.2586	20170201 - SOCS STL Samples/352576_S44_L001_R1_001.fastq.gz	20170201 - SOCS STL Samples	352576_S44_L001_R1_001.fastq.gz	12	352576	Healthy	female	70	adenoma of the sigmoid colon	1.45052	TRUE	1	2	0	352576_SOCS_CHL_STL_DNA	no	716	0	NA	NA	2011	lost at follow-up	1	surgery	sigmoid colon	NA	tx	n0	unknown	NA
Gemella	352544_SOCS_CHL_STL_DNA	1	20170201 - SOCS STL Samples/352544_S43_L001_R1_001.fastq.gz	20170201 - SOCS STL Samples	352544_S43_L001_R1_001.fastq.gz	13	352544	Cancer	male	80	wel differentiated adenocarcinoma of the sigmoid colon	0.0548968	TRUE	1	2	0	352544_SOCS_CHL_STL_DNA	no	1098	0	1098	0	2011	not_applicable	2	surgery	sigmoid colon	G1	t4a	n0	unknown	NA
Gemella	659041_SOCS_CHL_STL_DNA	5.7992	20170201 - SOCS STL Samples/659041_S50_L001_R1_001.fastq.gz	20170201 - SOCS STL Samples	659041_S50_L001_R1_001.fastq.gz	14	659041	Cancer	male	81	well differentiated adenocarcinoma of the sigmoid	1.45858	TRUE	1	2	0	659041_SOCS_CHL_STL_DNA	no	973	0	973	0	2011	not_applicable	2	surgery	sigmoid colon	G1	t3	n2b	m1a	4a
Gemella	658945_SOCS_CHL_STL_DNA	135.527	20170201 - SOCS STL Samples/658945_S48_L001_R1_001.fastq.gz	20170201 - SOCS STL Samples	658945_S48_L001_R1_001.fastq.gz	15	658945	Cancer	female	67	adecarcinoma of the sigmoid colon - moderately differentiated	0.944046	TRUE	1	2	0	658945_SOCS_CHL_STL_DNA	no	1019	0	1019	0	2011	not_applicable	2	surgery	sigmoid colon	G2	t3	n0	mx	2
Gemella	1293818_SOCS_CHL_STL_DNA_01_C_S28	4.13469	20170201 - SOCS STL Samples/1293818-SOCS-CHL-STL-DNA-01-C_S28_L001_R1_001.fastq.gz	20170201 - SOCS STL Samples	1293818-SOCS-CHL-STL-DNA-01-C_S28_L001_R1_001.fastq.gz	19	1293818	Healthy	female	61	adenoma	2.55208	TRUE	1	2	0	1293818-SOCS-CHL-STL-DNA-01-C_S28	no	NA	NA	NA	NA	2012	lost at follow-up	NA	surgery	NA	NA	unknown	unknown	unknown	NA
Gemella	1294804_SOCS_ZTA_STL_DNA_01_A_S23	1	20170201 - SOCS STL Samples/1294804-SOCS-ZTA-STL-DNA-01-A_S23_L001_R1_001.fastq.gz	20170201 - SOCS STL Samples	1294804-SOCS-ZTA-STL-DNA-01-A_S23_L001_R1_001.fastq.gz	20	1294804	Cancer	male	78	tubulovilous adenoma-severe dysplasia	0.641594	TRUE	2	2	0	1294804-SOCS-ZTA-STL-DNA-01-A_S23	no	1996	1	1147	0	2012	death	2	surgery//radiotherapy//chemotherapy	NA	NA	t3	n1	m0	3b
Gemella	1896846_SOCS_CHEM_STL_DNA_01_C_S73	1	20170201 - SOCS STL Samples/1896846-SOCS-CHEM-STL-DNA-01-C_S73_L001_R1_001.fastq.gz	20170201 - SOCS STL Samples	1896846-SOCS-CHEM-STL-DNA-01-C_S73_L001_R1_001.fastq.gz	24	1896846	Cancer	male	66	colon adenocarcinoma	0.219865	TRUE	4	2	0	1896846-SOCS-CHEM-STL-DNA-01-C_S73	no	1174	0	790	1	2012	not_applicable	3	surgery//radiotherapy//chemotherapy	NA	NA	t3	n2b	m1b	4b
Gemella	1896878_SOCS_CHEM_STL_DNA_01_C_S21	1	20170201 - SOCS STL Samples/1896878-SOCS-CHEM-STL-DNA-01-C_S21_L001_R1_001.fastq.gz	20170201 - SOCS STL Samples	1896878-SOCS-CHEM-STL-DNA-01-C_S21_L001_R1_001.fastq.gz	32	1896878	Cancer	male	76	well differentiated adenocarcinoma of the sigmoid colon	0.615303	TRUE	4	4	0//3	1896878-SOCS-CHEM-STL-DNA-01-C_S21//10010100-SOCS-VAR-STLOMN-DNA-01	no//yes	1911	0	1911	1	2013	not_applicable	4	surgery	sigmoid colon	G1	t3	n1a	mx	NA
Gemella	2457183_SOCS_CHEM_STL_DNA_01_A_S70	1	20170201 - SOCS STL Samples/2457183-SOCS-CHEM-STL-DNA-01-A_S70_L001_R1_001.fastq.gz	20170201 - SOCS STL Samples	2457183-SOCS-CHEM-STL-DNA-01-A_S70_L001_R1_001.fastq.gz	35	2457183	Cancer	female	65	well differentiated adenocarcinoma of the right colon	0.726484	TRUE	4	2	0	2457183-SOCS-CHEM-STL-DNA-01-A_S70	no	NA	1	NA	NA	2013	death	NA	surgery	ascending colon	G1	t3	n0	mx	NA
Gemella	2457151_SOCS_CHEM_STL_DNA_01_C_S18	5.89965	20170201 - SOCS STL Samples/2457151-SOCS-CHEM-STL-DNA-01-C_S18_L001_R1_001.fastq.gz	20170201 - SOCS STL Samples	2457151-SOCS-CHEM-STL-DNA-01-C_S18_L001_R1_001.fastq.gz	38	2457151	Cancer	male	86	moderately differentiated adenocarcinoma of the right colon	1.22458	TRUE	4	2	0	2457151-SOCS-CHEM-STL-DNA-01-C_S18	no	516	1	NA	NA	2013	death	NA	surgery	ascending colon	G2	t4a	n1b	mx	NA
Gemella	1896814_SOCS_CHEM_STL_DNA_01_B_S54	1	20170201 - SOCS STL Samples/1896814-SOCS-CHEM-STL-DNA-01-B_S54_L001_R1_001.fastq.gz	20170201 - SOCS STL Samples	1896814-SOCS-CHEM-STL-DNA-01-B_S54_L001_R1_001.fastq.gz	39	1896814	Cancer	male	61	moderately differentiated adenocarcinoma left colon	0.684682	TRUE	4	4	0//3	1896814-SOCS-CHEM-STL-DNA-01-B_S54//10010406-SOCS-CHEM-STLOMN-DNA-01-B_S55	no//yes	1874	0	1874	0	2013	not_applicable	4	surgery	descending colon	G2	t3	n0	mx	NA
Gemella	3537806_SOCS_CHEM_STL_DNA_01_C_S69	7.94632	20170201 - SOCS STL Samples/3537806-SOCS-CHEM-STL-DNA-01-C_S69_L001_R1_001.fastq.gz	20170201 - SOCS STL Samples	3537806-SOCS-CHEM-STL-DNA-01-C_S69_L001_R1_001.fastq.gz	70	3537806	Cancer	male	72	moderately differentiated adenocarcinoma of the rectosigmoid junction	1.00773	TRUE	4	6	0//2//2.5	3537806-SOCS-CHEM-STL-DNA-01-C_S69//10010744_SOCS_VAR_STLOMN_DNA//10010741-SOCS-VAR-STLOMN-DNA-01	no//yes//yes	1445	0	NA	NA	2014	not_applicable	7	surgery	sigmoid colon	G2	t3	n1a	mx	NA
Gemella	2457119_SOCS_CHEM_STL_DNA	1	20170201 - SOCS STL Samples/2457119_S55_L001_R1_001.fastq.gz	20170201 - SOCS STL Samples	2457119_S55_L001_R1_001.fastq.gz	71	2457119	Cancer	female	39	moderately differentiated adenocarcinoma of the rectosigmoid junction	2.10133	TRUE	4	6	0//2//2.5	2457119_SOCS_CHEM_STL_DNA//10010758-SOCS-VAR-STLOMN-DNA-01//10012780-SOCS-VAR-STLOMN-DNA-01	no//yes//yes	1428	0	1428	0	2014	not_applicable	7	surgery	sigmoid colon	G2	t3	n2b	mx	NA
Gemella	10007208_SOCS_CHEM_STL_DNA	1	20170201 - SOCS STL Samples/10007208_S54_L001_R1_001.fastq.gz	20170201 - SOCS STL Samples	10007208_S54_L001_R1_001.fastq.gz	81	10007208	Cancer	male	59	moderately differentiated adenocarcinoma of the splenic flexure	1.58374	TRUE	4	6	0//0.5//2	10007208_SOCS_CHEM_STL_DNA//10010756-SOCS-VAR-STLOMN-DNA-01//10010760-SOCS-VAR-STLOMN-DNA-01	no//yes//yes	929	0	581	1	2014	lost at follow-up	5	surgery	splenic flexure	G2	t4a	n2b	m0	3c
Gemella	10007207_SOCS_CHEM_STL_DNA	1	20170201 - SOCS STL Samples/10007207_S53_L001_R1_001.fastq.gz	20170201 - SOCS STL Samples	10007207_S53_L001_R1_001.fastq.gz	82	10007207	Cancer	female	76	colon ulcero proliferative tumor well differentiated adenocarcinoma transverse colon	5.44557	TRUE	4	2	0	10007207_SOCS_CHEM_STL_DNA	no	NA	NA	NA	NA	2014	withdrew consent	NA	surgery	transverse colon	G1	t3	n0	mx	NA
Gemella	3537710_SOCS_CHEM_STL_DNA	10.6822	20170201 - SOCS STL Samples/3537710_S56_L001_R1_001.fastq.gz	20170201 - SOCS STL Samples	3537710_S56_L001_R1_001.fastq.gz	88	3537710	Cancer	male	68	well differentiated adenocarcinoma right colon	1.23939	TRUE	4	6	0//0//0.5	3537710_SOCS_CHEM_STL_DNA//10010747_SOCS_VAR_STLOMN_DNA//10011436-SOCS-VAR-STLOMN-DNA-01	no//yes//yes	796	0	796	0	2015	lost at follow-up	4	surgery	ascending colon	G1	t1	n0	m0	1
Gemella	10007202_SOCS_CHEM_STL_DNA	1	20170201 - SOCS STL Samples/10007202_S52_L001_R1_001.fastq.gz	20170201 - SOCS STL Samples	10007202_S52_L001_R1_001.fastq.gz	90	10007202	Cancer	male	79	moderately differentiated adenocarcinoma of the sigmoid	0.582745	TRUE	4	2	0	10007202_SOCS_CHEM_STL_DNA	no	817	1	621	1	2015	death	2	surgery	sigmoid colon	G2	t3	n2b	m1a	4a
Gemella	10010095_SOCS_VAR_STLOMN_DNA	1	20170201 - SOCS STL Samples/10010095_S13_L001_R1_001.fastq.gz	20170201 - SOCS STL Samples	10010095_S13_L001_R1_001.fastq.gz	95	10010095	Cancer	male	76	recto-sigmoid adenocarcinoma moderately differentiated	0.671838	TRUE	4	4	0//0	10010095_SOCS_VAR_STLOMN_DNA//10012786-SOCS-VAR-STLOMN-DNA-01	yes//yes	955	0	955	0	2016	withdrew consent	2	surgery	sigmoid colon	G2	t2	n0	m0	1
Gemella	10010104_SOCS_VAR_STLOMN_DNA	1	20170201 - SOCS STL Samples/10010104_S19_L001_R1_001.fastq.gz	20170201 - SOCS STL Samples	10010104_S19_L001_R1_001.fastq.gz	97	10010104	Cancer	male	70	carcinoma rectum	1.79081	TRUE	4	2	0	10010104_SOCS_VAR_STLOMN_DNA	yes	NA	NA	NA	NA	2016	withdrew consent	NA	surgery//radiotherapy	rectum	NA	t3	nx	m1	4
Gemella	10010413_SOCS_CHEM_STLOMN_DNA	6.50535	20170201 - SOCS STL Samples/10010413_S27_L001_R1_001.fastq.gz	20170201 - SOCS STL Samples	10010413_S27_L001_R1_001.fastq.gz	99	10010413	Cancer	female	56	right colon cancer moderately differentiated adenocarcinoma	1.08985	TRUE	4	4	0//0	10010413_SOCS_CHEM_STLOMN_DNA//10010413-SOCS-CHEM-STLOMN-DNA-01	yes//yes	1128	0	1128	0	2016	not_applicable	5	surgery	ascending colon	G2	t3	n0	m0	2a
Gemella	10010413_SOCS_CHEM_STLOMN_DNA_01	6.50535	20170201 - SOCS STL Samples/10010413_S27_L001_R1_001.fastq.gz	20170201 - SOCS STL Samples	10010413_S27_L001_R1_001.fastq.gz	99	10010413	Cancer	female	56	right colon cancer moderately differentiated adenocarcinoma	1.08985	TRUE	4	4	0//0	10010413_SOCS_CHEM_STLOMN_DNA//10010413-SOCS-CHEM-STLOMN-DNA-01	yes//yes	1128	0	1128	0	2016	not_applicable	5	surgery	ascending colon	G2	t3	n0	m0	2a
Gemella	10010407_SOCS_CHEM_STLOMN_DNA	1	20170201 - SOCS STL Samples/10010407_S23_L001_R1_001.fastq.gz	20170201 - SOCS STL Samples	10010407_S23_L001_R1_001.fastq.gz	100	10010407	Cancer	male	70	rectosigmoid moderately differentiated adenocarcinoma	0.906148	TRUE	4	6	0//0//2.5	10010407_SOCS_CHEM_STLOMN_DNA//10010407-SOCS-CHEM-STLOMN-DNA-01//10022771-SOCS-VAR-STLOMN-DNA-01:	yes//yes//yes	1141	0	1141	0	2016	not_applicable	2	surgery	sigmoid colon	G2	t4a	n2b	m0	3c
Gemella	10010407_SOCS_CHEM_STLOMN_DNA_01	1	20170201 - SOCS STL Samples/10010407_S23_L001_R1_001.fastq.gz	20170201 - SOCS STL Samples	10010407_S23_L001_R1_001.fastq.gz	100	10010407	Cancer	male	70	rectosigmoid moderately differentiated adenocarcinoma	0.906148	TRUE	4	6	0//0//2.5	10010407_SOCS_CHEM_STLOMN_DNA//10010407-SOCS-CHEM-STLOMN-DNA-01//10022771-SOCS-VAR-STLOMN-DNA-01:	yes//yes//yes	1141	0	1141	0	2016	not_applicable	2	surgery	sigmoid colon	G2	t4a	n2b	m0	3c
Gemella	10010759_SOCS_VAR_STLOMN_DNA	6.14786	20170201 - SOCS STL Samples/10010759_S34_L001_R1_001.fastq.gz	20170201 - SOCS STL Samples	10010759_S34_L001_R1_001.fastq.gz	101	10010759	Cancer	male	67	adenocarcinome invasif du rectum de bas grade histologique	1.7483	TRUE	4	6	0//0//2.5	10010759_SOCS_VAR_STLOMN_DNA//10010759-SOCS-VAR-STLOMN-DNA-01//10022764-SOCS-VAR-STLOMN-DNA-01	yes//yes//yes	1136	0	1136	0	2016	not_applicable	4	surgery	rectum	NA	t3	n0	m0	2a
Gemella	10010759_SOCS_VAR_STLOMN_DNA_01	6.14786	20170201 - SOCS STL Samples/10010759_S34_L001_R1_001.fastq.gz	20170201 - SOCS STL Samples	10010759_S34_L001_R1_001.fastq.gz	101	10010759	Cancer	male	67	adenocarcinome invasif du rectum de bas grade histologique	1.7483	TRUE	4	6	0//0//2.5	10010759_SOCS_VAR_STLOMN_DNA//10010759-SOCS-VAR-STLOMN-DNA-01//10022764-SOCS-VAR-STLOMN-DNA-01	yes//yes//yes	1136	0	1136	0	2016	not_applicable	4	surgery	rectum	NA	t3	n0	m0	2a
Gemella	10010746_SOCS_VAR_STLOMN_DNA	46.2838	20170201 - SOCS STL Samples/10010746_S30_L001_R1_001.fastq.gz	20170201 - SOCS STL Samples	10010746_S30_L001_R1_001.fastq.gz	102	10010746	Cancer	female	75	moderately differentiated rectal adenocarcinoma	1.25873	TRUE	4	8	0//0//0.5//2.5	10010746_SOCS_VAR_STLOMN_DNA//10010746-SOCS-VAR-STLOMN-DNA-01//10010748-SOCS-VAR-STLOMN-DNA-01//10022768-SOCS-VAR-STLOMN-DNA-01	yes//yes//yes//yes	1123	0	1123	0	2016	not_applicable	5	surgery	rectum	G2	t3	n0	mx	NA
Gemella	10010746_SOCS_VAR_STLOMN_DNA_01	46.2838	20170201 - SOCS STL Samples/10010746_S30_L001_R1_001.fastq.gz	20170201 - SOCS STL Samples	10010746_S30_L001_R1_001.fastq.gz	102	10010746	Cancer	female	75	moderately differentiated rectal adenocarcinoma	1.25873	TRUE	4	8	0//0//0.5//2.5	10010746_SOCS_VAR_STLOMN_DNA//10010746-SOCS-VAR-STLOMN-DNA-01//10010748-SOCS-VAR-STLOMN-DNA-01//10022768-SOCS-VAR-STLOMN-DNA-01	yes//yes//yes//yes	1123	0	1123	0	2016	not_applicable	5	surgery	rectum	G2	t3	n0	mx	NA
Gemella	10010751_SOCS_VAR_STLOMN_DNA	9.432	20170201 - SOCS STL Samples/10010751_S33_L001_R1_001.fastq.gz	20170201 - SOCS STL Samples	10010751_S33_L001_R1_001.fastq.gz	103	10010751	Cancer	male	70	moderately differentiated adenocarcinoma left colon	1.54175	TRUE	4	4	0//0	10010751_SOCS_VAR_STLOMN_DNA//10010751-SOCS-VAR-STLOMN-DNA-01	yes//yes	NA	1	NA	NA	2016	death	NA	surgery//chemotherapy	descending colon	G2	t3	n0	unknown	NA
Gemella	10010751_SOCS_VAR_STLOMN_DNA_01	9.432	20170201 - SOCS STL Samples/10010751_S33_L001_R1_001.fastq.gz	20170201 - SOCS STL Samples	10010751_S33_L001_R1_001.fastq.gz	103	10010751	Cancer	male	70	moderately differentiated adenocarcinoma left colon	1.54175	TRUE	4	4	0//0	10010751_SOCS_VAR_STLOMN_DNA//10010751-SOCS-VAR-STLOMN-DNA-01	yes//yes	NA	1	NA	NA	2016	death	NA	surgery//chemotherapy	descending colon	G2	t3	n0	unknown	NA
Gemella	10010749_SOCS_VAR_STLOMN_DNA	1	20170201 - SOCS STL Samples/10010749_S32_L001_R1_001.fastq.gz	20170201 - SOCS STL Samples	10010749_S32_L001_R1_001.fastq.gz	104	10010749	Cancer	male	70	sigmoid cancer moderately differentiated adenocarcinoma	0.636984	TRUE	4	6	0//0//0.5	10010749_SOCS_VAR_STLOMN_DNA//10010749-SOCS-VAR-STLOMN-DNA-01//10012795-SOCS-VAR-STLOMN-DNA-01	yes//yes//yes	1114	0	NA	NA	2016	not_applicable	6	surgery	sigmoid colon	G2	t3	n1b	m0	3
Gemella	10010749_SOCS_VAR_STLOMN_DNA_01	1	20170201 - SOCS STL Samples/10010749_S32_L001_R1_001.fastq.gz	20170201 - SOCS STL Samples	10010749_S32_L001_R1_001.fastq.gz	104	10010749	Cancer	male	70	sigmoid cancer moderately differentiated adenocarcinoma	0.636984	TRUE	4	6	0//0//0.5	10010749_SOCS_VAR_STLOMN_DNA//10010749-SOCS-VAR-STLOMN-DNA-01//10012795-SOCS-VAR-STLOMN-DNA-01	yes//yes//yes	1114	0	NA	NA	2016	not_applicable	6	surgery	sigmoid colon	G2	t3	n1b	m0	3
Gemella	10011433_SOCS_VAR_STLOMN_DNA_01	1	20170313_SOCS_STLOMN_Samples/10011433-SOCS-VAR-STLOMN-DNA-01_S35_L001_R1_001.fastq.gz	20170313_SOCS_STLOMN_Samples	10011433-SOCS-VAR-STLOMN-DNA-01_S35_L001_R1_001.fastq.gz	107	10011433	Cancer	male	75	moderately differentiated adenocarcinoma caecum and appendix	1.16935	TRUE	4	4	0//0.5	10011433-SOCS-VAR-STLOMN-DNA-01//10014488-SOCS-VAR-STLOMN-DNA-01	yes//yes	589	1	589	1	2016	death	3	surgery	cecum	G2	t4a	n1c	m0	3
Gemella	10012797_SOCS_VAR_STLOMN_DNA_01	1	20170313_SOCS_STLOMN_Samples/10012797-SOCS-VAR-STLOMN-DNA-01_S55_L001_R1_001.fastq.gz	20170313_SOCS_STLOMN_Samples	10012797-SOCS-VAR-STLOMN-DNA-01_S55_L001_R1_001.fastq.gz	111	10012797	Cancer	male	79	moderately differentiated adenocarcinoma sigmoid	0.92682	TRUE	4	2	0	10012797-SOCS-VAR-STLOMN-DNA-01	yes	884	0	491	1	2017	NA	5	surgery	sigmoid colon	G2	t3	n1a	m1	4
Gemella	10012798_SOCS_VAR_STLOMN_DNA_01	1	20170313_SOCS_STLOMN_Samples/10012798-SOCS-VAR-STLOMN-DNA-01_S56_L001_R1_001.fastq.gz	20170313_SOCS_STLOMN_Samples	10012798-SOCS-VAR-STLOMN-DNA-01_S56_L001_R1_001.fastq.gz	112	10012798	Cancer	male	79	adenocarcinoma	1.20947	TRUE	4	4	0//0.5	10012798-SOCS-VAR-STLOMN-DNA-01//10022770-SOCS-VAR-STLOMN-DNA-01	yes//yes	791	0	791	0	2017	NA	3	surgery	NA	NA	t3	n0	m0	2a
Gemella	10017598_SOCS_VAR_STLOMN_DNA_01	26.8074	SOCS_20180308_FASTQ files/10017598-SOCS-VAR-STLOMN-DNA-01_S29_L001_R1_001.fastq.gz	SOCS_20180308_FASTQ files	10017598-SOCS-VAR-STLOMN-DNA-01_S29_L001_R1_001.fastq.gz	115	10017598	Cancer	female	81	reto-sigmoid adenocarcinoma	0.929966	TRUE	4	2	0	10017598-SOCS-VAR-STLOMN-DNA-01	yes	406	0	406	0	2017	NA	1	surgery	sigmoid colon	NA	t3	n1	m0	3b
Gemella	10017820_SOCS_VAR_STLOMN_DNA_01	1	SOCS_20180308_FASTQ files/10017820-SOCS-VAR-STLOMN-DNA-01_S35_L001_R1_001.fastq.gz	SOCS_20180308_FASTQ files	10017820-SOCS-VAR-STLOMN-DNA-01_S35_L001_R1_001.fastq.gz	116	10017820	Cancer	male	74	colon carcinoma	0.410953	TRUE	4	4	0//0	10017820-SOCS-VAR-STLOMN-DNA-01//10022762-SOCS-VAR-STLOMN-DNA-01	yes//yes	357	0	357	0	2017	not_applicable	1	surgery	NA	NA	t2	n0	m0	1
Gemella	10017597_SOCS_VAR_STLOMN_DNA_01	1	SOCS_20180308_FASTQ files/10017597-SOCS-VAR-STLOMN-DNA-01_S28_L001_R1_001.fastq.gz	SOCS_20180308_FASTQ files	10017597-SOCS-VAR-STLOMN-DNA-01_S28_L001_R1_001.fastq.gz	118	10017597	Cancer	male	65	adenocarcinoma	0.766363	TRUE	4	2	0	10017597-SOCS-VAR-STLOMN-DNA-01	yes	380	0	380	0	2018	NA	1	surgery	NA	NA	t2	n0	m0	1
Gemella	10017827_SOCS_VAR_STLOMN_DNA_01	1	SOCS_20180308_FASTQ files/10017827-SOCS-VAR-STLOMN-DNA-01_S37_L001_R1_001.fastq.gz	SOCS_20180308_FASTQ files	10017827-SOCS-VAR-STLOMN-DNA-01_S37_L001_R1_001.fastq.gz	119	10017827	Cancer	male	62	moderately differentiated adenocarcinoma of the sigmoid	0.867243	TRUE	4	2	0	10017827-SOCS-VAR-STLOMN-DNA-01	yes	381	0	381	0	2018	NA	1	surgery	sigmoid colon	G2	t2	n0	m0	1
Gemella	10017832_SOCS_VAR_STLOMN_DNA_01	1	SOCS_20180308_FASTQ files/10017832-SOCS-VAR-STLOMN-DNA-01_S40_L001_R1_001.fastq.gz	SOCS_20180308_FASTQ files	10017832-SOCS-VAR-STLOMN-DNA-01_S40_L001_R1_001.fastq.gz	121	10017832	Cancer	female	73	unknown	0.822689	TRUE	4	2	0	10017832-SOCS-VAR-STLOMN-DNA-01	yes	NA	NA	NA	NA	2018	NA	NA	surgery	NA	NA	t1	n0	m0	1
Gemella	10017593_SOCS_VAR_STLOMN_DNA_01	1	SOCS_20180308_FASTQ files/10017593-SOCS-VAR-STLOMN-DNA-01_S26_L001_R1_001.fastq.gz	SOCS_20180308_FASTQ files	10017593-SOCS-VAR-STLOMN-DNA-01_S26_L001_R1_001.fastq.gz	122	10017593	Cancer	male	57	adenocarcinome rectum et colon - lesion synchrone	0.979764	TRUE	4	2	0	10017593-SOCS-VAR-STLOMN-DNA-01	yes	383	0	383	0	2018	NA	1	surgery	rectum	NA	t3	n1	m0	3b
Gemella	10017601_SOCS_VAR_STLOMN_DNA_01	1	SOCS_20180308_FASTQ files/10017601-SOCS-VAR-STLOMN-DNA-01_S32_L001_R1_001.fastq.gz	SOCS_20180308_FASTQ files	10017601-SOCS-VAR-STLOMN-DNA-01_S32_L001_R1_001.fastq.gz	123	10017601	Cancer	male	65	moderately differentiated adenocarcinoma of the transverse colon	1.17065	TRUE	4	2	0	10017601-SOCS-VAR-STLOMN-DNA-01	yes	387	0	387	0	2018	NA	1	surgery	transverse colon	G2	t1	n0	m0	1
Gemella	10017594_SOCS_VAR_STLOMN_DNA_01	1	SOCS_20180318_FASTQ files/10017594-SOCS-VAR-STLOMN-DNA-01_S77_L001_R1_001.fastq.gz	SOCS_20180318_FASTQ files	10017594-SOCS-VAR-STLOMN-DNA-01_S77_L001_R1_001.fastq.gz	124	10017594	Cancer	male	80	moderately differentiated adenocarcinoma of the rectum	1.09576	TRUE	1	2	0	10017594-SOCS-VAR-STLOMN-DNA-01	yes	393	0	393	0	2018	NA	1	surgery//radiotherapy	rectum	G2	t3	n1a	m0	3
Gemella	10017818_SOCS_VAR_STLOMN_DNA_01	1	SOCS_20180308_FASTQ files/10017818-SOCS-VAR-STLOMN-DNA-01_S33_L001_R1_001.fastq.gz	SOCS_20180308_FASTQ files	10017818-SOCS-VAR-STLOMN-DNA-01_S33_L001_R1_001.fastq.gz	125	10017818	Cancer	male	65	moderately differentiated adenocarcinoma of the rectosigmoid junction	1.1808	TRUE	4	2	0	10017818-SOCS-VAR-STLOMN-DNA-01	yes	392	0	392	0	2018	NA	1	surgery	sigmoid colon	G2	t3	n0	m0	2a
Gemella	10022766_SOCS_VAR_STLOMN_DNA_01	37.8424	SOCS_20190104_FASTQ Files/10022766-SOCS-VAR-STLOMN-DNA-01_S27_L001_R1_001.fastq.gz	SOCS_20190104_FASTQ Files	10022766-SOCS-VAR-STLOMN-DNA-01_S27_L001_R1_001.fastq.gz	139	10022766	Cancer	male	74	synchronous tumor of the right colon and the rectum both moderately differentiated	1.24856	TRUE	4	2	0	10022766-SOCS-VAR-STLOMN-DNA-01	yes	NA	NA	NA	NA	2018	NA	NA	surgery	ascending colon	G2	t3	n0	mx	2
Gemella	10009043_ND_VAR_STLOMN_DNA_01	1	NDcollection/10009043-ND-VAR-STLOMN-DNA-01_S1_L001_R1_001.fastq.gz	NDcollection	10009043-ND-VAR-STLOMN-DNA-01_S1_L001_R1_001.fastq.gz	NA	10009043	Healthy	female	60	NA	0.828714	TRUE	NA	NA	NA	NA	NA	NA	NA	NA	NA	NA	NA	NA	NA	NA	NA	NA	NA	NA	NA
Gemella	10009052_ND_VAR_STLOMN_DNA_01	1	NDcollection/10009052-ND-VAR-STLOMN-DNA-01_S2_L001_R1_001.fastq.gz	NDcollection	10009052-ND-VAR-STLOMN-DNA-01_S2_L001_R1_001.fastq.gz	NA	10009052	Healthy	female	75	NA	0.895184	TRUE	NA	NA	NA	NA	NA	NA	NA	NA	NA	NA	NA	NA	NA	NA	NA	NA	NA	NA	NA
Gemella	10009055_ND_VAR_STLOMN_DNA_01	3.8052	NDcollection/10009055-ND-VAR-STLOMN-DNA-01_S3_L001_R1_001.fastq.gz	NDcollection	10009055-ND-VAR-STLOMN-DNA-01_S3_L001_R1_001.fastq.gz	NA	10009055	Healthy	male	74	NA	0.712962	TRUE	NA	NA	NA	NA	NA	NA	NA	NA	NA	NA	NA	NA	NA	NA	NA	NA	NA	NA	NA
Gemella	10010105_ND_VAR_STLOMN_DNA_01	1	NDcollection/10010105-ND-VAR-STLOMN-DNA-01_S4_L001_R1_001.fastq.gz	NDcollection	10010105-ND-VAR-STLOMN-DNA-01_S4_L001_R1_001.fastq.gz	NA	10010105	Healthy	female	69	NA	0.593618	TRUE	NA	NA	NA	NA	NA	NA	NA	NA	NA	NA	NA	NA	NA	NA	NA	NA	NA	NA	NA
Gemella	10010108_ND_VAR_STLOMN_DNA_01	1	NDcollection/10010108-ND-VAR-STLOMN-DNA-01_S6_L001_R1_001.fastq.gz	NDcollection	10010108-ND-VAR-STLOMN-DNA-01_S6_L001_R1_001.fastq.gz	NA	10010108	Healthy	female	58	NA	0.990578	TRUE	NA	NA	NA	NA	NA	NA	NA	NA	NA	NA	NA	NA	NA	NA	NA	NA	NA	NA	NA
Gemella	10010113_ND_VAR_STLOMN_DNA_01	1	NDcollection/10010113-ND-VAR-STLOMN-DNA-01_S7_L001_R1_001.fastq.gz	NDcollection	10010113-ND-VAR-STLOMN-DNA-01_S7_L001_R1_001.fastq.gz	NA	10010113	Healthy	male	55	NA	0.868339	TRUE	NA	NA	NA	NA	NA	NA	NA	NA	NA	NA	NA	NA	NA	NA	NA	NA	NA	NA	NA
Gemella	10010115_ND_VAR_STLOMN_DNA_01	1	NDcollection/10010115-ND-VAR-STLOMN-DNA-01_S8_L001_R1_001.fastq.gz	NDcollection	10010115-ND-VAR-STLOMN-DNA-01_S8_L001_R1_001.fastq.gz	NA	10010115	Healthy	male	52	NA	1.11403	TRUE	NA	NA	NA	NA	NA	NA	NA	NA	NA	NA	NA	NA	NA	NA	NA	NA	NA	NA	NA
Gemella	10010227_ND_VAR_STLOMN_DNA_01	1	NDcollection/10010227-ND-VAR-STLOMN-DNA-01_S9_L001_R1_001.fastq.gz	NDcollection	10010227-ND-VAR-STLOMN-DNA-01_S9_L001_R1_001.fastq.gz	NA	10010227	Healthy	female	64	NA	1.11109	TRUE	NA	NA	NA	NA	NA	NA	NA	NA	NA	NA	NA	NA	NA	NA	NA	NA	NA	NA	NA
Gemella	10010232_ND_VAR_STLOMN_DNA_01	1	NDcollection/10010232-ND-VAR-STLOMN-DNA-01_S10_L001_R1_001.fastq.gz	NDcollection	10010232-ND-VAR-STLOMN-DNA-01_S10_L001_R1_001.fastq.gz	NA	10010232	Healthy	female	58	NA	0.998545	TRUE	NA	NA	NA	NA	NA	NA	NA	NA	NA	NA	NA	NA	NA	NA	NA	NA	NA	NA	NA
Gemella	10010239_ND_VAR_STLOMN_DNA_01	1	NDcollection/10010239-ND-VAR-STLOMN-DNA-01_S11_L001_R1_001.fastq.gz	NDcollection	10010239-ND-VAR-STLOMN-DNA-01_S11_L001_R1_001.fastq.gz	NA	10010239	Healthy	male	58	NA	0.869501	TRUE	NA	NA	NA	NA	NA	NA	NA	NA	NA	NA	NA	NA	NA	NA	NA	NA	NA	NA	NA
Gemella	10010243_ND_VAR_STLOMN_DNA_01	1	NDcollection/10010243-ND-VAR-STLOMN-DNA-01_S12_L001_R1_001.fastq.gz	NDcollection	10010243-ND-VAR-STLOMN-DNA-01_S12_L001_R1_001.fastq.gz	NA	10010243	Healthy	male	57	NA	1.0156	TRUE	NA	NA	NA	NA	NA	NA	NA	NA	NA	NA	NA	NA	NA	NA	NA	NA	NA	NA	NA
Gemella	10010465_ND_VAR_STLOMN_DNA_01	1	NDcollection/10010465-ND-VAR-STLOMN-DNA-01_S13_L001_R1_001.fastq.gz	NDcollection	10010465-ND-VAR-STLOMN-DNA-01_S13_L001_R1_001.fastq.gz	NA	10010465	Healthy	female	64	NA	0.899993	TRUE	NA	NA	NA	NA	NA	NA	NA	NA	NA	NA	NA	NA	NA	NA	NA	NA	NA	NA	NA
Gemella	10010469_ND_VAR_STLOMN_DNA_01	1	NDcollection/10010469-ND-VAR-STLOMN-DNA-01_S15_L001_R1_001.fastq.gz	NDcollection	10010469-ND-VAR-STLOMN-DNA-01_S15_L001_R1_001.fastq.gz	NA	10010469	Healthy	female	68	NA	0.767301	TRUE	NA	NA	NA	NA	NA	NA	NA	NA	NA	NA	NA	NA	NA	NA	NA	NA	NA	NA	NA
Gemella	10010471_ND_VAR_STLOMN_DNA_01	1	NDcollection/10010471-ND-VAR-STLOMN-DNA-01_S16_L001_R1_001.fastq.gz	NDcollection	10010471-ND-VAR-STLOMN-DNA-01_S16_L001_R1_001.fastq.gz	NA	10010471	Healthy	male	58	NA	0.963168	TRUE	NA	NA	NA	NA	NA	NA	NA	NA	NA	NA	NA	NA	NA	NA	NA	NA	NA	NA	NA
Gemella	10010472_ND_VAR_STLOMN_DNA_01	1	NDcollection/10010472-ND-VAR-STLOMN-DNA-01_S17_L001_R1_001.fastq.gz	NDcollection	10010472-ND-VAR-STLOMN-DNA-01_S17_L001_R1_001.fastq.gz	NA	10010472	Healthy	female	54	NA	1.45717	TRUE	NA	NA	NA	NA	NA	NA	NA	NA	NA	NA	NA	NA	NA	NA	NA	NA	NA	NA	NA
Gemella	10010474_ND_VAR_STLOMN_DNA_01	1	NDcollection/10010474-ND-VAR-STLOMN-DNA-01_S18_L001_R1_001.fastq.gz	NDcollection	10010474-ND-VAR-STLOMN-DNA-01_S18_L001_R1_001.fastq.gz	NA	10010474	Healthy	female	59	NA	0.912861	TRUE	NA	NA	NA	NA	NA	NA	NA	NA	NA	NA	NA	NA	NA	NA	NA	NA	NA	NA	NA
Gemella	10010480_ND_VAR_STLOMN_DNA_01	1	NDcollection/10010480-ND-VAR-STLOMN-DNA-01_S1_L001_R1_001.fastq.gz	NDcollection	10010480-ND-VAR-STLOMN-DNA-01_S1_L001_R1_001.fastq.gz	NA	10010480	Healthy	female	71	NA	0.758424	TRUE	NA	NA	NA	NA	NA	NA	NA	NA	NA	NA	NA	NA	NA	NA	NA	NA	NA	NA	NA
Gemella	10010481_ND_VAR_STLOMN_DNA_01	1	NDcollection/10010481-ND-VAR-STLOMN-DNA-01_S2_L001_R1_001.fastq.gz	NDcollection	10010481-ND-VAR-STLOMN-DNA-01_S2_L001_R1_001.fastq.gz	NA	10010481	Healthy	female	69	NA	1.11059	TRUE	NA	NA	NA	NA	NA	NA	NA	NA	NA	NA	NA	NA	NA	NA	NA	NA	NA	NA	NA
Gemella	10010482_ND_VAR_STLOMN_DNA_01	1	NDcollection/10010482-ND-VAR-STLOMN-DNA-01_S3_L001_R1_001.fastq.gz	NDcollection	10010482-ND-VAR-STLOMN-DNA-01_S3_L001_R1_001.fastq.gz	NA	10010482	Healthy	male	53	NA	1.08563	TRUE	NA	NA	NA	NA	NA	NA	NA	NA	NA	NA	NA	NA	NA	NA	NA	NA	NA	NA	NA
Gemella	10010483_ND_VAR_STLOMN_DNA_01	1	NDcollection/10010483-ND-VAR-STLOMN-DNA-01_S4_L001_R1_001.fastq.gz	NDcollection	10010483-ND-VAR-STLOMN-DNA-01_S4_L001_R1_001.fastq.gz	NA	10010483	Healthy	female	78	NA	0.918072	TRUE	NA	NA	NA	NA	NA	NA	NA	NA	NA	NA	NA	NA	NA	NA	NA	NA	NA	NA	NA
Gemella	10010503_ND_VAR_STLOMN_DNA_01	1	NDcollection/10010503-ND-VAR-STLOMN-DNA-01_S5_L001_R1_001.fastq.gz	NDcollection	10010503-ND-VAR-STLOMN-DNA-01_S5_L001_R1_001.fastq.gz	NA	10010503	Healthy	female	65	NA	2.25351	TRUE	NA	NA	NA	NA	NA	NA	NA	NA	NA	NA	NA	NA	NA	NA	NA	NA	NA	NA	NA
Gemella	10010515_ND_VAR_STLOMN_DNA_01	1	NDcollection/10010515-ND-VAR-STLOMN-DNA-01_S6_L001_R1_001.fastq.gz	NDcollection	10010515-ND-VAR-STLOMN-DNA-01_S6_L001_R1_001.fastq.gz	NA	10010515	Healthy	male	62	NA	1.41295	TRUE	NA	NA	NA	NA	NA	NA	NA	NA	NA	NA	NA	NA	NA	NA	NA	NA	NA	NA	NA
Gemella	10010520_ND_VAR_STLOMN_DNA_01	1	NDcollection/10010520-ND-VAR-STLOMN-DNA-01_S7_L001_R1_001.fastq.gz	NDcollection	10010520-ND-VAR-STLOMN-DNA-01_S7_L001_R1_001.fastq.gz	NA	10010520	Healthy	male	66	NA	1.23956	TRUE	NA	NA	NA	NA	NA	NA	NA	NA	NA	NA	NA	NA	NA	NA	NA	NA	NA	NA	NA
Gemella	10010522_ND_VAR_STLOMN_DNA_01	1	NDcollection/10010522-ND-VAR-STLOMN-DNA-01_S8_L001_R1_001.fastq.gz	NDcollection	10010522-ND-VAR-STLOMN-DNA-01_S8_L001_R1_001.fastq.gz	NA	10010522	Healthy	male	60	NA	0.971444	TRUE	NA	NA	NA	NA	NA	NA	NA	NA	NA	NA	NA	NA	NA	NA	NA	NA	NA	NA	NA
Gemella	10010523_ND_VAR_STLOMN_DNA_01	1	NDcollection/10010523-ND-VAR-STLOMN-DNA-01_S9_L001_R1_001.fastq.gz	NDcollection	10010523-ND-VAR-STLOMN-DNA-01_S9_L001_R1_001.fastq.gz	NA	10010523	Healthy	female	55	NA	0.87888	TRUE	NA	NA	NA	NA	NA	NA	NA	NA	NA	NA	NA	NA	NA	NA	NA	NA	NA	NA	NA
Gemella	10010600_ND_VAR_STLOMN_DNA_01	1	NDcollection/10010600-ND-VAR-STLOMN-DNA-01_S10_L001_R1_001.fastq.gz	NDcollection	10010600-ND-VAR-STLOMN-DNA-01_S10_L001_R1_001.fastq.gz	NA	10010600	Healthy	female	75	NA	0.387335	TRUE	NA	NA	NA	NA	NA	NA	NA	NA	NA	NA	NA	NA	NA	NA	NA	NA	NA	NA	NA
Gemella	10010676_ND_VAR_STLOMN_DNA_01	1	NDcollection/10010676-ND-VAR-STLOMN-DNA-01_S11_L001_R1_001.fastq.gz	NDcollection	10010676-ND-VAR-STLOMN-DNA-01_S11_L001_R1_001.fastq.gz	NA	10010676	Healthy	male	68	NA	1.22478	TRUE	NA	NA	NA	NA	NA	NA	NA	NA	NA	NA	NA	NA	NA	NA	NA	NA	NA	NA	NA
Gemella	10010682_ND_VAR_STLOMN_DNA_01	1	NDcollection/10010682-ND-VAR-STLOMN-DNA-01_S12_L001_R1_001.fastq.gz	NDcollection	10010682-ND-VAR-STLOMN-DNA-01_S12_L001_R1_001.fastq.gz	NA	10010682	Healthy	male	52	NA	0.86503	TRUE	NA	NA	NA	NA	NA	NA	NA	NA	NA	NA	NA	NA	NA	NA	NA	NA	NA	NA	NA
Gemella	10010688_ND_VAR_STLOMN_DNA_01	1	NDcollection/10010688-ND-VAR-STLOMN-DNA-01_S1_L001_R1_001.fastq.gz	NDcollection	10010688-ND-VAR-STLOMN-DNA-01_S1_L001_R1_001.fastq.gz	NA	10010688	Healthy	male	60	NA	0.731757	TRUE	NA	NA	NA	NA	NA	NA	NA	NA	NA	NA	NA	NA	NA	NA	NA	NA	NA	NA	NA
Gemella	10011899_ND_VAR_STLOMN_DNA_01	9.37054	NDcollection/10011899-ND-VAR-STLOMN-DNA-01_S2_L001_R1_001.fastq.gz	NDcollection	10011899-ND-VAR-STLOMN-DNA-01_S2_L001_R1_001.fastq.gz	NA	10011899	Healthy	male	65	NA	0.597333	TRUE	NA	NA	NA	NA	NA	NA	NA	NA	NA	NA	NA	NA	NA	NA	NA	NA	NA	NA	NA
Gemella	10011901_ND_VAR_STLOMN_DNA_01	1	NDcollection/10011901-ND-VAR-STLOMN-DNA-01_S3_L001_R1_001.fastq.gz	NDcollection	10011901-ND-VAR-STLOMN-DNA-01_S3_L001_R1_001.fastq.gz	NA	10011901	Healthy	male	62	NA	0.63922	TRUE	NA	NA	NA	NA	NA	NA	NA	NA	NA	NA	NA	NA	NA	NA	NA	NA	NA	NA	NA
Gemella	10012005_ND_VAR_STLOMN_DNA_01	1	NDcollection/10012005-ND-VAR-STLOMN-DNA-01_S13_L001_R1_001.fastq.gz	NDcollection	10012005-ND-VAR-STLOMN-DNA-01_S13_L001_R1_001.fastq.gz	NA	10012005	Healthy	male	78	NA	0.335543	TRUE	NA	NA	NA	NA	NA	NA	NA	NA	NA	NA	NA	NA	NA	NA	NA	NA	NA	NA	NA
Gemella	10012178_ND_VAR_STLOMN_DNA_01	1	NDcollection/10012178-ND-VAR-STLOMN-DNA-01_S14_L001_R1_001.fastq.gz	NDcollection	10012178-ND-VAR-STLOMN-DNA-01_S14_L001_R1_001.fastq.gz	NA	10012178	Healthy	male	51	NA	0.826474	TRUE	NA	NA	NA	NA	NA	NA	NA	NA	NA	NA	NA	NA	NA	NA	NA	NA	NA	NA	NA
Gemella	10012355_ND_VAR_STLOMN_DNA_01	1	NDcollection/10012355-ND-VAR-STLOMN-DNA-01_S15_L001_R1_001.fastq.gz	NDcollection	10012355-ND-VAR-STLOMN-DNA-01_S15_L001_R1_001.fastq.gz	NA	10012355	Healthy	female	52	NA	1.53028	TRUE	NA	NA	NA	NA	NA	NA	NA	NA	NA	NA	NA	NA	NA	NA	NA	NA	NA	NA	NA
Gemella	10012358_ND_VAR_STLOMN_DNA_01	1	NDcollection/10012358-ND-VAR-STLOMN-DNA-01_S16_L001_R1_001.fastq.gz	NDcollection	10012358-ND-VAR-STLOMN-DNA-01_S16_L001_R1_001.fastq.gz	NA	10012358	Healthy	male	55	NA	2.22232	TRUE	NA	NA	NA	NA	NA	NA	NA	NA	NA	NA	NA	NA	NA	NA	NA	NA	NA	NA	NA
Gemella	10012359_ND_VAR_STLOMN_DNA_01	16.2359	NDcollection/10012359-ND-VAR-STLOMN-DNA-01_S4_L001_R1_001.fastq.gz	NDcollection	10012359-ND-VAR-STLOMN-DNA-01_S4_L001_R1_001.fastq.gz	NA	10012359	Healthy	female	62	NA	0.459441	TRUE	NA	NA	NA	NA	NA	NA	NA	NA	NA	NA	NA	NA	NA	NA	NA	NA	NA	NA	NA
Gemella	10012367_ND_VAR_STLOMN_DNA_01	1	NDcollection/10012367-ND-VAR-STLOMN-DNA-01_S6_L001_R1_001.fastq.gz	NDcollection	10012367-ND-VAR-STLOMN-DNA-01_S6_L001_R1_001.fastq.gz	NA	10012367	Healthy	female	56	NA	0.832868	TRUE	NA	NA	NA	NA	NA	NA	NA	NA	NA	NA	NA	NA	NA	NA	NA	NA	NA	NA	NA
Gemella	10012371_ND_VAR_STLOMN_DNA_01	1	NDcollection/10012371-ND-VAR-STLOMN-DNA-01_S7_L001_R1_001.fastq.gz	NDcollection	10012371-ND-VAR-STLOMN-DNA-01_S7_L001_R1_001.fastq.gz	NA	10012371	Healthy	female	59	NA	0.58185	TRUE	NA	NA	NA	NA	NA	NA	NA	NA	NA	NA	NA	NA	NA	NA	NA	NA	NA	NA	NA
Gemella	10012405_ND_VAR_STLOMN_DNA_01	1	NDcollection/10012405-ND-VAR-STLOMN-DNA-01_S17_L001_R1_001.fastq.gz	NDcollection	10012405-ND-VAR-STLOMN-DNA-01_S17_L001_R1_001.fastq.gz	NA	10012405	Healthy	male	63	NA	3.67282	TRUE	NA	NA	NA	NA	NA	NA	NA	NA	NA	NA	NA	NA	NA	NA	NA	NA	NA	NA	NA
Gemella	10012409_ND_VAR_STLOMN_DNA_01	1	NDcollection/10012409-ND-VAR-STLOMN-DNA-01_S12_L001_R1_001.fastq.gz	NDcollection	10012409-ND-VAR-STLOMN-DNA-01_S12_L001_R1_001.fastq.gz	NA	10012409	Healthy	male	71	NA	0.621381	TRUE	NA	NA	NA	NA	NA	NA	NA	NA	NA	NA	NA	NA	NA	NA	NA	NA	NA	NA	NA
Gemella	10012417_ND_VAR_STLOMN_DNA_01	1	NDcollection/10012417-ND-VAR-STLOMN-DNA-01_S38_L001_R1_001.fastq.gz	NDcollection	10012417-ND-VAR-STLOMN-DNA-01_S38_L001_R1_001.fastq.gz	NA	10012417	Healthy	female	62	NA	2.39102	TRUE	NA	NA	NA	NA	NA	NA	NA	NA	NA	NA	NA	NA	NA	NA	NA	NA	NA	NA	NA
Gemella	10012632_ND_VAR_STLOMN_DNA_01	1	NDcollection/10012632-ND-VAR-STLOMN-DNA-01_S18_L001_R1_001.fastq.gz	NDcollection	10012632-ND-VAR-STLOMN-DNA-01_S18_L001_R1_001.fastq.gz	NA	10012632	Healthy	male	60	NA	1.41622	TRUE	NA	NA	NA	NA	NA	NA	NA	NA	NA	NA	NA	NA	NA	NA	NA	NA	NA	NA	NA
Gemella	10012633_ND_VAR_STLOMN_DNA_01	1	NDcollection/10012633-ND-VAR-STLOMN-DNA-01_S41_L001_R1_001.fastq.gz	NDcollection	10012633-ND-VAR-STLOMN-DNA-01_S41_L001_R1_001.fastq.gz	NA	10012633	Healthy	female	71	NA	1.24519	TRUE	NA	NA	NA	NA	NA	NA	NA	NA	NA	NA	NA	NA	NA	NA	NA	NA	NA	NA	NA
Gemella	10012634_ND_VAR_STLOMN_DNA_01	1	NDcollection/10012634-ND-VAR-STLOMN-DNA-01_S19_L001_R1_001.fastq.gz	NDcollection	10012634-ND-VAR-STLOMN-DNA-01_S19_L001_R1_001.fastq.gz	NA	10012634	Healthy	male	50	NA	0.998901	TRUE	NA	NA	NA	NA	NA	NA	NA	NA	NA	NA	NA	NA	NA	NA	NA	NA	NA	NA	NA
Gemella	10012635_ND_VAR_STLOMN_DNA_01	5.97812	NDcollection/10012635-ND-VAR-STLOMN-DNA-01_S20_L001_R1_001.fastq.gz	NDcollection	10012635-ND-VAR-STLOMN-DNA-01_S20_L001_R1_001.fastq.gz	NA	10012635	Healthy	male	59	NA	1.40615	TRUE	NA	NA	NA	NA	NA	NA	NA	NA	NA	NA	NA	NA	NA	NA	NA	NA	NA	NA	NA
Gemella	10012636_ND_VAR_STLOMN_DNA_01	4.63538	NDcollection/10012636-ND-VAR-STLOMN-DNA-01_S21_L001_R1_001.fastq.gz	NDcollection	10012636-ND-VAR-STLOMN-DNA-01_S21_L001_R1_001.fastq.gz	NA	10012636	Healthy	female	54	NA	2.75074	TRUE	NA	NA	NA	NA	NA	NA	NA	NA	NA	NA	NA	NA	NA	NA	NA	NA	NA	NA	NA
Gemella	10012637_ND_VAR_STLOMN_DNA_01	1	NDcollection/10012637-ND-VAR-STLOMN-DNA-01_S22_L001_R1_001.fastq.gz	NDcollection	10012637-ND-VAR-STLOMN-DNA-01_S22_L001_R1_001.fastq.gz	NA	10012637	Healthy	female	66	NA	0.904959	TRUE	NA	NA	NA	NA	NA	NA	NA	NA	NA	NA	NA	NA	NA	NA	NA	NA	NA	NA	NA
Gemella	10012639_ND_VAR_STLOMN_DNA_01	3.32319	NDcollection/10012639-ND-VAR-STLOMN-DNA-01_S42_L001_R1_001.fastq.gz	NDcollection	10012639-ND-VAR-STLOMN-DNA-01_S42_L001_R1_001.fastq.gz	NA	10012639	Healthy	male	77	NA	1.29133	TRUE	NA	NA	NA	NA	NA	NA	NA	NA	NA	NA	NA	NA	NA	NA	NA	NA	NA	NA	NA
Gemella	10012640_ND_VAR_STLOMN_DNA_01	1	NDcollection/10012640-ND-VAR-STLOMN-DNA-01_S23_L001_R1_001.fastq.gz	NDcollection	10012640-ND-VAR-STLOMN-DNA-01_S23_L001_R1_001.fastq.gz	NA	10012640	Healthy	female	68	NA	0.726395	TRUE	NA	NA	NA	NA	NA	NA	NA	NA	NA	NA	NA	NA	NA	NA	NA	NA	NA	NA	NA
Gemella	10012642_ND_VAR_STLOMN_DNA_01	1	NDcollection/10012642-ND-VAR-STLOMN-DNA-01_S57_L001_R1_001.fastq.gz	NDcollection	10012642-ND-VAR-STLOMN-DNA-01_S57_L001_R1_001.fastq.gz	NA	10012642	Healthy	male	73	NA	1.11205	TRUE	NA	NA	NA	NA	NA	NA	NA	NA	NA	NA	NA	NA	NA	NA	NA	NA	NA	NA	NA
Gemella	10012643_ND_VAR_STLOMN_DNA_01	1	NDcollection/10012643-ND-VAR-STLOMN-DNA-01_S24_L001_R1_001.fastq.gz	NDcollection	10012643-ND-VAR-STLOMN-DNA-01_S24_L001_R1_001.fastq.gz	NA	10012643	Healthy	male	65	NA	0.498615	TRUE	NA	NA	NA	NA	NA	NA	NA	NA	NA	NA	NA	NA	NA	NA	NA	NA	NA	NA	NA
Gemella	10012644_ND_VAR_STLOMN_DNA_01	1	NDcollection/10012644-ND-VAR-STLOMN-DNA-01_S58_L001_R1_001.fastq.gz	NDcollection	10012644-ND-VAR-STLOMN-DNA-01_S58_L001_R1_001.fastq.gz	NA	10012644	Healthy	female	58	NA	1.12102	TRUE	NA	NA	NA	NA	NA	NA	NA	NA	NA	NA	NA	NA	NA	NA	NA	NA	NA	NA	NA
Gemella	10012645_ND_VAR_STLOMN_DNA_01	13.2461	NDcollection/10012645-ND-VAR-STLOMN-DNA-01_S59_L001_R1_001.fastq.gz	NDcollection	10012645-ND-VAR-STLOMN-DNA-01_S59_L001_R1_001.fastq.gz	NA	10012645	Healthy	female	58	NA	0.73493	TRUE	NA	NA	NA	NA	NA	NA	NA	NA	NA	NA	NA	NA	NA	NA	NA	NA	NA	NA	NA
Gemella	10012646_ND_VAR_STLOMN_DNA_01	1	NDcollection/10012646-ND-VAR-STLOMN-DNA-01_S25_L001_R1_001.fastq.gz	NDcollection	10012646-ND-VAR-STLOMN-DNA-01_S25_L001_R1_001.fastq.gz	NA	10012646	Healthy	male	68	NA	1.20585	TRUE	NA	NA	NA	NA	NA	NA	NA	NA	NA	NA	NA	NA	NA	NA	NA	NA	NA	NA	NA
Gemella	10012647_ND_VAR_STLOMN_DNA_01	7.11763	NDcollection/10012647-ND-VAR-STLOMN-DNA-01_S26_L001_R1_001.fastq.gz	NDcollection	10012647-ND-VAR-STLOMN-DNA-01_S26_L001_R1_001.fastq.gz	NA	10012647	Healthy	male	65	NA	1.14423	TRUE	NA	NA	NA	NA	NA	NA	NA	NA	NA	NA	NA	NA	NA	NA	NA	NA	NA	NA	NA
Gemella	10012648_ND_VAR_STLOMN_DNA_01	5.49732	NDcollection/10012648-ND-VAR-STLOMN-DNA-01_S60_L001_R1_001.fastq.gz	NDcollection	10012648-ND-VAR-STLOMN-DNA-01_S60_L001_R1_001.fastq.gz	NA	10012648	Healthy	male	64	NA	0.889418	TRUE	NA	NA	NA	NA	NA	NA	NA	NA	NA	NA	NA	NA	NA	NA	NA	NA	NA	NA	NA
Gemella	10013271_ND_VAR_STLOMN_DNA_01	1	NDcollection/10013271-ND-VAR-STLOMN-DNA-01_S27_L001_R1_001.fastq.gz	NDcollection	10013271-ND-VAR-STLOMN-DNA-01_S27_L001_R1_001.fastq.gz	NA	10013271	Healthy	male	52	Progressive Supranuclear Palsy	1.23705	TRUE	NA	NA	NA	NA	NA	NA	NA	NA	NA	NA	NA	NA	NA	NA	NA	NA	NA	NA	NA
Gemella	10013280_ND_VAR_STLOMN_DNA_01	1	NDcollection/10013280-ND-VAR-STLOMN-DNA-01_S28_L001_R1_001.fastq.gz	NDcollection	10013280-ND-VAR-STLOMN-DNA-01_S28_L001_R1_001.fastq.gz	NA	10013280	Healthy	male	52	Parkinson's Disease	2.03436	TRUE	NA	NA	NA	NA	NA	NA	NA	NA	NA	NA	NA	NA	NA	NA	NA	NA	NA	NA	NA
Gemella	10013287_ND_VAR_STLOMN_DNA_01	2.53465	NDcollection/10013287-ND-VAR-STLOMN-DNA-01_S29_L001_R1_001.fastq.gz	NDcollection	10013287-ND-VAR-STLOMN-DNA-01_S29_L001_R1_001.fastq.gz	NA	10013287	Healthy	female	56	NA	2.60646	TRUE	NA	NA	NA	NA	NA	NA	NA	NA	NA	NA	NA	NA	NA	NA	NA	NA	NA	NA	NA
Gemella	10013721_ND_VAR_STLOMN_DNA_01	1	NDcollection/10013721-ND-VAR-STLOMN-DNA-01_S30_L001_R1_001.fastq.gz	NDcollection	10013721-ND-VAR-STLOMN-DNA-01_S30_L001_R1_001.fastq.gz	NA	10013721	Healthy	male	54	NA	1.21654	TRUE	NA	NA	NA	NA	NA	NA	NA	NA	NA	NA	NA	NA	NA	NA	NA	NA	NA	NA	NA
Parvimonas	314196_SOCS_CHL_STL_DNA	13.2761	20170201 - SOCS STL Samples/314196_S37_L001_R1_001.fastq.gz	20170201 - SOCS STL Samples	314196_S37_L001_R1_001.fastq.gz	1	314196	Cancer	male	72	adenocarcinoma ascending colon well differentiated	0.89605	TRUE	1	4	0//0.5	314196_SOCS_CHL_STL_DNA//786207_SOCS_CHL_STL_DNA	no//no	222	0	222	1	2011	withdrew consent	1	surgery	ascending colon	G1	t2	n0	mx	NA
Parvimonas	314132_SOCS_CHL_STL_DNA	3.46449	20170201 - SOCS STL Samples/314132_S35_L001_R1_001.fastq.gz	20170201 - SOCS STL Samples	314132_S35_L001_R1_001.fastq.gz	2	314132	Cancer	male	65	colon adenocarcinoma sigmoid well differentiated	1.21729	TRUE	1	2	0	314132_SOCS_CHL_STL_DNA	no	1316	0	1316	0	2011	not_applicable	7	surgery	sigmoid colon	G1	t3	n0	m0	2a
Parvimonas	314164_SOCS_CHL_STL_DNA	1	20170201 - SOCS STL Samples/314164_S36_L001_R1_001.fastq.gz	20170201 - SOCS STL Samples	314164_S36_L001_R1_001.fastq.gz	3	314164	Cancer	male	80	adenocarcinome moyen differencie du transverse	1.29328	TRUE	1	2	0	314164_SOCS_CHL_STL_DNA	no	215	0	NA	NA	2011	lost at follow-up	1	surgery	transverse colon	G2	t3	n0	mx	NA
Parvimonas	352640_SOCS_CHL_STL_DNA	1	20170201 - SOCS STL Samples/352640_S46_L001_R1_001.fastq.gz	20170201 - SOCS STL Samples	352640_S46_L001_R1_001.fastq.gz	4	352640	Cancer	male	67	colon adenocarcinoma ascending	1.18749	TRUE	1	2	0	352640_SOCS_CHL_STL_DNA	no	215	0	NA	NA	2011	lost at follow-up	1	surgery	ascending colon	NA	t3	n0	mx	NA
Parvimonas	352416_SOCS_CHL_STL_DNA	1	20170201 - SOCS STL Samples/352416_S39_L001_R1_001.fastq.gz	20170201 - SOCS STL Samples	352416_S39_L001_R1_001.fastq.gz	5	352416	Healthy	male	58	NA	0.460314	TRUE	1	2	0	352416_SOCS_CHL_STL_DNA	no	NA	NA	NA	NA	2011	NA	NA	NA	NA	NA	NA	NA	NA	NA
Parvimonas	352448_SOCS_CHL_STL_DNA	16.9771	20170201 - SOCS STL Samples/352448_S40_L001_R1_001.fastq.gz	20170201 - SOCS STL Samples	352448_S40_L001_R1_001.fastq.gz	6	352448	Cancer	male	56	mucinous adenocarcinoma transverse colon poorly differentiated	0.751073	TRUE	1	2	0	352448_SOCS_CHL_STL_DNA	no	1045	0	1045	0	2011	withdrew consent	2	surgery	transverse colon	G3	t2	n0	mx	NA
Parvimonas	352512_SOCS_CHL_STL_DNA	13.0329	20170201 - SOCS STL Samples/352512_S42_L001_R1_001.fastq.gz	20170201 - SOCS STL Samples	352512_S42_L001_R1_001.fastq.gz	7	352512	Cancer	female	65	adenocarcinoma moderately differentiated grade 2 of the descending colon	1.74522	TRUE	1	2	0	352512_SOCS_CHL_STL_DNA	no	978	0	NA	NA	2011	lost at follow-up	2	surgery	descending colon	G2	t3	n0	unknown	NA
Parvimonas	352480_SOCS_CHL_STL_DNA	1177.66	20170201 - SOCS STL Samples/352480_S41_L001_R1_001.fastq.gz	20170201 - SOCS STL Samples	352480_S41_L001_R1_001.fastq.gz	8	352480	Cancer	female	68	sigmoid colon cancer well differentiated	1.07253	TRUE	1	2	0	352480_SOCS_CHL_STL_DNA	no	980	0	NA	NA	2011	not_applicable	3	surgery	sigmoid colon	G1	t3	n0	m0	2a
Parvimonas	352608_SOCS_CHL_STL_DNA	1	20170201 - SOCS STL Samples/352608_S45_L001_R1_001.fastq.gz	20170201 - SOCS STL Samples	352608_S45_L001_R1_001.fastq.gz	9	352608	Cancer	male	71	moderately differentiated adenocarcinoma of the sigmoid	0.702393	TRUE	1	2	0	352608_SOCS_CHL_STL_DNA	no	1002	0	1002	1	2011	not_applicable	1	surgery	sigmoid colon	G2	t2	n0	unknown	NA
Parvimonas	352384_SOCS_CHL_STL_DNA	1	20170201 - SOCS STL Samples/352384_S38_L001_R1_001.fastq.gz	20170201 - SOCS STL Samples	352384_S38_L001_R1_001.fastq.gz	10	352384	Cancer	male	83	moderately differentiated adenocarcinoma of the descending colon	1.08925	TRUE	1	2	0	352384_SOCS_CHL_STL_DNA	no	60	1	NA	NA	2011	death	NA	surgery	descending colon	G2	t3	n1b	unknown	NA
Parvimonas	352672_SOCS_CHL_STL_DNA	1	20170201 - SOCS STL Samples/352672_S47_L001_R1_001.fastq.gz	20170201 - SOCS STL Samples	352672_S47_L001_R1_001.fastq.gz	11	352672	Cancer	male	84	suspected colon canceradenome tubulo-villeux avec dysplasie de haut grade	0.885739	TRUE	1	2	0	352672_SOCS_CHL_STL_DNA	no	2213	1	NA	NA	2011	death	3	surgery	NA	NA	t3	n0	mx	1c
Parvimonas	352576_SOCS_CHL_STL_DNA	1	20170201 - SOCS STL Samples/352576_S44_L001_R1_001.fastq.gz	20170201 - SOCS STL Samples	352576_S44_L001_R1_001.fastq.gz	12	352576	Healthy	female	70	adenoma of the sigmoid colon	1.45052	TRUE	1	2	0	352576_SOCS_CHL_STL_DNA	no	716	0	NA	NA	2011	lost at follow-up	1	surgery	sigmoid colon	NA	tx	n0	unknown	NA
Parvimonas	352544_SOCS_CHL_STL_DNA	1	20170201 - SOCS STL Samples/352544_S43_L001_R1_001.fastq.gz	20170201 - SOCS STL Samples	352544_S43_L001_R1_001.fastq.gz	13	352544	Cancer	male	80	wel differentiated adenocarcinoma of the sigmoid colon	0.0548968	TRUE	1	2	0	352544_SOCS_CHL_STL_DNA	no	1098	0	1098	0	2011	not_applicable	2	surgery	sigmoid colon	G1	t4a	n0	unknown	NA
Parvimonas	659041_SOCS_CHL_STL_DNA	5.7992	20170201 - SOCS STL Samples/659041_S50_L001_R1_001.fastq.gz	20170201 - SOCS STL Samples	659041_S50_L001_R1_001.fastq.gz	14	659041	Cancer	male	81	well differentiated adenocarcinoma of the sigmoid	1.45858	TRUE	1	2	0	659041_SOCS_CHL_STL_DNA	no	973	0	973	0	2011	not_applicable	2	surgery	sigmoid colon	G1	t3	n2b	m1a	4a
Parvimonas	658945_SOCS_CHL_STL_DNA	33.8374	20170201 - SOCS STL Samples/658945_S48_L001_R1_001.fastq.gz	20170201 - SOCS STL Samples	658945_S48_L001_R1_001.fastq.gz	15	658945	Cancer	female	67	adecarcinoma of the sigmoid colon - moderately differentiated	0.944046	TRUE	1	2	0	658945_SOCS_CHL_STL_DNA	no	1019	0	1019	0	2011	not_applicable	2	surgery	sigmoid colon	G2	t3	n0	mx	2
Parvimonas	1293818_SOCS_CHL_STL_DNA_01_C_S28	1	20170201 - SOCS STL Samples/1293818-SOCS-CHL-STL-DNA-01-C_S28_L001_R1_001.fastq.gz	20170201 - SOCS STL Samples	1293818-SOCS-CHL-STL-DNA-01-C_S28_L001_R1_001.fastq.gz	19	1293818	Healthy	female	61	adenoma	2.55208	TRUE	1	2	0	1293818-SOCS-CHL-STL-DNA-01-C_S28	no	NA	NA	NA	NA	2012	lost at follow-up	NA	surgery	NA	NA	unknown	unknown	unknown	NA
Parvimonas	1294804_SOCS_ZTA_STL_DNA_01_A_S23	1	20170201 - SOCS STL Samples/1294804-SOCS-ZTA-STL-DNA-01-A_S23_L001_R1_001.fastq.gz	20170201 - SOCS STL Samples	1294804-SOCS-ZTA-STL-DNA-01-A_S23_L001_R1_001.fastq.gz	20	1294804	Cancer	male	78	tubulovilous adenoma-severe dysplasia	0.641594	TRUE	2	2	0	1294804-SOCS-ZTA-STL-DNA-01-A_S23	no	1996	1	1147	0	2012	death	2	surgery//radiotherapy//chemotherapy	NA	NA	t3	n1	m0	3b
Parvimonas	1896846_SOCS_CHEM_STL_DNA_01_C_S73	1	20170201 - SOCS STL Samples/1896846-SOCS-CHEM-STL-DNA-01-C_S73_L001_R1_001.fastq.gz	20170201 - SOCS STL Samples	1896846-SOCS-CHEM-STL-DNA-01-C_S73_L001_R1_001.fastq.gz	24	1896846	Cancer	male	66	colon adenocarcinoma	0.219865	TRUE	4	2	0	1896846-SOCS-CHEM-STL-DNA-01-C_S73	no	1174	0	790	1	2012	not_applicable	3	surgery//radiotherapy//chemotherapy	NA	NA	t3	n2b	m1b	4b
Parvimonas	1896878_SOCS_CHEM_STL_DNA_01_C_S21	1	20170201 - SOCS STL Samples/1896878-SOCS-CHEM-STL-DNA-01-C_S21_L001_R1_001.fastq.gz	20170201 - SOCS STL Samples	1896878-SOCS-CHEM-STL-DNA-01-C_S21_L001_R1_001.fastq.gz	32	1896878	Cancer	male	76	well differentiated adenocarcinoma of the sigmoid colon	0.615303	TRUE	4	4	0//3	1896878-SOCS-CHEM-STL-DNA-01-C_S21//10010100-SOCS-VAR-STLOMN-DNA-01	no//yes	1911	0	1911	1	2013	not_applicable	4	surgery	sigmoid colon	G1	t3	n1a	mx	NA
Parvimonas	2457183_SOCS_CHEM_STL_DNA_01_A_S70	1	20170201 - SOCS STL Samples/2457183-SOCS-CHEM-STL-DNA-01-A_S70_L001_R1_001.fastq.gz	20170201 - SOCS STL Samples	2457183-SOCS-CHEM-STL-DNA-01-A_S70_L001_R1_001.fastq.gz	35	2457183	Cancer	female	65	well differentiated adenocarcinoma of the right colon	0.726484	TRUE	4	2	0	2457183-SOCS-CHEM-STL-DNA-01-A_S70	no	NA	1	NA	NA	2013	death	NA	surgery	ascending colon	G1	t3	n0	mx	NA
Parvimonas	2457151_SOCS_CHEM_STL_DNA_01_C_S18	15.699	20170201 - SOCS STL Samples/2457151-SOCS-CHEM-STL-DNA-01-C_S18_L001_R1_001.fastq.gz	20170201 - SOCS STL Samples	2457151-SOCS-CHEM-STL-DNA-01-C_S18_L001_R1_001.fastq.gz	38	2457151	Cancer	male	86	moderately differentiated adenocarcinoma of the right colon	1.22458	TRUE	4	2	0	2457151-SOCS-CHEM-STL-DNA-01-C_S18	no	516	1	NA	NA	2013	death	NA	surgery	ascending colon	G2	t4a	n1b	mx	NA
Parvimonas	1896814_SOCS_CHEM_STL_DNA_01_B_S54	1	20170201 - SOCS STL Samples/1896814-SOCS-CHEM-STL-DNA-01-B_S54_L001_R1_001.fastq.gz	20170201 - SOCS STL Samples	1896814-SOCS-CHEM-STL-DNA-01-B_S54_L001_R1_001.fastq.gz	39	1896814	Cancer	male	61	moderately differentiated adenocarcinoma left colon	0.684682	TRUE	4	4	0//3	1896814-SOCS-CHEM-STL-DNA-01-B_S54//10010406-SOCS-CHEM-STLOMN-DNA-01-B_S55	no//yes	1874	0	1874	0	2013	not_applicable	4	surgery	descending colon	G2	t3	n0	mx	NA
Parvimonas	3537806_SOCS_CHEM_STL_DNA_01_C_S69	1	20170201 - SOCS STL Samples/3537806-SOCS-CHEM-STL-DNA-01-C_S69_L001_R1_001.fastq.gz	20170201 - SOCS STL Samples	3537806-SOCS-CHEM-STL-DNA-01-C_S69_L001_R1_001.fastq.gz	70	3537806	Cancer	male	72	moderately differentiated adenocarcinoma of the rectosigmoid junction	1.00773	TRUE	4	6	0//2//2.5	3537806-SOCS-CHEM-STL-DNA-01-C_S69//10010744_SOCS_VAR_STLOMN_DNA//10010741-SOCS-VAR-STLOMN-DNA-01	no//yes//yes	1445	0	NA	NA	2014	not_applicable	7	surgery	sigmoid colon	G2	t3	n1a	mx	NA
Parvimonas	2457119_SOCS_CHEM_STL_DNA	228.475	20170201 - SOCS STL Samples/2457119_S55_L001_R1_001.fastq.gz	20170201 - SOCS STL Samples	2457119_S55_L001_R1_001.fastq.gz	71	2457119	Cancer	female	39	moderately differentiated adenocarcinoma of the rectosigmoid junction	2.10133	TRUE	4	6	0//2//2.5	2457119_SOCS_CHEM_STL_DNA//10010758-SOCS-VAR-STLOMN-DNA-01//10012780-SOCS-VAR-STLOMN-DNA-01	no//yes//yes	1428	0	1428	0	2014	not_applicable	7	surgery	sigmoid colon	G2	t3	n2b	mx	NA
Parvimonas	10007208_SOCS_CHEM_STL_DNA	98.2379	20170201 - SOCS STL Samples/10007208_S54_L001_R1_001.fastq.gz	20170201 - SOCS STL Samples	10007208_S54_L001_R1_001.fastq.gz	81	10007208	Cancer	male	59	moderately differentiated adenocarcinoma of the splenic flexure	1.58374	TRUE	4	6	0//0.5//2	10007208_SOCS_CHEM_STL_DNA//10010756-SOCS-VAR-STLOMN-DNA-01//10010760-SOCS-VAR-STLOMN-DNA-01	no//yes//yes	929	0	581	1	2014	lost at follow-up	5	surgery	splenic flexure	G2	t4a	n2b	m0	3c
Parvimonas	10007207_SOCS_CHEM_STL_DNA	1	20170201 - SOCS STL Samples/10007207_S53_L001_R1_001.fastq.gz	20170201 - SOCS STL Samples	10007207_S53_L001_R1_001.fastq.gz	82	10007207	Cancer	female	76	colon ulcero proliferative tumor well differentiated adenocarcinoma transverse colon	5.44557	TRUE	4	2	0	10007207_SOCS_CHEM_STL_DNA	no	NA	NA	NA	NA	2014	withdrew consent	NA	surgery	transverse colon	G1	t3	n0	mx	NA
Parvimonas	3537710_SOCS_CHEM_STL_DNA	1	20170201 - SOCS STL Samples/3537710_S56_L001_R1_001.fastq.gz	20170201 - SOCS STL Samples	3537710_S56_L001_R1_001.fastq.gz	88	3537710	Cancer	male	68	well differentiated adenocarcinoma right colon	1.23939	TRUE	4	6	0//0//0.5	3537710_SOCS_CHEM_STL_DNA//10010747_SOCS_VAR_STLOMN_DNA//10011436-SOCS-VAR-STLOMN-DNA-01	no//yes//yes	796	0	796	0	2015	lost at follow-up	4	surgery	ascending colon	G1	t1	n0	m0	1
Parvimonas	10007202_SOCS_CHEM_STL_DNA	1	20170201 - SOCS STL Samples/10007202_S52_L001_R1_001.fastq.gz	20170201 - SOCS STL Samples	10007202_S52_L001_R1_001.fastq.gz	90	10007202	Cancer	male	79	moderately differentiated adenocarcinoma of the sigmoid	0.582745	TRUE	4	2	0	10007202_SOCS_CHEM_STL_DNA	no	817	1	621	1	2015	death	2	surgery	sigmoid colon	G2	t3	n2b	m1a	4a
Parvimonas	10010095_SOCS_VAR_STLOMN_DNA	1	20170201 - SOCS STL Samples/10010095_S13_L001_R1_001.fastq.gz	20170201 - SOCS STL Samples	10010095_S13_L001_R1_001.fastq.gz	95	10010095	Cancer	male	76	recto-sigmoid adenocarcinoma moderately differentiated	0.671838	TRUE	4	4	0//0	10010095_SOCS_VAR_STLOMN_DNA//10012786-SOCS-VAR-STLOMN-DNA-01	yes//yes	955	0	955	0	2016	withdrew consent	2	surgery	sigmoid colon	G2	t2	n0	m0	1
Parvimonas	10010104_SOCS_VAR_STLOMN_DNA	1	20170201 - SOCS STL Samples/10010104_S19_L001_R1_001.fastq.gz	20170201 - SOCS STL Samples	10010104_S19_L001_R1_001.fastq.gz	97	10010104	Cancer	male	70	carcinoma rectum	1.79081	TRUE	4	2	0	10010104_SOCS_VAR_STLOMN_DNA	yes	NA	NA	NA	NA	2016	withdrew consent	NA	surgery//radiotherapy	rectum	NA	t3	nx	m1	4
Parvimonas	10010413_SOCS_CHEM_STLOMN_DNA	3.75268	20170201 - SOCS STL Samples/10010413_S27_L001_R1_001.fastq.gz	20170201 - SOCS STL Samples	10010413_S27_L001_R1_001.fastq.gz	99	10010413	Cancer	female	56	right colon cancer moderately differentiated adenocarcinoma	1.08985	TRUE	4	4	0//0	10010413_SOCS_CHEM_STLOMN_DNA//10010413-SOCS-CHEM-STLOMN-DNA-01	yes//yes	1128	0	1128	0	2016	not_applicable	5	surgery	ascending colon	G2	t3	n0	m0	2a
Parvimonas	10010413_SOCS_CHEM_STLOMN_DNA_01	3.75268	20170201 - SOCS STL Samples/10010413_S27_L001_R1_001.fastq.gz	20170201 - SOCS STL Samples	10010413_S27_L001_R1_001.fastq.gz	99	10010413	Cancer	female	56	right colon cancer moderately differentiated adenocarcinoma	1.08985	TRUE	4	4	0//0	10010413_SOCS_CHEM_STLOMN_DNA//10010413-SOCS-CHEM-STLOMN-DNA-01	yes//yes	1128	0	1128	0	2016	not_applicable	5	surgery	ascending colon	G2	t3	n0	m0	2a
Parvimonas	10010407_SOCS_CHEM_STLOMN_DNA	1	20170201 - SOCS STL Samples/10010407_S23_L001_R1_001.fastq.gz	20170201 - SOCS STL Samples	10010407_S23_L001_R1_001.fastq.gz	100	10010407	Cancer	male	70	rectosigmoid moderately differentiated adenocarcinoma	0.906148	TRUE	4	6	0//0//2.5	10010407_SOCS_CHEM_STLOMN_DNA//10010407-SOCS-CHEM-STLOMN-DNA-01//10022771-SOCS-VAR-STLOMN-DNA-01:	yes//yes//yes	1141	0	1141	0	2016	not_applicable	2	surgery	sigmoid colon	G2	t4a	n2b	m0	3c
Parvimonas	10010407_SOCS_CHEM_STLOMN_DNA_01	1	20170201 - SOCS STL Samples/10010407_S23_L001_R1_001.fastq.gz	20170201 - SOCS STL Samples	10010407_S23_L001_R1_001.fastq.gz	100	10010407	Cancer	male	70	rectosigmoid moderately differentiated adenocarcinoma	0.906148	TRUE	4	6	0//0//2.5	10010407_SOCS_CHEM_STLOMN_DNA//10010407-SOCS-CHEM-STLOMN-DNA-01//10022771-SOCS-VAR-STLOMN-DNA-01:	yes//yes//yes	1141	0	1141	0	2016	not_applicable	2	surgery	sigmoid colon	G2	t4a	n2b	m0	3c
Parvimonas	10010759_SOCS_VAR_STLOMN_DNA	1	20170201 - SOCS STL Samples/10010759_S34_L001_R1_001.fastq.gz	20170201 - SOCS STL Samples	10010759_S34_L001_R1_001.fastq.gz	101	10010759	Cancer	male	67	adenocarcinome invasif du rectum de bas grade histologique	1.7483	TRUE	4	6	0//0//2.5	10010759_SOCS_VAR_STLOMN_DNA//10010759-SOCS-VAR-STLOMN-DNA-01//10022764-SOCS-VAR-STLOMN-DNA-01	yes//yes//yes	1136	0	1136	0	2016	not_applicable	4	surgery	rectum	NA	t3	n0	m0	2a
Parvimonas	10010759_SOCS_VAR_STLOMN_DNA_01	1	20170201 - SOCS STL Samples/10010759_S34_L001_R1_001.fastq.gz	20170201 - SOCS STL Samples	10010759_S34_L001_R1_001.fastq.gz	101	10010759	Cancer	male	67	adenocarcinome invasif du rectum de bas grade histologique	1.7483	TRUE	4	6	0//0//2.5	10010759_SOCS_VAR_STLOMN_DNA//10010759-SOCS-VAR-STLOMN-DNA-01//10022764-SOCS-VAR-STLOMN-DNA-01	yes//yes//yes	1136	0	1136	0	2016	not_applicable	4	surgery	rectum	NA	t3	n0	m0	2a
Parvimonas	10010746_SOCS_VAR_STLOMN_DNA	10.5334	20170201 - SOCS STL Samples/10010746_S30_L001_R1_001.fastq.gz	20170201 - SOCS STL Samples	10010746_S30_L001_R1_001.fastq.gz	102	10010746	Cancer	female	75	moderately differentiated rectal adenocarcinoma	1.25873	TRUE	4	8	0//0//0.5//2.5	10010746_SOCS_VAR_STLOMN_DNA//10010746-SOCS-VAR-STLOMN-DNA-01//10010748-SOCS-VAR-STLOMN-DNA-01//10022768-SOCS-VAR-STLOMN-DNA-01	yes//yes//yes//yes	1123	0	1123	0	2016	not_applicable	5	surgery	rectum	G2	t3	n0	mx	NA
Parvimonas	10010746_SOCS_VAR_STLOMN_DNA_01	10.5334	20170201 - SOCS STL Samples/10010746_S30_L001_R1_001.fastq.gz	20170201 - SOCS STL Samples	10010746_S30_L001_R1_001.fastq.gz	102	10010746	Cancer	female	75	moderately differentiated rectal adenocarcinoma	1.25873	TRUE	4	8	0//0//0.5//2.5	10010746_SOCS_VAR_STLOMN_DNA//10010746-SOCS-VAR-STLOMN-DNA-01//10010748-SOCS-VAR-STLOMN-DNA-01//10022768-SOCS-VAR-STLOMN-DNA-01	yes//yes//yes//yes	1123	0	1123	0	2016	not_applicable	5	surgery	rectum	G2	t3	n0	mx	NA
Parvimonas	10010751_SOCS_VAR_STLOMN_DNA	8.78338	20170201 - SOCS STL Samples/10010751_S33_L001_R1_001.fastq.gz	20170201 - SOCS STL Samples	10010751_S33_L001_R1_001.fastq.gz	103	10010751	Cancer	male	70	moderately differentiated adenocarcinoma left colon	1.54175	TRUE	4	4	0//0	10010751_SOCS_VAR_STLOMN_DNA//10010751-SOCS-VAR-STLOMN-DNA-01	yes//yes	NA	1	NA	NA	2016	death	NA	surgery//chemotherapy	descending colon	G2	t3	n0	unknown	NA
Parvimonas	10010751_SOCS_VAR_STLOMN_DNA_01	8.78338	20170201 - SOCS STL Samples/10010751_S33_L001_R1_001.fastq.gz	20170201 - SOCS STL Samples	10010751_S33_L001_R1_001.fastq.gz	103	10010751	Cancer	male	70	moderately differentiated adenocarcinoma left colon	1.54175	TRUE	4	4	0//0	10010751_SOCS_VAR_STLOMN_DNA//10010751-SOCS-VAR-STLOMN-DNA-01	yes//yes	NA	1	NA	NA	2016	death	NA	surgery//chemotherapy	descending colon	G2	t3	n0	unknown	NA
Parvimonas	10010749_SOCS_VAR_STLOMN_DNA	1	20170201 - SOCS STL Samples/10010749_S32_L001_R1_001.fastq.gz	20170201 - SOCS STL Samples	10010749_S32_L001_R1_001.fastq.gz	104	10010749	Cancer	male	70	sigmoid cancer moderately differentiated adenocarcinoma	0.636984	TRUE	4	6	0//0//0.5	10010749_SOCS_VAR_STLOMN_DNA//10010749-SOCS-VAR-STLOMN-DNA-01//10012795-SOCS-VAR-STLOMN-DNA-01	yes//yes//yes	1114	0	NA	NA	2016	not_applicable	6	surgery	sigmoid colon	G2	t3	n1b	m0	3
Parvimonas	10010749_SOCS_VAR_STLOMN_DNA_01	1	20170201 - SOCS STL Samples/10010749_S32_L001_R1_001.fastq.gz	20170201 - SOCS STL Samples	10010749_S32_L001_R1_001.fastq.gz	104	10010749	Cancer	male	70	sigmoid cancer moderately differentiated adenocarcinoma	0.636984	TRUE	4	6	0//0//0.5	10010749_SOCS_VAR_STLOMN_DNA//10010749-SOCS-VAR-STLOMN-DNA-01//10012795-SOCS-VAR-STLOMN-DNA-01	yes//yes//yes	1114	0	NA	NA	2016	not_applicable	6	surgery	sigmoid colon	G2	t3	n1b	m0	3
Parvimonas	10011433_SOCS_VAR_STLOMN_DNA_01	1	20170313_SOCS_STLOMN_Samples/10011433-SOCS-VAR-STLOMN-DNA-01_S35_L001_R1_001.fastq.gz	20170313_SOCS_STLOMN_Samples	10011433-SOCS-VAR-STLOMN-DNA-01_S35_L001_R1_001.fastq.gz	107	10011433	Cancer	male	75	moderately differentiated adenocarcinoma caecum and appendix	1.16935	TRUE	4	4	0//0.5	10011433-SOCS-VAR-STLOMN-DNA-01//10014488-SOCS-VAR-STLOMN-DNA-01	yes//yes	589	1	589	1	2016	death	3	surgery	cecum	G2	t4a	n1c	m0	3
Parvimonas	10012797_SOCS_VAR_STLOMN_DNA_01	1	20170313_SOCS_STLOMN_Samples/10012797-SOCS-VAR-STLOMN-DNA-01_S55_L001_R1_001.fastq.gz	20170313_SOCS_STLOMN_Samples	10012797-SOCS-VAR-STLOMN-DNA-01_S55_L001_R1_001.fastq.gz	111	10012797	Cancer	male	79	moderately differentiated adenocarcinoma sigmoid	0.92682	TRUE	4	2	0	10012797-SOCS-VAR-STLOMN-DNA-01	yes	884	0	491	1	2017	NA	5	surgery	sigmoid colon	G2	t3	n1a	m1	4
Parvimonas	10012798_SOCS_VAR_STLOMN_DNA_01	1	20170313_SOCS_STLOMN_Samples/10012798-SOCS-VAR-STLOMN-DNA-01_S56_L001_R1_001.fastq.gz	20170313_SOCS_STLOMN_Samples	10012798-SOCS-VAR-STLOMN-DNA-01_S56_L001_R1_001.fastq.gz	112	10012798	Cancer	male	79	adenocarcinoma	1.20947	TRUE	4	4	0//0.5	10012798-SOCS-VAR-STLOMN-DNA-01//10022770-SOCS-VAR-STLOMN-DNA-01	yes//yes	791	0	791	0	2017	NA	3	surgery	NA	NA	t3	n0	m0	2a
Parvimonas	10017598_SOCS_VAR_STLOMN_DNA_01	6.37654	SOCS_20180308_FASTQ files/10017598-SOCS-VAR-STLOMN-DNA-01_S29_L001_R1_001.fastq.gz	SOCS_20180308_FASTQ files	10017598-SOCS-VAR-STLOMN-DNA-01_S29_L001_R1_001.fastq.gz	115	10017598	Cancer	female	81	reto-sigmoid adenocarcinoma	0.929966	TRUE	4	2	0	10017598-SOCS-VAR-STLOMN-DNA-01	yes	406	0	406	0	2017	NA	1	surgery	sigmoid colon	NA	t3	n1	m0	3b
Parvimonas	10017820_SOCS_VAR_STLOMN_DNA_01	1	SOCS_20180308_FASTQ files/10017820-SOCS-VAR-STLOMN-DNA-01_S35_L001_R1_001.fastq.gz	SOCS_20180308_FASTQ files	10017820-SOCS-VAR-STLOMN-DNA-01_S35_L001_R1_001.fastq.gz	116	10017820	Cancer	male	74	colon carcinoma	0.410953	TRUE	4	4	0//0	10017820-SOCS-VAR-STLOMN-DNA-01//10022762-SOCS-VAR-STLOMN-DNA-01	yes//yes	357	0	357	0	2017	not_applicable	1	surgery	NA	NA	t2	n0	m0	1
Parvimonas	10017597_SOCS_VAR_STLOMN_DNA_01	1	SOCS_20180308_FASTQ files/10017597-SOCS-VAR-STLOMN-DNA-01_S28_L001_R1_001.fastq.gz	SOCS_20180308_FASTQ files	10017597-SOCS-VAR-STLOMN-DNA-01_S28_L001_R1_001.fastq.gz	118	10017597	Cancer	male	65	adenocarcinoma	0.766363	TRUE	4	2	0	10017597-SOCS-VAR-STLOMN-DNA-01	yes	380	0	380	0	2018	NA	1	surgery	NA	NA	t2	n0	m0	1
Parvimonas	10017827_SOCS_VAR_STLOMN_DNA_01	1	SOCS_20180308_FASTQ files/10017827-SOCS-VAR-STLOMN-DNA-01_S37_L001_R1_001.fastq.gz	SOCS_20180308_FASTQ files	10017827-SOCS-VAR-STLOMN-DNA-01_S37_L001_R1_001.fastq.gz	119	10017827	Cancer	male	62	moderately differentiated adenocarcinoma of the sigmoid	0.867243	TRUE	4	2	0	10017827-SOCS-VAR-STLOMN-DNA-01	yes	381	0	381	0	2018	NA	1	surgery	sigmoid colon	G2	t2	n0	m0	1
Parvimonas	10017832_SOCS_VAR_STLOMN_DNA_01	1	SOCS_20180308_FASTQ files/10017832-SOCS-VAR-STLOMN-DNA-01_S40_L001_R1_001.fastq.gz	SOCS_20180308_FASTQ files	10017832-SOCS-VAR-STLOMN-DNA-01_S40_L001_R1_001.fastq.gz	121	10017832	Cancer	female	73	unknown	0.822689	TRUE	4	2	0	10017832-SOCS-VAR-STLOMN-DNA-01	yes	NA	NA	NA	NA	2018	NA	NA	surgery	NA	NA	t1	n0	m0	1
Parvimonas	10017593_SOCS_VAR_STLOMN_DNA_01	9.16523	SOCS_20180308_FASTQ files/10017593-SOCS-VAR-STLOMN-DNA-01_S26_L001_R1_001.fastq.gz	SOCS_20180308_FASTQ files	10017593-SOCS-VAR-STLOMN-DNA-01_S26_L001_R1_001.fastq.gz	122	10017593	Cancer	male	57	adenocarcinome rectum et colon - lesion synchrone	0.979764	TRUE	4	2	0	10017593-SOCS-VAR-STLOMN-DNA-01	yes	383	0	383	0	2018	NA	1	surgery	rectum	NA	t3	n1	m0	3b
Parvimonas	10017601_SOCS_VAR_STLOMN_DNA_01	1	SOCS_20180308_FASTQ files/10017601-SOCS-VAR-STLOMN-DNA-01_S32_L001_R1_001.fastq.gz	SOCS_20180308_FASTQ files	10017601-SOCS-VAR-STLOMN-DNA-01_S32_L001_R1_001.fastq.gz	123	10017601	Cancer	male	65	moderately differentiated adenocarcinoma of the transverse colon	1.17065	TRUE	4	2	0	10017601-SOCS-VAR-STLOMN-DNA-01	yes	387	0	387	0	2018	NA	1	surgery	transverse colon	G2	t1	n0	m0	1
Parvimonas	10017594_SOCS_VAR_STLOMN_DNA_01	1	SOCS_20180318_FASTQ files/10017594-SOCS-VAR-STLOMN-DNA-01_S77_L001_R1_001.fastq.gz	SOCS_20180318_FASTQ files	10017594-SOCS-VAR-STLOMN-DNA-01_S77_L001_R1_001.fastq.gz	124	10017594	Cancer	male	80	moderately differentiated adenocarcinoma of the rectum	1.09576	TRUE	1	2	0	10017594-SOCS-VAR-STLOMN-DNA-01	yes	393	0	393	0	2018	NA	1	surgery//radiotherapy	rectum	G2	t3	n1a	m0	3
Parvimonas	10017818_SOCS_VAR_STLOMN_DNA_01	1	SOCS_20180308_FASTQ files/10017818-SOCS-VAR-STLOMN-DNA-01_S33_L001_R1_001.fastq.gz	SOCS_20180308_FASTQ files	10017818-SOCS-VAR-STLOMN-DNA-01_S33_L001_R1_001.fastq.gz	125	10017818	Cancer	male	65	moderately differentiated adenocarcinoma of the rectosigmoid junction	1.1808	TRUE	4	2	0	10017818-SOCS-VAR-STLOMN-DNA-01	yes	392	0	392	0	2018	NA	1	surgery	sigmoid colon	G2	t3	n0	m0	2a
Parvimonas	10022766_SOCS_VAR_STLOMN_DNA_01	7.40737	SOCS_20190104_FASTQ Files/10022766-SOCS-VAR-STLOMN-DNA-01_S27_L001_R1_001.fastq.gz	SOCS_20190104_FASTQ Files	10022766-SOCS-VAR-STLOMN-DNA-01_S27_L001_R1_001.fastq.gz	139	10022766	Cancer	male	74	synchronous tumor of the right colon and the rectum both moderately differentiated	1.24856	TRUE	4	2	0	10022766-SOCS-VAR-STLOMN-DNA-01	yes	NA	NA	NA	NA	2018	NA	NA	surgery	ascending colon	G2	t3	n0	mx	2
Parvimonas	10009043_ND_VAR_STLOMN_DNA_01	1	NDcollection/10009043-ND-VAR-STLOMN-DNA-01_S1_L001_R1_001.fastq.gz	NDcollection	10009043-ND-VAR-STLOMN-DNA-01_S1_L001_R1_001.fastq.gz	NA	10009043	Healthy	female	60	NA	0.828714	TRUE	NA	NA	NA	NA	NA	NA	NA	NA	NA	NA	NA	NA	NA	NA	NA	NA	NA	NA	NA
Parvimonas	10009052_ND_VAR_STLOMN_DNA_01	1	NDcollection/10009052-ND-VAR-STLOMN-DNA-01_S2_L001_R1_001.fastq.gz	NDcollection	10009052-ND-VAR-STLOMN-DNA-01_S2_L001_R1_001.fastq.gz	NA	10009052	Healthy	female	75	NA	0.895184	TRUE	NA	NA	NA	NA	NA	NA	NA	NA	NA	NA	NA	NA	NA	NA	NA	NA	NA	NA	NA
Parvimonas	10009055_ND_VAR_STLOMN_DNA_01	1	NDcollection/10009055-ND-VAR-STLOMN-DNA-01_S3_L001_R1_001.fastq.gz	NDcollection	10009055-ND-VAR-STLOMN-DNA-01_S3_L001_R1_001.fastq.gz	NA	10009055	Healthy	male	74	NA	0.712962	TRUE	NA	NA	NA	NA	NA	NA	NA	NA	NA	NA	NA	NA	NA	NA	NA	NA	NA	NA	NA
Parvimonas	10010105_ND_VAR_STLOMN_DNA_01	1	NDcollection/10010105-ND-VAR-STLOMN-DNA-01_S4_L001_R1_001.fastq.gz	NDcollection	10010105-ND-VAR-STLOMN-DNA-01_S4_L001_R1_001.fastq.gz	NA	10010105	Healthy	female	69	NA	0.593618	TRUE	NA	NA	NA	NA	NA	NA	NA	NA	NA	NA	NA	NA	NA	NA	NA	NA	NA	NA	NA
Parvimonas	10010108_ND_VAR_STLOMN_DNA_01	1	NDcollection/10010108-ND-VAR-STLOMN-DNA-01_S6_L001_R1_001.fastq.gz	NDcollection	10010108-ND-VAR-STLOMN-DNA-01_S6_L001_R1_001.fastq.gz	NA	10010108	Healthy	female	58	NA	0.990578	TRUE	NA	NA	NA	NA	NA	NA	NA	NA	NA	NA	NA	NA	NA	NA	NA	NA	NA	NA	NA
Parvimonas	10010113_ND_VAR_STLOMN_DNA_01	1	NDcollection/10010113-ND-VAR-STLOMN-DNA-01_S7_L001_R1_001.fastq.gz	NDcollection	10010113-ND-VAR-STLOMN-DNA-01_S7_L001_R1_001.fastq.gz	NA	10010113	Healthy	male	55	NA	0.868339	TRUE	NA	NA	NA	NA	NA	NA	NA	NA	NA	NA	NA	NA	NA	NA	NA	NA	NA	NA	NA
Parvimonas	10010115_ND_VAR_STLOMN_DNA_01	1	NDcollection/10010115-ND-VAR-STLOMN-DNA-01_S8_L001_R1_001.fastq.gz	NDcollection	10010115-ND-VAR-STLOMN-DNA-01_S8_L001_R1_001.fastq.gz	NA	10010115	Healthy	male	52	NA	1.11403	TRUE	NA	NA	NA	NA	NA	NA	NA	NA	NA	NA	NA	NA	NA	NA	NA	NA	NA	NA	NA
Parvimonas	10010227_ND_VAR_STLOMN_DNA_01	1	NDcollection/10010227-ND-VAR-STLOMN-DNA-01_S9_L001_R1_001.fastq.gz	NDcollection	10010227-ND-VAR-STLOMN-DNA-01_S9_L001_R1_001.fastq.gz	NA	10010227	Healthy	female	64	NA	1.11109	TRUE	NA	NA	NA	NA	NA	NA	NA	NA	NA	NA	NA	NA	NA	NA	NA	NA	NA	NA	NA
Parvimonas	10010232_ND_VAR_STLOMN_DNA_01	1	NDcollection/10010232-ND-VAR-STLOMN-DNA-01_S10_L001_R1_001.fastq.gz	NDcollection	10010232-ND-VAR-STLOMN-DNA-01_S10_L001_R1_001.fastq.gz	NA	10010232	Healthy	female	58	NA	0.998545	TRUE	NA	NA	NA	NA	NA	NA	NA	NA	NA	NA	NA	NA	NA	NA	NA	NA	NA	NA	NA
Parvimonas	10010239_ND_VAR_STLOMN_DNA_01	1	NDcollection/10010239-ND-VAR-STLOMN-DNA-01_S11_L001_R1_001.fastq.gz	NDcollection	10010239-ND-VAR-STLOMN-DNA-01_S11_L001_R1_001.fastq.gz	NA	10010239	Healthy	male	58	NA	0.869501	TRUE	NA	NA	NA	NA	NA	NA	NA	NA	NA	NA	NA	NA	NA	NA	NA	NA	NA	NA	NA
Parvimonas	10010243_ND_VAR_STLOMN_DNA_01	1	NDcollection/10010243-ND-VAR-STLOMN-DNA-01_S12_L001_R1_001.fastq.gz	NDcollection	10010243-ND-VAR-STLOMN-DNA-01_S12_L001_R1_001.fastq.gz	NA	10010243	Healthy	male	57	NA	1.0156	TRUE	NA	NA	NA	NA	NA	NA	NA	NA	NA	NA	NA	NA	NA	NA	NA	NA	NA	NA	NA
Parvimonas	10010465_ND_VAR_STLOMN_DNA_01	1	NDcollection/10010465-ND-VAR-STLOMN-DNA-01_S13_L001_R1_001.fastq.gz	NDcollection	10010465-ND-VAR-STLOMN-DNA-01_S13_L001_R1_001.fastq.gz	NA	10010465	Healthy	female	64	NA	0.899993	TRUE	NA	NA	NA	NA	NA	NA	NA	NA	NA	NA	NA	NA	NA	NA	NA	NA	NA	NA	NA
Parvimonas	10010469_ND_VAR_STLOMN_DNA_01	1	NDcollection/10010469-ND-VAR-STLOMN-DNA-01_S15_L001_R1_001.fastq.gz	NDcollection	10010469-ND-VAR-STLOMN-DNA-01_S15_L001_R1_001.fastq.gz	NA	10010469	Healthy	female	68	NA	0.767301	TRUE	NA	NA	NA	NA	NA	NA	NA	NA	NA	NA	NA	NA	NA	NA	NA	NA	NA	NA	NA
Parvimonas	10010471_ND_VAR_STLOMN_DNA_01	1	NDcollection/10010471-ND-VAR-STLOMN-DNA-01_S16_L001_R1_001.fastq.gz	NDcollection	10010471-ND-VAR-STLOMN-DNA-01_S16_L001_R1_001.fastq.gz	NA	10010471	Healthy	male	58	NA	0.963168	TRUE	NA	NA	NA	NA	NA	NA	NA	NA	NA	NA	NA	NA	NA	NA	NA	NA	NA	NA	NA
Parvimonas	10010472_ND_VAR_STLOMN_DNA_01	1	NDcollection/10010472-ND-VAR-STLOMN-DNA-01_S17_L001_R1_001.fastq.gz	NDcollection	10010472-ND-VAR-STLOMN-DNA-01_S17_L001_R1_001.fastq.gz	NA	10010472	Healthy	female	54	NA	1.45717	TRUE	NA	NA	NA	NA	NA	NA	NA	NA	NA	NA	NA	NA	NA	NA	NA	NA	NA	NA	NA
Parvimonas	10010474_ND_VAR_STLOMN_DNA_01	1	NDcollection/10010474-ND-VAR-STLOMN-DNA-01_S18_L001_R1_001.fastq.gz	NDcollection	10010474-ND-VAR-STLOMN-DNA-01_S18_L001_R1_001.fastq.gz	NA	10010474	Healthy	female	59	NA	0.912861	TRUE	NA	NA	NA	NA	NA	NA	NA	NA	NA	NA	NA	NA	NA	NA	NA	NA	NA	NA	NA
Parvimonas	10010480_ND_VAR_STLOMN_DNA_01	1	NDcollection/10010480-ND-VAR-STLOMN-DNA-01_S1_L001_R1_001.fastq.gz	NDcollection	10010480-ND-VAR-STLOMN-DNA-01_S1_L001_R1_001.fastq.gz	NA	10010480	Healthy	female	71	NA	0.758424	TRUE	NA	NA	NA	NA	NA	NA	NA	NA	NA	NA	NA	NA	NA	NA	NA	NA	NA	NA	NA
Parvimonas	10010481_ND_VAR_STLOMN_DNA_01	1	NDcollection/10010481-ND-VAR-STLOMN-DNA-01_S2_L001_R1_001.fastq.gz	NDcollection	10010481-ND-VAR-STLOMN-DNA-01_S2_L001_R1_001.fastq.gz	NA	10010481	Healthy	female	69	NA	1.11059	TRUE	NA	NA	NA	NA	NA	NA	NA	NA	NA	NA	NA	NA	NA	NA	NA	NA	NA	NA	NA
Parvimonas	10010482_ND_VAR_STLOMN_DNA_01	1	NDcollection/10010482-ND-VAR-STLOMN-DNA-01_S3_L001_R1_001.fastq.gz	NDcollection	10010482-ND-VAR-STLOMN-DNA-01_S3_L001_R1_001.fastq.gz	NA	10010482	Healthy	male	53	NA	1.08563	TRUE	NA	NA	NA	NA	NA	NA	NA	NA	NA	NA	NA	NA	NA	NA	NA	NA	NA	NA	NA
Parvimonas	10010483_ND_VAR_STLOMN_DNA_01	1	NDcollection/10010483-ND-VAR-STLOMN-DNA-01_S4_L001_R1_001.fastq.gz	NDcollection	10010483-ND-VAR-STLOMN-DNA-01_S4_L001_R1_001.fastq.gz	NA	10010483	Healthy	female	78	NA	0.918072	TRUE	NA	NA	NA	NA	NA	NA	NA	NA	NA	NA	NA	NA	NA	NA	NA	NA	NA	NA	NA
Parvimonas	10010503_ND_VAR_STLOMN_DNA_01	1	NDcollection/10010503-ND-VAR-STLOMN-DNA-01_S5_L001_R1_001.fastq.gz	NDcollection	10010503-ND-VAR-STLOMN-DNA-01_S5_L001_R1_001.fastq.gz	NA	10010503	Healthy	female	65	NA	2.25351	TRUE	NA	NA	NA	NA	NA	NA	NA	NA	NA	NA	NA	NA	NA	NA	NA	NA	NA	NA	NA
Parvimonas	10010515_ND_VAR_STLOMN_DNA_01	1	NDcollection/10010515-ND-VAR-STLOMN-DNA-01_S6_L001_R1_001.fastq.gz	NDcollection	10010515-ND-VAR-STLOMN-DNA-01_S6_L001_R1_001.fastq.gz	NA	10010515	Healthy	male	62	NA	1.41295	TRUE	NA	NA	NA	NA	NA	NA	NA	NA	NA	NA	NA	NA	NA	NA	NA	NA	NA	NA	NA
Parvimonas	10010520_ND_VAR_STLOMN_DNA_01	1	NDcollection/10010520-ND-VAR-STLOMN-DNA-01_S7_L001_R1_001.fastq.gz	NDcollection	10010520-ND-VAR-STLOMN-DNA-01_S7_L001_R1_001.fastq.gz	NA	10010520	Healthy	male	66	NA	1.23956	TRUE	NA	NA	NA	NA	NA	NA	NA	NA	NA	NA	NA	NA	NA	NA	NA	NA	NA	NA	NA
Parvimonas	10010522_ND_VAR_STLOMN_DNA_01	1	NDcollection/10010522-ND-VAR-STLOMN-DNA-01_S8_L001_R1_001.fastq.gz	NDcollection	10010522-ND-VAR-STLOMN-DNA-01_S8_L001_R1_001.fastq.gz	NA	10010522	Healthy	male	60	NA	0.971444	TRUE	NA	NA	NA	NA	NA	NA	NA	NA	NA	NA	NA	NA	NA	NA	NA	NA	NA	NA	NA
Parvimonas	10010523_ND_VAR_STLOMN_DNA_01	1	NDcollection/10010523-ND-VAR-STLOMN-DNA-01_S9_L001_R1_001.fastq.gz	NDcollection	10010523-ND-VAR-STLOMN-DNA-01_S9_L001_R1_001.fastq.gz	NA	10010523	Healthy	female	55	NA	0.87888	TRUE	NA	NA	NA	NA	NA	NA	NA	NA	NA	NA	NA	NA	NA	NA	NA	NA	NA	NA	NA
Parvimonas	10010600_ND_VAR_STLOMN_DNA_01	1	NDcollection/10010600-ND-VAR-STLOMN-DNA-01_S10_L001_R1_001.fastq.gz	NDcollection	10010600-ND-VAR-STLOMN-DNA-01_S10_L001_R1_001.fastq.gz	NA	10010600	Healthy	female	75	NA	0.387335	TRUE	NA	NA	NA	NA	NA	NA	NA	NA	NA	NA	NA	NA	NA	NA	NA	NA	NA	NA	NA
Parvimonas	10010676_ND_VAR_STLOMN_DNA_01	1	NDcollection/10010676-ND-VAR-STLOMN-DNA-01_S11_L001_R1_001.fastq.gz	NDcollection	10010676-ND-VAR-STLOMN-DNA-01_S11_L001_R1_001.fastq.gz	NA	10010676	Healthy	male	68	NA	1.22478	TRUE	NA	NA	NA	NA	NA	NA	NA	NA	NA	NA	NA	NA	NA	NA	NA	NA	NA	NA	NA
Parvimonas	10010682_ND_VAR_STLOMN_DNA_01	1	NDcollection/10010682-ND-VAR-STLOMN-DNA-01_S12_L001_R1_001.fastq.gz	NDcollection	10010682-ND-VAR-STLOMN-DNA-01_S12_L001_R1_001.fastq.gz	NA	10010682	Healthy	male	52	NA	0.86503	TRUE	NA	NA	NA	NA	NA	NA	NA	NA	NA	NA	NA	NA	NA	NA	NA	NA	NA	NA	NA
Parvimonas	10010688_ND_VAR_STLOMN_DNA_01	1	NDcollection/10010688-ND-VAR-STLOMN-DNA-01_S1_L001_R1_001.fastq.gz	NDcollection	10010688-ND-VAR-STLOMN-DNA-01_S1_L001_R1_001.fastq.gz	NA	10010688	Healthy	male	60	NA	0.731757	TRUE	NA	NA	NA	NA	NA	NA	NA	NA	NA	NA	NA	NA	NA	NA	NA	NA	NA	NA	NA
Parvimonas	10011899_ND_VAR_STLOMN_DNA_01	1	NDcollection/10011899-ND-VAR-STLOMN-DNA-01_S2_L001_R1_001.fastq.gz	NDcollection	10011899-ND-VAR-STLOMN-DNA-01_S2_L001_R1_001.fastq.gz	NA	10011899	Healthy	male	65	NA	0.597333	TRUE	NA	NA	NA	NA	NA	NA	NA	NA	NA	NA	NA	NA	NA	NA	NA	NA	NA	NA	NA
Parvimonas	10011901_ND_VAR_STLOMN_DNA_01	1	NDcollection/10011901-ND-VAR-STLOMN-DNA-01_S3_L001_R1_001.fastq.gz	NDcollection	10011901-ND-VAR-STLOMN-DNA-01_S3_L001_R1_001.fastq.gz	NA	10011901	Healthy	male	62	NA	0.63922	TRUE	NA	NA	NA	NA	NA	NA	NA	NA	NA	NA	NA	NA	NA	NA	NA	NA	NA	NA	NA
Parvimonas	10012005_ND_VAR_STLOMN_DNA_01	1	NDcollection/10012005-ND-VAR-STLOMN-DNA-01_S13_L001_R1_001.fastq.gz	NDcollection	10012005-ND-VAR-STLOMN-DNA-01_S13_L001_R1_001.fastq.gz	NA	10012005	Healthy	male	78	NA	0.335543	TRUE	NA	NA	NA	NA	NA	NA	NA	NA	NA	NA	NA	NA	NA	NA	NA	NA	NA	NA	NA
Parvimonas	10012178_ND_VAR_STLOMN_DNA_01	1	NDcollection/10012178-ND-VAR-STLOMN-DNA-01_S14_L001_R1_001.fastq.gz	NDcollection	10012178-ND-VAR-STLOMN-DNA-01_S14_L001_R1_001.fastq.gz	NA	10012178	Healthy	male	51	NA	0.826474	TRUE	NA	NA	NA	NA	NA	NA	NA	NA	NA	NA	NA	NA	NA	NA	NA	NA	NA	NA	NA
Parvimonas	10012355_ND_VAR_STLOMN_DNA_01	1	NDcollection/10012355-ND-VAR-STLOMN-DNA-01_S15_L001_R1_001.fastq.gz	NDcollection	10012355-ND-VAR-STLOMN-DNA-01_S15_L001_R1_001.fastq.gz	NA	10012355	Healthy	female	52	NA	1.53028	TRUE	NA	NA	NA	NA	NA	NA	NA	NA	NA	NA	NA	NA	NA	NA	NA	NA	NA	NA	NA
Parvimonas	10012358_ND_VAR_STLOMN_DNA_01	1	NDcollection/10012358-ND-VAR-STLOMN-DNA-01_S16_L001_R1_001.fastq.gz	NDcollection	10012358-ND-VAR-STLOMN-DNA-01_S16_L001_R1_001.fastq.gz	NA	10012358	Healthy	male	55	NA	2.22232	TRUE	NA	NA	NA	NA	NA	NA	NA	NA	NA	NA	NA	NA	NA	NA	NA	NA	NA	NA	NA
Parvimonas	10012359_ND_VAR_STLOMN_DNA_01	1	NDcollection/10012359-ND-VAR-STLOMN-DNA-01_S4_L001_R1_001.fastq.gz	NDcollection	10012359-ND-VAR-STLOMN-DNA-01_S4_L001_R1_001.fastq.gz	NA	10012359	Healthy	female	62	NA	0.459441	TRUE	NA	NA	NA	NA	NA	NA	NA	NA	NA	NA	NA	NA	NA	NA	NA	NA	NA	NA	NA
Parvimonas	10012367_ND_VAR_STLOMN_DNA_01	1	NDcollection/10012367-ND-VAR-STLOMN-DNA-01_S6_L001_R1_001.fastq.gz	NDcollection	10012367-ND-VAR-STLOMN-DNA-01_S6_L001_R1_001.fastq.gz	NA	10012367	Healthy	female	56	NA	0.832868	TRUE	NA	NA	NA	NA	NA	NA	NA	NA	NA	NA	NA	NA	NA	NA	NA	NA	NA	NA	NA
Parvimonas	10012371_ND_VAR_STLOMN_DNA_01	1	NDcollection/10012371-ND-VAR-STLOMN-DNA-01_S7_L001_R1_001.fastq.gz	NDcollection	10012371-ND-VAR-STLOMN-DNA-01_S7_L001_R1_001.fastq.gz	NA	10012371	Healthy	female	59	NA	0.58185	TRUE	NA	NA	NA	NA	NA	NA	NA	NA	NA	NA	NA	NA	NA	NA	NA	NA	NA	NA	NA
Parvimonas	10012405_ND_VAR_STLOMN_DNA_01	1	NDcollection/10012405-ND-VAR-STLOMN-DNA-01_S17_L001_R1_001.fastq.gz	NDcollection	10012405-ND-VAR-STLOMN-DNA-01_S17_L001_R1_001.fastq.gz	NA	10012405	Healthy	male	63	NA	3.67282	TRUE	NA	NA	NA	NA	NA	NA	NA	NA	NA	NA	NA	NA	NA	NA	NA	NA	NA	NA	NA
Parvimonas	10012409_ND_VAR_STLOMN_DNA_01	1	NDcollection/10012409-ND-VAR-STLOMN-DNA-01_S12_L001_R1_001.fastq.gz	NDcollection	10012409-ND-VAR-STLOMN-DNA-01_S12_L001_R1_001.fastq.gz	NA	10012409	Healthy	male	71	NA	0.621381	TRUE	NA	NA	NA	NA	NA	NA	NA	NA	NA	NA	NA	NA	NA	NA	NA	NA	NA	NA	NA
Parvimonas	10012417_ND_VAR_STLOMN_DNA_01	1	NDcollection/10012417-ND-VAR-STLOMN-DNA-01_S38_L001_R1_001.fastq.gz	NDcollection	10012417-ND-VAR-STLOMN-DNA-01_S38_L001_R1_001.fastq.gz	NA	10012417	Healthy	female	62	NA	2.39102	TRUE	NA	NA	NA	NA	NA	NA	NA	NA	NA	NA	NA	NA	NA	NA	NA	NA	NA	NA	NA
Parvimonas	10012632_ND_VAR_STLOMN_DNA_01	1	NDcollection/10012632-ND-VAR-STLOMN-DNA-01_S18_L001_R1_001.fastq.gz	NDcollection	10012632-ND-VAR-STLOMN-DNA-01_S18_L001_R1_001.fastq.gz	NA	10012632	Healthy	male	60	NA	1.41622	TRUE	NA	NA	NA	NA	NA	NA	NA	NA	NA	NA	NA	NA	NA	NA	NA	NA	NA	NA	NA
Parvimonas	10012633_ND_VAR_STLOMN_DNA_01	1	NDcollection/10012633-ND-VAR-STLOMN-DNA-01_S41_L001_R1_001.fastq.gz	NDcollection	10012633-ND-VAR-STLOMN-DNA-01_S41_L001_R1_001.fastq.gz	NA	10012633	Healthy	female	71	NA	1.24519	TRUE	NA	NA	NA	NA	NA	NA	NA	NA	NA	NA	NA	NA	NA	NA	NA	NA	NA	NA	NA
Parvimonas	10012634_ND_VAR_STLOMN_DNA_01	1	NDcollection/10012634-ND-VAR-STLOMN-DNA-01_S19_L001_R1_001.fastq.gz	NDcollection	10012634-ND-VAR-STLOMN-DNA-01_S19_L001_R1_001.fastq.gz	NA	10012634	Healthy	male	50	NA	0.998901	TRUE	NA	NA	NA	NA	NA	NA	NA	NA	NA	NA	NA	NA	NA	NA	NA	NA	NA	NA	NA
Parvimonas	10012635_ND_VAR_STLOMN_DNA_01	1	NDcollection/10012635-ND-VAR-STLOMN-DNA-01_S20_L001_R1_001.fastq.gz	NDcollection	10012635-ND-VAR-STLOMN-DNA-01_S20_L001_R1_001.fastq.gz	NA	10012635	Healthy	male	59	NA	1.40615	TRUE	NA	NA	NA	NA	NA	NA	NA	NA	NA	NA	NA	NA	NA	NA	NA	NA	NA	NA	NA
Parvimonas	10012636_ND_VAR_STLOMN_DNA_01	1	NDcollection/10012636-ND-VAR-STLOMN-DNA-01_S21_L001_R1_001.fastq.gz	NDcollection	10012636-ND-VAR-STLOMN-DNA-01_S21_L001_R1_001.fastq.gz	NA	10012636	Healthy	female	54	NA	2.75074	TRUE	NA	NA	NA	NA	NA	NA	NA	NA	NA	NA	NA	NA	NA	NA	NA	NA	NA	NA	NA
Parvimonas	10012637_ND_VAR_STLOMN_DNA_01	1	NDcollection/10012637-ND-VAR-STLOMN-DNA-01_S22_L001_R1_001.fastq.gz	NDcollection	10012637-ND-VAR-STLOMN-DNA-01_S22_L001_R1_001.fastq.gz	NA	10012637	Healthy	female	66	NA	0.904959	TRUE	NA	NA	NA	NA	NA	NA	NA	NA	NA	NA	NA	NA	NA	NA	NA	NA	NA	NA	NA
Parvimonas	10012639_ND_VAR_STLOMN_DNA_01	1	NDcollection/10012639-ND-VAR-STLOMN-DNA-01_S42_L001_R1_001.fastq.gz	NDcollection	10012639-ND-VAR-STLOMN-DNA-01_S42_L001_R1_001.fastq.gz	NA	10012639	Healthy	male	77	NA	1.29133	TRUE	NA	NA	NA	NA	NA	NA	NA	NA	NA	NA	NA	NA	NA	NA	NA	NA	NA	NA	NA
Parvimonas	10012640_ND_VAR_STLOMN_DNA_01	1	NDcollection/10012640-ND-VAR-STLOMN-DNA-01_S23_L001_R1_001.fastq.gz	NDcollection	10012640-ND-VAR-STLOMN-DNA-01_S23_L001_R1_001.fastq.gz	NA	10012640	Healthy	female	68	NA	0.726395	TRUE	NA	NA	NA	NA	NA	NA	NA	NA	NA	NA	NA	NA	NA	NA	NA	NA	NA	NA	NA
Parvimonas	10012642_ND_VAR_STLOMN_DNA_01	1	NDcollection/10012642-ND-VAR-STLOMN-DNA-01_S57_L001_R1_001.fastq.gz	NDcollection	10012642-ND-VAR-STLOMN-DNA-01_S57_L001_R1_001.fastq.gz	NA	10012642	Healthy	male	73	NA	1.11205	TRUE	NA	NA	NA	NA	NA	NA	NA	NA	NA	NA	NA	NA	NA	NA	NA	NA	NA	NA	NA
Parvimonas	10012643_ND_VAR_STLOMN_DNA_01	1	NDcollection/10012643-ND-VAR-STLOMN-DNA-01_S24_L001_R1_001.fastq.gz	NDcollection	10012643-ND-VAR-STLOMN-DNA-01_S24_L001_R1_001.fastq.gz	NA	10012643	Healthy	male	65	NA	0.498615	TRUE	NA	NA	NA	NA	NA	NA	NA	NA	NA	NA	NA	NA	NA	NA	NA	NA	NA	NA	NA
Parvimonas	10012644_ND_VAR_STLOMN_DNA_01	1	NDcollection/10012644-ND-VAR-STLOMN-DNA-01_S58_L001_R1_001.fastq.gz	NDcollection	10012644-ND-VAR-STLOMN-DNA-01_S58_L001_R1_001.fastq.gz	NA	10012644	Healthy	female	58	NA	1.12102	TRUE	NA	NA	NA	NA	NA	NA	NA	NA	NA	NA	NA	NA	NA	NA	NA	NA	NA	NA	NA
Parvimonas	10012645_ND_VAR_STLOMN_DNA_01	1	NDcollection/10012645-ND-VAR-STLOMN-DNA-01_S59_L001_R1_001.fastq.gz	NDcollection	10012645-ND-VAR-STLOMN-DNA-01_S59_L001_R1_001.fastq.gz	NA	10012645	Healthy	female	58	NA	0.73493	TRUE	NA	NA	NA	NA	NA	NA	NA	NA	NA	NA	NA	NA	NA	NA	NA	NA	NA	NA	NA
Parvimonas	10012646_ND_VAR_STLOMN_DNA_01	1	NDcollection/10012646-ND-VAR-STLOMN-DNA-01_S25_L001_R1_001.fastq.gz	NDcollection	10012646-ND-VAR-STLOMN-DNA-01_S25_L001_R1_001.fastq.gz	NA	10012646	Healthy	male	68	NA	1.20585	TRUE	NA	NA	NA	NA	NA	NA	NA	NA	NA	NA	NA	NA	NA	NA	NA	NA	NA	NA	NA
Parvimonas	10012647_ND_VAR_STLOMN_DNA_01	1	NDcollection/10012647-ND-VAR-STLOMN-DNA-01_S26_L001_R1_001.fastq.gz	NDcollection	10012647-ND-VAR-STLOMN-DNA-01_S26_L001_R1_001.fastq.gz	NA	10012647	Healthy	male	65	NA	1.14423	TRUE	NA	NA	NA	NA	NA	NA	NA	NA	NA	NA	NA	NA	NA	NA	NA	NA	NA	NA	NA
Parvimonas	10012648_ND_VAR_STLOMN_DNA_01	1	NDcollection/10012648-ND-VAR-STLOMN-DNA-01_S60_L001_R1_001.fastq.gz	NDcollection	10012648-ND-VAR-STLOMN-DNA-01_S60_L001_R1_001.fastq.gz	NA	10012648	Healthy	male	64	NA	0.889418	TRUE	NA	NA	NA	NA	NA	NA	NA	NA	NA	NA	NA	NA	NA	NA	NA	NA	NA	NA	NA
Parvimonas	10013271_ND_VAR_STLOMN_DNA_01	1	NDcollection/10013271-ND-VAR-STLOMN-DNA-01_S27_L001_R1_001.fastq.gz	NDcollection	10013271-ND-VAR-STLOMN-DNA-01_S27_L001_R1_001.fastq.gz	NA	10013271	Healthy	male	52	Progressive Supranuclear Palsy	1.23705	TRUE	NA	NA	NA	NA	NA	NA	NA	NA	NA	NA	NA	NA	NA	NA	NA	NA	NA	NA	NA
Parvimonas	10013280_ND_VAR_STLOMN_DNA_01	1	NDcollection/10013280-ND-VAR-STLOMN-DNA-01_S28_L001_R1_001.fastq.gz	NDcollection	10013280-ND-VAR-STLOMN-DNA-01_S28_L001_R1_001.fastq.gz	NA	10013280	Healthy	male	52	Parkinson's Disease	2.03436	TRUE	NA	NA	NA	NA	NA	NA	NA	NA	NA	NA	NA	NA	NA	NA	NA	NA	NA	NA	NA
Parvimonas	10013287_ND_VAR_STLOMN_DNA_01	1	NDcollection/10013287-ND-VAR-STLOMN-DNA-01_S29_L001_R1_001.fastq.gz	NDcollection	10013287-ND-VAR-STLOMN-DNA-01_S29_L001_R1_001.fastq.gz	NA	10013287	Healthy	female	56	NA	2.60646	TRUE	NA	NA	NA	NA	NA	NA	NA	NA	NA	NA	NA	NA	NA	NA	NA	NA	NA	NA	NA
Parvimonas	10013721_ND_VAR_STLOMN_DNA_01	1	NDcollection/10013721-ND-VAR-STLOMN-DNA-01_S30_L001_R1_001.fastq.gz	NDcollection	10013721-ND-VAR-STLOMN-DNA-01_S30_L001_R1_001.fastq.gz	NA	10013721	Healthy	male	54	NA	1.21654	TRUE	NA	NA	NA	NA	NA	NA	NA	NA	NA	NA	NA	NA	NA	NA	NA	NA	NA	NA	NA
Peptostreptococcus	314196_SOCS_CHL_STL_DNA	13.2761	20170201 - SOCS STL Samples/314196_S37_L001_R1_001.fastq.gz	20170201 - SOCS STL Samples	314196_S37_L001_R1_001.fastq.gz	1	314196	Cancer	male	72	adenocarcinoma ascending colon well differentiated	0.89605	TRUE	1	4	0//0.5	314196_SOCS_CHL_STL_DNA//786207_SOCS_CHL_STL_DNA	no//no	222	0	222	1	2011	withdrew consent	1	surgery	ascending colon	G1	t2	n0	mx	NA
Peptostreptococcus	314132_SOCS_CHL_STL_DNA	1	20170201 - SOCS STL Samples/314132_S35_L001_R1_001.fastq.gz	20170201 - SOCS STL Samples	314132_S35_L001_R1_001.fastq.gz	2	314132	Cancer	male	65	colon adenocarcinoma sigmoid well differentiated	1.21729	TRUE	1	2	0	314132_SOCS_CHL_STL_DNA	no	1316	0	1316	0	2011	not_applicable	7	surgery	sigmoid colon	G1	t3	n0	m0	2a
Peptostreptococcus	314164_SOCS_CHL_STL_DNA	1	20170201 - SOCS STL Samples/314164_S36_L001_R1_001.fastq.gz	20170201 - SOCS STL Samples	314164_S36_L001_R1_001.fastq.gz	3	314164	Cancer	male	80	adenocarcinome moyen differencie du transverse	1.29328	TRUE	1	2	0	314164_SOCS_CHL_STL_DNA	no	215	0	NA	NA	2011	lost at follow-up	1	surgery	transverse colon	G2	t3	n0	mx	NA
[truncated: 112 more rows]

## Sheet: fig_1b_annotation
bcr_patient_barcode	tissue_definition	score_type
[truncated: 100 more rows]

[truncated: 4 more sheets: fig_1b_mtx, fig_1b_violin, fig_1c, fig_1d]
