# Supplementary material for: The gut microbial metabolite formate exacerbates colorectal cancer progression
Source: Nat Metab. 2022 Apr 18;4(4):458–75. doi: 10.1038/s42255-022-00558-0 (PMC9046088; doi:10.1038/s42255-022-00558-0)
Supplement: Source Data Fig. 2 — Numerical source data. [file 42255_2022_558_MOESM4_ESM.xls]

## Sheet: fig_2b
© 2000-2021 QIAGEN. All rights reserved.
Ingenuity Canonical Pathways	-log(p-value)	Ratio	z-score	Molecules
Hepatic Fibrosis Signaling Pathway	6.34	0.121	3.452	ARAF,BAMBI,CCDC88A,CEBPB,COL1A1,CREBBP,FNBP1,FZD4,GLI1,GLI2,HNF1A,IL1A,IL1R1,IL1RAP,IL33,KLF9,MAPK12,NFKB1,NOX1,PGF,PIK3CD,PLCG2,PRKAG2,PRKAR1B,PRKCA,RHOD,RHOF,RHOQ,RHOV,RND1,RND3,SERPINE1,SNAI1,TGFB2,TLR4,TNFRSF1B,WNT4,WNT7B
HMGB1 Signaling	5.11	0.149	2.138	CLCF1,FNBP1,IL15,IL1A,IL1R1,IL33,KAT6B,MAPK12,NFKB1,PIK3CD,RHOD,RHOF,RHOQ,RHOV,RND1,RND3,SERPINE1,TGFB2,TLR4,TNFRSF1B,TNFSF9
Osteoarthritis Pathway	4.31	0.126	1.789	CASP9,CEBPB,CREBBP,DKK1,EPAS1,FN1,FZD4,GLI1,GLI2,HNF1A,IHH,IL1R1,IL1RAP,NFKB1,PGF,PPARGC1A,PRKAB2,PRKAG2,RUNX2,SDC4,SPHK1,TLR4,TNFRSF1B
Hepatic Cholestasis	3.87	0.127	#NUM!	ADCY9,CD14,CLCF1,HNF1A,IL15,IL1A,IL1R1,IL1RAP,IL33,MAP4K2,MAPK12,NFKB1,PPRC1,PRKAG2,PRKAR1B,PRKCA,TGFB2,TLR4,TNFRSF1B,TNFSF9
Endocannabinoid Cancer Inhibition Pathway	3.8	0.137	1.698	ADCY9,AKT1S1,ATF3,CASP9,CCND3,CDKN1A,CREBBP,DDIT3,GNAL,HNF1A,NSMAF,PGF,PIK3CD,PRKAB2,PRKAG2,PRKAR1B,SMPD1
Pyrimidine Ribonucleotides De Novo Biosynthesis	3.74	0.242	0.707	AK1,AK7,CAD,CTPS1,ENTPD1,ENTPD2,NUDT15,PCK1
Hepatic Fibrosis / Hepatic Stellate Cell Activation	3.67	0.126	#NUM!	BAMBI,CD14,COL1A1,COL6A1,CSF1,CYP2E1,FN1,IFNAR2,IL10RA,IL1A,IL1R1,IL1RAP,NFKB1,PGF,SERPINE1,TGFB2,TIMP2,TLR4,TNFRSF1B
Molecular Mechanisms of Cancer	3.61	0.0971	#NUM!	ADCY9,BAK1,BIRC3,BMP8B,CASP9,CCND3,CDKN1A,CDKN2B,CDKN2D,CREBBP,FNBP1,FZD4,GLI1,GNAL,IHH,JAK3,MAPK12,NFKB1,PIK3CD,PLCB2,PRKAG2,PRKAR1B,PRKCA,RHOD,RHOF,RHOQ,RHOV,RND1,RND3,TGFB2,TP53,WNT4,WNT7B
Sphingosine-1-phosphate Signaling	3.61	0.149	2.496	ADCY9,CASP9,FNBP1,PIK3CD,PLCB2,PLCG2,RHOD,RHOF,RHOQ,RHOV,RND1,RND3,SMPD1,SPHK1
AMPK Signaling	3.6	0.118	0.535	ACACB,ADRA2A,ADRB1,ADRB2,AK1,AK7,AKT1S1,CDKN1A,CREBBP,DPF1,EPM2A,MAPK12,PFKFB3,PIK3CD,PPARGC1A,PPM1K,PRKAB2,PRKAG2,PRKAR1B,SLC2A4,SMARCD3
Colorectal Cancer Metastasis Signaling	3.6	0.111	2.132	ADCY9,CASP9,FNBP1,FZD4,HNF1A,JAK3,MAPK12,MMP24,NFKB1,PGF,PIK3CD,PRKAG2,PRKAR1B,RHOD,RHOF,RHOQ,RHOV,RND1,RND3,TGFB2,TLR4,TP53,WNT4,WNT7B
Phagosome Formation	3.51	0.146	#NUM!	C5AR1,FN1,FNBP1,PIK3CD,PLCB2,PLCG2,PRKCA,RHOD,RHOF,RHOQ,RHOV,RND1,RND3,TLR4
Tec Kinase Signaling	3.39	0.127	2.84	FNBP1,GNAL,JAK3,MAPK12,NFKB1,PIK3CD,PLCG2,PRKCA,RHOD,RHOF,RHOQ,RHOV,RND1,RND3,TLR4,TNFRSF10B,VAV1
Semaphorin Signaling in Neurons	3.31	0.191	#NUM!	DPYSL3,FNBP1,PLXNB1,RHOD,RHOF,RHOQ,RHOV,RND1,RND3
Myc Mediated Apoptosis Signaling	3.31	0.191	1	ADRB1,ADRB2,CASP9,CREBBP,NFKB1,PRKAG2,PRKAR1B,TNFRSF1B,TP53
Germ Cell-Sertoli Cell Junction Signaling	3.17	0.121	#NUM!	FNBP1,KEAP1,MAP3K12,MAPK12,PIK3CD,RAB8B,RHOD,RHOF,RHOQ,RHOV,RND1,RND3,SORBS1,TGFB2,TUBA1B,TUBB2B,TUBB4A
Pyrimidine Ribonucleotides Interconversion	3.14	0.226	1.134	AK1,AK7,CTPS1,ENTPD1,ENTPD2,NUDT15,PCK1
Cardiac Hypertrophy Signaling	3.13	0.109	3.3	ADCY9,ADRA2A,ADRB1,ADRB2,CREBBP,FNBP1,GNAL,MAP3K12,MAPK12,PIK3CD,PLCB2,PLCG2,PRKAG2,PRKAR1B,RHOD,RHOF,RHOQ,RHOV,RND1,RND3,TGFB2
Sumoylation Pathway	3.12	0.14	-1.155	CBX4,CREBBP,FNBP1,MAPK12,MYB,NFKB1,RHOD,RHOF,RHOQ,RHOV,RND1,RND3,TP53
Role of Osteoblasts, Osteoclasts and Chondrocytes in Rheumatoid Arthritis	3.1	0.108	#NUM!	APC2,BIRC3,BMP8B,CASP9,COL1A1,CSF1,CTSK,DKK1,FZD4,HNF1A,IL1A,IL1R1,IL1RAP,IL33,MAPK12,NFKB1,PIK3CD,RUNX2,TNFRSF1B,WNT4,WNT7B
IL-10 Signaling	3.06	0.164	#NUM!	BLVRA,CD14,HMOX1,IL10RA,IL1A,IL1R1,IL1RAP,IL33,MAPK12,NFKB1
eNOS Signaling	2.99	0.125	1.508	ADCY9,AQP1,AQP7,CASP9,CNGA1,HSPA2,HSPA5,LPAR5,PGF,PIK3CD,PLCG2,PRKAB2,PRKAG2,PRKAR1B,PRKCA
p38 MAPK Signaling	2.99	0.135	1.508	CREBBP,DDIT3,DUSP10,IL1A,IL1R1,IL1RAP,IL33,MAPK12,PLA2G2F,RPS6KA2,TGFB2,TNFRSF1B,TP53
Glioma Invasiveness Signaling	2.95	0.159	1.667	FNBP1,PIK3CD,RHOD,RHOF,RHOQ,RHOV,RND1,RND3,TIMP2,TIMP4
Type II Diabetes Mellitus Signaling	2.94	0.128	-0.632	CACNA2D2,CEBPB,MAPK12,NFKB1,NSMAF,PDX1,PIK3CD,PRKAB2,PRKAG2,PRKCA,SLC27A1,SLC2A4,SMPD1,TNFRSF1B
Production of Nitric Oxide and Reactive Oxygen Species in Macrophages	2.9	0.112	2.668	APOD,CREBBP,FNBP1,JAK3,MAP3K12,MAPK12,NFKB1,PIK3CD,PLCG2,PRKCA,RHOD,RHOF,RHOQ,RHOV,RND1,RND3,TLR4,TNFRSF1B
Role of Macrophages, Fibroblasts and Endothelial Cells in Rheumatoid Arthritis	2.75	0.0951	#NUM!	APC2,C5AR1,CEBPB,CEBPD,CREBBP,CSF1,DKK1,FN1,FZD4,HNF1A,IL15,IL1A,IL1R1,IL1RAP,IL33,NFKB1,PGF,PIK3CD,PLCB2,PLCG2,PRKCA,TLR4,TNFRSF1B,WNT4,WNT7B
Apelin Pancreas Signaling Pathway	2.73	0.194	1.134	DDIT3,MAPK12,NFKB1,PIK3CD,PRKAB2,PRKAG2,PRKAR1B
GADD45 Signaling	2.68	0.263	#NUM!	CCND3,CDKN1A,GADD45A,GADD45B,TP53
Antioxidant Action of Vitamin C	2.62	0.136	-2.121	GLRX,HMOX1,MAPK12,NFKB1,PLA2G2F,PLAAT4,PLB1,PLCB2,PLCG2,SLC23A2,SLC2A4
PPARα/RXRα Activation	2.62	0.108	0.535	ADCY9,CREBBP,GK,HELZ2,IL1R1,IL1RAP,NCOA3,NFKB1,PLCB2,PLCG2,PPARGC1A,PRKAB2,PRKAG2,PRKAR1B,PRKCA,SLC27A1,TGFB2
Basal Cell Carcinoma Signaling	2.58	0.153	0.447	APC2,BMP8B,FZD4,GLI1,GLI2,HNF1A,TP53,WNT4,WNT7B
IL-8 Signaling	2.58	0.105	3	ARAF,CCND3,CXCL1,FNBP1,HMOX1,MAPK12,NFKB1,NOX1,PGF,PIK3CD,PLCB2,PRKCA,RHOD,RHOF,RHOQ,RHOV,RND1,RND3
LPS/IL-1 Mediated Inhibition of RXR Function	2.52	0.103	0.707	ABCB9,ABCG1,ALAS1,ALDH16A1,ALDH1A3,ALDH3B2,CD14,CHST11,CHST4,HS3ST1,IL1A,IL1R1,IL1RAP,IL33,PPARGC1A,SLC27A1,TLR4,TNFRSF1B
Axonal Guidance Signaling	2.5	0.0842	#NUM!	ADAMTS7,BAIAP2,BMP8B,EFNA1,EFNA3,EFNB2,FZD4,GLI1,GLI2,GNAL,MMP24,PGF,PIK3CD,PLCB2,PLCG2,PLXNB1,PRKAG2,PRKAR1B,PRKCA,RHOD,RND1,ROBO2,SEMA3F,SEMA4C,SEMA4F,SEMA6C,TUBA1B,TUBB2B,TUBB4A,UNC5A,WNT4,WNT7B
Granzyme A Signaling	2.5	0.308	#NUM!	CREBBP,H1-0,H1-10,H1-2
Role of Pattern Recognition Receptors in Recognition of Bacteria and Viruses	2.45	0.114	1.414	C5AR1,CLCF1,IL15,IL1A,IL33,IRF7,MAPK12,NFKB1,PIK3CD,PLCG2,PRKCA,TGFB2,TLR4,TNFSF9
LXR/RXR Activation	2.39	0.121	-0.632	ABCG1,APOD,CD14,CYP51A1,IL1A,IL1R1,IL1RAP,IL33,MLXIPL,NFKB1,TLR4,TNFRSF1B
Phototransduction Pathway	2.38	0.227	#NUM!	CNGA1,PDE6D,PRKAG2,PRKAR1B,RGS9
Apelin Cardiac Fibroblast Signaling Pathway	2.38	0.227	-0.447	PRKAB2,PRKAG2,SERPINE1,SPHK1,TGFB2
MIF Regulation of Innate Immunity	2.33	0.188	0.816	CD14,MAPK12,NFKB1,PLA2G2F,TLR4,TP53
Pancreatic Adenocarcinoma Signaling	2.32	0.119	1.265	CASP9,CDKN1A,CDKN2B,CYP2E1,HMOX1,JAK3,MAPK12,NFKB1,PGF,PIK3CD,TGFB2,TP53
Corticotropin Releasing Hormone Signaling	2.29	0.118	2.111	ADCY9,CACNA2D2,CREBBP,CTH,GLI1,GLI2,MAPK12,NR4A1,PLCG2,PRKAG2,PRKAR1B,PRKCA
Aryl Hydrocarbon Receptor Signaling	2.23	0.108	0.333	AHR,ALDH16A1,ALDH1A3,ALDH3B2,CCND3,CDKN1A,CYP1A1,IL1A,NCOA3,NFKB1,NQO2,TGFB2,TGM2,TP53
Cholecystokinin/Gastrin-mediated Signaling	2.22	0.115	2.714	FNBP1,IL1A,IL33,MAPK12,PLCB2,PRKCA,RHOD,RHOF,RHOQ,RHOV,RND1,RND3
GPCR-Mediated Nutrient Sensing in Enteroendocrine Cells	2.21	0.127	1.265	ADCY9,CACNA2D2,FFAR2,LPAR5,PLCB2,PLCG2,PRKAG2,PRKAR1B,PRKCA,TRPM5
Glioblastoma Multiforme Signaling	2.19	0.103	3.207	CDKN1A,FNBP1,FZD4,PIK3CD,PLCB2,PLCG2,RHOD,RHOF,RHOQ,RHOV,RND1,RND3,TP53,WNT4,WNT7B
Pyrimidine Deoxyribonucleotides De Novo Biosynthesis I	2.05	0.235	1	AK1,AK7,PCK1,TYMS
Apelin Muscle Signaling Pathway	2.05	0.235	2	PPARGC1A,PRKAB2,PRKAG2,SLC2A4
Gαq Signaling	2.03	0.102	2.887	EPM2A,FNBP1,HMOX1,NFKB1,PIK3CD,PLCB2,PLCG2,PRKCA,RHOD,RHOF,RHOQ,RHOV,RND1,RND3
GPCR-Mediated Integration of Enteroendocrine Signaling Exemplified by an L Cell	2	0.133	0.707	ADCY9,ADRB1,ADRB2,GIPR,PLCB2,PLCG2,PRKAG2,PRKAR1B
Wnt/Ca+ pathway	1.96	0.143	1.134	CREBBP,FZD4,NFKB1,PDE6D,PLCB2,PLCG2,PRKCA
Adrenomedullin signaling pathway	1.96	0.0974	1.604	ADCY9,ARAF,CEBPB,CTH,IL1A,IL33,KCNN2,KCNN4,MAPK12,NFKB1,PIK3CD,PLCB2,PLCG2,PRKAG2,PRKAR1B
PFKFB4 Signaling Pathway	1.95	0.158	0.816	CREBBP,NCOA3,PRKAG2,PRKAR1B,TGFB2,TP53
VDR/RXR Activation	1.93	0.122	-0.378	CD14,CDKN1A,CEBPB,GADD45A,HSD17B2,NCOA3,PRKCA,RUNX2,TGFB2
Actin Nucleation by ARP-WASP Complex	1.91	0.129	2.646	BAIAP2,FNBP1,RHOD,RHOF,RHOQ,RHOV,RND1,RND3
Endothelin-1 Signaling	1.9	0.0986	2.673	ADCY9,ARAF,CASP9,GNAL,HMOX1,MAPK12,PIK3CD,PLA2G2F,PLAAT4,PLB1,PLCB2,PLCG2,PRKCA,PTGS1
iNOS Signaling	1.9	0.154	0	CD14,CREBBP,JAK3,MAPK12,NFKB1,TLR4
IL-1 Signaling	1.89	0.12	1.134	ADCY9,GNAL,IL1A,IL1R1,IL1RAP,MAPK12,NFKB1,PRKAG2,PRKAR1B
White Adipose Tissue Browning Pathway	1.89	0.114	1.265	ADCY9,CACNA2D2,CEBPB,CREBBP,LDHD,MAPK12,PPARGC1A,PRKAB2,PRKAG2,PRKAR1B
Thrombin Signaling	1.87	0.093	2.673	ADCY9,FNBP1,GATA2,GNAL,MAPK12,NFKB1,PIK3CD,PLCB2,PLCG2,PRKCA,RHOD,RHOF,RHOQ,RHOV,RND1,RND3
Heme Degradation	1.85	0.5	#NUM!	BLVRA,HMOX1
α-tocopherol Degradation	1.85	0.5	#NUM!	CYP4F12,CYP4F2
ILK Signaling	1.84	0.0943	2.138	CREBBP,FN1,FNBP1,ITGB4,MAPK12,NFKB1,PGF,PIK3CD,RHOD,RHOF,RHOQ,RHOV,RND1,RND3,SNAI1
Phospholipases	1.8	0.146	2.449	HMOX1,PLA2G2F,PLAAT4,PLB1,PLCB2,PLCG2
Cardiac Hypertrophy Signaling (Enhanced)	1.79	0.0761	3.922	ADCY9,ADRA2A,ADRB1,ADRB2,CLCF1,FZD4,GDPD1,IL10RA,IL11RA,IL15,IL17RD,IL1A,IL1R1,IL20RB,IL33,MAP3K12,MAPK12,NFKB1,PDE6D,PIK3CD,PLCB2,PLCG2,PRKAG2,PRKAR1B,PRKCA,TGFB2,TNFRSF1B,TNFSF9,WNT4,WNT7B
Endoplasmic Reticulum Stress Pathway	1.79	0.2	2	CASP9,DDIT3,HSPA5,TAOK3
Xenobiotic Metabolism Signaling	1.79	0.086	#NUM!	AHR,ALDH16A1,ALDH1A3,ALDH3B2,CHST11,CHST4,CREBBP,CYP1A1,HMOX1,HS3ST1,IL1A,KEAP1,MAP3K12,MAPK12,NFKB1,NQO2,PIK3CD,PPARGC1A,PRKCA
Bupropion Degradation	1.71	0.19	1	CYP1A1,CYP2E1,CYP51A1,POR
CXCR4 Signaling	1.7	0.0956	2.714	ADCY9,FNBP1,GNAL,MAPK12,PIK3CD,PLCB2,PRKCA,RHOD,RHOF,RHOQ,RHOV,RND1,RND3
Signaling by Rho Family GTPases	1.7	0.0872	2.84	BAIAP2,FNBP1,GNAL,MAP3K12,MAPK12,NFKB1,NOX1,PIK3CD,RHOD,RHOF,RHOQ,RHOV,RND1,RND3,SEPTIN3,SEPTIN6,SLC9A1
mTOR Signaling	1.68	0.0884	1.941	AKT1S1,FNBP1,HMOX1,PGF,PIK3CD,PRKAB2,PRKAG2,PRKCA,PRR5L,RHOD,RHOF,RHOQ,RHOV,RND1,RND3,RPS6KA2
IL-17A Signaling in Fibroblasts	1.68	0.156	#NUM!	CEBPB,CEBPD,MAPK12,NFKB1,NFKBIZ
Estrogen Biosynthesis	1.68	0.156	0.447	CYP1A1,CYP2E1,CYP51A1,HSD17B2,POR
Acute Phase Response Signaling	1.67	0.0921	2.496	CEBPB,F8,FN1,HMOX1,HNF1A,IL1A,IL1R1,IL1RAP,IL33,MAPK12,NFKB1,PIK3CD,SERPINE1,TNFRSF1B
Neuropathic Pain Signaling In Dorsal Horn Neurons	1.66	0.11	2.333	GRIN1,KCNN2,KCNN4,PIK3CD,PLCB2,PLCG2,PRKAG2,PRKAR1B,PRKCA
Dendritic Cell Maturation	1.66	0.0942	1.387	COL1A1,CREBBP,FSCN1,IL15,IL1A,IL33,MAPK12,NFKB1,PIK3CD,PLCB2,PLCG2,TLR4,TNFRSF1B
Autophagy	1.66	0.136	#NUM!	ATG9B,CTSK,CTSL,CTSV,MAP1LC3A,MAP1LC3B
IL-17A Signaling in Gastric Cells	1.64	0.182	#NUM!	CCL20,CXCL1,MAPK12,NFKB1
Interferon Signaling	1.63	0.152	2.236	BAK1,IFIT1,IFNAR2,ISG15,TAP1
Induction of Apoptosis by HIV1	1.62	0.123	0.378	BAK1,BIRC3,CASP9,MAPK12,NFKB1,TNFRSF1B,TP53
Factors Promoting Cardiogenesis in Vertebrates	1.62	0.096	2.309	BMP8B,CREBBP,DKK1,FZD4,HNF1A,MAPK12,PLCB2,PLCG2,PRKCA,TGFB2,WNT4,WNT7B
BEX2 Signaling Pathway	1.62	0.114	-0.707	BAK1,CDKN1A,HNF1A,LGALS1,MAP2,MAPK12,NFKB1,PGF
UVA-Induced MAPK Signaling	1.6	0.107	2.236	CASP9,MAPK12,PIK3CD,PLCB2,PLCG2,PRKCA,RPS6KA2,SMPD1,TP53
IL-6 Signaling	1.59	0.0982	1.897	CD14,CEBPB,COL1A1,IL1A,IL1R1,IL1RAP,IL33,MAPK12,NFKB1,PIK3CD,TNFRSF1B
Estrogen Receptor Signaling	1.58	0.0786	1.706	ADCY9,CDKN1A,CREBBP,DLG4,FOXA1,GNAL,JAK3,MMP24,NCOA3,NFKB1,PGF,PIK3CD,PLCB2,PLCG2,PPARGC1A,PRKAB2,PRKAG2,PRKAR1B,PRKCA,RUNX2,SNAI1,TP53
Regulation of Actin-based Motility by Rho	1.55	0.111	2.646	BAIAP2,FNBP1,RHOD,RHOF,RHOQ,RHOV,RND1,RND3
Integrin Signaling	1.54	0.0867	2.309	CAPN5,FNBP1,GRB7,ITGA7,ITGB4,NEDD9,PIK3CD,PLCG2,RHOD,RHOF,RHOQ,RHOV,RND1,RND3,TSPAN4
Sonic Hedgehog Signaling	1.52	0.167	1	GLI1,GLI2,PRKAG2,PRKAR1B
Gap Junction Signaling	1.5	0.0875	#NUM!	ADCY9,ADRB1,CTH,GJB3,GJC2,PIK3CD,PLCB2,PLCG2,PRKAG2,PRKAR1B,PRKCA,TUBA1B,TUBB2B,TUBB4A
TR/RXR Activation	1.49	0.108	#NUM!	ADRB1,KLF9,NCOA3,NRGN,PCK1,PIK3CD,PPARGC1A,SYT12
Apoptosis Signaling	1.48	0.102	0.333	BAK1,BIRC3,CAPN5,CASP9,NFKB1,PLCG2,PRKCA,TNFRSF1B,TP53
Melatonin Signaling	1.48	0.115	1.342	ARAF,PLCB2,PLCG2,PRKAG2,PRKAR1B,PRKCA,SLC2A4
MIF-mediated Glucocorticoid Regulation	1.46	0.16	0	CD14,NFKB1,PLA2G2F,TLR4
Acetone Degradation I (to Methylglyoxal)	1.46	0.16	1	CYP1A1,CYP2E1,CYP51A1,POR
Phospholipase C Signaling	1.46	0.0829	1.941	ADCY9,CREBBP,FNBP1,HMOX1,NFKB1,PLA2G2F,PLCB2,PLCG2,PRKCA,RHOD,RHOF,RHOQ,RHOV,RND1,RND3,TGM2
GABA Receptor Signaling	1.45	0.122	#NUM!	ABAT,ADCY9,CACNA2D2,KCNN2,KCNN4,SLC6A12
nNOS Signaling in Neurons	1.43	0.135	#NUM!	CAPN5,DLG2,DLG4,GRIN1,PRKCA
Endocannabinoid Neuronal Synapse Pathway	1.43	0.1	1	ADCY9,CACNA2D2,GNAL,GRIN1,MAPK12,PLCB2,PLCG2,PRKAG2,PRKAR1B
Cell Cycle: G1/S Checkpoint Regulation	1.41	0.111	0.447	CCND3,CDKN1A,CDKN2B,CDKN2D,CUL1,TGFB2,TP53
Apelin Adipocyte Signaling Pathway	1.41	0.111	1.89	ADCY9,MAPK12,NOX1,PPARGC1A,PRKAB2,PRKAG2,PRKAR1B
Breast Cancer Regulation by Stathmin1	1.41	0.0703	#NUM!	ADGRL1,ADRA2A,ADRB1,ADRB2,C5AR1,CCND3,CELSR2,CREBBP,FFAR2,FZD4,GIPR,GPR155,GPR157,GPR37L1,HCAR1,LPAR5,NFKB1,NTSR1,PGF,PIK3CD,PLCB2,PRKAG2,PRKAR1B,PRKCA,PTAFR,SPDEF,TGFB2,TP53,TUBA1B,TUBB2B,TUBB4A
Unfolded protein response	1.41	0.12	1.633	CEBPB,CEBPD,DDIT3,ERO1B,HSPA2,HSPA5
Sirtuin Signaling Pathway	1.4	0.0779	2.065	ARNTL,ATG9B,EPAS1,GADD45A,GADD45B,H1-0,H1-10,H1-2,LDHD,MAP1LC3A,MAP1LC3B,MAPK12,NFKB1,PCK1,PFKFB3,PPARGC1A,TP53,TUBA1B,ZBTB14
BAG2 Signaling Pathway	1.39	0.132	1.342	CDKN1A,HSPA2,HSPA5,NFKB1,TP53
Glycogen Biosynthesis II (from UDP-D-Glucose)	1.35	0.286	#NUM!	EPM2A,GBE1
Atherosclerosis Signaling	1.3	0.0947	#NUM!	APOD,COL1A1,CSF1,IL1A,IL33,NFKB1,PLA2G2F,PLAAT4,PLB1
TNFR2 Signaling	1.3	0.143	#NUM!	BIRC3,NFKB1,TNFAIP3,TNFRSF1B
Methylglyoxal Degradation VI	1.3	1	#NUM!	LDHD
L-cysteine Degradation II	1.3	1	#NUM!	CTH
Glucocorticoid Receptor Signaling	1.28	0.0737	#NUM!	ADRB2,ANXA1,CDKN1A,CEBPB,CREBBP,DPF1,HSPA2,HSPA5,JAK3,KRT80,MAPK12,NCOA3,NFKB1,PCK1,PIK3CD,PRKAB2,PRKAG2,SERPINE1,SGK1,SMARCD3,TGFB2
Neuroinflammation Signaling Pathway	1.28	0.0763	1	BACE1,BIRC3,CREBBP,GRIN1,HMOX1,IL1R1,IL34,IRF7,JAK3,MAPK12,NFKB1,NOX1,PIK3CD,PLA2G2F,PLCG2,SLC6A12,TGFB2,TLR4
Protein Kinase A Signaling	1.27	0.0728	2.183	ADCY9,AKAP6,CNGA1,CREBBP,DUSP10,EPM2A,GDPD1,H1-0,H1-10,H1-2,HNF1A,IHH,NFKB1,PDE6D,PLCB2,PLCG2,PRKAG2,PRKAR1B,PRKCA,PTPRU,TGFB2,TNNI3
Gustation Pathway	1.27	0.0976	#NUM!	ADCY9,CACNA2D2,GDPD1,PDE6D,PLCB2,PRKAG2,PRKAR1B,TRPM5
Chondroitin Sulfate Biosynthesis (Late Stages)	1.25	0.138	-1	CHST11,CHST4,CSGALNACT2,HS3ST1
NGF Signaling	1.23	0.0918	1	CREBBP,MAP3K12,MAPK12,NFKB1,PIK3CD,PLCG2,RPS6KA2,SMPD1,TP53
Endocannabinoid Developing Neuron Pathway	1.23	0.0918	-0.378	ADCY9,AKT1S1,ARAF,CREBBP,GNAL,MAPK12,PIK3CD,PRKAG2,PRKAR1B
ATM Signaling	1.22	0.0952	0.816	CDKN1A,CREBBP,GADD45A,GADD45B,MAPK12,RAD9A,SMC1A,TP53
Toll-like Receptor Signaling	1.21	0.1	0	CD14,IL1A,IL33,MAPK12,NFKB1,TLR4,TNFAIP3
TNFR1 Signaling	1.2	0.116	0	BIRC3,CASP9,MAP4K2,NFKB1,TNFAIP3
Amyloid Processing	1.2	0.116	#NUM!	BACE1,CAPN5,MAPK12,PRKAG2,PRKAR1B
Cellular Effects of Sildenafil (Viagra)	1.19	0.0941	#NUM!	ADCY9,KCNN2,KCNN4,PLCB2,PLCG2,PRKAG2,PRKAR1B,SLC4A11
FXR/RXR Activation	1.19	0.09	#NUM!	APOD,CREBBP,FOXA1,HNF1A,IL1A,IL33,MAPK12,MLXIPL,PPARGC1A
Renin-Angiotensin Signaling	1.19	0.09	0.707	ADCY9,MAPK12,NFKB1,NOX1,PIK3CD,PLCG2,PRKAG2,PRKAR1B,PRKCA
Apelin Endothelial Signaling Pathway	1.19	0.09	1.667	ADCY9,GNAL,MAPK12,NFKB1,PIK3CD,PLCB2,PRKAB2,PRKAG2,PRKCA
Vitamin-C Transport	1.17	0.158	#NUM!	GLRX,SLC23A2,SLC2A4
UVC-Induced MAPK Signaling	1.16	0.114	0.447	ARAF,MAPK12,PRKCA,SMPD1,TP53
Cyclins and Cell Cycle Regulation	1.15	0.0972	-0.816	CCND3,CDKN1A,CDKN2B,CDKN2D,CUL1,TGFB2,TP53
BMP signaling pathway	1.15	0.0972	0.378	BMP8B,CREBBP,MAPK12,NFKB1,PRKAG2,PRKAR1B,RUNX2
IL-17A Signaling in Airway Cells	1.15	0.103	1	CCL20,CXCL1,JAK3,MAPK12,NFKB1,PIK3CD
Role of PKR in Interferon Induction and Antiviral Response	1.14	0.0882	-0.333	ATF3,CASP9,HSPA2,HSPA5,IFNAR2,MAPK12,NFKB1,TLR4,TP53
Wnt/β-catenin Signaling	1.13	0.0805	-0.632	APC2,CREBBP,DKK1,FZD4,HNF1A,KREMEN1,KREMEN2,SOX8,TGFB2,TP53,WNT4,WNT7B
CD40 Signaling	1.12	0.102	0.447	JAK3,MAPK12,NFKB1,PIK3CD,PTGS1,TNFAIP3
Systemic Lupus Erythematosus In B Cell Signaling Pathway	1.12	0.0736	2.668	CCND3,CLCF1,IFNAR2,IL15,IL1A,IL33,IRF5,IRF7,ISG15,NFKB1,PIK3CD,PLAAT4,PLCG2,PRKCA,TGFB2,TNFSF9,VAV1
D-myo-inositol (1,4,5)-Trisphosphate Biosynthesis	1.11	0.15	#NUM!	PIP4K2A,PLCB2,PLCG2
HER-2 Signaling in Breast Cancer	1.1	0.0946	#NUM!	AREG,CASP9,CDKN1A,ITGB4,PIK3CD,PRKCA,TP53
P2Y Purigenic Receptor Signaling Pathway	1.1	0.0865	1	ADCY9,CREBBP,NFKB1,PIK3CD,PLCB2,PLCG2,PRKAG2,PRKAR1B,PRKCA
Granulocyte Adhesion and Diapedesis	1.1	0.0815	#NUM!	C5AR1,CCL20,CLDN2,CXCL1,IL1A,IL1R1,IL1RAP,IL33,MMP24,SDC4,TNFRSF1B
Eicosanoid Signaling	1.09	0.109	#NUM!	PLA2G2F,PLAAT4,PLB1,PTGES,PTGS1
Role of Wnt/GSK-3β Signaling in the Pathogenesis of Influenza	1.09	0.1	1	APC2,FZD4,HNF1A,NCOA3,WNT4,WNT7B
α-Adrenergic Signaling	1.08	0.0933	#NUM!	ADCY9,ADRA2A,EPM2A,PLCG2,PRKAG2,PRKAR1B,PRKCA
nNOS Signaling in Skeletal Muscle Cells	1.06	0.143	#NUM!	CACNA2D2,SNTA1,SNTB1
Prostanoid Biosynthesis	1.06	0.2	#NUM!	PTGES,PTGS1
Ovarian Cancer Signaling	1.05	0.082	1	FZD4,HNF1A,PGF,PIK3CD,PRKAG2,PRKAR1B,PTGS1,TP53,WNT4,WNT7B
RAR Activation	1.05	0.0765	#NUM!	ADCY9,ALDH1A3,CREBBP,DPF1,MAPK12,NFKB1,PIK3CD,PPARGC1A,PRKAG2,PRKAR1B,PRKCA,SMARCD3,TGFB2
Sperm Motility	1.04	0.0774	2.121	CNGA1,DYRK3,JAK3,MERTK,PLA2G2F,PLAAT4,PLB1,PLCB2,PLCG2,PRKAG2,PRKAR1B,PRKCA
PPAR Signaling	1.04	0.087	-0.707	CREBBP,IL1A,IL1R1,IL1RAP,IL33,NFKB1,PPARGC1A,TNFRSF1B
Amyotrophic Lateral Sclerosis Signaling	1.03	0.0909	1.134	BIRC3,CAPN5,CASP9,GRIN1,PGF,PIK3CD,TP53
Role of IL-17A in Arthritis	1.03	0.104	#NUM!	CCL20,CXCL1,MAPK12,NFKB1,PIK3CD
Relaxin Signaling	1.02	0.0833	0.447	ADCY9,CTH,GDPD1,GNAL,NFKB1,PDE6D,PIK3CD,PRKAG2,PRKAR1B
Natural Killer Cell Signaling	1.02	0.0769	2.309	COL1A1,HSPA2,HSPA5,IL15,JAK3,MAP3K12,MAPK12,NFKB1,PIK3CD,PLCG2,ULBP2,VAV1
HOTAIR Regulatory Pathway	1.02	0.0786	-0.905	CDKN1A,COL1A1,CREBBP,FOXA1,HNF1A,MMP24,NFKB1,PIK3CD,TLR4,WNT4,WNT7B
Xenobiotic Metabolism PXR Signaling Pathway	1.02	0.0786	-0.905	ALDH16A1,ALDH1A3,ALDH3B2,CHST11,CHST4,CREBBP,HS3ST1,PPARGC1A,PRKAG2,PRKAR1B,PRKCA
Leptin Signaling in Obesity	1.01	0.0952	#NUM!	ADCY9,PIK3CD,PLCB2,PLCG2,PRKAG2,PRKAR1B
Spliceosomal Cycle	1.01	0.5	#NUM!	U2AF2
β-alanine Degradation I	1.01	0.5	#NUM!	ABAT
Proline Degradation	1.01	0.5	#NUM!	LOC102724788/PRODH
Flavin Biosynthesis IV (Mammalian)	1.01	0.5	#NUM!	RFK
Uridine-5'-phosphate Biosynthesis	1.01	0.5	#NUM!	CAD
Spermidine Biosynthesis I	1.01	0.5	#NUM!	SRM
Glycine Degradation (Creatine Biosynthesis)	1.01	0.5	#NUM!	GAMT
Cysteine Biosynthesis/Homocysteine Degradation	1.01	0.5	#NUM!	CTH
Putrescine Biosynthesis III	1.01	0.5	#NUM!	AZIN2
L-serine Degradation	1.01	0.5	#NUM!	SRR
Fatty Acid β-oxidation III (Unsaturated, Odd Number)	1.01	0.5	#NUM!	ECI2
Lymphotoxin β Receptor Signaling	1	0.102	1	CASP9,CREBBP,CXCL1,NFKB1,PIK3CD
Leukocyte Extravasation Signaling	0.991	0.0759	0.333	CLDN2,MAPK12,MMP24,NOX1,PIK3CD,PLCG2,PRKCA,SIPA1,SPN,TIMP2,TIMP4,VAV1
Role of IL-17A in Psoriasis	0.987	0.182	#NUM!	CCL20,CXCL1
Parkinson's Signaling	0.987	0.182	#NUM!	CASP9,MAPK12
GNRH Signaling	0.983	0.0794	1.667	ADCY9,CACNA2D2,CREBBP,MAP3K12,MAPK12,NFKB1,PLCB2,PRKAG2,PRKAR1B,PRKCA
Chondroitin Sulfate Biosynthesis	0.975	0.111	-1	CHST11,CHST4,CSGALNACT2,HS3ST1
Melanocyte Development and Pigmentation Signaling	0.967	0.0875	1.134	ADCY9,CREBBP,PIK3CD,PLCG2,PRKAG2,PRKAR1B,RPS6KA2
STAT3 Pathway	0.967	0.0787	2	CDKN1A,IL10RA,IL11RA,IL17RD,IL1A,IL1R1,IL20RB,MAP3K12,MAPK12,TGFB2
Macropinocytosis Signaling	0.967	0.0923	2	CD14,CSF1,ITGB4,PIK3CD,PLCG2,PRKCA
Senescence Pathway	0.955	0.0697	1.698	ARAF,ATF3,CAPN5,CDKN1A,CDKN2B,CEBPB,CREBBP,GADD45A,GADD45B,IL1A,MAPK12,NFKB1,PHF19,PIK3CD,SERPINE1,TGFB2,TP53
14-3-3-mediated Signaling	0.951	0.0804	2.449	AKT1S1,MAPK12,PIK3CD,PLCB2,PLCG2,PRKCA,TUBA1B,TUBB2B,TUBB4A
Role of IL-17F in Allergic Inflammatory Airway Diseases	0.943	0.108	0	CREBBP,CXCL1,NFKB1,RPS6KA2
Nicotine Degradation III	0.943	0.108	1	CYP1A1,CYP2E1,CYP51A1,POR
Dermatan Sulfate Biosynthesis	0.943	0.108	-1	CHST11,CHST4,CSGALNACT2,HS3ST1
Sertoli Cell-Sertoli Cell Junction Signaling	0.939	0.0759	#NUM!	CLDN2,KEAP1,MAP3K12,MAPK12,PRKAG2,PRKAR1B,RAB8B,SORBS1,TUBA1B,TUBB2B,TUBB4A
Xenobiotic Metabolism General Signaling Pathway	0.932	0.0796	2.333	AHR,CREBBP,HMOX1,KEAP1,MAP3K12,MAPK12,NQO2,PIK3CD,PRKCA
Coagulation System	0.928	0.125	#NUM!	F8,SERPINA5,SERPINE1
Hematopoiesis from Multipotent Stem Cells	0.921	0.167	#NUM!	CSF1,IL15
IL-15 Signaling	0.917	0.0896	0.816	AKT1S1,IL15,JAK3,MAPK12,NFKB1,PIK3CD
Ephrin A Signaling	0.91	0.105	#NUM!	EFNA1,EFNA3,PIK3CD,VAV1
Calcium Signaling	0.903	0.0763	0	CACNA2D2,CREBBP,GRIN1,PRKAG2,PRKAR1B,SLC8B1,TNNC1,TNNI3,TNNT1,TRPC1
Systemic Lupus Erythematosus In T Cell Signaling Pathway	0.9	0.0718	2.496	AKT1S1,CASP9,CREBBP,FNBP1,GADD45A,PIK3CD,RHOD,RHOF,RHOQ,RHOV,RND1,RND3,VAV1
Activation of IRF by Cytosolic Pattern Recognition Receptors	0.896	0.0943	0.447	CREBBP,IRF7,ISG15,MAPK12,NFKB1
Dermatan Sulfate Biosynthesis (Late Stages)	0.889	0.12	#NUM!	CHST11,CHST4,HS3ST1
Role of p14/p19ARF in Tumor Suppression	0.889	0.12	#NUM!	PIK3CD,TP53,UBTF
Opioid Signaling Pathway	0.886	0.0714	-0.277	ADCY9,CACNA2D2,CREBBP,GNAL,GRIN1,GRK5,MAPK12,NFKB1,PRKAG2,PRKAR1B,PRKCA,RGS9,RPS6KA2
Melatonin Degradation I	0.879	0.103	1	CYP1A1,CYP2E1,CYP51A1,POR
Nitric Oxide Signaling in the Cardiovascular System	0.873	0.087	1.633	ADRB1,PGF,PIK3CD,PRKAG2,PRKAR1B,PRKCA
Netrin Signaling	0.851	0.1	0	CACNA2D2,PRKAG2,PRKAR1B,UNC5A
Heparan Sulfate Biosynthesis (Late Stages)	0.851	0.1	-1	CHST11,CHST4,GLCE,HS3ST1
Nicotine Degradation II	0.851	0.1	1	CYP1A1,CYP2E1,CYP51A1,POR
Phagosome Maturation	0.851	0.0763	#NUM!	ATP6V0E2,CTSK,CTSL,CTSV,NOX1,TAP1,TUBA1B,TUBB2B,TUBB4A
Protein Citrullination	0.842	0.333	#NUM!	PADI2
Glycerol Degradation I	0.842	0.333	#NUM!	GK
1,25-dihydroxyvitamin D3 Biosynthesis	0.842	0.333	#NUM!	POR
Ascorbate Recycling (Cytosolic)	0.842	0.333	#NUM!	GLRX
Tetrahydrobiopterin Biosynthesis I	0.842	0.333	#NUM!	SPR
Biotin-carboxyl Carrier Protein Assembly	0.842	0.333	#NUM!	ACACB
Tetrahydrobiopterin Biosynthesis II	0.842	0.333	#NUM!	SPR
4-aminobutyrate Degradation I	0.842	0.333	#NUM!	ABAT
RhoGDI Signaling	0.827	0.0735	-2.828	CREBBP,FNBP1,GNAL,PRKCA,RHOD,RHOF,RHOQ,RHOV,RND1,RND3
Gαs Signaling	0.827	0.0805	0.816	ADCY9,ADRB1,ADRB2,CNGA1,CREBBP,PRKAG2,PRKAR1B
CREB Signaling in Neurons	0.824	0.0719	1.667	ADCY9,CACNA2D2,CREBBP,GNAL,GRIN1,PIK3CD,PLCB2,PLCG2,PRKAG2,PRKAR1B,PRKCA
tRNA Splicing	0.815	0.111	#NUM!	GDPD1,PDE6D,TSEN2
Huntington's Disease Signaling	0.812	0.0683	1	CAPN5,CASP9,CREBBP,DLG4,HIP1,HSPA2,HSPA5,IFT57,PIK3CD,PLCB2,PRKCA,SGK1,TGM2,TP53
LPS-stimulated MAPK Signaling	0.812	0.0833	1.633	CD14,MAPK12,NFKB1,PIK3CD,PRKCA,TLR4
Xenobiotic Metabolism CAR Signaling Pathway	0.812	0.073	-0.632	ALDH16A1,ALDH1A3,ALDH3B2,CHST11,CHST4,CREBBP,CYP1A1,HS3ST1,PPARGC1A,PRKCA
SAPK/JNK Signaling	0.81	0.0795	1.134	DUSP10,GADD45A,MAP3K12,MAP4K2,MAPK12,PIK3CD,TP53
Circadian Rhythm Signaling	0.783	0.107	#NUM!	ARNTL,CREBBP,GRIN1
Remodeling of Epithelial Adherens Junctions	0.777	0.0862	#NUM!	MAPRE2,MAPRE3,TUBA1B,TUBB2B,TUBB4A
Prolactin Signaling	0.772	0.0811	#NUM!	CEBPB,CREBBP,NMI,PIK3CD,PLCG2,PRKCA
Granzyme B Signaling	0.762	0.133	#NUM!	CASP9,LMNB1
1D-myo-inositol Hexakisphosphate Biosynthesis II (Mammalian)	0.762	0.133	#NUM!	ITPKA,ITPKB
D-myo-inositol (1,3,4)-trisphosphate Biosynthesis	0.762	0.133	#NUM!	ITPKA,ITPKB
4-1BB Signaling in T Lymphocytes	0.75	0.103	#NUM!	MAPK12,NFKB1,TNFSF9
Necroptosis Signaling Pathway	0.747	0.072	1	BIRC3,CAPN5,MERTK,MLKL,PLA2G2F,TLR4,TNFRSF10B,TNFRSF1B,TP53
MSP-RON Signaling Pathway	0.745	0.0909	#NUM!	CSF1,PIK3CD,RPS6KA2,TLR4
Superpathway of Melatonin Degradation	0.745	0.0909	1	CYP1A1,CYP2E1,CYP51A1,POR
PXR/RXR Activation	0.735	0.0833	#NUM!	ABCB9,ALAS1,PPARGC1A,PRKAG2,PRKAR1B
Altered T Cell and B Cell Signaling in Rheumatoid Arthritis	0.735	0.0789	#NUM!	CSF1,IL15,IL1A,IL33,NFKB1,TLR4
Synaptic Long Term Depression	0.733	0.0714	2.121	CACNA2D2,CTH,GNAL,PLA2G2F,PLAAT4,PLB1,PLCB2,PLCG2,PRKCA
Spermine and Spermidine Degradation I	0.728	0.25	#NUM!	SAT1
Glutathione Redox Reactions II	0.728	0.25	#NUM!	GLRX
Glycine Betaine Degradation	0.728	0.25	#NUM!	SRR
p53 Signaling	0.726	0.0753	0	CDKN1A,DRAM1,GADD45A,GADD45B,PIK3CD,TNFRSF10B,TP53
PI3K/AKT Signaling	0.724	0.0683	-0.447	CDKN1A,EPM2A,IL10RA,IL11RA,IL17RD,IL1R1,IL20RB,JAK3,NFKB1,PIK3CD,TP53
NF-κB Signaling	0.724	0.0683	-0.302	ARAF,CREBBP,IL1A,IL1R1,IL33,NFKB1,PIK3CD,PLCG2,TLR4,TNFAIP3,TNFRSF1B
IL-12 Signaling and Production in Macrophages	0.721	0.0727	#NUM!	APOD,CEBPB,MAPK12,NFKB1,PIK3CD,PRKCA,TGFB2,TLR4
UVB-Induced MAPK Signaling	0.721	0.0889	1	MAPK12,PIK3CD,PRKCA,TP53
Cell Cycle: G2/M DNA Damage Checkpoint Regulation	0.721	0.0889	1	CDKN1A,CUL1,GADD45A,TP53
FAT10 Cancer Signaling Pathway	0.721	0.0889	1	NFKB1,TGFB2,TNFRSF1B,TP53
Epithelial Adherens Junction Signaling	0.719	0.0709	#NUM!	BAIAP2,HNF1A,KEAP1,SNAI1,SORBS1,TGFB2,TUBA1B,TUBB2B,TUBB4A
Agranulocyte Adhesion and Diapedesis	0.719	0.0694	#NUM!	C5AR1,CCL20,CLDN2,CXCL1,FN1,IL1A,IL1R1,IL33,MMP24,SDC4
Maturity Onset Diabetes of Young (MODY) Signaling	0.717	0.125	#NUM!	HNF1A,PDX1
Role of MAPK Signaling in the Pathogenesis of Influenza	0.714	0.082	#NUM!	MAPK12,PLA2G2F,PLAAT4,PLB1,PRKCA
Mouse Embryonic Stem Cell Pluripotency	0.71	0.0745	1.134	CREBBP,FZD4,HNF1A,JAK3,MAPK12,PIK3CD,TP53
Ceramide Signaling	0.701	0.0769	0	NFKB1,NSMAF,PIK3CD,SMPD1,SPHK1,TNFRSF1B
CD27 Signaling in Lymphocytes	0.699	0.087	0	CASP9,MAP3K12,MAPK12,NFKB1
Heparan Sulfate Biosynthesis	0.699	0.087	-1	CHST11,CHST4,GLCE,HS3ST1
Cardiac β-adrenergic Signaling	0.695	0.0737	1.633	ADCY9,ADRB1,AKAP6,GDPD1,PDE6D,PRKAG2,PRKAR1B
IL-9 Signaling	0.69	0.0968	#NUM!	JAK3,NFKB1,PIK3CD
Salvage Pathways of Pyrimidine Ribonucleotides	0.684	0.0759	1.633	AK1,AK7,ARAF,GRK5,PCK1,SGK1
Apelin Cardiomyocyte Signaling Pathway	0.684	0.0759	2.449	MAPK12,PIK3CD,PLCB2,PLCG2,PRKCA,SLC9A1
Putrescine Degradation III	0.678	0.118	#NUM!	ALDH1A3,SAT1
Growth Hormone Signaling	0.676	0.0794	2	PIK3CD,PLCG2,PRKCA,RPS6KA2,SLC2A4
HIF1α Signaling	0.664	0.0722	#NUM!	CREBBP,MAPK12,MMP24,PGF,PIK3CD,SLC2A4,TP53
Role of Hypercytokinemia/hyperchemokinemia in the Pathogenesis of Influenza	0.664	0.0938	#NUM!	IL15,IL1A,IL33
G-Protein Coupled Receptor Signaling	0.656	0.0636	#NUM!	ADCY9,ADRA2A,ADRB1,ADRB2,CREBBP,GDPD1,GNAL,NFKB1,PDE6D,PIK3CD,PLCB2,PRKAG2,PRKAR1B,PRKCA
Prostate Cancer Signaling	0.65	0.0741	#NUM!	CASP9,CDKN1A,CREBBP,NFKB1,PIK3CD,TP53
Ceramide Biosynthesis	0.642	0.2	#NUM!	SPTSSA
Tetrapyrrole Biosynthesis II	0.642	0.2	#NUM!	ALAS1
Phosphatidylcholine Biosynthesis I	0.642	0.2	#NUM!	CHKA
Myo-inositol Biosynthesis	0.642	0.2	#NUM!	ISYNA1
Zymosterol Biosynthesis	0.642	0.2	#NUM!	CYP51A1
Galactose Degradation I (Leloir Pathway)	0.642	0.2	#NUM!	GALK1
dTMP De Novo Biosynthesis	0.642	0.2	#NUM!	TYMS
Glutamate Degradation III (via 4-aminobutyrate)	0.642	0.2	#NUM!	ABAT
DNA damage-induced 14-3-3σ Signaling	0.64	0.111	#NUM!	RAD9A,TP53
Inflammasome pathway	0.64	0.111	#NUM!	NFKB1,TLR4
IL-7 Signaling Pathway	0.64	0.0769	2	BAK1,CCND3,JAK3,MAPK12,PIK3CD
Human Embryonic Stem Cell Pluripotency	0.638	0.069	#NUM!	BMP8B,FZD4,HNF1A,PIK3CD,SPHK1,TGFB2,WNT4,WNT7B
TWEAK Signaling	0.636	0.0909	#NUM!	BIRC3,CASP9,NFKB1
Glioma Signaling	0.635	0.0707	#NUM!	CDKN1A,CDKN2B,CDKN2D,PIK3CD,PLCG2,PRKCA,TP53
Primary Immunodeficiency Signaling	0.613	0.0882	#NUM!	JAK3,TAP1,UNG
Inhibition of Matrix Metalloproteases	0.613	0.0882	#NUM!	MMP24,TIMP2,TIMP4
PCP pathway	0.613	0.08	2	FZD4,MAPK12,WNT4,WNT7B
Chemokine Signaling	0.606	0.0746	1.342	MAPK12,NOX1,PLCB2,PLCG2,PRKCA
FcγRIIB Signaling in B Lymphocytes	0.593	0.0784	#NUM!	CACNA2D2,MAPK12,PIK3CD,PLCG2
cAMP-mediated signaling	0.592	0.0636	1.265	ADCY9,ADRA2A,ADRB1,ADRB2,AKAP6,CNGA1,CREBBP,GDPD1,GNAL,PDE6D,PRKAR1B
Role of RIG1-like Receptors in Antiviral Innate Immunity	0.588	0.0857	#NUM!	CREBBP,IRF7,NFKB1
Small Cell Lung Cancer Signaling	0.588	0.0735	-1	CASP9,CDKN2B,NFKB1,PIK3CD,TP53
Role of Tissue Factor in Cancer	0.582	0.068	#NUM!	CSF1,CXCL1,MAPK12,PIK3CD,PRKCA,RPS6KA2,TP53
PI3K Signaling in B Lymphocytes	0.575	0.0661	0.707	ATF3,ATF5,NFKB1,PIK3CD,PLCB2,PLCG2,TLR4,VAV1
GP6 Signaling Pathway	0.575	0.0698	1.633	COL1A1,COL6A1,NOX1,PIK3CD,PLCG2,PRKCA
Erythropoietin Signaling	0.573	0.0725	#NUM!	EPOR,NFKB1,PIK3CD,PLCG2,PRKCA
VEGF Family Ligand-Receptor Interactions	0.573	0.0725	2.236	PGF,PIK3CD,PLA2G2F,PLCG2,PRKCA
Chondroitin and Dermatan Biosynthesis	0.573	0.167	#NUM!	CSGALNACT2
Phosphatidylethanolamine Biosynthesis II	0.573	0.167	#NUM!	CHKA
Citrulline Biosynthesis	0.573	0.167	#NUM!	LOC102724788/PRODH
Superpathway of D-myo-inositol (1,4,5)-trisphosphate Metabolism	0.573	0.1	#NUM!	ITPKA,ITPKB
Sphingomyelin Metabolism	0.573	0.167	#NUM!	SMPD1
Synaptic Long Term Potentiation	0.569	0.0673	1.134	CREBBP,GRIN1,PLCB2,PLCG2,PRKAG2,PRKAR1B,PRKCA
Role of NANOG in Mammalian Embryonic Stem Cell Pluripotency	0.569	0.0673	#NUM!	BMP8B,FZD4,JAK3,PIK3CD,TP53,WNT4,WNT7B
Dopamine-DARPP32 Feedback in cAMP Signaling	0.564	0.0656	1.414	ADCY9,CREBBP,GRIN1,PLCB2,PLCG2,PRKAG2,PRKAR1B,PRKCA
Adipogenesis pathway	0.564	0.0656	#NUM!	ARNTL,CEBPB,CEBPD,DDIT3,FZD4,KAT6B,SLC2A4,TP53
TGF-β Signaling	0.562	0.069	0.816	CREBBP,IRF7,MAPK12,RUNX2,SERPINE1,TGFB2
Superpathway of Inositol Phosphate Compounds	0.561	0.0633	1.897	DUSP10,ITPKA,ITPKB,NUDT15,PIK3CD,PIP4K2A,PLCB2,PLCG2,PPFIA3,PPM1K
Cancer Drug Resistance By Drug Efflux	0.558	0.0755	#NUM!	ARAF,NFKB1,PIK3CD,TP53
Androgen Signaling	0.556	0.0667	-0.816	CACNA2D2,CREBBP,GNAL,NFKB1,PRKAG2,PRKAR1B,PRKCA
Aldosterone Signaling in Epithelial Cells	0.553	0.065	2.449	HSPA2,HSPA5,PIK3CD,PLCB2,PLCG2,PRKCA,SGK1,SLC9A1
Role of JAK1, JAK2 and TYK2 in Interferon Signaling	0.544	0.0952	#NUM!	IFNAR2,NFKB1
Ethanol Degradation II	0.544	0.0952	#NUM!	ALDH1A3,DHRS2
Apelin Liver Signaling Pathway	0.544	0.0952	#NUM!	COL1A1,MAPK12
PEDF Signaling	0.542	0.0704	-0.447	HNF1A,MAPK12,NFKB1,PIK3CD,TP53
Role of CHK Proteins in Cell Cycle Checkpoint Control	0.539	0.0741	#NUM!	CDKN1A,CLSPN,RAD9A,TP53
Endometrial Cancer Signaling	0.539	0.0741	#NUM!	APC2,CASP9,PIK3CD,TP53
G Beta Gamma Signaling	0.535	0.0674	0.816	CACNA2D2,GNAL,PLCG2,PRKAG2,PRKAR1B,PRKCA
Role of NFAT in Cardiac Hypertrophy	0.532	0.0621	1.897	ADCY9,CACNA2D2,MAPK12,PIK3CD,PLCB2,PLCG2,PRKAG2,PRKAR1B,PRKCA,TGFB2
Hereditary Breast Cancer Signaling	0.53	0.064	#NUM!	CDKN1A,CREBBP,DPF1,GADD45A,GADD45B,PIK3CD,SMARCD3,TP53
IL-17 Signaling	0.527	0.0694	#NUM!	CEBPB,CXCL1,MAPK12,NFKB1,PIK3CD
Glutamate Receptor Signaling	0.523	0.0789	#NUM!	DLG4,GRIN1,SLC17A7
Salvage Pathways of Pyrimidine Deoxyribonucleotides	0.517	0.143	#NUM!	TYMP
Differential Regulation of Cytokine Production in Intestinal Epithelial Cells by IL-17A and IL-17F	0.516	0.0909	#NUM!	CXCL1,IL1A
Role of BRCA1 in DNA Damage Response	0.499	0.0676	#NUM!	CDKN1A,DPF1,GADD45A,SMARCD3,TP53
Crosstalk between Dendritic Cells and Natural Killer Cells	0.499	0.0676	0	FSCN1,IL15,NFKB1,TLR4,TNFRSF1B
Regulation of the Epithelial-Mesenchymal Transition Pathway	0.485	0.0602	#NUM!	ARAF,FZD4,HNF1A,JAK3,NFKB1,PIK3CD,SNAI1,TGFB2,WNT4,WNT7B
JAK/Stat Signaling	0.485	0.0667	0.447	CDKN1A,CEBPB,JAK3,NFKB1,PIK3CD
Role of Cytokines in Mediating Communication between Immune Cells	0.484	0.075	#NUM!	IL15,IL1A,IL33
RANK Signaling in Osteoclasts	0.472	0.0658	1.342	BIRC3,MAP3K12,MAPK12,NFKB1,PIK3CD
Th17 Activation Pathway	0.46	0.0649	1.342	AHR,CCL20,IL1R1,JAK3,NFKB1
Ephrin Receptor Signaling	0.455	0.0596	1.342	CREBBP,EFNA1,EFNA3,EFNB2,GNAL,GRIN1,PGF,SH2D3C,SORBS1
Synaptogenesis Signaling Pathway	0.453	0.0575	1.941	ADCY9,CREBBP,DLG4,EFNA1,EFNA3,EFNB2,GRIN1,PIK3CD,PLCG2,PRKAG2,PRKAR1B,SYT12,SYT7
Type I Diabetes Mellitus Signaling	0.45	0.0625	1.633	CASP9,IL1R1,IL1RAP,MAPK12,NFKB1,TNFRSF1B
Regulation of IL-2 Expression in Activated and Anergic T Lymphocytes	0.447	0.0641	#NUM!	MAPK12,NFKB1,PLCG2,TGFB2,VAV1
PDGF Signaling	0.447	0.0641	2.236	JAK3,PIK3CD,PLCG2,PRKCA,SPHK1
CCR5 Signaling in Macrophages	0.446	0.0667	#NUM!	CACNA2D2,MAPK12,PLCG2,PRKCA
Dopamine Receptor Signaling	0.446	0.0667	#NUM!	ADCY9,PRKAG2,PRKAR1B,SPR
G Protein Signaling Mediated by Tubby	0.442	0.08	#NUM!	PLCB2,PLCG2
Noradrenaline and Adrenaline Degradation	0.442	0.08	#NUM!	ALDH1A3,DHRS2
Fc Epsilon RI Signaling	0.439	0.0619	2.449	MAPK12,PIK3CD,PLA2G2F,PLCG2,PRKCA,VAV1
Th1 Pathway	0.439	0.0619	1.342	CD274,IL10RA,JAK3,NFKB1,PIK3CD,VAV1
Glycogen Degradation II	0.429	0.111	#NUM!	TYMP
Heme Biosynthesis II	0.429	0.111	#NUM!	ALAS1
Histidine Degradation VI	0.429	0.111	#NUM!	CYP2E1
Folate Transformations I	0.429	0.111	#NUM!	MTHFS
HGF Signaling	0.428	0.0612	1.633	CDKN1A,MAP3K12,MAPK12,PIK3CD,PLCG2,PRKCA
RhoA Signaling	0.428	0.0612	1.342	BAIAP2,LPAR5,RND3,SEMA3F,SEPTIN3,SEPTIN6
ErbB Signaling	0.424	0.0625	2.236	AREG,MAPK12,PIK3CD,PLCG2,PRKCA
Intrinsic Prothrombin Activation Pathway	0.42	0.0769	#NUM!	COL1A1,F8
Fatty Acid β-oxidation I	0.42	0.0769	#NUM!	ECI2,SLC27A1
Angiopoietin Signaling	0.419	0.0645	#NUM!	CASP9,GRB7,NFKB1,PIK3CD
Estrogen-Dependent Breast Cancer Signaling	0.419	0.0645	#NUM!	CREBBP,HSD17B2,NFKB1,PIK3CD
Insulin Receptor Signaling	0.415	0.0593	1.342	EPM2A,PIK3CD,PRKAG2,PRKAR1B,RHOQ,SGK1,SLC2A4
TREM1 Signaling	0.406	0.0635	0	NFKB1,NLRC5,PLCG2,TLR4
Melanoma Signaling	0.401	0.0667	#NUM!	CDKN1A,PIK3CD,TP53
Inhibition of Angiogenesis by TSP1	0.4	0.0741	#NUM!	MAPK12,TP53
Assembly of RNA Polymerase I Complex	0.394	0.1	#NUM!	UBTF
GDNF Family Ligand-Receptor Interactions	0.394	0.0625	#NUM!	MAPK12,PDLIM7,PIK3CD,PLCG2
Chondroitin Sulfate Degradation (Metazoa)	0.394	0.1	#NUM!	CEMIP
Pregnenolone Biosynthesis	0.394	0.1	#NUM!	CYP2E1
Caveolar-mediated Endocytosis Signaling	0.381	0.0615	#NUM!	DYRK3,ITGA7,ITGB4,PRKCA
Death Receptor Signaling	0.369	0.0588	0.447	BIRC3,CASP9,NFKB1,TNFRSF10B,TNFRSF1B
PD-1, PD-L1 cancer immunotherapy pathway	0.369	0.0588	0	CD274,JAK3,PIK3CD,TGFB2,TNFRSF1B
Role of JAK2 in Hormone-like Cytokine Signaling	0.364	0.069	#NUM!	EPOR,SH2B3
Antigen Presentation Pathway	0.364	0.069	#NUM!	NLRC5,TAP1
Serotonin Receptor Signaling	0.364	0.069	#NUM!	ADCY9,SPR
Th1 and Th2 Activation Pathway	0.364	0.0559	#NUM!	CD274,HAVCR1,IL10RA,IL33,JAK3,NFKB1,PIK3CD,VAV1
Fatty Acid Activation	0.363	0.0909	#NUM!	SLC27A1
Choline Biosynthesis III	0.363	0.0909	#NUM!	HMOX1
Glycogen Degradation III	0.363	0.0909	#NUM!	TYMP
Dermatan Sulfate Degradation (Metazoa)	0.363	0.0909	#NUM!	CEMIP
γ-glutamyl Cycle	0.363	0.0909	#NUM!	ANPEP
Hypoxia Signaling in the Cardiovascular System	0.358	0.0597	#NUM!	CREBBP,SLC2A4,TP53,UBE2L6
Non-Small Cell Lung Cancer Signaling	0.347	0.0588	1	CASP9,PIK3CD,PRKCA,TP53
FGF Signaling	0.347	0.0588	1	CREBBP,MAPK12,PIK3CD,PRKCA
D-myo-inositol-5-phosphate Metabolism	0.346	0.0556	1.89	DUSP10,NUDT15,PIP4K2A,PLCB2,PLCG2,PPFIA3,PPM1K
Role of PI3K/AKT Signaling in the Pathogenesis of Influenza	0.345	0.0612	#NUM!	CASP9,NFKB1,PIK3CD
Neuregulin Signaling	0.339	0.0568	1.342	AREG,DLG4,GRB7,PLCG2,PRKCA
Superpathway of Citrulline Metabolism	0.335	0.0833	#NUM!	LOC102724788/PRODH
Cholesterol Biosynthesis I	0.335	0.0833	#NUM!	CYP51A1
Cholesterol Biosynthesis II (via 24,25-dihydrolanosterol)	0.335	0.0833	#NUM!	CYP51A1
Methylglyoxal Degradation III	0.335	0.0833	#NUM!	CYP2E1
Cholesterol Biosynthesis III (via Desmosterol)	0.335	0.0833	#NUM!	CYP51A1
CDK5 Signaling	0.33	0.0562	0.447	ADCY9,GNAL,MAPK12,PRKAG2,PRKAR1B
Hematopoiesis from Pluripotent Stem Cells	0.33	0.0645	#NUM!	CSF1,IL1A
FLT3 Signaling in Hematopoietic Progenitor Cells	0.326	0.0571	1	CREBBP,MAPK12,PIK3CD,RPS6KA2
PKCθ Signaling in T Lymphocytes	0.318	0.0545	1.342	CACNA2D2,MAP3K12,NFKB1,PIK3CD,PLCG2,VAV1
Histamine Degradation	0.31	0.0769	#NUM!	ALDH1A3
Th2 Pathway	0.31	0.0541	1	HAVCR1,IL33,JAK3,NFKB1,PIK3CD,VAV1
EGF Signaling	0.309	0.0577	#NUM!	MAPK12,PIK3CD,PRKCA
Antiproliferative Role of TOB in T Cell Signaling	0.3	0.0606	#NUM!	CUL1,TGFB2
Communication between Innate and Adaptive Immune Cells	0.297	0.0548	#NUM!	IL15,IL1A,IL33,TLR4
Ubiquinol-10 Biosynthesis (Eukaryotic)	0.288	0.0714	#NUM!	CYP2E1
Mitochondrial L-carnitine Shuttle Pathway	0.288	0.0714	#NUM!	SLC27A1
Colanic Acid Building Blocks Biosynthesis	0.288	0.0714	#NUM!	GALK1
Fatty Acid α-oxidation	0.288	0.0714	#NUM!	ALDH1A3
Oxidative Ethanol Degradation III	0.288	0.0714	#NUM!	ALDH1A3
Docosahexaenoic Acid (DHA) Signaling	0.287	0.0588	#NUM!	CASP9,PIK3CD
Chronic Myeloid Leukemia Signaling	0.279	0.0526	#NUM!	CDKN1A,NFKB1,PIK3CD,TGFB2,TP53
Pyridoxal 5'-phosphate Salvage Pathway	0.277	0.0545	#NUM!	ARAF,GRK5,SGK1
April Mediated Signaling	0.273	0.0571	#NUM!	MAPK12,NFKB1
CCR3 Signaling in Eosinophils	0.272	0.0521	2.236	MAPK12,PIK3CD,PLA2G2F,PLCB2,PRKCA
γ-linolenate Biosynthesis II (Animals)	0.268	0.0667	#NUM!	SLC27A1
Valine Degradation I	0.268	0.0667	#NUM!	ABAT
Rac Signaling	0.264	0.0515	0.447	BAIAP2,CYFIP2,NFKB1,NOX1,PIK3CD
Thrombopoietin Signaling	0.257	0.0526	#NUM!	PIK3CD,PLCG2,PRKCA
IL-15 Production	0.256	0.051	1.342	DYRK3,IL15,JAK3,MERTK,NFKB1
Fcγ Receptor-mediated Phagocytosis in Macrophages and Monocytes	0.253	0.0513	2	HMOX1,MYO5A,PRKCA,VAV1
Bladder Cancer Signaling	0.253	0.0513	#NUM!	CDKN1A,MMP24,PGF,TP53
Iron homeostasis signaling pathway	0.253	0.0504	#NUM!	ATP6V0E2,BMP8B,CUL1,EPAS1,HMOX1,JAK3
B Cell Activating Factor Signaling	0.249	0.0541	#NUM!	MAPK12,NFKB1
Mechanisms of Viral Exit from Host Cells	0.249	0.0541	#NUM!	LMNB1,PRKCA
FAT10 Signaling Pathway	0.249	0.0625	#NUM!	MAP1LC3B
Neuroprotective Role of THOP1 in Alzheimer's Disease	0.246	0.0506	1	PRKAG2,PRKAR1B,PRSS23,TMPRSS2
Antiproliferative Role of Somatostatin Receptor 2	0.239	0.0508	#NUM!	CDKN1A,CTH,PIK3CD
Graft-versus-Host Disease Signaling	0.239	0.0526	#NUM!	IL1A,IL33
Differential Regulation of Cytokine Production in Macrophages and T Helper Cells by IL-17A and IL-17F	0.233	0.0588	#NUM!	CXCL1
Ethanol Degradation IV	0.233	0.0588	#NUM!	ALDH1A3
OX40 Signaling Pathway	0.228	0.0513	#NUM!	MAPK12,NFKB1
Stearate Biosynthesis I (Animals)	0.228	0.0513	#NUM!	CYP2E1,SLC27A1
Polyamine Regulation in Colon Cancer	0.203	0.0526	#NUM!	SAT1
Dopamine Degradation	0.203	0.0526	#NUM!	ALDH1A3
Tryptophan Degradation X (Mammalian, via Tryptamine)	0.203	0.0526	#NUM!	ALDH1A3
Glutathione-mediated Detoxification	0.203	0.0526	#NUM!	ANPEP
Actin Cytoskeleton Signaling	0	0.0473	2.449	APC2,BAIAP2,CD14,CYFIP2,FN1,PIK3CD,SLC9A1,VAV1
NRF2-mediated Oxidative Stress Response	0	0.0443	1.342	CREBBP,HERPUD1,HMOX1,KEAP1,NQO2,PIK3CD,PRKCA
Mitochondrial Dysfunction	0	0.0282	#NUM!	BACE1,CASP9,COX6B2,MAPK12
Tight Junction Signaling	0	0.0423	#NUM!	CLDN2,NFKB1,PRKAG2,PRKAR1B,TGFB2,TNFRSF1B
Clathrin-mediated Endocytosis Signaling	0	0.038	#NUM!	AAK1,APOD,HIP1,ITGB4,PGF,PIK3CD
Role of NFAT in Regulation of the Immune Response	0	0.0342	1.342	GNAL,NFKB1,PIK3CD,PLCB2,PLCG2
NF-κB Activation by Viruses	0	0.0423	#NUM!	NFKB1,PIK3CD,PRKCA
IL-22 Signaling	0	0.0455	#NUM!	MAPK12
Calcium-induced T Lymphocyte Apoptosis	0	0.0408	#NUM!	NR4A1,PRKCA
Cytotoxic T Lymphocyte-mediated Apoptosis of Target Cells	0	0.037	#NUM!	CASP9
IL-3 Signaling	0	0.0274	#NUM!	PIK3CD,PRKCA
fMLP Signaling in Neutrophils	0	0.05	0.447	NFKB1,NOX1,PIK3CD,PLCB2,PRKCA
CTLA4 Signaling in Cytotoxic T Lymphocytes	0	0.0137	#NUM!	PIK3CD
T Helper Cell Differentiation	0	0.0328	#NUM!	IL10RA,TNFRSF1B
Oncostatin M Signaling	0	0.05	#NUM!	EPAS1,JAK3
CD28 Signaling in T Helper Cells	0	0.0417	1	MAPK12,NFKB1,PIK3CD,VAV1
Virus Entry via Endocytic Pathways	0	0.0435	#NUM!	ITGB4,PIK3CD,PLCG2,PRKCA
Reelin Signaling in Neurons	0	0.0278	#NUM!	GRIN1,MAPK12,PIK3CD
CNTF Signaling	0	0.0392	#NUM!	PIK3CD,RPS6KA2
Agrin Interactions at Neuromuscular Junction	0	0.0159	#NUM!	MAPK12
iCOS-iCOSL Signaling in T Helper Cells	0	0.0349	#NUM!	NFKB1,PIK3CD,VAV1
Mitotic Roles of Polo-Like Kinase	0	0.0175	#NUM!	SMC1A
Role of Oct4 in Mammalian Embryonic Stem Cell Pluripotency	0	0.0444	#NUM!	FOXA1,TP53
Renal Cell Carcinoma Signaling	0	0.0294	#NUM!	CREBBP,PIK3CD
Acute Myeloid Leukemia Signaling	0	0.05	-1	ARAF,HNF1A,NFKB1,PIK3CD
Thyroid Cancer Signaling	0	0.0435	#NUM!	HNF1A,PIK3CD,TP53
Gα12/13 Signaling	0	0.0476	1.342	LPAR5,MAPK12,NFKB1,PIK3CD,VAV1
p70S6K Signaling	0	0.0348	2	PIK3CD,PLCB2,PLCG2,PRKCA
ERK5 Signaling	0	0.0484	#NUM!	CREBBP,RPS6KA2,SGK1
Systemic Lupus Erythematosus Signaling	0	0.0219	#NUM!	IL1A,IL33,PIK3CD,PLCG2
Cdc42 Signaling	0	0.0396	2	APC2,BAIAP2,MAPK12,VAV1
FAK Signaling	0	0.037	#NUM!	CAPN5,PIK3CD,PLCG2
EIF2 Signaling	0	0.0256	-0.447	ATF3,ATF5,DDIT3,HSPA5,PIK3CD
Retinoic acid Mediated Apoptosis Signaling	0	0.0417	#NUM!	CASP9,TNFRSF10B
PAK Signaling	0	0.026	#NUM!	MAPK12,PIK3CD
Regulation of eIF4 and p70S6K Signaling	0	0.0144	#NUM!	MAPK12,PIK3CD
B Cell Development	0	0.0455	#NUM!	SPN
Nur77 Signaling in T Lymphocytes	0	0.0444	#NUM!	CASP9,NR4A1
Tumoricidal Function of Hepatic Natural Killer Cells	0	0.0455	#NUM!	CASP9
Cell Cycle Control of Chromosomal Replication	0	0.0196	#NUM!	MCM9
Role of JAK family kinases in IL-6-type Cytokine Signaling	0	0.0435	#NUM!	MAPK12
Role of JAK1 and JAK3 in γc Cytokine Signaling	0	0.0492	#NUM!	IL15,JAK3,PIK3CD
Paxillin Signaling	0	0.0476	#NUM!	ITGA7,ITGB4,MAPK12,PIK3CD
Telomerase Signaling	0	0.0426	#NUM!	CDKN1A,DKC1,PIK3CD,TP53
Transcriptional Regulatory Network in Embryonic Stem Cells	0	0.0286	#NUM!	MEIS1
Ephrin B Signaling	0	0.0476	#NUM!	EFNB2,GNAL,VAV1
ErbB2-ErbB3 Signaling	0	0.0345	#NUM!	JAK3,PIK3CD
ErbB4 Signaling	0	0.05	#NUM!	PIK3CD,PLCG2,PRKCA
Estrogen-mediated S-phase Entry	0	0.04	#NUM!	CDKN1A
Retinoate Biosynthesis I	0	0.0435	#NUM!	ALDH1A3
CDP-diacylglycerol Biosynthesis I	0	0.05	#NUM!	MBOAT2
tRNA Charging	0	0.027	#NUM!	YARS2
Phosphatidylglycerol Biosynthesis II (Non-plastidic)	0	0.0455	#NUM!	MBOAT2
D-myo-inositol (1,4,5,6)-Tetrakisphosphate Biosynthesis	0	0.0357	1	DUSP10,NUDT15,PPFIA3,PPM1K
Serotonin Degradation	0	0.05	#NUM!	ALDH1A3,DHRS2
D-myo-inositol (3,4,5,6)-tetrakisphosphate Biosynthesis	0	0.0357	1	DUSP10,NUDT15,PPFIA3,PPM1K
3-phosphoinositide Degradation	0	0.0476	0.816	DUSP10,INPP4A,MTMR1,NUDT15,PPFIA3,PPM1K
3-phosphoinositide Biosynthesis	0	0.0379	1.342	DUSP10,NUDT15,PIK3CD,PPFIA3,PPM1K
Triacylglycerol Biosynthesis	0	0.0333	#NUM!	MBOAT2
Superpathway of Methionine Degradation	0	0.0323	#NUM!	CTH
Superpathway of Cholesterol Biosynthesis	0	0.037	#NUM!	CYP51A1
Gαi Signaling	0	0.0408	-1	ADCY9,ADRA2A,PRKAG2,PRKAR1B
Regulation of Cellular Mechanics by Calpain Protease	0	0.0377	#NUM!	CAPN5,CNGA1
Cysteine Biosynthesis III (mammalia)	0	0.0476	#NUM!	CTH
Oxidative Phosphorylation	0	0.0115	#NUM!	COX6B2
HIPPO signaling	0	0.0411	#NUM!	CUL1,DLG2,DLG4
ERK/MAPK Signaling	0	0.0491	1.134	ARAF,CREBBP,PIK3CD,PLA2G2F,PLCG2,PRKAG2,PRKAR1B,PRKCA
Nucleotide Excision Repair Pathway	0	0.0312	#NUM!	ERCC6
PTEN Signaling	0	0.0345	1	CASP9,CDKN1A,NFKB1,PIK3CD
Protein Ubiquitination Pathway	0	0.0348	#NUM!	BIRC3,CUL1,HSPA2,HSPA5,TAP1,UBE2L6,USP11,USP2
IL-2 Signaling	0	0.0357	#NUM!	JAK3,PIK3CD
IL-4 Signaling	0	0.0282	#NUM!	JAK3,PIK3CD
B Cell Receptor Signaling	0	0.0458	1.134	CREBBP,MAP3K12,MAPK12,NFKB1,PIK3CD,PLCG2,VAV1
Neurotrophin/TRK Signaling	0	0.0455	#NUM!	CREBBP,PIK3CD,SPRY2
IGF-1 Signaling	0	0.0417	0	CASP9,PIK3CD,PRKAG2,PRKAR1B
Notch Signaling	0	0.0286	#NUM!	HEY1
VEGF Signaling	0	0.046	1	PGF,PIK3CD,PLCG2,PRKCA
T Cell Receptor Signaling	0	0.0349	#NUM!	NFKB1,PIK3CD,VAV1
NER Pathway	0	0.0116	#NUM!	ERCC6
SPINK1 General Cancer Pathway	0	0.0385	#NUM!	JAK3,PIK3CD
T Cell Exhaustion Signaling Pathway	0	0.05	0.816	CD274,IFNAR2,IL10RA,JAK3,MAPK12,PIK3CD,PLCG2
IL-23 Signaling Pathway	0	0.0488	#NUM!	NFKB1,PIK3CD
Inhibition of ARE-Mediated mRNA Degradation Pathway	0	0.0463	1.342	MAPK12,PRKAG2,PRKAR1B,TNFRSF1B,TNFSF9
GM-CSF Signaling	0	0.0159	#NUM!	PIK3CD
Complement System	0	0.0455	#NUM!	C5AR1

## Sheet: fig_2c
© 2000-2020 QIAGEN. All rights reserved.
Categories	Function	Diseases or Functions Annotation	p-value	Predicted Activation State	Activation z-score	Molecules	# Molecules
Cellular Assembly and Organization,Cellular Function and Maintenance	organization	Organization of cytoplasm	4.96e-09	Increased	5.184	ABCD1,ADRA2A,AHR,ALAS1,ANPEP,ANXA1,APC2,AQP1,ARAP3,ARC,AREG,ARHGAP33,ARID1B,ATF3,B9D2,BACE1,BAIAP2,BRSK2,C9orf72,CCDC113,CCDC88A,CDKN1A,CELSR2,CEP131,CEP19,CEP70,CORO1A,CPEB4,CSF1,CTSV,CXCL1,CYFIP2,DLG4,DOCK4,DPYSL3,DYNC2H1,EFNA1,EFNA3,EFNB2,EHD1,EPAS1,ERCC6,ESPN,EVI5L,FAM83H,FITM2,FLRT1,FN1,FNBP1,FSCN1,FUT8,GAS2L1,GAS6,GDPD5,GEM,GJC2,GPRIN1,GRIN1,GRK5,HACE1,HCFC1,ICAM5,IFT57,IL11RA,IL1A,IL1R1,IL…	172
Cellular Assembly and Organization,Cellular Function and Maintenance	organization	Organization of cytoskeleton	8.7e-09	Increased	5.184	ADRA2A,AHR,ANPEP,ANXA1,APC2,AQP1,ARAP3,ARC,AREG,ARHGAP33,ARID1B,ATF3,B9D2,BACE1,BAIAP2,BRSK2,C9orf72,CCDC113,CCDC88A,CDKN1A,CELSR2,CEP131,CEP19,CEP70,CORO1A,CPEB4,CSF1,CTSV,CXCL1,CYFIP2,DLG4,DOCK4,DPYSL3,DYNC2H1,EFNA1,EFNA3,EFNB2,EHD1,ERCC6,ESPN,EVI5L,FAM83H,FITM2,FLRT1,FN1,FNBP1,FSCN1,FUT8,GAS2L1,GAS6,GDPD5,GEM,GJC2,GPRIN1,GRIN1,GRK5,ICAM5,IFT57,IL11RA,IL1A,IL1R1,IL1RAP,IL33,INPP5J,IQUB,ITGB4,IT…	158
Lipid Metabolism,Small Molecule Biochemistry	synthesis	Synthesis of lipid	2.52e-05	Increased	5.098	ABAT,ABCG1,ACACB,ACSBG1,ADRB2,AHR,ALDH1A3,ALDH3B2,ANPEP,ANXA1,AREG,ARNTL,ATF3,B4GALNT1,BAK1,C5AR1,CD14,CEBPB,CHKA,CSF1,CXCL1,CYP1A1,CYP2E1,CYP39A1,CYP4F2,CYP51A1,DEGS1,DGKA,ELOVL3,ETNK2,FITM2,FN1,FOSL1,FOXA1,GIPR,GK,GSTM4,HMOX1,HNF1A,HSD17B2,HSPA5,IL15,IL1A,IL33,INPP4A,INPP5J,JAZF1,MLXIPL,MPDU1,MTMR1,MYO5A,NFKB1,NOX1,NR4A1,NSMAF,PGF,PIGO,PIK3CD,PIP4K2A,PLA2G2F,PLCG2,PLIN5,POR,PPARGC1A,PRKAB2,PRKA…	87
Organismal Development	size	Size of body	9.64e-06	Increased	5.015	ACACB,ADRB1,ADRB2,AHR,AKAP6,APLP1,AQP1,AQP11,AQP7,ARAF,AREG,ARNTL,BACE1,BAMBI,BBS12,BMF,CACNA2D2,CASP9,CCND3,CDKN1A,CDON,CEBPB,CEP19,CLCF1,CREBBP,CSF1,CSGALNACT2,CTSK,DACT3,DKC1,DNAJC6,EFNA3,EHD1,ERCC6,GAMT,GLCE,GLI1,GLI2,GNAL,GNAZ,GPSM1,H1-0,H1-2,HCN2,HEY1,HMOX1,HNF1A,HSD17B2,IHH,IL15,IL1R1,KCNAB2,LIPA,MAMSTR,MAP2,MAPK8IP1,MRAP2,MSRB1,MYBL1,NCOA3,NPR2,PATZ1,PCK1,PDE6D,PDX1,PLCD1,PLCG2,PPARGC1A,P…	92
Cellular Assembly and Organization,Cellular Function and Maintenance	organization	Microtubule dynamics	4.92e-07	Increased	4.702	AHR,ANPEP,APC2,AQP1,ARC,AREG,ARHGAP33,ARID1B,ATF3,B9D2,BACE1,BAIAP2,BRSK2,C9orf72,CCDC113,CCDC88A,CDKN1A,CELSR2,CEP131,CEP19,CEP70,CORO1A,CPEB4,CSF1,CTSV,CYFIP2,DLG4,DOCK4,DPYSL3,DYNC2H1,EFNA1,EFNA3,EFNB2,EHD1,ERCC6,ESPN,EVI5L,FLRT1,FN1,FNBP1,FSCN1,FUT8,GAS2L1,GAS6,GDPD5,GEM,GJC2,GPRIN1,GRIN1,GRK5,ICAM5,IFT57,IL11RA,IL1R1,IL1RAP,INPP5J,IQUB,ITGB4,KCTD17,KIF3A,KIF3C,KLF9,KLK8,KNDC1,LMCD1,LMNB1,MAP…	132
Lipid Metabolism,Small Molecule Biochemistry	metabolism	Fatty acid metabolism	4.23e-05	Increased	4.398	ABAT,ABCA7,ABCD1,ABCG1,ACACB,ACSBG1,ANXA1,ANXA6,AREG,ATP8B3,B4GALNT1,C5AR1,CD14,CEBPB,CHKA,CSF1,CXCL1,CYP1A1,CYP2E1,CYP4F12,CYP4F2,DBP,DEGS1,ECI2,ELOVL3,ENTPD1,ERFE,FN1,FOXA1,GIPR,GSTM4,HLF,HMOX1,HNF1A,IL15,IL1A,IL33,KCNN4,LIPA,MLXIPL,MYO5A,NCEH1,NFKB1,POR,PPARGC1A,PRKAB2,PRKAG2,PRKCA,PTAFR,PTGES,PTGS1,SLC27A1,SLC2A4,SLC45A3,SLC51B,SMPD1,SNTB1,SOAT1,SPHK1,ST3GAL5,STARD5,TLR4,TP53,TTC39B,ZNF202	65
Cell Morphology,Cellular Assembly and Organization,Cellular Function and Maintenance	formation	Formation of cellular protrusions	1.82e-06	Increased	4.376	AHR,ANPEP,AQP1,AREG,ARHGAP33,ARID1B,ATF3,B9D2,BACE1,BAIAP2,BRSK2,CCDC113,CCDC88A,CDKN1A,CELSR2,CEP131,CEP19,CPEB4,CSF1,CYFIP2,DLG4,DPYSL3,DYNC2H1,EFNA1,EFNA3,EFNB2,EHD1,ESPN,EVI5L,FLRT1,FN1,FNBP1,FSCN1,FUT8,GDPD5,GEM,GPRIN1,GRIN1,GRK5,ICAM5,IFT57,IL11RA,IL1R1,IL1RAP,IQUB,ITGB4,KCTD17,KIF3A,KLF9,KLK8,KNDC1,LMNB1,MAP2,MAPK8IP1,MARK4,METRN,MYO5A,NEDD9,NEURL1,NFKB1,NINJ1,NUMBL,NYAP1,OBSL1,PALLD,PALM,…	104
Cellular Movement	invasion	Invasion of cells	5.38e-05	Increased	3.924	ADAMTS7,ADRA2A,ADRB2,AHR,AKT1S1,ANPEP,ANXA1,ARAP3,AREG,ATF3,CCDC88A,CD14,CD274,CDKN1A,CEBPB,CSF1,CTSK,CTSL,CTSV,DEF6,DGKA,DKK1,DOCK4,DPYSL3,DRAM1,EFNA1,EPAS1,EPSTI1,FAM43A,FN1,FOSL1,FOXA1,FSCN1,FUT8,GEM,GLI1,GLI2,GNAL,GRB7,HMOX1,HOXA1,HOXB13,HPSE,HSPA5,IL33,IQUB,ITGB4,KEAP1,LGALS1,MAPK12,MERTK,MSX2,MYB,MZF1,NCOA3,NEDD9,NES,NKD2,NOX1,NR4A1,NUAK2,NUMBL,PALLD,PGF,PIGR,PIK3CD,PLCD1,PLXNB1,PPARGC1A,PR…	102
Cellular Development,Cellular Growth and Proliferation,Nervous System Development and Function,Tissue Development	outgrowth	Outgrowth of neurites	0.00019	Increased	3.764	ARHGAP33,ARID1B,BAIAP2,BRSK2,CDKN1A,CSF1,DOCK4,DPYSL3,EFNA1,EFNB2,FAIM,FN1,GPR3,GPRIN1,GRK5,HPSE,ICAM5,IQUB,KIF3A,KIF3C,LGALS1,LMNB1,MAP2,MMP24,NFKB1,NINJ1,PALLD,RAB3IL1,RHOQ,RIMS3,RND1,SEMA3F,SEMA6A,SEMA7A,SERPINE1,SH2D3C,SLC9A1,SLC9A5,SPRY2,TGM2,TIMP2,TP53,TRIM3,TRPC1,TTLL7	45
Cellular Growth and Proliferation	outgrowth	Outgrowth of cells	0.000159	Increased	3.748	ARHGAP33,ARID1B,BAIAP2,BRSK2,CD274,CDKN1A,CEBPD,COL1A1,CSF1,DOCK4,DPYSL3,EFNA1,EFNB2,FAIM,FN1,GPR3,GPRIN1,GRK5,HPSE,ICAM5,IQUB,KIF3A,KIF3C,LGALS1,LMNB1,MAP2,MMP24,NFKB1,NINJ1,PALLD,RAB3IL1,RHOQ,RIMS3,RND1,RTN4RL2,SEMA3F,SEMA6A,SEMA7A,SERPINE1,SH2D3C,SLC9A1,SLC9A5,SPRY2,TGM2,TIMP2,TP53,TRIM3,TRPC1,TTLL7	49
Cellular Movement	cell movement	Cell movement	2.13e-05	Increased	3.701	ABCG1,ACAP3,ADAMTS7,ADARB1,ADRA2A,ADRB2,AHR,AKT1S1,ANPEP,ANXA1,AQP1,ARAP3,AREG,ARHGAP19,ARL4C,ATF3,ATOH1,ATOH8,BAIAP2,BCAM,C5AR1,CASP9,CCDC88A,CCL20,CCNYL1,CD14,CD274,CDKN1A,CDX1,CEBPB,CEBPD,CELSR2,CEMIP,CHST4,COL1A1,COL6A1,CORO1A,CSF1,CTSL,CTSV,CUL1,CXCL1,CYP1A1,DAPK3,DEF6,DGKA,DKK1,DLG4,DOCK4,DPYSL3,DRAM1,EFNA1,EFNA3,EFNB2,EGFL7,EHD1,ELP6,ENTPD1,EPAS1,EPOR,FAM83H,FERMT1,FN1,FOSL1,FOXA1,FSCN1,FU…	218
Molecular Transport	transport	Transport of molecule	4.21e-05	Increased	3.623	ABAT,ABCA7,ABCB9,ABCD1,ABCG1,ADRA2A,ADRA2B,ADRB2,AK1,ANXA1,ANXA6,AQP1,AQP11,AQP7,ARAP3,ARL4D,ARRDC4,ASIC3,ATF3,ATP13A4,ATP6V0E2,ATP8B2,ATP8B3,AZIN2,BAIAP3,BEST1,BTN2A2,CACNA1G,CACNA2D2,CASP9,CD14,CHKA,CLCN5,CLDN2,CLIC3,CLTCL1,CNNM4,COL1A1,CORO1A,CREB3L2,CRYM,CSF1,CUL1,CYB5R2,CYP2E1,DENND3,DTX3L,EHD1,ELOVL3,ENPP1,ENTPD1,EPAS1,ERFE,FN1,FZD4,GAS6,GIPR,GRIN1,HCN2,HMOX1,HNF1A,HSD17B2,HSPA5,IL15,IL1A,I…	156
Cellular Development,Cellular Growth and Proliferation,Nervous System Development and Function,Tissue Development	growth	Growth of neurites	2.22e-05	Increased	3.607	ARHGAP33,ARID1B,BAIAP2,BRSK2,CDKN1A,CSF1,DLG4,DOCK4,DPYSL3,DUSP10,EFNA1,EFNB2,FAIM,FN1,GPR3,GPRIN1,GRK5,HPSE,ICAM5,IQUB,KIF3A,KIF3C,KNDC1,LGALS1,LMNB1,MAP2,MMP24,NES,NFKB1,NINJ1,PALLD,PPM1N,PPP2R5B,RAB3IL1,RHOQ,RIMS3,RND1,ROBO2,RTN4RL2,SEMA3F,SEMA6A,SEMA7A,SERPINE1,SGK1,SH2D3C,SLC9A1,SLC9A5,SNPH,SPRY2,TGM2,TIMP2,TMOD2,TP53,TRIM3,TRPC1,TTLL7	56
Cellular Development,Cellular Growth and Proliferation,Nervous System Development and Function,Tissue Development	outgrowth	Outgrowth of neurons	0.000137	Increased	3.589	ARHGAP33,ARID1B,BAIAP2,BRSK2,CDKN1A,CSF1,DOCK4,DPYSL3,EFNA1,EFNB2,FAIM,FN1,GPR3,GPRIN1,GRK5,HPSE,ICAM5,IQUB,KIF3A,KIF3C,LGALS1,LMNB1,MAP2,MMP24,NFKB1,NINJ1,PALLD,RAB3IL1,RHOQ,RIMS3,RND1,RTN4RL2,SEMA3F,SEMA6A,SEMA7A,SERPINE1,SH2D3C,SLC9A1,SLC9A5,SPRY2,TGM2,TIMP2,TP53,TRIM3,TRPC1,TTLL7	46
Lipid Metabolism,Small Molecule Biochemistry	synthesis	Synthesis of fatty acid	5.13e-05	Increased	3.552	ABAT,ACACB,ACSBG1,ANXA1,AREG,C5AR1,CD14,CEBPB,CSF1,CXCL1,CYP1A1,CYP2E1,CYP4F2,DEGS1,ELOVL3,FN1,FOXA1,GIPR,GSTM4,HMOX1,HNF1A,IL15,IL1A,IL33,MLXIPL,MYO5A,NFKB1,PPARGC1A,PRKAB2,PRKAG2,PRKCA,PTAFR,PTGES,PTGS1,SLC2A4,SLC45A3,SOAT1,SPHK1,TLR4,TP53	40
Cellular Development,Cellular Growth and Proliferation,Nervous System Development and Function,Tissue Development	proliferation	Proliferation of neuronal cells	3.52e-05	Increased	3.51	ARHGAP33,ARID1B,BAIAP2,BRSK2,CDKN1A,CSF1,DLG4,DOCK4,DPYSL3,DUSP10,EFNA1,EFNB2,FAIM,FN1,GPR3,GPRIN1,GRK5,HPSE,ICAM5,IQUB,KIF3A,KIF3C,KNDC1,LGALS1,LMNB1,MAP2,MMP24,MSX2,NES,NFKB1,NINJ1,NUMBL,PALLD,PPM1N,PPP2R5B,PRKCA,RAB3IL1,RHOQ,RIMS3,RND1,ROBO2,RTN4RL2,SEMA3F,SEMA4C,SEMA6A,SEMA7A,SERPINE1,SGK1,SH2D3C,SLC9A1,SLC9A5,SMARCD3,SNPH,SPRY2,SYNPO,TCOF1,TGM2,TIMP2,TMOD2,TP53,TRIM3,TRPC1,TTLL7	63
Cellular Function and Maintenance	homeostasis	Cellular homeostasis	5.85e-09	Increased	3.37	ABCG1,ACACB,ADRA2A,ADRB2,AHR,AK1,ANXA1,ANXA6,AQP1,ARNTL,ASIC3,ATG4A,ATG9B,ATP13A4,BAIAP2,BAK1,BMF,BTN2A2,C5AR1,C9orf72,CACNA1G,CASP9,CCL20,CD274,CDKN1A,CDKN2D,CEBPB,CIB2,CLCN5,CLDN2,CORO1A,CREBBP,CTSL,CTSV,CUL1,CXCL1,CYP2E1,DAPK3,DDIT3,DEF6,DENND3,DGKA,DKK1,DLG4,DRAM1,DUSP10,EFNA1,EFNB2,ENPP1,ENTPD1,EPAS1,EPM2A,EPOR,ERFE,ERO1B,FFAR2,FN1,FOXA1,GADD45B,GAS6,GATA2,GBE1,GDF11,GIPR,GK,GLI2,GPRC5B,GPSM…	176
Molecular Transport	quantity	Quantity of metal ion	0.000469	Increased	3.349	ADRA2A,ADRB1,ANXA6,AQP1,B4GALNT1,C5AR1,CACNA1G,CACNA2D2,CCL20,CLDN2,CSF1,ENTPD1,ENTPD2,EPOR,FFAR2,FN1,FOXA1,GRIN1,GRK5,HERPUD1,HIP1,HNF1A,HSPA5,IL33,LGALS1,NFKB1,NOX1,NRGN,PDE6D,PDX1,PIK3CD,PLCB2,PLCD1,PLCG2,SGK1,SLC4A11,SLC8B1,SLC9A1,SMPD1,SPN,TGM2,TMOD1,TNNC1,TP53,TRPC1,TRPM5,VAV1	47
Cellular Movement	invasion	Invasion of tumor cell lines	0.000498	Increased	3.203	ADRA2A,ADRB2,AHR,AKT1S1,ANXA1,ARAP3,AREG,ATF3,CCDC88A,CDKN1A,CEBPB,CTSK,DEF6,DGKA,DKK1,DOCK4,DPYSL3,DRAM1,EFNA1,EPAS1,EPSTI1,FAM43A,FN1,FOSL1,FOXA1,FSCN1,FUT8,GLI1,GNAL,GRB7,HMOX1,HOXA1,HOXB13,HPSE,ITGB4,KEAP1,LGALS1,MAPK12,MERTK,MSX2,MYB,MZF1,NCOA3,NEDD9,NES,NKD2,NUMBL,PALLD,PIGR,PLCD1,PLXNB1,PPARGC1A,PRKCA,PTAFR,RAB11FIP1,RAD9A,RHOD,RHOQ,RND3,RUNX2,SATB2,SDC4,SEMA3F,SIPA1,SLC30A4,SLC9A1,SMPD1,S…	80
Molecular Transport	quantity	Quantity of metal	0.000922	Increased	3.175	ADRA2A,ADRB1,ANXA6,AQP1,B4GALNT1,C5AR1,CACNA1G,CACNA2D2,CCL20,CLDN2,CSF1,ENTPD1,ENTPD2,EPOR,ERFE,FFAR2,FN1,FOXA1,GRIN1,GRK5,HERPUD1,HIP1,HMOX1,HNF1A,HSPA5,IL33,KCNN4,LGALS1,NEDD9,NFKB1,NOX1,NRGN,PDE6D,PDX1,PIK3CD,PLCB2,PLCD1,PLCG2,SGK1,SLC4A11,SLC8B1,SLC9A1,SMPD1,SPN,TGM2,TMOD1,TNNC1,TP53,TRPC1,TRPM5,VAV1	51
Cellular Development,Cellular Growth and Proliferation,Nervous System Development and Function,Tissue Development	development	Development of neurons	1.84e-06	Increased	3.116	ADGRB2,ADGRL1,ADRB2,AHR,AMIGO2,AREG,ARHGAP33,ARID1B,ATF3,ATOH1,BACE1,BAIAP2,BRSK2,CACNA2D2,CCDC88A,CDKN1A,CELSR2,CLSTN3,CPEB4,CSF1,CYFIP2,DLG4,DPYSL3,EFNA1,EFNA3,EFNB2,EGFL7,EHD1,FLRT1,FNBP1,FUT8,GDPD5,GEM,GLI2,GPRIN1,GRIN1,HEY1,HOXA1,ICAM5,IHH,IL11RA,IL1R1,IL1RAP,IQUB,KIF3A,KLF9,KLK8,KNDC1,LMNB1,LRRN1,MAFB,MAP2,MAPK8IP1,MARK4,METRN,MYO5A,NCMAP,NFKB1,NUMBL,NYAP1,OBSL1,PALLD,PALM,PIK3CD,PLXNB1,PRE…	93
Cellular Movement	homing	Homing of cells	0.000694	Increased	3.089	ANXA1,ARAP3,C5AR1,CCDC88A,CCL20,CDKN1A,CHST4,CORO1A,CSF1,CXCL1,DGKA,DOCK4,EFNA1,EFNB2,FN1,FOSL1,FSCN1,GAS6,GLRX,GNAZ,GPSM1,HAVCR1,HEBP1,HPSE,IL15,IL1A,IL1R1,IL33,JAK3,KCNN4,LGALS1,LYST,MYB,NEDD9,NINJ1,NQO2,NR4A1,PGF,PIGR,PIK3CD,PLCG2,PLXNB1,PORCN,PREX1,PRKCA,PTAFR,PTGES,RAB11FIP1,RHOD,ROBO2,SEMA3F,SERPINE1,SERPINH1,SPHK1,SPN,TGFB2,TLR4,TYMP,UNC5A,VAV1	60
Cellular Movement	migration	Migration of cells	0.000272	Increased	3.002	ABCG1,ACAP3,ADAMTS7,ADARB1,ADRA2A,ADRB2,AHR,AKT1S1,ANPEP,ANXA1,AQP1,ARAP3,AREG,ARL4C,ATF3,ATOH1,ATOH8,BCAM,C5AR1,CASP9,CCDC88A,CCL20,CD14,CD274,CDKN1A,CDX1,CEBPB,CELSR2,CEMIP,CHST4,COL1A1,COL6A1,CORO1A,CSF1,CTSL,CTSV,CUL1,CXCL1,CYP1A1,DAPK3,DEF6,DKK1,DLG4,DOCK4,DPYSL3,EFNA1,EFNA3,EFNB2,EGFL7,EHD1,ELP6,EPAS1,EPOR,FAM83H,FERMT1,FN1,FOSL1,FOXA1,FSCN1,FUT8,FZD4,GADD45A,GAS6,GATA2,GLI1,GLI2,GLRX,GNAZ,…	190
Cell Cycle,Gene Expression	binding	Binding of protein binding site	1.94e-05	Increased	2.845	AHR,CEBPB,CEBPD,CIDEC,CREBBP,DDIT3,EPAS1,FN1,FOXA1,GLRX,HEY1,HOXB13,IL15,IL1A,IL1R1,IL33,JAK3,LMCD1,MYB,NFKB1,NFKBIZ,PGF,POR,PRKCA,PTAFR,RUNX2,SNAI1,SOAT1,SPN,SSBP2,TFAP4,TGFB2,TNFRSF1B,TP53,VAV1,ZBTB7C	36
Cardiovascular System Development and Function,Organismal Development	angiogenesis	Angiogenesis	4.22e-06	Increased	2.817	ADRA2A,ADRA2B,ADRB2,AHR,AMIGO2,ANPEP,ANXA1,AQP1,ARAP3,AREG,ARNTL,ATF3,ATOH8,BACE1,C5AR1,CDKN1A,CDKN2B,CDKN2D,COL1A1,CREBBP,CSF1,CTH,CXCL1,CYP4F2,CYP51A1,DDIT3,DGKA,DKK1,DYNC2H1,EFNA1,EFNA3,EFNB2,EGFL7,EPAS1,EPOR,FN1,FOSL1,FZD4,GADD45A,GAS6,GATA2,GEM,GLI1,GLRX,GTF2I,HEG1,HEY1,HMOX1,HOXA1,HPSE,HSPA5,IHH,IL15,IL1A,IL33,ITGA7,ITGB4,LGALS1,LIPA,MERTK,MYB,NCOA3,NEU1,NOX1,NR4A1,PDCL3,PDE2A,PFKFB3,PGF,PK…	105
Cardiovascular System Development and Function	development	Development of vasculature	1.59e-05	Increased	2.817	ADRA2A,ADRA2B,ADRB1,ADRB2,AHR,AMIGO2,ANPEP,ANXA1,AQP1,ARAP3,AREG,ARNTL,ATF3,ATOH8,BACE1,BCAM,C5AR1,CDKN1A,CDKN2B,CDKN2D,CDON,COL1A1,CREBBP,CSF1,CTH,CXCL1,CYP2E1,CYP4F2,CYP51A1,DDIT3,DGKA,DKK1,DYNC2H1,EFNA1,EFNA3,EFNB2,EGFL7,ENPP1,EPAS1,EPOR,FN1,FOSL1,FZD4,GADD45A,GAS6,GATA2,GEM,GLI1,GLRX,GTF2I,HEG1,HEY1,HMOX1,HOXA1,HPSE,HSPA5,IHH,IL11RA,IL15,IL1A,IL33,ITGA7,ITGB4,LGALS1,LIPA,MERTK,MYB,NCOA3,NEU1,…	114
Cell Morphology,Cellular Development	branching	Branching of cells	2.04e-05	Increased	2.793	AHR,ANXA1,AQP1,ARHGAP33,ARID1B,ATF3,BACE1,CCDC88A,CDKN1A,CPEB4,DLG4,DPYSL3,EFNA1,EFNA3,EFNB2,FN1,FNBP1,GAS6,GEM,GRIN1,ICAM5,IL1R1,IL1RAP,IQUB,KIF3A,KLF9,KNDC1,LMNB1,MARK4,MYO5A,NFKB1,NUMBL,PALLD,PALM,PKD1,PRSS12,RIMS3,RND1,RND3,ROBO2,RUNX2,SEMA3F,SEMA6A,SGK1,STX2,TIMP2,TP53,TRIM3,TRPC1	49
Cellular Development,Cellular Growth and Proliferation,Hematological System Development and Function,Hematopoiesis,Lymphoid Tissue Structure and Development,Tissue Development	leukopoiesis	Leukopoiesis	5.53e-05	Increased	2.775	ABCG1,AHR,ANXA1,ARNTL,B4GALNT1,BTN2A2,C5AR1,CBFA2T3,CCND3,CD14,CD274,CDKN1A,CDKN2B,CDKN2D,CEBPB,CLCF1,CREBBP,CSF1,CTSV,CXCL1,DEF6,DGKA,DKK1,DUSP10,EFNA1,EFNB2,ENTPD1,EPOR,FN1,FOSL1,FUT8,GADD45A,GADD45B,GAS6,GATA2,GLI2,HNF1A,IFNAR2,IHH,IL10RA,IL11RA,IL15,IL1A,IL1R1,IL33,IL34,IRF5,IRF7,ITPKB,JAK3,KCNN4,LGALS1,MAFB,MERTK,MLLT11,MYB,MYBL1,NFKB1,NFKBIZ,NOX1,NQO2,NR4A1,PATZ1,PGF,PIK3CD,PLCD1,PLCG2,PREX…	86
Infectious Diseases	infection	Viral Infection	1.6e-06	Increased	2.736	ACACB,ADARB1,ADRA2A,ADRA2B,ADRB1,ADRB2,AHR,ANPEP,ANXA1,ANXA6,APC2,ARAF,AREG,ARL4C,ARNTL,ATF5,BAIAP3,BAK1,BIRC3,CACNA2D2,CAD,CARD14,CCL20,CD14,CD274,CEBPD,CIB2,CLSTN3,CLTCL1,COX6B2,CREBBP,CSF1,CTSL,CTSV,CXCL1,CYP1A1,CYP2E1,CYP2U1,CYP51A1,CYSRT1,DDIT3,DHRS2,DKK1,DLG2,EFNB2,EPAS1,EPOR,F8,FBXO44,FN1,FOXA1,FSCN1,GAS6,GRIN1,GRK5,GTF2I,H1-2,H2BC15,HAVCR1,HIP1,HMOX1,HS3ST1,HSPA5,IFIT1,IFNAR2,IL10RA,IL15,…	159
Embryonic Development,Organ Development,Organismal Development,Renal and Urological System Development and Function,Tissue Development	formation	Formation of kidney	0.000628	Increased	2.729	AHR,ALDH1A3,AQP1,AQP11,AREG,ARNTL,CDKN1A,CSF1,DKK1,EFNA1,EPAS1,FREM1,GDF11,GEM,GLI2,HSD17B2,KCTD17,KIF3A,LZTS2,MAFB,PGF,PKD1,PPARGC1A,ROBO2,SNAI1,SOX8,SPRY2,TGFB2,TIMP2,TP53,WNT4,WNT7B	32
Cell Morphology	sprouting	Sprouting	0.000533	Increased	2.663	ANXA1,AQP1,ARAP3,ARHGAP33,ARID1B,ATF3,BACE1,CCDC88A,CDKN1A,CPEB4,DLG4,DPYSL3,EFNA1,EFNA3,EFNB2,FN1,FNBP1,GEM,GRIN1,ICAM5,IL1R1,IL1RAP,IQUB,KIF3A,KLF9,KNDC1,LMNB1,MARK4,MYO5A,NFKB1,NUMBL,PALM,PGF,PKD1,PRSS12,RIMS3,RND1,ROBO2,RUNX2,SEMA3F,SEMA6A,SGK1,SPRY2,TP53,TRIM3,TRPC1	46
Cell Death and Survival	cell death	Cell death of lymphoid organ	0.000769	Increased	2.558	ADRB1,AHR,BAK1,BMF,C5AR1,CASP9,CDKN1A,EFNA1,FAIM,GRK5,H1-2,JAK3,LGALS1,NQO2,NR4A1,PIK3CD,SPHK1,SPN,TGM2,TNFRSF1B,TP53	21
Cellular Function and Maintenance,Hematological System Development and Function	engulfment	Engulfment of myeloid cells	0.000117	Increased	2.488	ABCA7,ANXA1,CD14,CEBPB,CORO1A,DEF6,GLRX,HMOX1,IL15,IL1A,IL33,ISG15,MERTK,PFKFB3,PRKCA,RASA4,SERPINE1,SMPD1,SOAT1,TGM2,TLR4,TP53,VAV1	23
Connective Tissue Development and Function,Tissue Morphology	quantity	Quantity of connective tissue	8.93e-08	Increased	2.466	ABCA7,ACACB,ADRA2A,ADRB1,ADRB2,AHR,AQP1,ARNTL,B4GALNT1,BBS12,C5AR1,CBFA2T3,CCDC80,CCND3,CD14,CDKN1A,CEBPB,CEBPD,CEP19,CIDEC,COL1A1,CREB3L2,CREBBP,CSF1,CTSK,CTSV,DKK1,DYRK3,EPAS1,EPOR,FN1,FSTL3,GAMT,GIPR,GLI2,GPSM1,GRIN1,HMOX1,HSPA5,IHH,IL1A,IL1R1,IL33,KREMEN1,KREMEN2,LIPA,MLXIPL,MRAP2,MSX2,MYB,NFKB1,NR4A1,PCK1,PGF,PKP1,PLCD1,PLCG2,PPARGC1A,RUNX2,SERPINE1,SH2B3,SH3PXD2B,SIGLEC15,SIPA1,SLC25A25,SLC…	76
Carbohydrate Metabolism,Molecular Transport	transport	Transport of carbohydrate	9.34e-05	Increased	2.453	ABCG1,AK1,AQP1,AQP7,CD14,CLTCL1,ENPP1,EPAS1,HNF1A,KLF15,MGAT4A,NR4A1,NUAK2,PPARGC1A,PRKAG2,PRKCA,RHOQ,RTN2,SH2B2,SLC2A12,SLC2A13,SLC2A4,SLC45A1,SLC45A3,SORBS1,TP53	26
Cellular Function and Maintenance	engulfment	Engulfment of leukocytes	0.000689	Increased	2.451	ABCA7,ANXA1,CD14,CEBPB,CORO1A,DEF6,GLRX,HMOX1,IL15,IL1A,IL33,ISG15,MERTK,PFKFB3,PRKCA,RASA4,SERPINE1,SMPD1,SOAT1,TGM2,TLR4,TP53,VAV1	23
Cell Morphology,Cellular Development,Cellular Growth and Proliferation,Nervous System Development and Function,Organismal Development,Tissue Development	morphogenesis	Morphogenesis of neurons	1.6e-06	Increased	2.441	AHR,AREG,ARHGAP33,ARID1B,ATF3,BACE1,BAIAP2,BRSK2,CCDC88A,CDKN1A,CELSR2,CPEB4,CSF1,CYFIP2,DLG4,DPYSL3,EFNA1,EFNA3,EFNB2,EHD1,FLRT1,FNBP1,FUT8,GDPD5,GEM,GPRIN1,GRIN1,ICAM5,IL11RA,IL1R1,IL1RAP,IQUB,KIF3A,KLF9,KLK8,KNDC1,LMNB1,MAP2,MAPK8IP1,MARK4,METRN,MYO5A,NFKB1,NUMBL,NYAP1,OBSL1,PALLD,PALM,PIK3CD,PLXNB1,PREX1,PRKCA,PRSS12,RAB3A,RAB3IL1,RHOQ,RIMS3,RND1,ROBO2,SEMA3F,SEMA6A,SEMA7A,SGK1,SLC9A1,SLC9A5,…	75
Cell Morphology,Cellular Assembly and Organization,Cellular Development,Cellular Function and Maintenance,Cellular Growth and Proliferation,Nervous System Development and Function,Organismal Development,Tissue Development	neuritogenesis	Neuritogenesis	1.9e-06	Increased	2.441	AHR,AREG,ARHGAP33,ARID1B,ATF3,BACE1,BAIAP2,BRSK2,CCDC88A,CDKN1A,CELSR2,CPEB4,CSF1,CYFIP2,DLG4,DPYSL3,EFNA1,EFNA3,EFNB2,EHD1,FLRT1,FNBP1,FUT8,GDPD5,GEM,GPRIN1,GRIN1,ICAM5,IL11RA,IL1R1,IL1RAP,IQUB,KIF3A,KLF9,KLK8,KNDC1,LMNB1,MAP2,MAPK8IP1,MARK4,METRN,MYO5A,NFKB1,NUMBL,NYAP1,OBSL1,PALLD,PALM,PIK3CD,PLXNB1,PREX1,PRKCA,PRSS12,RAB3A,RAB3IL1,RHOQ,RIMS3,RND1,ROBO2,SEMA3F,SEMA6A,SEMA7A,SGK1,SLC9A1,SLC9A5,…	74
Cellular Development,Hematological System Development and Function,Hematopoiesis	differentiation	Differentiation of leukocyte cell lines	0.0009	Increased	2.425	CD274,CDKN1A,CSF1,IL10RA,MAFB,MAPK11,MYB,NFKB1	8
Cell Death and Survival	cell death	Cell death of thymus gland	0.000728	Increased	2.366	ADRB1,AHR,BAK1,BMF,CASP9,CDKN1A,EFNA1,FAIM,GRK5,H1-2,JAK3,LGALS1,NQO2,NR4A1,PIK3CD,SPHK1,TGM2,TNFRSF1B,TP53	19
Inflammatory Response	fever	Fever	0.000578	Increased	2.363	ATF3,CD14,IL15,IL1A,IL1R1,PTGES,PTGS1,TRNT1,TUBB4A,TUBG2	10
Inflammatory Response	inflammatory response	Inflammatory response	0.000269	Increased	2.328	ABCD1,ADRA2A,ADRB2,AHR,ANXA1,ARAP3,ATF3,BBS12,BIRC3,C5AR1,CCDC88A,CCL20,CD14,CDKN1A,CEBPB,CEBPD,CLCF1,CORO1A,CSF1,CXCL1,DDIT3,EPAS1,FN1,GADD45A,GJC2,GLI1,GNAZ,GPRC5B,GPSM1,HAVCR1,HEBP1,HMOX1,HPSE,IL10RA,IL15,IL1A,IL1R1,IL33,IL34,ISG15,KCNE3,LGALS1,LIPA,LYST,NEDD9,NFKB1,NFKBIZ,NINJ1,NMI,NOX1,PDE2A,PFKFB3,PIGR,PIK3CD,PLCG2,PREX1,PRKAR1B,PRKCA,PTAFR,PTGES,PTGS1,PXK,SDC4,SEMA7A,SERPINE1,SLC9A1,SPHK1,…	81
Cell Cycle,Gene Expression	binding	Binding of DNA	6.61e-06	Increased	2.32	ABCD1,ADRB2,AHR,ATF3,CDKN1A,CEBPB,CEBPD,CIDEC,CREBBP,CYP1A1,CYP2E1,DDIT3,EPAS1,EPC1,EPOR,FN1,FOSL1,FOXA1,FOXP2,GATA2,GLRX,HEY1,HOXB13,IL15,IL1A,IL1R1,IL33,IRF7,JAK3,KEAP1,LGALS1,LMCD1,MAPK11,MAPK12,MYB,NFKB1,NFKBIZ,NR4A1,PCK1,PGF,POR,PPARGC1A,PRKCA,PTAFR,RAD9A,RUNX2,SATB2,SETMAR,SNAI1,SOAT1,SPN,SSBP2,TFAP4,TGFB2,TLR4,TNFAIP3,TNFRSF1B,TP53,TRPC1,VAV1,ZBTB7C	61
Cell Death and Survival	apoptosis	Apoptosis of lymphoid organ	0.000394	Increased	2.271	ADRB1,AHR,BAK1,BMF,C5AR1,CASP9,CDKN1A,EFNA1,FAIM,GRK5,H1-2,JAK3,LGALS1,NQO2,NR4A1,PIK3CD,SPHK1,SPN,TNFRSF1B,TP53	20
Cardiovascular System Development and Function,Tissue Development	development	Development of cardiovascular tissue	0.000427	Increased	2.244	ADRA2B,ANPEP,ATOH8,CDKN1A,COL1A1,CSF1,CTH,CXCL1,CYP4F2,DGKA,DKK1,EFNA1,EFNB2,EGFL7,EPOR,FN1,GAS6,HEG1,HEY1,HMOX1,HSPA5,IHH,IL1A,IL33,LGALS1,LIPA,MERTK,NCOA3,NR4A1,PDCL3,PDE2A,PFKFB3,PGF,PRKCA,RUNX2,SDC4,SEMA3F,SEMA6A,SERPINE1,TGFB2,TIMP2,TMOD1,TP53	43
Cardiovascular System Development and Function,Organismal Development	vasculogenesis	Vasculogenesis	1.07e-05	Increased	2.238	ADRA2A,ADRA2B,AHR,AMIGO2,ANPEP,ANXA1,ARNTL,ATF3,ATOH8,BACE1,C5AR1,CDKN1A,CDKN2B,CDKN2D,COL1A1,CREBBP,CSF1,CTH,CXCL1,CYP4F2,CYP51A1,DDIT3,DGKA,DKK1,DYNC2H1,EFNA1,EFNB2,EGFL7,EPAS1,EPOR,FN1,FZD4,GADD45A,GAS6,GEM,GLI1,GLRX,HEG1,HEY1,HMOX1,HOXA1,HPSE,HSPA5,IHH,IL1A,IL33,ITGA7,LGALS1,LIPA,MERTK,NCOA3,NEU1,NR4A1,PDCL3,PDE2A,PFKFB3,PGF,PLCD1,PLXNB1,POR,PPARGC1A,PRKAB2,PRKCA,PTAFR,PTPRB,RND1,ROBO2,RUNX2,…	87
Cell-To-Cell Signaling and Interaction	response	Response of myeloid cells	0.000157	Increased	2.223	ABCA7,ANPEP,ANXA1,C5AR1,CD14,CEBPB,CORO1A,CXCL1,DEF6,FN1,GLRX,HMOX1,IL10RA,IL15,IL33,ISG15,MERTK,PFKFB3,PLCB2,PRKCA,PTAFR,RASA4,SERPINE1,SOAT1,SPHK1,TGM2,TLR4,TP53,VAV1	29
Organismal Injury and Abnormalities	wound	Wound	0.00023	Increased	2.213	ADRB1,ADRB2,ANXA1,AQP1,ARNTL,B4GALNT1,C5AR1,COL1A1,CSF1,EFNB2,FN1,GADD45A,HPSE,IL1A,IL1R1,MSX2,MYB,NOX1,PGF,POU2F3,PTGES,PTGS1,SDC4,SERPINE1,SYNPO,TGFB2,TNFRSF1B,TP53	28
Cancer,Organismal Injury and Abnormalities	angiogenesis	Angiogenesis of malignant tumor	0.000684	Increased	2.213	GLI1,LGALS1,PGF,SNAI1,TP53,WNT7B	6
Cell-To-Cell Signaling and Interaction,Cellular Function and Maintenance,Hematological System Development and Function	phagocytosis	Phagocytosis of myeloid cells	0.000348	Increased	2.213	ABCA7,ANXA1,CD14,CEBPB,CORO1A,DEF6,GLRX,HMOX1,IL15,IL33,ISG15,MERTK,PFKFB3,PRKCA,RASA4,SERPINE1,SOAT1,TGM2,TLR4,TP53,VAV1	21
Embryonic Development,Organismal Development	development	Development of body trunk	0.000816	Increased	2.209	ABCA3,ADRA2B,ADRB2,AHR,ANPEP,ANXA1,AREG,ARNTL,ATF3,ATOH1,BAK1,BMF,CASP9,CBX4,CCND3,CD14,CDKN1A,CDKN2B,CDKN2D,CEBPB,CEBPD,CREBBP,CSF1,CTSK,CYP51A1,DKK1,DNAAF3,DYNC2H1,EFNA1,EPAS1,EPOR,FILIP1L,FN1,FOXA1,FUT8,GDF11,GIPR,GLCE,GLI1,GLI2,GRIN1,HEG1,HEY1,HMOX1,HNF1A,HPSE,IFT57,IHH,IL15,IL1A,JAK3,KIF3A,KLF15,LHX4,LIPA,LMNB1,MAFB,MAPK11,MCM9,MEIS1,MERTK,MLLT11,MSX2,MYB,MYBL1,NCOA3,NEURL1,NFKB1,NPR2,NR4A1,…	105
Tissue Development	development	Development of epithelial tissue	0.00039	Increased	2.173	ABCA3,ADRA2B,AHR,ANPEP,ATOH1,ATOH8,CASP9,CDKN1A,CEBPB,COL1A1,CSF1,CXCL1,CYP4F2,DGKA,DKK1,EFNA1,EFNB2,EGFL7,EPOR,FN1,GAS6,GDF11,GLI2,HEG1,HEY1,HMOX1,HOXB13,HSPA5,IHH,IL1A,IL33,LGALS1,LIPA,MERTK,NCOA3,NR4A1,PALLD,PDCL3,PDE2A,PDX1,PFKFB3,PGF,PKD1,PRKCA,RILPL2,RUNX2,SDC4,SEMA3F,SEMA6A,SERPINE1,SOX8,SPRY2,STX2,TGFB2,TIMP2,TP53,WNT4	57
Carbohydrate Metabolism,Molecular Transport	transport	Transport of monosaccharide	0.000831	Increased	2.118	AK1,CLTCL1,ENPP1,EPAS1,HNF1A,KLF15,MGAT4A,NR4A1,NUAK2,PPARGC1A,PRKAG2,PRKCA,RHOQ,RTN2,SH2B2,SLC2A12,SLC2A4,SLC45A1,SORBS1,TP53	20
Cell-To-Cell Signaling and Interaction,Inflammatory Response	response	Response of phagocytes	8.43e-05	Increased	2.103	ABCA7,ANPEP,ANXA1,C5AR1,CD14,CEBPB,CORO1A,CXCL1,DEF6,FN1,GLRX,HMOX1,IL10RA,IL15,IL33,ISG15,MERTK,PFKFB3,PLAAT4,PLCB2,PRKCA,PTAFR,RASA4,SERPINE1,SOAT1,SPHK1,TGM2,TLR4,TP53,VAV1	30
Cancer,Organismal Injury and Abnormalities	growth	Growth of tumor	0.000297	Increased	2.098	ADRB2,AHR,ANPEP,ANXA1,AREG,ATF3,B4GALNT1,BAMBI,BTN2A2,CACNA2D2,CASP9,CCDC88A,CCND3,CD274,CDKN1A,CDKN2B,CDON,CDX1,CGAS,CREBBP,CSF1,CTSK,CTSV,CUL1,CXCL1,DAPK3,DDIT3,DKK1,DOCK4,EFNA1,EFNB2,EGFL7,ENTPD1,EPAS1,EPSTI1,FN1,FOSL1,FUT8,GADD45A,GAS6,GLI1,GLI2,HACE1,HMOX1,HOXB13,HPSE,HSPA5,IL15,IL1A,IL1R1,IL33,LGALS1,LZTS2,MAP1LC3A,MYB,MZF1,NCOA3,NEDD9,NES,NKD2,NOX1,NR4A1,PEG10,PFKFB3,PGF,PIK3CD,PLA2G2F,PPA…	90
Cardiovascular System Development and Function,Cellular Development,Cellular Function and Maintenance,Cellular Growth and Proliferation,Organismal Development,Tissue Development	proliferation	Proliferation of endothelial cells	0.000365	Increased	2.069	ADRA2B,ATOH8,CDKN1A,COL1A1,CSF1,CXCL1,CYP4F2,DGKA,DKK1,EFNA1,EFNB2,EGFL7,EPOR,FN1,GAS6,HEY1,HMOX1,HSPA5,IL1A,IL33,LGALS1,LIPA,MERTK,NCOA3,NR4A1,PDCL3,PDE2A,PFKFB3,PGF,PRKCA,RUNX2,SDC4,SEMA3F,SEMA6A,SERPINE1,TGFB2,TIMP2,TP53	38
Cellular Development,Cellular Growth and Proliferation,Hematological System Development and Function,Hematopoiesis,Lymphoid Tissue Structure and Development,Tissue Development	hematopoiesis	Hematopoiesis of mononuclear leukocytes	5.91e-05	Increased	2.068	ABCG1,AHR,ANXA1,ARNTL,B4GALNT1,BTN2A2,C5AR1,CCND3,CD14,CD274,CDKN1A,CEBPB,CLCF1,CREBBP,CSF1,CTSV,CXCL1,DEF6,DGKA,DKK1,DUSP10,EFNA1,EFNB2,ENTPD1,FOSL1,FUT8,GADD45A,GADD45B,GAS6,GATA2,GLI2,HNF1A,IFNAR2,IHH,IL10RA,IL11RA,IL15,IL1A,IL1R1,IL33,IL34,IRF5,IRF7,ITPKB,JAK3,LGALS1,MAFB,MERTK,MLLT11,MYB,NFKB1,NFKBIZ,NQO2,NR4A1,PATZ1,PGF,PIK3CD,PLCG2,PREX1,PRKCA,PTGS1,RUNX2,SH2B2,SH2B3,SNAI1,SNAI3,SPN,ST3GAL…	76
Cellular Development,Cellular Growth and Proliferation,Embryonic Development,Hematological System Development and Function,Hematopoiesis,Lymphoid Tissue Structure and Development,Organ Development,Organismal Development,Tissue Development	lymphopoiesis	Lymphopoiesis	0.000241	Increased	2.059	ABCG1,AHR,ANXA1,ARNTL,BTN2A2,C5AR1,CCND3,CD14,CD274,CDKN1A,CEBPB,CLCF1,CREBBP,CTSV,CXCL1,DEF6,DGKA,DKK1,DUSP10,EFNA1,EFNB2,ENTPD1,FOSL1,FUT8,GADD45A,GADD45B,GAS6,GATA2,GLI2,HNF1A,IFNAR2,IHH,IL10RA,IL11RA,IL15,IL1A,IL1R1,IL33,IRF5,ITPKB,JAK3,LGALS1,MAFB,MERTK,MLLT11,MYB,NFKB1,NFKBIZ,NQO2,NR4A1,PATZ1,PGF,PIK3CD,PLCG2,PREX1,PRKCA,PTGS1,RUNX2,SH2B2,SNAI1,SNAI3,SPN,ST3GAL5,TFAP4,TLR4,TNFAIP3,TNFRSF1B,…	70
Cellular Development	differentiation	Differentiation of nervous system	0.000267	Increased	2.031	ADRA2B,AREG,ATF5,ATOH1,BRSK2,CDON,CEBPB,CEND1,CHKA,CLCF1,CLSTN3,DOCK4,DUSP10,DYNC2H1,EFNA1,EFNA3,FN1,FOXA1,GATA2,GDF11,GDPD5,GLI1,GLI2,GPC2,GPR157,GPR37L1,GPRC5B,HEY1,HOXA1,HOXB13,IL15,IL1RAP,IL34,KLF15,KLF9,KNDC1,LHX4,LMNB1,MAFB,MAP3K12,METRN,MMD,MMP24,NUMBL,PRKCA,RHOQ,SMPD1,SNAI1,SOX8,TGFB2,TIMP2,TNFRSF1B,TP53,WNT4,ZHX2	55
Connective Tissue Development and Function,Tissue Morphology	quantity	Quantity of adipose tissue	3.6e-05	Increased	2.023	ABCA7,ACACB,ADRA2A,ADRB1,ADRB2,ARNTL,BBS12,CCDC80,CD14,CDKN1A,CEBPB,CEBPD,CEP19,CIDEC,GAMT,GPSM1,GRIN1,HSPA5,IL1R1,IL33,LIPA,MLXIPL,MRAP2,NFKB1,PCK1,PGF,PKP1,PPARGC1A,SERPINE1,SH3PXD2B,SLC25A25,SLC2A4,STEAP4,TP53,TRPC1	35
Cell-To-Cell Signaling and Interaction,Cellular Function and Maintenance,Inflammatory Response	phagocytosis	Phagocytosis of leukocytes	0.000558	Increased	2.012	ABCA7,ANXA1,CD14,CEBPB,CORO1A,DEF6,GLRX,HMOX1,IL15,IL33,ISG15,MERTK,PFKFB3,PRKCA,RASA4,SERPINE1,SOAT1,TGM2,TLR4,TP53,VAV1	21

## Sheet: fig_2d_annotation
fraction	Device	Chamber
1_Bacterium	T18-mono	Bacterium
10_Bacterium	Fn-mono	Bacterium
12_Bacterium	Fn-mono	Bacterium
2_Bacterium	T18-Fn-co	Bacterium
3_Bacterium	Fn-mono	Bacterium
4_Bacterium	T18-mono	Bacterium
5_Bacterium	T18-Fn-co	Bacterium
6_Bacterium	Fn-mono	Bacterium
7_Bacterium	T18-mono	Bacterium
8_Bacterium	T18-Fn-co	Bacterium
9_Bacterium	Fn-mono	Bacterium
10_Perfusion	Fn-mono	Perfusion
4_Perfusion	T18-mono	Perfusion
5_Perfusion	T18-Fn-co	Perfusion
6_Perfusion	Fn-mono	Perfusion
7_Perfusion	T18-mono	Perfusion
8_Perfusion	T18-Fn-co	Perfusion
9_Perfusion	Fn-mono	Perfusion
1_InFlow	T18-mono	InFlow
10_InFlow	Fn-mono	InFlow
12_InFlow	Fn-mono	InFlow
2_InFlow	T18-Fn-co	InFlow
3_InFlow	Fn-mono	InFlow
4_InFlow	T18-mono	InFlow
5_InFlow	T18-Fn-co	InFlow
6_InFlow	Fn-mono	InFlow
7_InFlow	T18-mono	InFlow
8_InFlow	T18-Fn-co	InFlow
9_InFlow	Fn-mono	InFlow
1_Perfusion	T18-mono	Perfusion
12_Perfusion	Fn-mono	Perfusion
2_Perfusion	T18-Fn-co	Perfusion
3_Perfusion	Fn-mono	Perfusion
1_Human	T18-mono	Human
10_Human	Fn-mono	Human
12_Human	Fn-mono	Human
2_Human	T18-Fn-co	Human
3_Human	Fn-mono	Human
4_Human	T18-mono	Human
5_Human	T18-Fn-co	Human
6_Human	Fn-mono	Human
7_Human	T18-mono	Human
8_Human	T18-Fn-co	Human
9_Human	Fn-mono	Human

## Sheet: fig_2d_mtx
metabolite	1_InFlow	4_InFlow	7_InFlow	1_Bacterium	4_Bacterium	7_Bacterium	1_Human	4_Human	7_Human	1_Perfusion	4_Perfusion	7_Perfusion	2_InFlow	5_InFlow	8_InFlow	2_Bacterium	5_Bacterium	8_Bacterium	2_Human	5_Human	8_Human	2_Perfusion	5_Perfusion	8_Perfusion	12_InFlow	3_InFlow	6_InFlow	12_Bacterium	3_Bacterium	6_Bacterium	12_Human	3_Human	6_Human	12_Perfusion	3_Perfusion	6_Perfusion
Alanine	-0.786265	-0.809198	-0.763789	-0.647208	-0.603703	-0.539318	-0.606667	-0.562626	-0.446349	-0.613569	-0.585654	-0.462423	-0.763568	-0.79732	-0.81754	-0.392727	-0.406085	-0.489758	-0.434642	-0.440296	-0.533179	-0.454012	-0.449606	-0.551895	-0.799677	-0.801503	-0.778866	-0.700358	-0.748731	-0.69724	-0.715081	-0.784802	-0.718485	-0.764052	-0.792402	-0.757039
Carbonic acid	0.0366719	-0.435872	-0.0025319	0.0618441	0.0139041	-0.0788556	0.0155151	-0.116449	-0.105236	-0.0399443	-0.00802417	-0.145039	0.00564338	0.0132528	-0.0990126	-0.127647	-0.203451	-0.0845838	-0.12049	-0.171276	-0.113981	-0.208423	-0.178993	-0.128432	-0.0211213	0.027308	0.0516585	0.0910172	0.0351935	-0.00434672	0.0336049	0.016396	-0.0700702	-0.000762057	-0.0197252	-0.0721779
Fructose	-0.0659669	-0.0781921	-0.0485388	-0.0502696	-0.0462455	-0.0712479	-0.0663125	-0.0326078	-0.0724847	-0.0886061	-0.0577428	-0.0600329	-0.0854822	-0.0666459	-0.0798912	-1.86136	-1.92685	-1.72535	-0.473811	-1.03042	-0.889078	-0.352359	-0.609443	-0.717285	-0.0705262	-0.0726429	-0.0851714	-0.0830994	-0.130396	-0.121017	-0.096659	-0.0989419	-0.244523	-0.0583089	-0.0954972	-0.092704
Glutamic acid	-1.41552	-1.48657	-1.43971	-1.15921	-1.19222	-1.21325	-1.17138	-1.16358	-1.08394	-1.12652	-1.15467	-1.06647	-1.19356	-1.43289	-1.48572	-3.53361	-3.05649	-3.53361	-1.34474	-2.25847	-1.99954	-1.30825	-1.81387	-2.59353	-1.50937	-1.46033	-1.4765	-0.903813	-0.977621	-0.874065	-1.03903	-1.21902	-1.18382	-1.07719	-1.28405	-1.28086
Glutamine	-0.428568	-0.602161	-0.51983	-0.544493	-0.567149	-0.72535	-0.550274	-0.505878	-0.731667	-0.643768	-0.525303	-0.589027	-0.598671	-0.450976	-0.611006	-0.860851	-0.858533	-0.80918	-3.13655	-2.59141	-2.47284	-1.26852	-2.49442	-2.02444	-0.476457	-0.581256	-0.632034	-0.674387	-0.632083	-0.749169	-0.610075	-0.70099	-0.702953	-0.549093	-0.658756	-0.663649
Glycerol	-1.28863	-1.30795	-1.2617	-1.2162	-1.12113	-1.15054	-1.2104	-1.14339	-1.13677	-1.22826	-1.15416	-1.16351	-1.28656	-1.28769	-1.31461	-2.37937	-2.25109	-2.45213	-1.48555	-1.85324	-1.79618	-1.36604	-1.55003	-1.78837	-1.37189	-1.32043	-1.27317	-1.27695	-1.27957	-1.23215	-1.28952	-1.3092	-1.2499	-1.31585	-1.31943	-1.25349
Glycine	-0.128757	-0.177305	-0.136698	-0.134149	-0.154731	-0.16544	-0.135604	-0.136409	-0.145644	-0.142277	-0.13873	-0.161586	-0.178675	-0.169275	-0.187614	-0.218543	-0.203154	-0.225141	-0.194317	-0.226225	-0.220343	-0.196441	-0.195229	-0.23417	-0.160589	-0.167495	-0.175113	-0.141976	-0.149016	-0.127122	-0.153565	-0.178265	-0.146622	-0.193212	-0.166872	-0.173469
Isoleucine	0.232794	0.203538	0.212706	0.244614	0.216956	0.197022	0.237629	0.232227	0.206427	0.22108	0.212217	0.181166	0.212493	0.200375	0.20427	0.215233	0.190329	0.186058	0.193762	0.175575	0.179883	0.202295	0.20199	0.186326	0.197989	0.211765	0.21914	0.23338	0.221765	0.258404	0.221265	0.217051	0.255206	0.196204	0.21191	0.230145
Lactic acid	0.177172	0.156399	0.190974	0.521871	0.596957	0.644633	0.585281	0.657778	0.77083	0.593393	0.640213	0.767188	0.231339	0.169504	0.152673	0.416887	0.56175	0.383831	0.606077	0.608538	0.415198	0.629651	0.634102	0.399955	0.159496	0.165087	0.190037	0.212278	0.164337	0.221485	0.213394	0.165456	0.212626	0.177202	0.151223	0.186574
Leucine	0.278175	0.252593	0.263509	0.283546	0.261645	0.238072	0.279493	0.278661	0.254016	0.258743	0.259219	0.222851	0.258058	0.248037	0.249277	0.26556	0.246045	0.250497	0.23923	0.229916	0.239762	0.241291	0.252738	0.243913	0.252788	0.259069	0.26767	0.289351	0.268288	0.303795	0.27621	0.259906	0.299463	0.249533	0.252743	0.274829
Lysine	-0.029451	-0.183591	-0.125472	-0.0598373	-0.151098	-0.160039	-0.0627731	-0.115551	-0.225194	-0.0986042	-0.121413	-0.132583	-0.17147	-0.151052	-0.177303	-1.99658	-2.06198	-2.29788	-0.56	-1.2944	-1.19518	-0.410578	-0.744421	-0.976096	-0.206254	-0.122897	-0.227561	-0.227123	-0.0568351	-0.107508	-0.165758	-0.138053	-0.130294	-0.200198	-0.098154	-0.149856
Meso-erythritol	-1.09916	-1.11115	-1.09318	-1.07691	-1.08222	-1.09375	-1.09058	-1.0714	-1.08015	-1.10032	-1.08266	-1.08994	-1.0957	-1.08994	-1.11728	-1.04567	-1.04864	-1.03554	-1.0873	-1.04994	-1.06143	-1.0901	-1.07007	-1.06979	-1.0944	-1.1015	-1.09146	-1.03283	-1.09249	-1.06421	-1.04254	-1.09752	-1.07968	-1.05924	-1.10016	-1.08301
Methionine	-0.919201	-0.974398	-0.970773	-0.904622	-0.950454	-0.987777	-0.931919	-0.927504	-0.994735	-0.947956	-0.94999	-1.00104	-0.966471	-0.967366	-0.949823	-2.45195	-3.15989	-1.57606	-1.36709	-1.91727	-1.39965	-1.25693	-1.48598	-1.3102	-1.00631	-0.944573	-0.985882	-0.922034	-0.965876	-0.906833	-0.974013	-0.942517	-0.927271	-0.95141	-0.952575	-0.928024
Myo-inositol	-0.237765	-0.267681	-0.241652	-0.235248	-0.247659	-0.252673	-0.239837	-0.233991	-0.263109	-0.256747	-0.246989	-0.248519	-0.266478	-0.255324	-0.277621	-0.226611	-0.215334	-0.206748	-0.236119	-0.223831	-0.231107	-0.251944	-0.262996	-0.242217	-0.286727	-0.25291	-0.267321	-0.227387	-0.228378	-0.236751	-0.243796	-0.25214	-0.251876	-0.252421	-0.2489	-0.240336
N-acetylputrescine	-0.916621	-1.02439	-1.02744	-0.909435	-0.978399	-1.0332	-0.924033	-0.971376	-1.09011	-0.959046	-0.979326	-1.01615	-0.987611	-0.988591	-1.01299	-1.5251	-1.54645	-3.07273	-1.29728	-1.80078	-1.69736	-1.19411	-1.41619	-1.56276	-1.05328	-0.964262	-1.04	-1.04477	-0.920476	-0.968381	-0.993566	-0.985056	-0.964572	-1.02446	-0.954341	-0.997212
Phenylalanine	-0.208563	-0.250876	-0.234948	-0.192749	-0.229046	-0.250567	-0.216077	-0.203427	-0.255207	-0.222703	-0.222543	-0.25283	-0.243647	-0.239672	-0.240558	-0.30937	-0.353426	-0.302958	-0.289855	-0.323688	-0.296936	-0.269542	-0.3075	-0.287813	-0.271774	-0.23096	-0.248836	-0.202636	-0.223555	-0.198146	-0.239641	-0.225962	-0.206895	-0.227441	-0.232204	-0.209993
Phosphoric acid	-0.893017	-0.981708	-1.07307	-0.688238	-0.905378	-0.997475	-0.783205	-0.909087	-1.03899	-0.692988	-0.948601	-1.01833	-0.978565	-0.959342	-1.0487	-1.07701	-1.07082	-1.23567	-0.984472	-1.12584	-1.24011	-0.892491	-1.08066	-1.21155	-1.03405	-1.00365	-1.00005	-1.08934	-0.732139	-0.953688	-1.09209	-0.736591	-0.981258	-1.12028	-0.684138	-0.839652
Proline	-1.56135	-1.55207	-1.52104	-1.40575	-1.41745	-1.35818	-1.34471	-1.34118	-1.25646	-1.38658	-1.39018	-1.31332	-1.52925	-1.54358	-1.60548	-3.35132	-2.6933	-2.59811	-1.51716	-3.30311	-2.06714	-1.48233	-1.821	-1.96444	-1.55709	-1.56856	-1.51681	-1.59943	-1.57877	-1.5374	-1.57418	-1.57891	-1.51896	-1.62914	-1.59706	-1.5631
Pyroglutamic acid	0.61987	0.588284	0.604926	0.634714	0.596689	0.585116	0.621687	0.617311	0.570721	0.597163	0.596508	0.567017	0.576771	0.56357	0.60273	-0.347434	-0.477999	0.212167	0.290821	-0.0759578	0.310062	0.363781	0.203794	0.366529	0.531572	0.616592	0.582973	0.580208	0.591844	0.61995	0.576646	0.5999	0.61813	0.572975	0.59239	0.607488
Pyruvic acid	-0.628299	-0.673255	-0.661082	-0.593399	-0.670022	-0.667143	-0.646795	-0.665915	-0.715121	-0.641008	-0.690308	-0.726683	-0.677885	-0.661906	-0.638675	-2.21775	-2.28376	-2.23508	-1.14767	-1.7161	-1.545	-1.0184	-1.26614	-1.35383	-0.676091	-0.647853	-0.633271	-0.706594	-0.702002	-0.603034	-0.668113	-0.649725	-0.606959	-0.697989	-0.646784	-0.637872
Serine	-0.30682	-0.360838	-0.316689	-0.327013	-0.36773	-0.384238	-0.330461	-0.333267	-0.392379	-0.365798	-0.366418	-0.42473	-0.365198	-0.3505	-0.372499	-2.27735	-2.43984	-2.57578	-0.831457	-1.43356	-1.3143	-0.744258	-0.944354	-1.10436	-0.326117	-0.338937	-0.349321	-0.390181	-0.363991	-0.344108	-0.369473	-0.385227	-0.342773	-0.391797	-0.370578	-0.368148
Succinic acid	-1.28997	-1.33352	-1.09762	-1.39	-1.12709	-1.141	-1.36601	-1.12535	-1.26008	-1.27121	-1.16634	-1.33688	-1.277	-1.14983	-1.20491	-0.957255	-0.939724	-0.948449	-1.02885	-0.941662	-0.991986	-1.09045	-0.984574	-1.01903	-1.35919	-1.16519	-1.24227	-1.19498	-1.24118	-1.10405	-1.1484	-1.30323	-1.09509	-1.10673	-1.27462	-1.22227
Threonine	-0.182521	-0.224258	-0.181237	-0.172939	-0.205471	-0.214088	-0.174863	-0.168033	-0.215833	-0.198312	-0.199354	-0.251632	-0.219038	-0.220873	-0.226608	-2.01547	-2.23974	-2.19357	-0.597189	-1.21818	-1.08937	-0.508509	-0.722539	-0.880022	-0.196077	-0.20707	-0.203623	-0.214914	-0.21998	-0.178667	-0.216952	-0.234454	-0.181379	-0.239926	-0.227766	-0.209598
Tyrosine	-0.257879	-0.291386	-0.305904	-0.245706	-0.288078	-0.338752	-0.272328	-0.247119	-0.366676	-0.300326	-0.277274	-0.3315	-0.330367	-0.280312	-0.287193	-2.91937	-1.66156	-1.55293	-0.887082	-1.74948	-1.48915	-0.682005	-1.11925	-1.27355	-0.402893	-0.266305	-0.34981	-0.250225	-0.304665	-0.296497	-0.34818	-0.291723	-0.309819	-0.271527	-0.298099	-0.263247
Urea	-0.598247	-0.624762	-0.605307	-0.587613	-0.594857	-0.602029	-0.590313	-0.582515	-0.604204	-0.606901	-0.593897	-0.604078	-0.603838	-0.603839	-0.632747	-0.568198	-0.568065	-0.566829	-0.602566	-0.571572	-0.587857	-0.60487	-0.582337	-0.603347	-0.643662	-0.596741	-0.606038	-0.570031	-0.592682	-0.570641	-0.577736	-0.610314	-0.579859	-0.59478	-0.611269	-0.60064
Valine	0.233941	0.198206	0.212089	0.251259	0.220074	0.212456	0.237031	0.23308	0.208514	0.226346	0.215121	0.195632	0.207964	0.198654	0.212212	0.212002	0.19075	0.189817	0.193505	0.182293	0.180355	0.204284	0.203432	0.178398	0.193421	0.21413	0.216587	0.229161	0.219647	0.26281	0.221912	0.222364	0.25539	0.19246	0.219502	0.232573

## Sheet: fig_2e
	T18 monoculture				Co-culture				Fn monoculture
	Inflow	Bacteria	Human	Perfusion	Inflow	Bacteria	Human	Perfusion	Inflow	Bacteria	Human	Perfusion
Acetate	152	78	85	58	167	6001	4752	3865	782	2292	1070	1378
Butyrate	6	0	0	0	77	4660	3418	2757	101	1281	476	821
Formate	73	47	63	32	181	7074	5544	5251	52	1889	1077	1214
Propionate	5	0	0	0	4	245	168	133	3	110	33	66

## Sheet: fig_2f
Co-cultures
	Formic acid
Name	Calc. Conc. (umol/L)
DT7_SCFA_Medium_Caco2_Fn71_Bac_1_1	5091.9
DT7_SCFA_Medium_Caco2_Fn71_Inflow_1_1	<LOQ
DT7_SCFA_Medium_Caco2_Fn71_Perf_1_1	1739.9
DT7_SCFA_Medium_T18_ctrl_Bac_1_1	28.1182
DT7_SCFA_Medium_T18_ctrl_Human_1_1	<LOQ
DT7_SCFA_Medium_T18_ctrl_Inflow_1_1	<LOQ
DT7_SCFA_Medium_T18_ctrl_Perf_1_1	<LOQ
DT7_SCFA_Medium_T18_Fn23726_Bac_1_1	3834.18
DT7_SCFA_Medium_T18_Fn23726_Human_1_1	2348.92
DT7_SCFA_Medium_T18_Fn23726_Inflow_1_1	<LOQ
DT7_SCFA_Medium_T18_Fn23726_Perf_1_1	1750.17
DT7_SCFA_Medium_T18_Fn71_Bac_1_1	8104.89
DT7_SCFA_Medium_T18_Fn71_Inflow_1_1	<LOQ
DT7_SCFA_Medium_T18_Fn71_Perf_1_1	2420.03
Monocultures
	Formic acid
Name	Calc. Conc. (umol/L)
MT004_SCFA_Medium_Fn_23726_bacterial	172.9
MT004_SCFA_Medium_Fn_23726_epithelial	174
MT004_SCFA_Medium_Fn_23726_inflow	<LOQ
MT004_SCFA_Medium_Fn_23726_perfusion	152.8
MT004_SCFA_Medium_Fn_25588_bacterial	<LOQ
MT004_SCFA_Medium_Fn_25588_epithelial	<LOQ
MT004_SCFA_Medium_Fn_25588_inflow	<LOQ
MT004_SCFA_Medium_Fn_25588_perfusion	<LOQ
MT004_SCFA_Medium_Fn_71_bacterial	53.9
MT004_SCFA_Medium_Fn_71_epithelial	<LOQ
MT004_SCFA_Medium_Fn_71_inflow	<LOQ
MT004_SCFA_Medium_Fn_71_perfusion	72.1
