# Supplementary material for: The gut microbial metabolite formate exacerbates colorectal cancer progression
Source: Nat Metab. 2022 Apr 18;4(4):458–75. doi: 10.1038/s42255-022-00558-0 (PMC9046088; doi:10.1038/s42255-022-00558-0)
Supplement: Source Data Fig. 4 — Numerical source data. [file 42255_2022_558_MOESM6_ESM.xlsx]

## Sheet: fig_4a
Elapsed	condition	concentration	unit	RWD	Exp
0	Ctrl	0	mM	0	Exp2
12	Ctrl	0	mM	15.8958	Exp2
24	Ctrl	0	mM	20.0182	Exp2
36	Ctrl	0	mM	23.1874	Exp2
48	Ctrl	0	mM	25.7907	Exp2
0	Formate	10	mM	0	Exp2
12	Formate	10	mM	22.1469	Exp2
24	Formate	10	mM	27.9103	Exp2
36	Formate	10	mM	31.3253	Exp2
48	Formate	10	mM	33.5731	Exp2
0	Ctrl	0	mM	0	Exp3
12	Ctrl	0	mM	10.3658	Exp3
24	Ctrl	0	mM	13.6031	Exp3
36	Ctrl	0	mM	16.6898	Exp3
48	Ctrl	0	mM	18.1908	Exp3
0	Formate	0.1	mM	0	Exp3
12	Formate	0.1	mM	8.97415	Exp3
24	Formate	0.1	mM	11.7457	Exp3
36	Formate	0.1	mM	14.3287	Exp3
48	Formate	0.1	mM	15.8754	Exp3
0	Formate	1	mM	0	Exp3
12	Formate	1	mM	11.8369	Exp3
24	Formate	1	mM	15.5065	Exp3
36	Formate	1	mM	18.4207	Exp3
48	Formate	1	mM	20.3749	Exp3
0	Formate	10	mM	0	Exp3
12	Formate	10	mM	14.6594	Exp3
24	Formate	10	mM	19.3868	Exp3
36	Formate	10	mM	21.8502	Exp3
48	Formate	10	mM	23.5748	Exp3
0	Ctrl	0	mM	0	Exp4
12	Ctrl	0	mM	3.17402	Exp4
24	Ctrl	0	mM	4.7315	Exp4
36	Ctrl	0	mM	5.95081	Exp4
48	Ctrl	0	mM	6.45685	Exp4
0	Formate	0.1	mM	0	Exp4
12	Formate	0.1	mM	4.46714	Exp4
24	Formate	0.1	mM	7.11045	Exp4
36	Formate	0.1	mM	9.2261	Exp4
48	Formate	0.1	mM	10.6283	Exp4
0	Formate	1	mM	0	Exp4
12	Formate	1	mM	5.24684	Exp4
24	Formate	1	mM	8.18581	Exp4
36	Formate	1	mM	10.2854	Exp4
48	Formate	1	mM	11.661	Exp4
0	Formate	10	mM	0	Exp4
12	Formate	10	mM	3.88078	Exp4
24	Formate	10	mM	7.39461	Exp4
36	Formate	10	mM	9.1	Exp4
48	Formate	10	mM	10.1783	Exp4
0	Ctrl	0	mM	0	Exp5
12	Ctrl	0	mM	20.4313	Exp5
24	Ctrl	0	mM	27.6936	Exp5
36	Ctrl	0	mM	32.6671	Exp5
48	Ctrl	0	mM	34.5553	Exp5
0	Formate	0.1	mM	0	Exp5
12	Formate	0.1	mM	18.9265	Exp5
24	Formate	0.1	mM	25.7625	Exp5
36	Formate	0.1	mM	30.5226	Exp5
48	Formate	0.1	mM	33.0576	Exp5
0	Formate	1	mM	0	Exp5
12	Formate	1	mM	19.9842	Exp5
24	Formate	1	mM	27.917	Exp5
36	Formate	1	mM	33.2858	Exp5
48	Formate	1	mM	36.1164	Exp5
0	Formate	10	mM	0	Exp5
12	Formate	10	mM	22.5738	Exp5
24	Formate	10	mM	30.2811	Exp5
36	Formate	10	mM	34.9038	Exp5
48	Formate	10	mM	36.3517	Exp5

## Sheet: fig_4b
Exp	Condition	%	Avg per condition	Global Mean per Experiment	Normalised within experiment	Avg per condition per experiment	Avg Ctrl	Normalised to Ctrl = 1
1	Ctrl 1	47.1168					0.790532
		26.2299
		9.1733
		5.20907	21.9323		0.553087
1	Ctrl 2	23.8525
		25.8865
		54.2251
		22.6486	31.6532		0.798229	0.675658		0.854688
1	Formate 1	32.8755
		41.554
		81.603
		48.1107	51.0358		1.28702
1	Formate 2	76.9154
		54.0308
		31.0412
		41.3936	53.9958	39.6543	1.36166	1.32434		1.67525
2	Ctrl 1	20.3264
		17.8667
		15.958
		15.0201	17.2928		0.836317
2	Ctrl 2	20.1863
		21.7768
		14.1201
		16.9458	18.2573		0.882961	0.859639		1.08742
2	Formate 1	33.6199
		35.3111
		18.8938
		27.764	28.8972		1.39753
2	Formate 2	15.7531
		17.8908
		19.266
		20.1381	18.262	20.6773	0.883191	1.14036		1.44252
3	Ctrl 1	72.6568
		88.8543
		98.3138
		73.4311	83.314		0.984512
3	Ctrl 2	79.2288
		79.966
		72.6203
		92.7029	81.1295		0.958698
3	Ctrl 3	58.2108
		86.0928
		37.8412
		53.6477	58.9481		0.696583	0.879931		1.11309
3	Formate 1	96.3064
		97.7249
		96.2056
		95.7247	96.4904		1.14022
3	Formate 2	95.2759
		95.9716
		96.489
		96.4295	96.0415		1.13491
3	Formate 3	95.0521
		89.1477
		94.4303
		88.6679	91.8245	84.6247	1.08508	1.12007		1.41685
4	Ctrl 1	47.8967
		36.0723
		7.9521
		10.9148	25.709		0.73115
4	Ctrl 2	22.0646
		72.3742
		14.7751
		10.8331	30.0118		0.853519	0.792334		1.00228
4	Formate 1	86.1523
		48.6928
		19.7952
		29.1727	45.9532		1.30689
4	Formate 2	55.4623
		33.2212
		38.851
		28.368	38.9756	35.1624	1.10845	1.20767		1.52766
5	Ctrl 1		15.6		0.705882
	Ctrl 2		21.1		0.954751
	Ctrl 3		12.7		0.574661	0.745098		0.942527
	Formate 1		18.5		0.837104
	Formate 2		32.7		1.47964
	Formate 3		32	22.1	1.44796	1.2549		1.58741

## Sheet: fig_4c
Experiment 1
Control	Formate 1mM	Formate 10mM	Wnt3A 100ng/mL
9.5	14	19	27
8	12	17	19.5
11.4286	10	17.5	9.33333
7.25	17.8333	19	11.25
15	19	16.5	10.6
6.5	21	17	15
	8	13.375	15
	11	13.0435	13
	23	22.6429	15
	21.5	22	19.5
	21
Experiment 2
Control	Formate 1mM	Formate 10mM	Wnt3A 100ng/mL
11	13.25	17.875	21.64
7.83333	17.7778	11	19.2581
10.1111	13.6	8.42857	13.1429
12.5

## Sheet: fig_4e_facs_data_exp_1
Sample:	Tumor cells/Single Cells/Living cells/ALDH1+ cells | Freq. of Parent	Tumor cells/Single Cells/Living cells | Freq. of Parent
Organoids Dom Fuso_20 07 23 lower voltage_Control_neg_004_004.fcs	4.25	29.7
Organoids Dom Fuso_20 07 23 lower voltage_Control_001_001.fcs	60.2	48.9
Organoids Dom Fuso_20 07 23 lower voltage_Control_002_002.fcs	64.9	53.4
Organoids Dom Fuso_20 07 23 lower voltage_Control_003_003.fcs	66	48.5	63.7
Organoids Dom Fuso_20 07 23 lower voltage_F_neg_004_012.fcs	19.7	35.7
Organoids Dom Fuso_20 07 23 lower voltage_F_001_009.fcs	72.5	41.3
Organoids Dom Fuso_20 07 23 lower voltage_F_002_010.fcs	70.3	37.4
Organoids Dom Fuso_20 07 23 lower voltage_F_003_011.fcs	81.8	0.11	74.8667

## Sheet: fig_4e_facs_data_exp_2
	Cells | Freq. of Parent	Cells/Single Cells | Freq. of Parent	Cells/Single Cells/Living Cells | Freq. of Parent	Cells/Single Cells/Living Cells/ALDH1+ Cells | Freq. of Parent
Control_neg_001_004.fcs	36.9 %	41.2 %	43.6 %	1.38
Control_001_001.fcs	55.8 %	61.4 %	77.7 %	14.5	13.9
Control_002_002.fcs	37.9 %	53.5 %	50.0 %	13
Control_003_003.fcs	43.8 %	57.7 %	52.6 %	14.2
Formate_neg_001_015.fcs	42.8 %	46.5 %	55.5 %	1.14
Formate_001_009.fcs	47.4 %	64.8 %	63.1 %	15.5	21.3333
Formate_002_010.fcs	44.7 %	68.8 %	63.7 %	22.4
Formate_003_011.fcs	50.4 %	74.8 %	66.1 %	26.1

## Sheet: fig_4e_facs_data_exp_3
Sample:	Cells/Single Cells/Living Cells | Freq. of Parent	Cells | Freq. of Parent	Cells/Single Cells | Freq. of Parent	Cells/Single Cells/Living Cells | Freq. of Parent	Cells/Single Cells/Living Cells/ALDH1+ | Freq. of Parent
10NO_Ctrl_001_081.fcs	71.4	35.6	96.5	71.4	7.26	9.40333
10NO_Ctrl_002_082.fcs	63	34.8	96.5	63	8.75
10NO_Ctrl_003_083.fcs	64.1	31.5	95.5	64.1	12.2
10NO_Ctrl_004_084.fcs	65.8	31.2	96	65.8	14.2
10NO_F_001_073.fcs	57	34.4	95.9	57	10.5	12.6667
10NO_F_002_074.fcs	55	34.4	95.6	55	12.7
10NO_F_003_075.fcs	59.5	35.5	96.6	59.5	14.8
10NO_F_004_076.fcs	55.7	33.1	96.4	55.7	17.1
Mean	60.8	34.8	96.6	60.8	13.9
SD	4.06	2.2	0.55	4.06	3.47

## Sheet: fig_4e_facs_data_normalized
		Experiment 1			Experiment 2			Experiment 3
		Mean %ALDH1+	Global Mean	Normalised	Mean %ALDH1+	Global Mean	Normalised	Mean %ALDH1+	Global Mean	Normalised
	Control	63.7	69.28	0.919457	13.9	17.615	0.7891	9.403	11.0345	0.852146
	Formate	74.86		1.08054	21.33		1.2109	12.666		1.14785
	Avg Ctrl	0.853568
		Exp 1	Exp 2	Exp 3
	Normalised to Ctrl = 1	1.07719	0.924473	0.998334	Ctrl
		1.26591	1.41863	1.34477	Formate

## Sheet: fig_4f_facs_data_exp_1
	Lymphocytes/Single Cells/FSC-A, APC-Cy7-A subset/FITC-A subset | Freq. of Parent
mOrganoids Dom Fuso_20 08 06_SI_APC_Control_neg_004_036.fcs	3.27
mOrganoids Dom Fuso_20 08 06_SI_APC_Contol_001_033.fcs	45.3
mOrganoids Dom Fuso_20 08 06_SI_APC_Control_002_034.fcs	30.4
mOrganoids Dom Fuso_20 08 06_SI_APC_Control_003_035.fcs	34.5	36.7333
mOrganoids Dom Fuso_20 08 06_SI_APC_F_neg_004_044.fcs	3.05
mOrganoids Dom Fuso_20 08 06_SI_APC_F_001_041.fcs	58.7
mOrganoids Dom Fuso_20 08 06_SI_APC_F_002_042.fcs	51.7
mOrganoids Dom Fuso_20 08 06_SI_APC_F_003_043.fcs	46.3	52.2333

## Sheet: fig_4f_facs_data_exp_2
Sample:	Cells | Freq. of Parent	Cells/Single Cells | Freq. of Parent	Cells/Single Cells/Living Cells | Freq. of Parent	Cells/Single Cells/Living Cells/ALDH1+ | Freq. of Parent
Organoids repeqt_525_Control_neg_001_012.fcs	54	76.3	21.1	2.72
Organoids repeqt_525_Control_001_009.fcs	51.8	77.7	19.7	3.57		4.55
Organoids repeqt_525_Control_002_010.fcs	58.5	72.5	26.4	3.95
Organoids repeqt_525_Control_003_011.fcs	56.3	73.8	27.4	6.13
Organoids repeqt_525_Formate_neg_001_016.fcs	68.4	74.5	24.6	2.65
Organoids repeqt_525_Formate_001_013.fcs	66.4	72.1	34	7.4		6.48
Organoids repeqt_525_Formate_002_014.fcs	45.6	80.1	23.9	4.3
Organoids repeqt_525_Formate_003_015.fcs	49	76.2	23.4	7.74

## Sheet: fig_4f_facs_data_exp_3
Sample:	Cells | Freq. of Parent	Cells/Single Cells | Freq. of Parent	Cells/Single Cells/Living Cells | Freq. of Parent	Cells/Single Cells/Living Cells/ALDH1+ | Freq. of Parent
Organoids repeqt_F_neg_001_004.fcs	72.1	78.1	12.4	15.7
Organoids repeqt_F_001_001.fcs	72.9	76.5	18.3	37.6
Organoids repeqt_F_002_002.fcs	71.9	78.4	15.4	36.9
Organoids repeqt_F_003_003.fcs	71.7	79.6	14.9	35	36.5
Organoids repeqt_Ctrl_neg_001_008.fcs	70.5	77.5	14.8	11.3
Organoids repeqt_Ctrl_001_005.fcs	71.6	79.4	15.5	26.2
Organoids repeqt_Ctrl_002_006.fcs	72.9	79.1	16.8	30.3
Organoids repeqt_Ctrl_003_007.fcs	81.3	72.1	28.5	33.7	30.0667
Mean	73.1	77.6	17.1	28.3
SD	3.4	2.45	4.92	9.93

[truncated: 5 more sheets: fig_4f_facs_data_normalized, fig_4h, fig_4i, fig_4k_metastases, fig_4k_photon_flux]
