# Supplementary material for: The gut microbial metabolite formate exacerbates colorectal cancer progression
Source: Nat Metab. 2022 Apr 18;4(4):458–75. doi: 10.1038/s42255-022-00558-0 (PMC9046088; doi:10.1038/s42255-022-00558-0)
Supplement: Source Data Fig. 5 — Numerical source data. [file 42255_2022_558_MOESM8_ESM.xls]

## Sheet: fig_5a
© 2000-2020 QIAGEN. All rights reserved.
Ingenuity Canonical Pathways	-log(p-value)	Ratio	z-score	Molecules
Aryl Hydrocarbon Receptor Signaling	4.59	0.141	0.577	ALDH2,ALDH3A1,ALDH3B1,ALDH4A1,BAX,CCNA2,CCNE2,CTSD,CYP1B1,E2F1,GSTK1,GSTP1,HSP90B1,NCOR2,NFIC,NFIX,PTGES3,RARG,RXRA
Superpathway of Serine and Glycine Biosynthesis I	4.13	0.667	2	PHGDH,PSAT1,PSPH,SHMT2
Triacylglycerol Biosynthesis	3.42	0.211	0.707	AGPAT2,AGPAT5,DGAT1,ELOVL6,GPAM,LPCAT4,PLPP2,TAZ
Serine Biosynthesis	3.36	0.75	#NUM!	PHGDH,PSAT1,PSPH
Citrulline-Nitric Oxide Cycle	2.98	0.6	#NUM!	ASL,ASS1,NOS3
Sirtuin Signaling Pathway	2.97	0.0943	1.147	AGTRAP,ATG12,ATG16L2,ATG2A,ATG3,BAX,CYC1,E2F1,ESRRA,FOXO4,GLS,H3-3A/H3-3B,MAPK6,MT-ATP6,MT-ND1,MT-ND2,MT-ND6,NOS3,NR1H3,PCK2,POLR1E,PPARA,SIRT2,TSPO,UCP2
Glycogen Degradation III	2.87	0.364	2	GAA,PGM1,PYGB,PYGL
Xenobiotic Metabolism Signaling	2.79	0.093	#NUM!	ABCC3,ALDH2,ALDH3A1,ALDH3B1,ALDH4A1,CYP1B1,CYP2B6,DNAJC7,FTL,GSTK1,GSTP1,HDAC5,HSP90B1,MAP2K2,MGMT,NCOR2,NRAS,PIK3C2B,PPP2CA,PPP2R1B,PRKCA,PTGES3,RXRA,UGT8
Alanine Degradation III	2.63	1	#NUM!	GPT,GPT2
Alanine Biosynthesis II	2.63	1	#NUM!	GPT,GPT2
Glycerol-3-phosphate Shuttle	2.63	1	#NUM!	GPD1,GPD2
Histamine Degradation	2.57	0.308	2	ALDH2,ALDH3A1,ALDH3B1,ALDH4A1
CDP-diacylglycerol Biosynthesis I	2.46	0.227	0.447	AGPAT2,AGPAT5,GPAM,LPCAT4,TAZ
Xenobiotic Metabolism AHR Signaling Pathway	2.46	0.132	2.53	ALDH2,ALDH3A1,ALDH3B1,ALDH4A1,CYP1B1,GSTK1,GSTP1,HDAC5,HSP90B1,PTGES3
Superpathway of Citrulline Metabolism	2.44	0.286	1	ASL,ASS1,GLS,NOS3
Fatty Acid α-oxidation	2.32	0.267	2	ALDH2,ALDH3A1,ALDH3B1,ALDH4A1
Oxidative Ethanol Degradation III	2.32	0.267	2	ALDH2,ALDH3A1,ALDH3B1,ALDH4A1
Phosphatidylglycerol Biosynthesis II (Non-plastidic)	2.29	0.208	0.447	AGPAT2,AGPAT5,GPAM,LPCAT4,TAZ
Xenobiotic Metabolism CAR Signaling Pathway	2.28	0.0988	0.5	ABCC3,ALDH2,ALDH3A1,ALDH3B1,ALDH4A1,CYP2B6,DNAJC7,GSTK1,GSTP1,HSP90B1,MAP2K2,PPP2CA,PPP2R1B,PRKCA,RXRA,UGT8
Ethanol Degradation II	2.21	0.2	1.342	ALDH2,ALDH3A1,ALDH3B1,ALDH4A1,DHRS2
mTOR Signaling	2.17	0.0918	2.111	DDIT4,EIF3J,EIF4EBP1,EIF4G2,MLST8,NRAS,PIK3C2B,PLD3,PPP2CA,PPP2R1B,PRKCA,RHOF,RHOT2,RPS19,RPS9,TSC2,VEGFA,VEGFB
Glycogen Degradation II	2.12	0.333	#NUM!	PGM1,PYGB,PYGL
Putrescine Degradation III	2.11	0.235	2	ALDH2,ALDH3A1,ALDH3B1,ALDH4A1
Noradrenaline and Adrenaline Degradation	2	0.179	1.342	ALDH2,ALDH3A1,ALDH3B1,ALDH4A1,DHRS2
Pentose Phosphate Pathway	1.98	0.3	#NUM!	H6PD,PGLS,TKT
Telomerase Signaling	1.97	0.107	0.707	DKC1,E2F1,ELF3,HDAC5,HSP90B1,MAP2K2,NRAS,PIK3C2B,PPP2CA,PPP2R1B,PTGES3
Nitric Oxide Signaling in the Cardiovascular System	1.95	0.111	1.265	CALM1 (includes others),CAV1,HSP90B1,MAP2K2,NOS3,PIK3C2B,PRKACB,PRKCA,VEGFA,VEGFB
Tryptophan Degradation X (Mammalian, via Tryptamine)	1.93	0.211	2	ALDH2,ALDH3A1,ALDH3B1,ALDH4A1
Ethanol Degradation IV	1.93	0.211	2	ALDH2,ALDH3A1,ALDH3B1,ALDH4A1
Pentose Phosphate Pathway (Oxidative Branch)	1.88	0.5	#NUM!	H6PD,PGLS
Glycerol Degradation I	1.88	0.5	#NUM!	GPD1,GPD2
Xenobiotic Metabolism PXR Signaling Pathway	1.84	0.0904	1.807	ABCC3,ALDH2,ALDH3A1,ALDH3B1,ALDH4A1,CYP2B6,DNAJC7,GSTK1,GSTP1,HSP90B1,NCOR2,PRKACB,PRKCA,RXRA,UGT8
Endocannabinoid Cancer Inhibition Pathway	1.77	0.0935	-0.277	ADCY6,ATF4,CCNE2,GNAI3,MAP2K2,MLST8,NOS3,PIK3C2B,PRKACB,SMPD3,TRIB3,VEGFA,VEGFB
EIF2 Signaling	1.71	0.0837	1.265	ATF4,ATF5,EIF1AX,EIF2S1,EIF3J,EIF4G2,MAP2K2,NRAS,PIK3C2B,RPL10,RPL18,RPL18A,RPL37A,RPS19,RPS9,TRIB3,VEGFA
Endocannabinoid Developing Neuron Pathway	1.69	0.0973	-0.632	ADCY6,ATF4,GNAI3,MAP2K2,MAPK6,MGLL,MLST8,NRAS,PIK3C2B,PRKACB,RAP1GAP
eNOS Signaling	1.68	0.0909	2.111	ADCY6,CALM1 (includes others),CAV1,CCNA2,DNM2,HSP90B1,HSPA8,NOS3,PIK3C2B,PRKACB,PRKCA,VEGFA,VEGFB
PPARα/RXRα Activation	1.67	0.0862	1.155	ADCY6,GPD1,GPD2,HELZ2,HSP90B1,MAP2K2,MAP4K4,MED12,NCOR2,NRAS,PLCB3,PPARA,PRKACB,PRKCA,RXRA
White Adipose Tissue Browning Pathway	1.66	0.0965	2.714	ADCY6,ATF4,CACNB3,FGFR4,LIPE,PPARA,PRKACB,RARG,RXRA,THRA,VEGFA
Dopamine Degradation	1.64	0.174	2	ALDH2,ALDH3A1,ALDH3B1,ALDH4A1
α-Adrenergic Signaling	1.59	0.102	0.378	ADCY6,CALM1 (includes others),GNAI3,MAP2K2,NRAS,PRKACB,PRKCA,PYGB,PYGL
Insulin Receptor Signaling	1.56	0.0902	-0.905	ASIC1,EIF4EBP1,FOXO4,INPP5D,INPPL1,LIPE,MAP2K2,NRAS,PIK3C2B,PRKACB,PTPRF,TSC2
Cell Cycle Regulation by BTG Family Proteins	1.55	0.139	#NUM!	CCNE2,CNOT7,E2F1,PPP2CA,PPP2R1B
Xenobiotic Metabolism General Signaling Pathway	1.54	0.0896	2.309	ABCA2,FTL,GSTK1,GSTP1,MAP2K2,NR1H3,NRAS,PIK3C2B,PPARA,PRKCA,RXRA,UGT8
PXR/RXR Activation	1.53	0.113	#NUM!	ABCC3,ALAS1,CYP2B6,PCK2,PPARA,PRKACB,RXRA
Arginine Biosynthesis IV	1.51	0.333	#NUM!	ASL,ASS1
Urea Cycle	1.51	0.333	#NUM!	ASL,ASS1
AMPK Signaling	1.48	0.08	0.277	ATF4,CAB39,CCNA2,EIF4EBP1,FOXO4,LIPE,MLST8,NOS3,ORAI2,PCK2,PIK3C2B,PPP2CA,PPP2R1B,PRKACB,TBC1D1,TSC2
Serotonin Degradation	1.45	0.118	1.633	ALDH2,ALDH3A1,ALDH3B1,ALDH4A1,DHRS2,LARGE2
LPS/IL-1 Mediated Inhibition of RXR Function	1.45	0.0792	-1.342	ABCC3,ALAS1,ALDH2,ALDH3A1,ALDH3B1,ALDH4A1,CRAT,CYP2B6,ECSIT,GSTK1,GSTP1,MGMT,NR1H3,PPARA,RXRA,SLC27A5
Estrogen Receptor Signaling	1.38	0.0717	0.894	ADCY6,ATF4,CAV1,CYC1,DDX5,EIF4EBP1,FOXO4,GNAI3,HSP90B1,MAP2K2,MED12,MT-ATP6,NCOR2,NOS3,NRAS,PIK3C2B,PLCB3,PRKACB,PRKCA,SHF,VEGFA,VEGFB
Apelin Endothelial Signaling Pathway	1.36	0.0893	0	ADCY6,CALM1 (includes others),GNAI3,HDAC5,MAP2K2,NOS3,NRAS,PIK3C2B,PLCB3,PRKCA
VEGF Signaling	1.35	0.0928	1.134	EIF1AX,EIF2S1,MAP2K2,NOS3,NRAS,PIK3C2B,PRKCA,VEGFA,VEGFB
Acyl Carrier Protein Metabolism	1.32	1	#NUM!	AASDHPPT
Threonine Degradation II	1.32	1	#NUM!	GCAT
UDP-N-acetyl-D-galactosamine Biosynthesis I	1.32	1	#NUM!	GALE
Corticotropin Releasing Hormone Signaling	1.28	0.084	1	ADCY6,ATF4,CACNB3,CALM1 (includes others),GNAI3,MAP2K2,NOS3,NR4A1,PRKACB,PRKCA,VEGFA
Aldosterone Signaling in Epithelial Cells	1.28	0.0816	2.449	ASIC1,DNAJA1,DNAJC7,HSP90B1,HSPA4L,HSPA8,HSPD1,MAP2K2,PIK3C2B,PLCB3,PRKCA,SLC9A1
PDGF Signaling	1.28	0.0941	2.121	CAV1,INPP5D,INPPL1,MAP2K2,NRAS,PIK3C2B,PRKCA,SPHK2
Prostate Cancer Signaling	1.19	0.0899	#NUM!	ATF4,CCNE2,E2F1,GSTP1,HSP90B1,MAP2K2,NRAS,PIK3C2B
Endoplasmic Reticulum Stress Pathway	1.16	0.15	#NUM!	ATF4,EIF2S1,HSP90B1
PFKFB4 Signaling Pathway	1.16	0.109	0.447	ATF4,FBP1,MAP2K2,PRKACB,TKT
Pyrimidine Ribonucleotides De Novo Biosynthesis	1.14	0.121	0	CAD,DDX3X,NME3,NUDT15
Mitotic Roles of Polo-Like Kinase	1.14	0.0984	#NUM!	HSP90B1,KIF11,KIF23,PLK2,PPP2CA,PPP2R1B
Pyridoxal 5'-phosphate Salvage Pathway	1.14	0.0984	0	CDK18,MAP2K2,MAPK6,PKN1,PRPF4B,TTK
Apelin Adipocyte Signaling Pathway	1.13	0.0921	-0.378	ADCY6,GNAI3,GSTK1,GSTP1,LIPE,MAPK6,PRKACB
Regulation of eIF4 and p70S6K Signaling	1.13	0.0769	1.342	EIF1AX,EIF2S1,EIF3J,EIF4EBP1,EIF4G2,MAP2K2,NRAS,PIK3C2B,PPP2CA,PPP2R1B,RPS19,RPS9
Prostanoid Biosynthesis	1.09	0.2	#NUM!	PTGES3,PTGS1
Nur77 Signaling in T Lymphocytes	1.06	0.0938	0.816	CALM1 (includes others),ESRRA,MAP2K2,NR4A1,PRKCA,RXRA
Proline Degradation	1.03	0.5	#NUM!	ALDH4A1
Uridine-5'-phosphate Biosynthesis	1.03	0.5	#NUM!	CAD
GDP-L-fucose Biosynthesis II (from L-fucose)	1.03	0.5	#NUM!	FPGT
4-hydroxyproline Degradation I	1.03	0.5	#NUM!	ALDH4A1
Putrescine Biosynthesis III	1.03	0.5	#NUM!	ODC1
Glycine Biosynthesis I	1.03	0.5	#NUM!	SHMT2
Glutamine Degradation I	1.03	0.5	#NUM!	GLS
Systemic Lupus Erythematosus Signaling	1	0.0718	#NUM!	HLA-C,HLA-E,HNRNPA2B1,INPP5D,LSM5,NRAS,PIK3C2B,PRPF3,PRPF38A,PRPF38B,PRPF4B,SNRNP48,SNRPD1
Adrenomedullin signaling pathway	1	0.0718	1.387	ADCY6,BAX,CALM1 (includes others),KCNN4,MAP2K2,MAPK6,NOS3,NRAS,PIK3C2B,PLCB3,PRKACB,RXRA,SHF
Virus Entry via Endocytic Pathways	0.979	0.0808	#NUM!	CAV1,DNM1,DNM2,HLA-C,HLA-E,NRAS,PIK3C2B,PRKCA
VEGF Family Ligand-Receptor Interactions	0.979	0.0843	1.89	MAP2K2,NOS3,NRAS,PIK3C2B,PRKCA,VEGFA,VEGFB
IL-15 Production	0.967	0.0776	2.333	AATK,CLK1,DDR1,EPHB4,FGFR4,LMTK3,PTK6,TNK2,TYRO3
NRF2-mediated Oxidative Stress Response	0.963	0.0707	1.633	AKR7A3,ATF4,DNAJA1,DNAJC7,EPHX1,FKBP5,FTL,GSTK1,GSTP1,MAP2K2,NRAS,PIK3C2B,PRKCA
tRNA Charging	0.963	0.105	2	AARS1,CARS1,SARS1,VARS1
PPAR Signaling	0.959	0.08	0.707	HSP90B1,MAP2K2,MAP4K4,NCOR2,NR1H3,NRAS,PPARA,RXRA
UDP-N-acetyl-D-galactosamine Biosynthesis II	0.955	0.167	#NUM!	GALE,GNPNAT1
Melatonin Signaling	0.939	0.087	0	CALM1 (includes others),GNAI3,MAP2K2,PLCB3,PRKACB,PRKCA
FXR/RXR Activation	0.932	0.0763	#NUM!	FBP1,FGF19,FGFR4,NR1H3,PCK2,PPARA,RXRA,SLC27A5,SLC4A2
Ceramide Signaling	0.917	0.0814	-0.816	CTSD,NRAS,PIK3C2B,PPP2CA,PPP2R1B,SMPD3,SPHK2
CDK5 Signaling	0.907	0.0777	0	ADCY6,LAMA5,MAP2K2,MAPK6,NRAS,PPP2CA,PPP2R1B,PRKACB
Mechanisms of Viral Exit from Host Cells	0.9	0.1	#NUM!	LMNB1,PRKCA,SH3GLB2,VPS28
Triacylglycerol Degradation	0.9	0.1	2	AARS1,LIPE,MGLL,PNPLA2
Estrogen-mediated S-phase Entry	0.893	0.115	#NUM!	CCNA2,CCNE2,E2F1
Bile Acid Biosynthesis, Neutral Pathway	0.893	0.154	#NUM!	AKR1C3,SLC27A5
Synaptogenesis Signaling Pathway	0.889	0.0645	1.213	ACTR3,ADCY6,ATF4,CACNB3,CALM1 (includes others),CDH3,EIF4EBP1,EPHB4,GRINA,HSPA8,LRP1,NRAS,PIK3C2B,PRKACB,SHF,SNCG,SYNGAP1,SYT7
Endothelin-1 Signaling	0.879	0.0694	0.905	ADCY6,ECE1,GNAI3,MAPK6,NOS3,NRAS,PIK3C2B,PLCB3,PLD3,PRKCA,PTGS1,SHF
P2Y Purigenic Receptor Signaling Pathway	0.87	0.0738	1.667	ADCY6,ATF4,GNAI3,MAP2K2,NRAS,PIK3C2B,PLCB3,PRKACB,PRKCA
IL-8 Signaling	0.86	0.0677	1.387	BAX,EIF4EBP1,GNAI3,MAP2K2,MAP4K4,NRAS,PIK3C2B,PLD3,PRKCA,RHOF,RHOT2,VEGFA,VEGFB
NADH Repair	0.86	0.333	#NUM!	NAXE
Coenzyme A Biosynthesis	0.86	0.333	#NUM!	COASY
Phenylethylamine Degradation I	0.86	0.333	#NUM!	ALDH2
D-glucuronate Degradation I	0.86	0.333	#NUM!	DCXR
Thiosulfate Disproportionation III (Rhodanese)	0.86	0.333	#NUM!	TST
Thyroid Hormone Biosynthesis	0.86	0.333	#NUM!	CTSD
Non-Small Cell Lung Cancer Signaling	0.854	0.0822	1.342	E2F1,MAP2K2,NRAS,PIK3C2B,PRKCA,RXRA
ERK/MAPK Signaling	0.848	0.0674	1.155	ATF4,EIF4EBP1,ELF3,H3-3A/H3-3B,MAP2K2,MKNK2,NRAS,PIK3C2B,PPP2CA,PPP2R1B,PRKACB,PRKCA,YWHAQ
Amyotrophic Lateral Sclerosis Signaling	0.842	0.0778	1.89	BAX,CAPN5,GRINA,PIK3C2B,SSR4,VEGFA,VEGFB
Chondroitin Sulfate Degradation (Metazoa)	0.842	0.143	#NUM!	GALNS,OGA
Colanic Acid Building Blocks Biosynthesis	0.842	0.143	#NUM!	GALE,PMM1
Salvage Pathways of Pyrimidine Ribonucleotides	0.842	0.0778	0.378	CDK18,MAP2K2,MAPK6,NME3,PKN1,PRPF4B,TTK
Systemic Lupus Erythematosus In T Cell Signaling Pathway	0.836	0.066	1.069	ATF4,BCL6,GNAI3,HLA-C,HLA-E,MAP2K2,MLST8,NOS3,NRAS,PIK3C2B,PPP2CA,PPP2R1B,RHOF,RHOT2
Chemokine Signaling	0.815	0.08	0	CALM1 (includes others),GNAI3,MAP2K2,NRAS,PLCB3,PRKCA
p70S6K Signaling	0.81	0.0714	1.414	GNAI3,MAP2K2,NRAS,PIK3C2B,PLCB3,PPP2CA,PPP2R1B,PRKCA,YWHAQ
Melanocyte Development and Pigmentation Signaling	0.807	0.0761	0.378	ADCY6,ATF4,KITLG,MAP2K2,NRAS,PIK3C2B,PRKACB
BEX2 Signaling Pathway	0.796	0.0789	0.816	BBC3,PPP2CA,PPP2R1B,TSC2,VEGFA,VEGFB
Signaling by Rho Family GTPases	0.793	0.0641	2.673	ACTR3,ARHGEF16,ARHGEF17,CDC42EP1,CDC42EP4,CDH3,GNAI3,MAP2K2,PARD6A,PIK3C2B,PKN1,PPP1R12C,RHOF,RHOT2,SLC9A1
nNOS Signaling in Neurons	0.793	0.0909	#NUM!	CALM1 (includes others),CAPN5,GRINA,PRKCA
PI3K/AKT Signaling	0.793	0.0667	-0.632	EIF4EBP1,HSP90B1,IL17RC,INPP5D,INPPL1,MAP2K2,NOS3,NRAS,PPP2CA,PPP2R1B,TSC2,YWHAQ
Ephrin Receptor Signaling	0.78	0.0663	-0.707	ACTR3,ATF4,DOK1,EPHB4,GNAI3,GRINA,MAP2K2,MAP4K4,NRAS,RGS3,VEGFA,VEGFB
3-phosphoinositide Degradation	0.775	0.0685	1.265	HACD2,INPP5D,INPPL1,NUDT15,PPP1R12C,PPP4C,PTPN23,PTPRF,PTPRH,SET
Apelin Cardiomyocyte Signaling Pathway	0.775	0.0745	1.134	GNAI3,MAPK6,NOS3,PIK3C2B,PLCB3,PRKCA,SLC9A1
G Beta Gamma Signaling	0.747	0.0708	-0.707	CACNB3,CAV1,CAV2,DNM2,GNAI3,NRAS,PRKACB,PRKCA
Granzyme B Signaling	0.747	0.125	#NUM!	LMNB1,NUMA1
Proline Biosynthesis I	0.745	0.25	#NUM!	PYCR1
Arginine Degradation I (Arginase Pathway)	0.745	0.25	#NUM!	ALDH4A1
Lactose Degradation III	0.745	0.25	#NUM!	PSAP
FLT3 Signaling in Hematopoietic Progenitor Cells	0.742	0.0759	0	ATF4,EIF4EBP1,INPP5D,MAP2K2,NRAS,PIK3C2B
Cyclins and Cell Cycle Regulation	0.742	0.0759	0.447	CCNA2,CCNE2,E2F1,HDAC5,PPP2CA,PPP2R1B
Superpathway of Inositol Phosphate Compounds	0.735	0.0649	1.732	HACD2,INPP5D,INPPL1,NUDT15,PIK3C2B,PLCB3,PPP1R12C,PPP4C,PTPN23,PTPRF,PTPRH,SET
fMLP Signaling in Neutrophils	0.733	0.0702	0	ACTR3,CALM1 (includes others),GNAI3,MAP2K2,NRAS,PIK3C2B,PLCB3,PRKCA
Circadian Rhythm Signaling	0.728	0.0968	#NUM!	ATF4,GRINA,PER1
Inhibition of Angiogenesis by TSP1	0.728	0.0968	#NUM!	HSPG2,NOS3,VEGFA
Pyrimidine Ribonucleotides Interconversion	0.728	0.0968	#NUM!	DDX3X,NME3,NUDT15
p53 Signaling	0.726	0.0722	0	BAX,BBC3,DRAM1,E2F1,PIDD1,PIK3C2B,STAG1
Dopamine-DARPP32 Feedback in cAMP Signaling	0.724	0.0667	0.632	ADCY6,ATF4,CALM1 (includes others),GNAI3,GRINA,PLCB3,PPP2CA,PPP2R1B,PRKACB,PRKCA
D-myo-inositol (1,4,5)-trisphosphate Degradation	0.706	0.118	#NUM!	INPP5D,INPPL1
Sperm Motility	0.706	0.0631	0.447	AATK,CALM1 (includes others),CLK1,DDR1,EPHB4,FGFR4,LMTK3,PLCB3,PRKACB,PRKCA,PTK6,TNK2,TYRO3
Glutamate Receptor Signaling	0.699	0.0833	#NUM!	CALM1 (includes others),GLS,GRINA,SLC1A4
SAPK/JNK Signaling	0.697	0.0707	0	HNRNPK,MAP4K2,MAP4K4,MAPK8IP3,MINK1,NRAS,PIK3C2B
TR/RXR Activation	0.69	0.0732	#NUM!	AKR1C3,NCOR2,PIK3C2B,RXRA,THRA,UCP2
Endocannabinoid Neuronal Synapse Pathway	0.69	0.0684	0.378	ADCY6,CACNB3,GNAI3,GRINA,MAPK6,MGLL,PLCB3,PRKACB
Inhibition of ARE-Mediated mRNA Degradation Pathway	0.678	0.0678	0.707	CNOT7,DCP2,DIS3,MAPK6,PPP2CA,PPP2R1B,PRKACB,YWHAQ
Huntington's Disease Signaling	0.672	0.0614	1.342	ATF4,BAX,CAPN5,CTSD,DNM1,DNM2,GLS,HDAC5,HSPA8,NCOR2,PIK3C2B,PLCB3,PRKCA,TAF9B
1D-myo-inositol Hexakisphosphate Biosynthesis II (Mammalian)	0.668	0.111	#NUM!	INPP5D,INPPL1
D-myo-inositol (1,3,4)-trisphosphate Biosynthesis	0.668	0.111	#NUM!	INPP5D,INPPL1
Mitochondrial Dysfunction	0.666	0.0645	#NUM!	CYC1,FURIN,GPD2,MT-ATP6,MT-ND1,MT-ND2,MT-ND6,RHOT2,TXNRD2,UCP2
CXCR4 Signaling	0.666	0.0645	1	ADCY6,ELMO3,GNAI3,MAP2K2,NRAS,PIK3C2B,PLCB3,PRKCA,RHOF,RHOT2
Synaptic Long Term Potentiation	0.664	0.0672	0.707	ATF4,CALM1 (includes others),GRINA,MAP2K2,NRAS,PLCB3,PRKACB,PRKCA
Proline Biosynthesis II (from Arginine)	0.66	0.2	#NUM!	PYCR1
Creatine-phosphate Biosynthesis	0.66	0.2	#NUM!	MAP4K4
Tetrapyrrole Biosynthesis II	0.66	0.2	#NUM!	ALAS1
CMP-N-acetylneuraminate Biosynthesis I (Eukaryotes)	0.66	0.2	#NUM!	GNE
Lysine Degradation II	0.66	0.2	#NUM!	AASDHPPT
Lysine Degradation V	0.66	0.2	#NUM!	AASDHPPT
Galactose Degradation I (Leloir Pathway)	0.66	0.2	#NUM!	GALE
dTMP De Novo Biosynthesis	0.66	0.2	#NUM!	SHMT2
Folate Polyglutamylation	0.66	0.2	#NUM!	SHMT2
Melanoma Signaling	0.656	0.08	1	E2F1,MAP2K2,NRAS,PIK3C2B
UVB-Induced MAPK Signaling	0.656	0.08	#NUM!	EIF4EBP1,H3-3A/H3-3B,PIK3C2B,PRKCA
Tight Junction Signaling	0.654	0.0641	#NUM!	CASK,CLDN7,CPSF2,MYH14,NECTIN2,PARD6A,PPP2CA,PPP2R1B,PRKACB,TJP3
14-3-3-mediated Signaling	0.652	0.0667	0.378	BAX,MAP2K2,NRAS,PIK3C2B,PLCB3,PRKCA,TSC2,YWHAQ
Hepatic Cholestasis	0.648	0.0629	#NUM!	ABCC3,ADCY6,FGF19,FGFR4,MAP4K2,NR1H3,PPARA,PRKACB,PRKCA,RXRA,SLC4A2
UVC-Induced MAPK Signaling	0.636	0.0784	1	MAP2K2,NRAS,PRKCA,SMPD3
Estrogen Biosynthesis	0.623	0.0857	#NUM!	AKR1C3,CYP1B1,CYP2B6
Interferon Signaling	0.623	0.0857	#NUM!	BAX,IFITM2,IFITM3
Notch Signaling	0.623	0.0857	#NUM!	DTX2,FURIN,RFNG
FcγRIIB Signaling in B Lymphocytes	0.622	0.0725	-1	CACNB3,DOK1,INPP5D,NRAS,PIK3C2B
GNRH Signaling	0.622	0.0629	0.707	ADCY6,ATF4,CACNB3,CALM1 (includes others),GNAI3,MAP2K2,NRAS,PLCB3,PRKACB,PRKCA
Leptin Signaling in Obesity	0.604	0.0714	#NUM!	ADCY6,MAP2K2,PIK3C2B,PLCB3,PRKACB
Glioma Invasiveness Signaling	0.604	0.0714	0.447	HMMR,NRAS,PIK3C2B,RHOF,RHOT2
Protein Ubiquitination Pathway	0.592	0.0586	#NUM!	DNAJA1,DNAJC7,HLA-C,HLA-E,HSP90B1,HSPA4L,HSPA8,HSPD1,PSMB10,PSMC6,PSMD14,PSMD6,UBE2D1,USP16,USP7
Chondroitin and Dermatan Biosynthesis	0.59	0.167	#NUM!	CHPF
Ceramide Biosynthesis	0.59	0.167	#NUM!	SPTSSA
Arginine Degradation VI (Arginase 2 Pathway)	0.59	0.167	#NUM!	PYCR1
Thioredoxin Pathway	0.59	0.167	#NUM!	TXNRD2
Pentose Phosphate Pathway (Non-oxidative Branch)	0.59	0.167	#NUM!	TKT
Selenocysteine Biosynthesis II (Archaea and Eukaryotes)	0.59	0.167	#NUM!	SARS1
UDP-N-acetyl-D-glucosamine Biosynthesis II	0.59	0.167	#NUM!	GNPNAT1
GDP-mannose Biosynthesis	0.59	0.167	#NUM!	PMM1
Dopamine Receptor Signaling	0.588	0.0704	#NUM!	ADCY6,NCS1,PPP2CA,PPP2R1B,PRKACB
Cell Cycle Control of Chromosomal Replication	0.58	0.0741	0	CDK10,CDK18,DBF4,ORC5
Docosahexaenoic Acid (DHA) Signaling	0.578	0.0811	#NUM!	BAX,PIK3C2B,PNPLA2
Antiproliferative Role of TOB in T Cell Signaling	0.578	0.0811	#NUM!	CCNA2,CCNE2,DPP7
Antigen Presentation Pathway	0.578	0.0811	#NUM!	HLA-C,HLA-E,TAPBP
Cellular Effects of Sildenafil (Viagra)	0.575	0.0648	#NUM!	ADCY6,CALM1 (includes others),KCNN4,MYH14,NOS3,PLCB3,PRKACB
Sphingosine-1-phosphate Signaling	0.575	0.0648	1.134	ADCY6,GNAI3,PIK3C2B,PLCB3,RHOF,RHOT2,SMPD3
Caveolar-mediated Endocytosis Signaling	0.573	0.0694	#NUM!	CAV1,DNM2,HLA-C,HLA-E,PRKCA
Hypoxia Signaling in the Cardiovascular System	0.573	0.0694	#NUM!	ATF4,HSP90B1,NOS3,UBE2D1,VEGFA
Glutathione Redox Reactions I	0.57	0.0952	#NUM!	GSTK1,GSTP1
D-myo-inositol-5-phosphate Metabolism	0.564	0.0616	1	HACD2,NUDT15,PLCB3,PPP1R12C,PPP4C,PTPN23,PTPRF,PTPRH,SET
Bladder Cancer Signaling	0.559	0.0659	#NUM!	E2F1,FGF19,MAP2K2,NRAS,VEGFA,VEGFB
Retinol Biosynthesis	0.558	0.0789	#NUM!	AKR1C3,LIPE,PNPLA2
Coronavirus Replication Pathway	0.558	0.0789	#NUM!	IFITM2,IFITM3,TMPRSS2
Gαq Signaling	0.553	0.0612	2.333	CALM1 (includes others),MAP2K2,PIK3C2B,PLCB3,PLD3,PRKCA,RGS2,RHOF,RHOT2
Neuroprotective Role of THOP1 in Alzheimer's Disease	0.547	0.0652	#NUM!	ECE1,HLA-C,HLA-E,PRKACB,PRSS8,TMPRSS2
Bupropion Degradation	0.542	0.0909	#NUM!	CYP1B1,CYP2B6
Glycoaminoglycan-protein Linkage Region Biosynthesis	0.533	0.143	#NUM!	XYLT2
Sphingomyelin Metabolism	0.533	0.143	#NUM!	SMPD3
VDR/RXR Activation	0.53	0.0667	#NUM!	HR,NCOR2,PRKCA,RXRA,SEMA3B
Renin-Angiotensin Signaling	0.529	0.0625	0.816	ADCY6,MAP2K2,NRAS,PIK3C2B,PRKACB,PRKCA,SHF
Neuropathic Pain Signaling In Dorsal Horn Neurons	0.521	0.0638	1.633	GRINA,KCNN4,PIK3C2B,PLCB3,PRKACB,PRKCA
Molecular Mechanisms of Cancer	0.517	0.0548	#NUM!	ADCY6,ARHGEF16,ARHGEF17,AURKA,BAX,BBC3,CCNE2,CDK10,CDK18,E2F1,GNAI3,LRP1,MAP2K2,NRAS,PIK3C2B,PLCB3,PRKACB,PRKCA,RHOF,RHOT2,SYNGAP1
BAG2 Signaling Pathway	0.517	0.075	#NUM!	BAG2,HSPA8,UBE2D1
D-myo-inositol (1,4,5,6)-Tetrakisphosphate Biosynthesis	0.514	0.0606	0.707	HACD2,NUDT15,PPP1R12C,PPP4C,PTPN23,PTPRF,PTPRH,SET
Superpathway of D-myo-inositol (1,4,5)-trisphosphate Metabolism	0.514	0.087	#NUM!	INPP5D,INPPL1
D-myo-inositol (3,4,5,6)-tetrakisphosphate Biosynthesis	0.514	0.0606	0.707	HACD2,NUDT15,PPP1R12C,PPP4C,PTPN23,PTPRF,PTPRH,SET
Tumor Microenvironment Pathway	0.514	0.0588	0.632	FGF19,FOXO4,HLA-C,HLA-E,MAP2K2,NRAS,PIK3C2B,SLC1A4,VEGFA,VEGFB
MSP-RON Signaling In Cancer Cells Pathway	0.514	0.0606	1.414	ATF4,ELF3,MAP2K2,NRAS,PIK3C2B,VEGFA,VEGFB,YWHAQ
Opioid Signaling Pathway	0.511	0.057	-0.277	ADCY6,ATF4,CACNB3,CALM1 (includes others),GNAI3,GRINA,MAP2K2,MAPK6,NOS3,NRAS,PRKACB,PRKCA,RGS3
Apoptosis Signaling	0.498	0.0625	0.447	BAX,CAPN5,MAP2K2,MAP4K4,NRAS,PRKCA
CCR3 Signaling in Eosinophils	0.495	0.0609	1.342	CALM1 (includes others),GNAI3,MAP2K2,NRAS,PIK3C2B,PLCB3,PRKCA
Ovarian Cancer Signaling	0.485	0.0593	0.816	E2F1,MAP2K2,NRAS,PIK3C2B,PRKACB,PTGS1,VEGFA,VEGFB
Citrulline Biosynthesis	0.485	0.125	#NUM!	GLS
Role of IL-17F in Allergic Inflammatory Airway Diseases	0.48	0.0714	#NUM!	ATF4,IL17RC,MAP2K2
IL-3 Signaling	0.478	0.0633	0.447	INPP5D,MAP2K2,NRAS,PIK3C2B,PRKCA
Actin Nucleation by ARP-WASP Complex	0.478	0.0633	-0.447	ACTR3,NRAS,PPP1R12C,RHOF,RHOT2
3-phosphoinositide Biosynthesis	0.478	0.0581	1	HACD2,NUDT15,PIK3C2B,PPP1R12C,PPP4C,PTPN23,PTPRF,PTPRH,SET
Thrombin Signaling	0.475	0.0567	1.508	ADCY6,ARHGEF16,GATA2,GNAI3,MAP2K2,NRAS,PIK3C2B,PLCB3,PRKCA,RHOF,RHOT2
Ferroptosis Signaling Pathway	0.475	0.0598	1.134	ATF4,CARS1,CHAC1,FTL,MAP2K2,NRAS,USP7
Glutathione-mediated Detoxification	0.466	0.08	#NUM!	GSTK1,GSTP1
FGF Signaling	0.465	0.0625	2.236	ATF4,FGF19,FGFR4,PIK3C2B,PRKCA
GP6 Signaling Pathway	0.465	0.0593	1.89	CALM1 (includes others),COL18A1,COL9A3,LAMA5,LAMB2,PIK3C2B,PRKCA
Stearate Biosynthesis I (Animals)	0.463	0.0698	#NUM!	ELOVL6,LPCAT4,SLC27A5
Nicotine Degradation III	0.447	0.0682	#NUM!	CYP1B1,CYP2B6,LARGE2
Protein Kinase A Signaling	0.445	0.0534	0	ADCY6,ATF4,CALM1 (includes others),GNAI3,H3-3A/H3-3B,KDELR1,LIPE,MAP2K2,NOS3,PDE12,PLCB3,PRKACB,PRKCA,PTPN23,PTPRF,PTPRH,PYGB,PYGL,YWHAQ
Heme Biosynthesis II	0.445	0.111	#NUM!	ALAS1
GDP-glucose Biosynthesis	0.445	0.111	#NUM!	PGM1
Glycine Betaine Degradation	0.445	0.111	#NUM!	SHMT2
Folate Transformations I	0.445	0.111	#NUM!	SHMT2
T Cell Exhaustion Signaling Pathway	0.444	0.0566	-0.816	BCL6,HLA-C,HLA-E,NRAS,PIK3C2B,PPP2CA,PPP2R1B,TNFRSF14,VEGFA
Thrombopoietin Signaling	0.441	0.0635	1	MAP2K2,NRAS,PIK3C2B,PRKCA
ErbB2-ErbB3 Signaling	0.441	0.0635	1	ETV4,MAP2K2,NRAS,PIK3C2B
Role of NFAT in Cardiac Hypertrophy	0.437	0.0553	1.265	ADCY6,CACNB3,CALM1 (includes others),GNAI3,HDAC5,MAP2K2,NRAS,PIK3C2B,PLCB3,PRKACB,PRKCA
Chronic Myeloid Leukemia Signaling	0.432	0.0588	#NUM!	CBLC,E2F1,HDAC5,MAP2K2,NRAS,PIK3C2B
GPCR-Mediated Nutrient Sensing in Enteroendocrine Cells	0.432	0.0588	1.633	ADCY6,CACNB3,GNAI3,PLCB3,PRKACB,PRKCA
CTLA4 Signaling in Cytotoxic T Lymphocytes	0.429	0.0602	#NUM!	HLA-C,HLA-E,PIK3C2B,PPP2CA,PPP2R1B
Integrin Signaling	0.429	0.055	1.265	ACTR3,CAPN5,CAV1,GRB7,GSN,MAP2K2,NRAS,PIK3C2B,RHOF,RHOT2,TNK2
Gap Junction Signaling	0.424	0.0552	#NUM!	ADCY6,CAV1,DBN1,GNAI3,MAP2K2,NRAS,PIK3C2B,PLCB3,PRKACB,PRKCA
Acetone Degradation I (to Methylglyoxal)	0.424	0.0741	#NUM!	CYP1B1,CYP2B6
IL-17A Signaling in Airway Cells	0.416	0.0615	#NUM!	IL17RC,MAP2K2,MUC5AC,PIK3C2B
Glucose and Glucose-1-phosphate Degradation	0.409	0.1	#NUM!	PGM1
γ-glutamyl Cycle	0.409	0.1	#NUM!	OPLAH
Role of p14/p19ARF in Tumor Suppression	0.405	0.0714	#NUM!	E2F1,PIK3C2B
ErbB4 Signaling	0.403	0.0606	1	MAP2K2,NRAS,PIK3C2B,PRKCA
Phospholipase C Signaling	0.395	0.0531	2.111	ADCY6,ARHGEF16,ARHGEF17,ATF4,CALM1 (includes others),HDAC5,MAP2K2,NRAS,PLCB3,PLD3,PRKCA,RHOF,RHOT2
Senescence Pathway	0.395	0.0528	-1.069	CALM1 (includes others),CAPN5,CBX8,E2F1,EIF4EBP1,ELF3,FOXO4,MAP2K2,MAPK6,NRAS,PHF1,PIK3C2B,PPP2CA,PPP2R1B
Spliceosomal Cycle	0.387	0.0625	#NUM!	DDX46,DHX15,HSPA8
Melatonin Degradation I	0.387	0.0625	#NUM!	CYP1B1,CYP2B6,LARGE2
Nicotine Degradation II	0.387	0.0625	#NUM!	CYP1B1,CYP2B6,LARGE2
Sonic Hedgehog Signaling	0.386	0.069	#NUM!	GLIS2,PRKACB
Pancreatic Adenocarcinoma Signaling	0.384	0.0561	2.236	E2F1,MAP2K2,PIK3C2B,PLD3,VEGFA,VEGFB
GPCR-Mediated Integration of Enteroendocrine Signaling Exemplified by an L Cell	0.38	0.0588	0	ADCY6,GNAI3,PLCB3,PRKACB
Assembly of RNA Polymerase I Complex	0.377	0.0909	#NUM!	POLR1E
Androgen Biosynthesis	0.377	0.0909	#NUM!	AKR1C3
Acute Myeloid Leukemia Signaling	0.376	0.0568	0	EIF4EBP1,KITLG,MAP2K2,NRAS,PIK3C2B
Glioma Signaling	0.375	0.0556	0.447	CALM1 (includes others),E2F1,MAP2K2,NRAS,PIK3C2B,PRKCA
Synaptic Long Term Depression	0.374	0.0536	1.667	CACNB3,GNAI3,MAP2K2,NOS3,NRAS,PLCB3,PPP2CA,PPP2R1B,PRKCA
Myc Mediated Apoptosis Signaling	0.374	0.0612	#NUM!	BAX,BBC3,PRKACB
Retinoic acid Mediated Apoptosis Signaling	0.374	0.0612	#NUM!	CRABP2,RARG,RXRA
Autophagy	0.374	0.0612	#NUM!	ATG12,ATG3,CTSD
Insulin Secretion Signaling Pathway	0.37	0.0524	0.577	ADCY6,ATF4,EIF2S1,EIF4EBP1,EIF4G2,FURIN,PIK3C2B,PLCB3,PRKACB,PRKCA,SRP9,SSR4
Ephrin B Signaling	0.369	0.058	-1	EPHB4,GNAI3,HNRNPK,RGS3
Cytotoxic T Lymphocyte-mediated Apoptosis of Target Cells	0.352	0.0645	#NUM!	HLA-C,HLA-E
Cleavage and Polyadenylation of Pre-mRNA	0.349	0.0833	#NUM!	CPSF2
RhoA Signaling	0.349	0.0541	1.342	ACTR3,CDC42EP1,CDC42EP4,PKN1,RHPN1,SEMA3F
Hematopoiesis from Multipotent Stem Cells	0.349	0.0833	#NUM!	KITLG
Fatty Acid Activation	0.349	0.0833	#NUM!	SLC27A5
Phenylalanine Degradation IV (Mammalian, via Side Chain)	0.349	0.0833	#NUM!	ALDH2
BER pathway	0.349	0.0833	#NUM!	PNKP
Small Cell Lung Cancer Signaling	0.347	0.0563	#NUM!	CCNE2,E2F1,PIK3C2B,RXRA
RhoGDI Signaling	0.347	0.0523	-1.414	ACTR3,ARHGEF16,ARHGEF17,CDH3,GNAI3,PPP1R12C,PRKCA,RHOF,RHOT2
PI3K Signaling in B Lymphocytes	0.342	0.053	-0.378	ATF4,ATF5,CALM1 (includes others),INPP5D,MAP2K2,NRAS,PLCB3
Angiopoietin Signaling	0.336	0.0556	#NUM!	GRB7,NOS3,NRAS,PIK3C2B
IL-7 Signaling Pathway	0.336	0.0556	#NUM!	BAX,BCL6,FOXO4,PIK3C2B
Role of PKR in Interferon Induction and Antiviral Response	0.333	0.0531	2.236	BAX,E2F1,EIF2S1,HSP90B1,HSPA8,METAP2
NGF Signaling	0.333	0.0531	1.633	ATF4,BAX,MAP2K2,NRAS,PIK3C2B,SMPD3
ATM Signaling	0.33	0.0538	-0.447	ATF4,PPP2CA,PPP2R1B,SMC2,USP7
Toll-like Receptor Signaling	0.327	0.0548	#NUM!	ECSIT,MAP4K4,PPARA,SIGIRR
IL-17 Signaling	0.324	0.0516	1.414	HSP90B1,IL17RC,MUC5AC,NRAS,PIK3C2B,SRSF1,VEGFA,VEGFB
Choline Biosynthesis III	0.324	0.0769	#NUM!	PLD3
Methylglyoxal Degradation III	0.324	0.0769	#NUM!	AKR1C3
Semaphorin Signaling in Neurons	0.323	0.0566	#NUM!	RHOF,RHOT2,SEMA3A
Role of PI3K/AKT Signaling in the Pathogenesis of Influenza	0.323	0.0566	#NUM!	GNAI3,MAP2K2,PIK3C2B
Superpathway of Melatonin Degradation	0.323	0.0566	#NUM!	CYP1B1,CYP2B6,LARGE2
G-Protein Coupled Receptor Signaling	0.321	0.0504	#NUM!	ADCY6,ATF4,GNAI3,MAP2K2,NRAS,PDE12,PIK3C2B,PLCB3,PRKACB,PRKCA,RAP1GAP,RGS2,SYNGAP1
Cholecystokinin/Gastrin-mediated Signaling	0.317	0.0522	1.633	MAP2K2,NRAS,PLCB3,PRKCA,RHOF,RHOT2
GDNF Family Ligand-Receptor Interactions	0.317	0.0541	1	DOK1,MAP2K2,NRAS,PIK3C2B
Axonal Guidance Signaling	0.314	0.0494	#NUM!	ACTR3,ADAM15,ADAM8,EPHB4,GLIS2,GNAI3,MAP2K2,NRAS,PIK3C2B,PLCB3,PLXNB2,PLXND1,PRKACB,PRKCA,PSMD14,RGS3,SEMA3A,SEMA3B,SEMA3F,SEMA4G,VEGFA,VEGFB
ILK Signaling	0.314	0.0508	3	ATF4,MYH14,PIK3C2B,PPP2CA,PPP2R1B,RHOF,RHOT2,VEGFA,VEGFB
Fc Epsilon RI Signaling	0.309	0.0517	0	INPP5D,INPPL1,MAP2K2,NRAS,PIK3C2B,PRKCA
IL-15 Signaling	0.308	0.0533	1	MAP2K2,MLST8,NRAS,PIK3C2B
Neurotrophin/TRK Signaling	0.308	0.0533	1	ATF4,MAP2K2,NRAS,PIK3C2B
nNOS Signaling in Skeletal Muscle Cells	0.307	0.0588	#NUM!	CACNB3,CALM1 (includes others)
Relaxin Signaling	0.306	0.0511	1.342	ADCY6,GNAI3,NOS3,PDE12,PIK3C2B,PRKACB,VEGFA
UVA-Induced MAPK Signaling	0.305	0.0521	1	NRAS,PIK3C2B,PLCB3,PRKCA,SMPD3
Role of IL-17A in Arthritis	0.302	0.0545	#NUM!	IL17RC,MAP2K2,PIK3C2B
Gαi Signaling	0.302	0.0513	-1.342	ADCY6,CAV1,GNAI3,NRAS,PRKACB,RAP1GAP
Unfolded protein response	0.302	0.0545	#NUM!	ATF4,HSP90B1,HSPA8
Cancer Drug Resistance By Drug Efflux	0.302	0.0545	#NUM!	FOXO4,MAP2K2,NRAS
DNA Double-Strand Break Repair by Homologous Recombination	0.301	0.0714	#NUM!	GEN1
Role of IL-17A in Psoriasis	0.301	0.0714	#NUM!	IL17RC
NF-κB Activation by Viruses	0.298	0.0526	1	NRAS,PIK3C2B,PRKCA,TNFRSF14
Renal Cell Carcinoma Signaling	0.298	0.0526	#NUM!	MAP2K2,NRAS,PIK3C2B,VEGFA
Glioblastoma Multiforme Signaling	0.298	0.0503	1.134	E2F1,MAP2K2,NRAS,PIK3C2B,PLCB3,RHOF,RHOT2,TSC2
Kinetochore Metaphase Signaling Pathway	0.297	0.0515	-1	CENPE,CENPK,MXD3,STAG1,TTK
Reelin Signaling in Neurons	0.295	0.0508	1.633	ACTR3,ARHGEF16,GRINA,MAP2K2,MAPK8IP3,PIK3C2B
CNTF Signaling	0.291	0.0536	#NUM!	MAP2K2,NRAS,PIK3C2B
Role of CHK Proteins in Cell Cycle Checkpoint Control	0.291	0.0536	#NUM!	E2F1,PPP2CA,PPP2R1B
Role of MAPK Signaling in the Pathogenesis of Influenza	0.29	0.0519	#NUM!	BAX,MAP2K2,NRAS,PRKCA
Coronavirus Pathogenesis Pathway	0.287	0.05	0.378	ATF4,BAX,E2F1,RPS19,RPS9,TMPRSS2,TNPO1
Clathrin-mediated Endocytosis Signaling	0.285	0.0495	#NUM!	ACTR3,DNM1,DNM2,FGF19,HSPA8,PIK3C2B,SH3GLB2,VEGFA,VEGFB
Granzyme A Signaling	0.281	0.0667	#NUM!	SET
IL-17A Signaling in Fibroblasts	0.281	0.0556	#NUM!	IL17RC,NFKBIZ
Telomere Extension by Telomerase	0.281	0.0667	#NUM!	HNRNPA2B1
Dermatan Sulfate Degradation (Metazoa)	0.281	0.0667	#NUM!	OGA
Mitochondrial L-carnitine Shuttle Pathway	0.281	0.0667	#NUM!	SLC27A5
FAK Signaling	0.273	0.05	#NUM!	CAPN5,HMMR,MAP2K2,NRAS,PIK3C2B
Wnt/Ca+ pathway	0.272	0.0517	#NUM!	ATF4,PLCB3,PRKCA
Inhibition of Matrix Metalloproteases	0.268	0.0541	#NUM!	HSPG2,LRP1
Gαs Signaling	0.267	0.0495	1.342	ADCY6,ATF4,MAP2K2,PRKACB,RGS2
RAR Activation	0.264	0.0484	#NUM!	ADCY6,AKR1C3,CRABP2,NCOR2,PRKACB,PRKCA,RARG,RXRA,VEGFA
HER-2 Signaling in Breast Cancer	0.264	0.0484	0.707	CCNE2,ELF3,MAP2K2,MLST8,NRAS,PARD6A,PIK3C2B,PRKCA,TSC2
Calcium-induced T Lymphocyte Apoptosis	0.262	0.0508	#NUM!	CALM1 (includes others),NR4A1,PRKCA
RAN Signaling	0.262	0.0625	#NUM!	TNPO1
γ-linolenate Biosynthesis II (Animals)	0.262	0.0625	#NUM!	SLC27A5
SPINK1 General Cancer Pathway	0.262	0.0508	#NUM!	MAP2K2,NRAS,PIK3C2B
Semaphorin Neuronal Repulsive Signaling Pathway	0.261	0.0488	0	MAP2K2,PIK3C2B,PLXND1,PRKACB,SEMA3A,SEMA3F
Prolactin Signaling	0.257	0.0494	1	MAP2K2,NRAS,PIK3C2B,PRKCA
Induction of Apoptosis by HIV1	0.253	0.05	#NUM!	BAX,BBC3,SLC25A10
Endometrial Cancer Signaling	0.253	0.05	#NUM!	MAP2K2,NRAS,PIK3C2B
Neuregulin Signaling	0.253	0.0485	1	GRB7,HSP90B1,MAP2K2,NRAS,PRKCA
IL-4 Signaling	0.249	0.0488	#NUM!	INPP5D,INPPL1,NRAS,PIK3C2B
IL-2 Signaling	0.244	0.0492	#NUM!	MAP2K2,NRAS,PIK3C2B
Autoimmune Thyroid Disease Signaling	0.235	0.05	#NUM!	HLA-C,HLA-E
The Visual Cycle	0.229	0.0556	#NUM!	AKR1C3
Methionine Degradation I (to Homocysteine)	0.229	0.0556	#NUM!	MGMT
Graft-versus-Host Disease Signaling	0.225	0.0488	#NUM!	HLA-C,HLA-E
GADD45 Signaling	0.215	0.0526	#NUM!	CCNE2
DNA damage-induced 14-3-3σ Signaling	0.215	0.0526	#NUM!	CCNE2
Apelin Muscle Signaling Pathway	0.215	0.0526	#NUM!	NOS3
Cysteine Biosynthesis III (mammalia)	0.202	0.05	#NUM!	MGMT
Inflammasome pathway	0.202	0.05	#NUM!	NEK7
Glucocorticoid Receptor Signaling	0	0.0445	#NUM!	CAV1,CYC1,FBP1,FKBP5,GTF2A1,HSP90B1,HSPA8,IL17RC,MAP2K2,MT-ATP6,NCOR2,NOS3,NRAS,PCK2,PIK3C2B,PRKACB,PTGES3,TAF9B,TSC22D3
Natural Killer Cell Signaling	0	0.0432	-0.707	COL18A1,HLA-C,HLA-E,HSPA8,MAP2K2,NECTIN2,NRAS,PIK3C2B
IL-10 Signaling	0	0.0147	#NUM!	MAP4K4
Leukocyte Extravasation Signaling	0	0.0435	0.378	CLDN7,CYBA,GNAI3,MAP2K2,PIK3C2B,PRKCA,RAP1GAP,SIPA1
Actin Cytoskeleton Signaling	0	0.0386	0.378	ACTR3,FGF19,GSN,MAP2K2,MYH14,NRAS,PIK3C2B,SLC9A1
Coagulation System	0	0.0312	#NUM!	SERPINA5
Acute Phase Response Signaling	0	0.0353	0.447	CRABP2,ECSIT,FTL,HNRNPK,MAP2K2,NRAS
LXR/RXR Activation	0	0.0265	#NUM!	NCOR2,NR1H3,RXRA
Hepatic Fibrosis / Hepatic Stellate Cell Activation	0	0.0398	#NUM!	BAX,COL18A1,COL9A3,ECE1,MYH14,VEGFA,VEGFB
Regulation of Actin-based Motility by Rho	0	0.0449	#NUM!	ACTR3,GSN,RHOF,RHOT2
Role of BRCA1 in DNA Damage Response	0	0.0132	#NUM!	E2F1
Erythropoietin Signaling Pathway	0	0.0321	1.342	MAP2K2,NOS3,NRAS,PIK3C2B,PRKCA
Fcγ Receptor-mediated Phagocytosis in Macrophages and Monocytes	0	0.0435	1	ACTR3,INPP5D,PLD3,PRKCA
IL-12 Signaling and Production in Macrophages	0	0.0328	#NUM!	MAP2K2,PIK3C2B,PRKCA,RXRA
Role of Pattern Recognition Receptors in Recognition of Bacteria and Viruses	0	0.0216	#NUM!	EIF2S1,PIK3C2B,PRKCA
TREM1 Signaling	0	0.0147	#NUM!	SIGIRR
Role of NFAT in Regulation of the Immune Response	0	0.0353	0	CALM1 (includes others),GNAI3,MAP2K2,NRAS,PIK3C2B,PLCB3
LPS-stimulated MAPK Signaling	0	0.0482	1	MAP2K2,NRAS,PIK3C2B,PRKCA
CCR5 Signaling in Macrophages	0	0.0476	#NUM!	CACNB3,CALM1 (includes others),GNAI3,PRKCA
CD40 Signaling	0	0.0469	#NUM!	MAP2K2,PIK3C2B,PTGS1
CD27 Signaling in Lymphocytes	0	0.0192	#NUM!	MAP2K2
Lymphotoxin β Receptor Signaling	0	0.0377	#NUM!	LTBR,PIK3C2B
Airway Pathology in Chronic Obstructive Pulmonary Disease	0	0.00971	#NUM!	FGF19
4-1BB Signaling in T Lymphocytes	0	0.0312	#NUM!	MAP2K2
T Helper Cell Differentiation	0	0.0147	#NUM!	BCL6
IL-9 Signaling	0	0.0303	#NUM!	PIK3C2B
Oncostatin M Signaling	0	0.0465	#NUM!	MAP2K2,NRAS
CD28 Signaling in T Helper Cells	0	0.0348	0	ACTR3,CALM1 (includes others),MAP2K2,PIK3C2B
Dendritic Cell Maturation	0	0.0424	2.449	ATF4,COL18A1,HLA-C,HLA-E,LTBR,PIK3C2B,PLCB3
HIF1α Signaling	0	0.0457	1.667	EIF4EBP1,HSPA8,MAP2K2,MKNK2,NRAS,PIK3C2B,PRKCA,VEGFA,VEGFB
Factors Promoting Cardiogenesis in Vertebrates	0	0.0355	2	ATF4,DKK1,LRP1,PLCB3,PRKCA
Agrin Interactions at Neuromuscular Junction	0	0.0308	#NUM!	AGRN,NRAS
Cardiac Hypertrophy Signaling	0	0.0446	1.265	ADCY6,CALM1 (includes others),GNAI3,MAP2K2,NRAS,PIK3C2B,PLCB3,PRKACB,RHOF,RHOT2
iCOS-iCOSL Signaling in T Helper Cells	0	0.0288	#NUM!	CALM1 (includes others),INPP5D,PIK3C2B
Lipid Antigen Presentation by CD1	0	0.0455	#NUM!	PSAP
HGF Signaling	0	0.042	1	ELF3,MAP2K2,NRAS,PIK3C2B,PRKCA
HMGB1 Signaling	0	0.0325	1.342	MAP2K2,NRAS,PIK3C2B,RHOF,RHOT2
Maturity Onset Diabetes of Young (MODY) Signaling	0	0.0357	#NUM!	APOL6,UCP2
Polyamine Regulation in Colon Cancer	0	0.0476	#NUM!	ODC1
Human Embryonic Stem Cell Pluripotency	0	0.0157	#NUM!	FGFR4,PIK3C2B
DNA Methylation and Transcriptional Repression Signaling	0	0.0323	#NUM!	H3-3A/H3-3B
Antiproliferative Role of Somatostatin Receptor 2	0	0.0423	#NUM!	MAP2K2,NRAS,PIK3C2B
Androgen Signaling	0	0.0472	0	CACNB3,CALM1 (includes others),GNAI3,GTF2A1,PRKACB,PRKCA
Germ Cell-Sertoli Cell Junction Signaling	0	0.0443	#NUM!	GSN,MAP2K2,NECTIN2,NRAS,PIK3C2B,RHOF,RHOT2
Role of NANOG in Mammalian Embryonic Stem Cell Pluripotency	0	0.0261	#NUM!	MAP2K2,NRAS,PIK3C2B
Growth Hormone Signaling	0	0.029	#NUM!	PIK3C2B,PRKCA
CREB Signaling in Neurons	0	0.0314	2.5	ADCY6,ATF4,CACNB3,CALM1 (includes others),CELSR2,CELSR3,FGFR4,GNAI3,GPRC5C,MAP2K2,NRAS,PIK3C2B,PLCB3,PRKACB,PRKCA,VEGFA
Type I Diabetes Mellitus Signaling	0	0.0286	#NUM!	HLA-C,HLA-E,HSPD1
Basal Cell Carcinoma Signaling	0	0.0147	#NUM!	GLIS2
Allograft Rejection Signaling	0	0.0435	#NUM!	HLA-C,HLA-E
Thyroid Cancer Signaling	0	0.0395	#NUM!	MAP2K2,NRAS,PIK3C2B
Type II Diabetes Mellitus Signaling	0	0.0382	#NUM!	CACNB3,PIK3C2B,PRKCA,SLC27A5,SMPD3
Production of Nitric Oxide and Reactive Oxygen Species in Macrophages	0	0.044	2.828	CYBA,PIK3C2B,PPARA,PPP2CA,PPP2R1B,PRKCA,RHOF,RHOT2
Gα12/13 Signaling	0	0.0323	0	CDH3,MAP2K2,NRAS,PIK3C2B
ERK5 Signaling	0	0.0417	#NUM!	ATF4,NRAS,YWHAQ
Colorectal Cancer Metastasis Signaling	0	0.0458	1.265	ADCY6,BAX,LRP1,MAP2K2,NRAS,PIK3C2B,PRKACB,RHOF,RHOT2,VEGFA,VEGFB
G Protein Signaling Mediated by Tubby	0	0.0357	#NUM!	PLCB3
Communication between Innate and Adaptive Immune Cells	0	0.0241	#NUM!	HLA-C,HLA-E
Crosstalk between Dendritic Cells and Natural Killer Cells	0	0.0476	#NUM!	HLA-C,HLA-E,LTBR,NECTIN2
Cdc42 Signaling	0	0.0385	#NUM!	ACTR3,HLA-C,HLA-E,PARD6A,TNK2
PAK Signaling	0	0.0303	#NUM!	MAP2K2,NRAS,PIK3C2B
Hereditary Breast Cancer Signaling	0	0.0299	#NUM!	E2F1,HDAC5,NRAS,PIK3C2B
Rac Signaling	0	0.0431	0.447	ACTR3,MAP2K2,NRAS,PARD6A,PIK3C2B
Role of Osteoblasts, Osteoclasts and Chondrocytes in Rheumatoid Arthritis	0	0.0242	#NUM!	CALM1 (includes others),DKK1,GSN,LRP1,PIK3C2B
Atherosclerosis Signaling	0	0.0171	#NUM!	COL18A1,TNFRSF14
Role of Macrophages, Fibroblasts and Endothelial Cells in Rheumatoid Arthritis	0	0.0441	#NUM!	ATF4,CALM1 (includes others),DKK1,IL17RC,LRP1,LTBR,MAP2K2,NRAS,PIK3C2B,PLCB3,PRKCA,VEGFA,VEGFB
Estrogen-Dependent Breast Cancer Signaling	0	0.0423	#NUM!	ATF4,NRAS,PIK3C2B
IL-1 Signaling	0	0.0455	#NUM!	ADCY6,ECSIT,GNAI3,PRKACB
Breast Cancer Regulation by Stathmin1	0	0.0375	2.982	ARHGEF16,ARHGEF17,ATF4,AURKA,CELSR2,CELSR3,E2F1,GPRC5C,MAP2K2,NRAS,PIK3C2B,PLCB3,PPP2CA,PPP2R1B,PPP4C,PRKACB,PRKCA,VEGFA,VEGFB
RANK Signaling in Osteoclasts	0	0.046	1	CALM1 (includes others),GSN,MAP2K2,PIK3C2B
Regulation of IL-2 Expression in Activated and Anergic T Lymphocytes	0	0.0337	#NUM!	CALM1 (includes others),MAP2K2,NRAS
PKCθ Signaling in T Lymphocytes	0	0.021	#NUM!	CACNB3,NRAS,PIK3C2B
TNFR1 Signaling	0	0.0217	#NUM!	MAP4K2
Role of Hypercytokinemia/hyperchemokinemia in the Pathogenesis of Influenza	0	0.0147	#NUM!	ISG20
MSP-RON Signaling Pathway	0	0.0175	#NUM!	PIK3C2B
OX40 Signaling Pathway	0	0.0377	#NUM!	HLA-C,HLA-E
Tumoricidal Function of Hepatic Natural Killer Cells	0	0.0417	#NUM!	BAX
Intrinsic Prothrombin Activation Pathway	0	0.0256	#NUM!	COL18A1
Assembly of RNA Polymerase II Complex	0	0.04	#NUM!	GTF2A1,TAF9B
Role of Tissue Factor in Cancer	0	0.0351	#NUM!	NRAS,PIK3C2B,PRKCA,VEGFA
IL-17A Signaling in Gastric Cells	0	0.0385	#NUM!	IL17RC
Role of JAK1 and JAK3 in γc Cytokine Signaling	0	0.0299	#NUM!	NRAS,PIK3C2B
Paxillin Signaling	0	0.0192	#NUM!	NRAS,PIK3C2B
Sertoli Cell-Sertoli Cell Junction Signaling	0	0.0444	#NUM!	CLDN7,MAP2K2,NECTIN2,NOS3,NRAS,PRKACB,SPTBN2,TJP3
Mouse Embryonic Stem Cell Pluripotency	0	0.0297	#NUM!	MAP2K2,NRAS,PIK3C2B
Hematopoiesis from Pluripotent Stem Cells	0	0.025	#NUM!	KITLG
Transcriptional Regulatory Network in Embryonic Stem Cells	0	0.0426	#NUM!	H3-3A/H3-3B,SET
iNOS Signaling	0	0.0227	#NUM!	CALM1 (includes others)
Ephrin A Signaling	0	0.0217	#NUM!	PIK3C2B
ErbB Signaling	0	0.044	1	MAP2K2,NRAS,PIK3C2B,PRKCA
Netrin Signaling	0	0.0345	#NUM!	CACNB3,PRKACB
Heparan Sulfate Biosynthesis	0	0.0476	#NUM!	AARS1,LIPE,XYLT2
Retinoate Biosynthesis I	0	0.0333	#NUM!	AKR1C3
Thyroid Hormone Metabolism II (via Conjugation and/or Degradation)	0	0.0345	#NUM!	LARGE2
Heparan Sulfate Biosynthesis (Late Stages)	0	0.0357	#NUM!	AARS1,LIPE
tRNA Splicing	0	0.0244	#NUM!	PDE12
Pyrimidine Deoxyribonucleotides De Novo Biosynthesis I	0	0.0476	#NUM!	NME3
D-myo-inositol (1,4,5)-Trisphosphate Biosynthesis	0	0.0435	#NUM!	PLCB3
Phospholipases	0	0.0345	#NUM!	PLCB3,PLD3
Chondroitin Sulfate Biosynthesis	0	0.0408	#NUM!	CHPF,XYLT2
Dermatan Sulfate Biosynthesis	0	0.0385	#NUM!	CHPF,XYLT2
Glycolysis I	0	0.0435	#NUM!	FBP1
Gluconeogenesis I	0	0.0435	#NUM!	FBP1
Chondroitin Sulfate Biosynthesis (Late Stages)	0	0.0244	#NUM!	CHPF
Fatty Acid β-oxidation I	0	0.0333	#NUM!	SLC27A5
Superpathway of Methionine Degradation	0	0.0323	#NUM!	MGMT
Antioxidant Action of Vitamin C	0	0.0303	#NUM!	PLCB3,PLD3,TXNRD2
Epithelial Adherens Junction Signaling	0	0.0284	#NUM!	ACTR3,MYH14,NECTIN2,NRAS
PEDF Signaling	0	0.0366	#NUM!	NRAS,PIK3C2B,PNPLA2
Regulation of Cellular Mechanics by Calpain Protease	0	0.0417	#NUM!	CAPN5,CCNA2,NRAS
Remodeling of Epithelial Adherens Junctions	0	0.0476	#NUM!	ACTR3,DNM1,DNM2
Agranulocyte Adhesion and Diapedesis	0	0.0186	#NUM!	CLDN7,GNAI3,MYH14
Granulocyte Adhesion and Diapedesis	0	0.0134	#NUM!	CLDN7,GNAI3
Regulation of the Epithelial-Mesenchymal Transition Pathway	0	0.0385	#NUM!	FGF19,FGFR4,HMGA2,MAP2K2,NRAS,PARD6A,PIK3C2B
Tec Kinase Signaling	0	0.0305	2	GNAI3,PIK3C2B,PRKCA,RHOF,RHOT2
Vitamin-C Transport	0	0.0455	#NUM!	TXNRD2
STAT3 Pathway	0	0.037	1	FGFR4,IL17RC,MAP2K2,NRAS,VEGFA
Oxidative Phosphorylation	0	0.0408	-1	CYC1,MT-ATP6,MT-ND1,MT-ND2
Adipogenesis pathway	0	0.0388	#NUM!	AGPAT2,FGFR4,HDAC5,SIRT2,TXNIP
HIPPO signaling	0	0.0366	#NUM!	PPP2CA,PPP2R1B,YWHAQ
EGF Signaling	0	0.0364	#NUM!	PIK3C2B,PRKCA
Cell Cycle: G1/S Checkpoint Regulation	0	0.0455	#NUM!	CCNE2,E2F1,HDAC5
PTEN Signaling	0	0.0448	0	FGFR4,FOXO4,INPP5D,INPPL1,MAP2K2,NRAS
Cardiac β-adrenergic Signaling	0	0.0388	0.447	ADCY6,PDE12,PPP2CA,PPP2R1B,PRKACB
Amyloid Processing	0	0.0408	#NUM!	CAPN5,PRKACB
JAK/Stat Signaling	0	0.0375	#NUM!	MAP2K2,NRAS,PIK3C2B
Cell Cycle: G2/M DNA Damage Checkpoint Regulation	0	0.0408	#NUM!	AURKA,YWHAQ
GABA Receptor Signaling	0	0.0482	#NUM!	ADCY6,CACNB3,DNM1,KCNN4
B Cell Receptor Signaling	0	0.0444	0	ATF4,BCL6,CALM1 (includes others),INPP5D,INPPL1,MAP2K2,NRAS,PIK3C2B
Wnt/β-catenin Signaling	0	0.0373	1.342	CDH3,DKK1,LRP1,PPP2CA,PPP2R1B,RARG
Serotonin Receptor Signaling	0	0.0256	#NUM!	ADCY6
Phototransduction Pathway	0	0.0263	#NUM!	PRKACB
Death Receptor Signaling	0	0.0112	#NUM!	MAP4K4
IGF-1 Signaling	0	0.0481	0	MAP2K2,NRAS,PIK3C2B,PRKACB,YWHAQ
cAMP-mediated signaling	0	0.0427	-0.333	ADCY6,ATF4,CALM1 (includes others),GNAI3,MAP2K2,PDE12,PRKACB,RAP1GAP,RGS2
p38 MAPK Signaling	0	0.0268	#NUM!	ATF4,H3-3A/H3-3B,MKNK2
TGF-β Signaling	0	0.0213	#NUM!	MAP2K2,NRAS
NF-κB Signaling	0	0.0405	0.378	FGFR4,LTBR,MAP4K4,NRAS,PIK3C2B,PRKACB,SIGIRR
T Cell Receptor Signaling	0	0.0476	#NUM!	CALM1 (includes others),MAP2K2,NRAS,PIK3C2B,PTPRH
IL-6 Signaling	0	0.0407	0.447	MAP2K2,MAP4K4,NRAS,PIK3C2B,VEGFA
BMP signaling pathway	0	0.0361	#NUM!	MAP2K2,NRAS,PRKACB
Gustation Pathway	0	0.0388	#NUM!	ADCY6,ASIC1,CACNB3,PDE12,PRKACB
Phagosome Formation	0	0.0417	#NUM!	PIK3C2B,PLCB3,PRKCA,RHOF,RHOT2
Phagosome Maturation	0	0.0373	#NUM!	CTSD,HLA-C,HLA-E,TCIRG1,VPS28
Macropinocytosis Signaling	0	0.0395	#NUM!	NRAS,PIK3C2B,PRKCA
PD-1, PD-L1 cancer immunotherapy pathway	0	0.0297	#NUM!	HLA-C,HLA-E,PIK3C2B
Sumoylation Pathway	0	0.04	#NUM!	ISG20,RHOF,RHOT2,SUMO2
Th1 and Th2 Activation Pathway	0	0.00602	#NUM!	PIK3C2B
Th1 Pathway	0	0.00862	#NUM!	PIK3C2B
Th2 Pathway	0	0.00758	#NUM!	PIK3C2B
Osteoarthritis Pathway	0	0.0383	0.378	ATF4,DDIT4,DKK1,ELF3,GLIS2,LRP1,VEGFA,VEGFB
Neuroinflammation Signaling Pathway	0	0.0287	1.134	ATF4,BIRC7,GLS,GRINA,HLA-C,HLA-E,MAPK6,PIK3C2B
Iron homeostasis signaling pathway	0	0.0323	#NUM!	FTL,LRP1,SLC48A1,TCIRG1
Th17 Activation Pathway	0	0.0152	#NUM!	HSP90B1
NER Pathway	0	0.0202	#NUM!	H3-3A/H3-3B,USP7
Apelin Pancreas Signaling Pathway	0	0.0465	#NUM!	PIK3C2B,PRKACB
Apelin Liver Signaling Pathway	0	0.04	#NUM!	COL18A1
Apelin Cardiac Fibroblast Signaling Pathway	0	0.0435	#NUM!	NOS3
Cardiac Hypertrophy Signaling (Enhanced)	0	0.0386	0.471	ADCY6,CALM1 (includes others),EIF4EBP1,FGF19,FGFR4,GNAI3,HDAC5,IL17RC,MAP2K2,MKNK2,NRAS,PDE12,PIK3C2B,PKN1,PLCB3,PRKACB,PRKCA,TSC2
IL-23 Signaling Pathway	0	0.0227	#NUM!	PIK3C2B
Systemic Lupus Erythematosus In B Cell Signaling Pathway	0	0.0435	-0.302	CALM1 (includes others),FOXO4,INPP5D,INPPL1,ISG20,MAP2K2,MAP4K4,NRAS,PIK3C2B,PRKCA,SHF
HOTAIR Regulatory Pathway	0	0.0201	#NUM!	ATG3,H3-3A/H3-3B,PIK3C2B
Hepatic Fibrosis Signaling Pathway	0	0.0442	2	ATF4,CALM1 (includes others),COL18A1,FOXO4,FTL,GLIS2,GNAI3,MAP2K2,NRAS,PIK3C2B,PRKACB,PRKCA,RHOF,RHOT2,VEGFA,VEGFB
Necroptosis Signaling Pathway	0	0.0414	1.633	CAPN5,PYGL,RBCK1,SLC25A10,TSPO,TYRO3
Regulation Of The Epithelial Mesenchymal Transition By Growth Factors Pathway	0	0.0389	0.816	FGF19,FGFR4,HMGA2,MAP2K2,NRAS,PARD6A,PIK3C2B
Regulation Of The Epithelial Mesenchymal Transition In Development Pathway	0	0.025	#NUM!	GLIS2,S100A4
MSP-RON Signaling In Macrophages Pathway	0	0.037	1	ATF4,NFKBIZ,NRAS,PIK3C2B
Calcium Signaling	0	0.0402	0.447	ATF4,CACNB3,CALM1 (includes others),GRINA,HDAC5,MYH14,PRKACB
GM-CSF Signaling	0	0.0429	#NUM!	MAP2K2,NRAS,PIK3C2B
Eicosanoid Signaling	0	0.0317	#NUM!	AKR1C3,PTGS1
Role of MAPK Signaling in Promoting the Pathogenesis of Influenza	0	0.0476	1.342	BAX,MAP2K2,NRAS,PRKCA,TCIRG1
Role of MAPK Signaling in Inhibiting the Pathogenesis of Influenza	0	0.0278	#NUM!	BAX,MAP2K2

## Sheet: fig_5b_ficz
Exp1
Measurement ID	intensity in nucleus	intensity in cytoplasm	nucleus/cytoplasm ratio
1	49.855	61.749	1.1293
2	33.847	54.679
3	46.405	36.769	1.11523
4	20.937	32.97
5	43.952	54.429	1.22931
6	19.235	44.276
7	59.314	31.59	1.13315
8	27.885	27.878
1	62.225	57.558	1.23767
2	44.879	46.505
3	34.88	77.264	1.35037
4	35.408	57.217
5	107.691	53.765	1.14022
6	34.598	47.153
7	67.318	44.62	1.14284
8	37.274	39.043
9	110.366	46.231	1.20469
10	50.524	38.376
Exp2
Measurement ID	intensity in nucleus	intensity in cytoplasm	nucleus/cytoplasm ratio
1	66.919	51.317	1.16421
2	25.538	44.079
3	46.569	54.245	1.17406
4	33.718	46.203
5	67.318	57.62	1.35122
6	27.932	42.643
7	64.83	46.15	1.19204
8	46.405	38.715
9	57.695	47.103	1.01454
10	22.087	46.428
11	45.818	47.793	1.17235
12	25.209	40.767
Exp3
Measurement ID	intensity in nucleus	intensity in cytoplasm	nucleus/cytoplasm ratio
1	40.079	69.89	1.46575
2	27.052	47.682
3	37.344	74.147	1.38058
4	8.743	53.707
5	31.523	70.768	1.41933
6	19.904	49.86
7	35.69	63.648	1.45501
8	32.955	43.744
9	78.749	59.686	1.64678
10	8.743	36.244
11	65.722	58.994	1.70321
12	17.534	34.637
13	22.087	60.181	1.56469
14	4.272	38.462
15	54.737	61.383	1.64012
16	13.379	37.426
17	36.675	49.783	1.33506
18	11.971	37.289
19	43.529	49.347	1.28078
20	10.093	38.529
21	22.627	34.3	1.5071
22	16.947	22.759
23	47.649	36.206	1.28911
24	30.185	28.086
25	25.42	39.521	1.50976
26	20.726	26.177

## Sheet: fig_5b_ficz_formate
Exp1
Measurement ID	intensity in nucleus	intensity in cytoplasm	nucleus/cytoplasm ratio
1	51.885	63.068	1.40884
2	19.951	44.766
3	53.024	55.713	1.11602
4	30.185	49.921
5	47.649	53.424	1.32113
6	33.847	40.438
7	54.115	52.886	1.22504
8	10.868	43.171
9	74.829	57.95	1.63253
10	39.48	35.497
Exp2
Measurement ID	intensity in nucleus	intensity in cytoplasm	nucleus/cytoplasm ratio
1	32.861	66.495	1.43277
2	16.384	46.41
3	25.538	65.717	1.42063
4	7.488	46.259
5	48.259	76.255	1.33034
6	14.201	57.32
7	34.88	71.715	1.30135
8	10.891	55.108
9	49.855	57.352	1.32425
10	18.214	43.309
11	72.107	47.379	1.06558
12	31.277	44.463
13	53.963	50.814	1.21486
14	30.655	41.827
Exp3
Measurement ID	intensity in nucleus	intensity in cytoplasm	nucleus/cytoplasm ratio
1	64.959	48.9	1.18008
2	20.726	41.438
3	47.637	48.953	1.1315
4	14.928	43.264
5	58.07	70.646	1.77133
6	17.98	39.883
7	51.885	62.675	1.24761
8	12.464	50.236
9	62.988	57.049	1.19816
10	19.904	47.614
Exp2
1	37.274	45.224	1.75866
2	13.943	25.715
3	38.87	49.945	2.07533
4	24.435	24.066
5	79.395	44.309	1.5588
6	12.839	28.425
7	33.225	49.951	1.47018
8	18.367	33.976
9	36.781	46.747	1.44299
10	9.94	32.396
11	83.045	54.12	1.52322
12	32.427	35.53
13	49.104	62.776	1.86423
14	73.046	33.674
15	62.084	64.55	1.59967
16	16.665	40.352
17	55.817	56.291	1.64714
18	80.275	34.175
19	101.412	34.586	1.50048
20	14.201	23.05
21	11.595	48.192	1.40682
22	5.962	34.256
23	87.528	52.341	1.43514
24	13.332	36.471
25	33.413	56.906	1.69793
26	11.267	33.515
27	122.032	47.764	1.63402
28	14.928	29.231
29	77.036	43.183	2.34754
30	16.231	18.395
31	72.271	35.907	1.67602
32	27.885	21.424

## Sheet: fig_5c_exp1
Image	Percentage
20210319_hct116_invasion_C1_1_1.JPG	37.4502
20210319_hct116_invasion_C1_1_2.JPG	65.4867
20210319_hct116_invasion_C1_1_3.JPG	45.4878
20210319_hct116_invasion_C1_1_4.JPG	38.3576	46.6956
20210319_hct116_invasion_C1_2_1.JPG	58.5897
20210319_hct116_invasion_C1_2_2.JPG	43.9883
20210319_hct116_invasion_C1_2_3.JPG	49.8805
20210319_hct116_invasion_C1_2_4.JPG	44.9868	49.3613
20210319_hct116_invasion_C1_3_1.JPG	58.5036
20210319_hct116_invasion_C1_3_2.JPG	48.1904
20210319_hct116_invasion_C1_3_3.JPG	59.0389
20210319_hct116_invasion_C1_3_4.JPG	36.97	50.6757
20210319_hct116_invasion_C2_1_1.JPG	60.5145
20210319_hct116_invasion_C2_1_2.JPG	55.5815
20210319_hct116_invasion_C2_1_3.JPG	40.9977
20210319_hct116_invasion_C2_1_4.JPG	40.2815	49.3438
20210319_hct116_invasion_C2_2_1.JPG	28.2999
20210319_hct116_invasion_C2_2_2.JPG	44.3996
20210319_hct116_invasion_C2_2_3.JPG	44.3899
20210319_hct116_invasion_C2_2_4.JPG	38.4416	38.8828
20210319_hct116_invasion_C2_3_1.JPG	27.0998
20210319_hct116_invasion_C2_3_2.JPG	45.0016
20210319_hct116_invasion_C2_3_3.JPG	41.107
20210319_hct116_invasion_C2_3_4.JPG	35.3899	37.1496
20210319_hct116_invasion_F_1_1.JPG	65.8414
20210319_hct116_invasion_F_1_2.JPG	76.3902
20210319_hct116_invasion_F_1_3.JPG	58.692
20210319_hct116_invasion_F_1_4.JPG	51.4841	63.1019
20210319_hct116_invasion_F_2_1.JPG	62.9075
20210319_hct116_invasion_F_2_2.JPG	66.9659
20210319_hct116_invasion_F_2_3.JPG	62.8679
20210319_hct116_invasion_F_2_4.JPG	50.8241	60.8914
20210319_hct116_invasion_F_3_1.JPG	58.4403
20210319_hct116_invasion_F_3_2.JPG	62.2557
20210319_hct116_invasion_F_3_3.JPG	30.2684
20210319_hct116_invasion_F_3_4.JPG	61.6456	53.1525
20210319_hct116_invasion_G1_1_1.JPG	70.6004
20210319_hct116_invasion_G1_1_2.JPG	74.2394
20210319_hct116_invasion_G1_1_3.JPG	76.889
20210319_hct116_invasion_G1_1_4.JPG	41.8249	65.8884
20210319_hct116_invasion_G1_2_1.JPG	69.9127
20210319_hct116_invasion_G1_2_2.JPG	63.568
20210319_hct116_invasion_G1_2_3.JPG	82.2463
20210319_hct116_invasion_G1_2_4.JPG	73.9951	72.4305
20210319_hct116_invasion_G1_3_1.JPG	55.8392
20210319_hct116_invasion_G1_3_2.JPG	29.2215
20210319_hct116_invasion_G1_3_3.JPG	63.7128
20210319_hct116_invasion_G1_3_4.JPG	63.8351	53.1521
20210319_hct116_invasion_G2_1_1.JPG	68.9936
20210319_hct116_invasion_G2_1_2.JPG	35.5935
20210319_hct116_invasion_G2_1_3.JPG	60.2698
20210319_hct116_invasion_G2_1_4.JPG	75.4496	60.0766
20210319_hct116_invasion_G2_2_1.JPG	49.2078
20210319_hct116_invasion_G2_2_2.JPG	52.7793
20210319_hct116_invasion_G2_2_3.JPG	43.3034
20210319_hct116_invasion_G2_2_4.JPG	30.1168	43.8518
20210319_hct116_invasion_G2_3_1.JPG	57.0369
20210319_hct116_invasion_G2_3_2.JPG	59.2919
20210319_hct116_invasion_G2_3_3.JPG	60.1571
20210319_hct116_invasion_G2_3_4.JPG	25.9831	50.6172
20210319_hct116_invasion_ctrl1_1_1.JPG	52.1855
20210319_hct116_invasion_ctrl1_1_2.JPG	58.0543
20210319_hct116_invasion_ctrl1_1_3.JPG	37.2194
20210319_hct116_invasion_ctrl1_1_4.JPG	44.7305	48.0474
20210319_hct116_invasion_ctrl1_2_1.JPG	50.2991
20210319_hct116_invasion_ctrl1_2_2.JPG	48.4578
20210319_hct116_invasion_ctrl1_2_3.JPG	36.6813
20210319_hct116_invasion_ctrl1_2_4.JPG	45.255	45.1733
20210319_hct116_invasion_ctrl1_3_1.JPG	63.8441
20210319_hct116_invasion_ctrl1_3_2.JPG	61.323
20210319_hct116_invasion_ctrl1_3_3.JPG	50.7324
20210319_hct116_invasion_ctrl1_3_4.JPG	39.4125	53.828

## Sheet: fig_5c_exp2
Image	Percentage
20210325_hct116_invasion_ahr_inhibitors_2_C1_1_1.JPG	78.4264		76.2651
20210325_hct116_invasion_ahr_inhibitors_2_C1_1_2.JPG	78.9188
20210325_hct116_invasion_ahr_inhibitors_2_C1_1_3.JPG	70.7006
20210325_hct116_invasion_ahr_inhibitors_2_C1_1_4.JPG	77.0148
20210325_hct116_invasion_ahr_inhibitors_2_C1_2_1.JPG	79.3054		74.4511
20210325_hct116_invasion_ahr_inhibitors_2_C1_2_2.JPG	54.61
20210325_hct116_invasion_ahr_inhibitors_2_C1_2_3.JPG	82.8133
20210325_hct116_invasion_ahr_inhibitors_2_C1_2_4.JPG	81.0758
20210325_hct116_invasion_ahr_inhibitors_2_C1_3_1.JPG	80.7314		61.7699
20210325_hct116_invasion_ahr_inhibitors_2_C1_3_2.JPG	50.9754
20210325_hct116_invasion_ahr_inhibitors_2_C1_3_3.JPG	54.2916
20210325_hct116_invasion_ahr_inhibitors_2_C1_3_4.JPG	61.081
20210325_hct116_invasion_ahr_inhibitors_2_C2_1_1.JPG	71.8848		72.034
20210325_hct116_invasion_ahr_inhibitors_2_C2_1_2.JPG	71.1395
20210325_hct116_invasion_ahr_inhibitors_2_C2_1_3.JPG	71.686
20210325_hct116_invasion_ahr_inhibitors_2_C2_1_4.JPG	73.4259
20210325_hct116_invasion_ahr_inhibitors_2_C2_3_1.JPG	79.917		71.7707
20210325_hct116_invasion_ahr_inhibitors_2_C2_3_2.JPG	72.0592
20210325_hct116_invasion_ahr_inhibitors_2_C2_3_3.JPG	53.2272
20210325_hct116_invasion_ahr_inhibitors_2_C2_3_4.JPG	81.8794
20210325_hct116_invasion_ahr_inhibitors_2_F_1_1.JPG	73.6478		73.7291
20210325_hct116_invasion_ahr_inhibitors_2_F_1_2.JPG	70.5623
20210325_hct116_invasion_ahr_inhibitors_2_F_1_3.JPG	72.5778
20210325_hct116_invasion_ahr_inhibitors_2_F_1_4.JPG	78.1287
20210325_hct116_invasion_ahr_inhibitors_2_F_2_1.JPG	76.2227		76.699
20210325_hct116_invasion_ahr_inhibitors_2_F_2_2.JPG	73.7656
20210325_hct116_invasion_ahr_inhibitors_2_F_2_3.JPG	76.3399
20210325_hct116_invasion_ahr_inhibitors_2_F_2_4.JPG	80.4678
20210325_hct116_invasion_ahr_inhibitors_2_F_3_1.JPG	75.9929		72.4441
20210325_hct116_invasion_ahr_inhibitors_2_F_3_2.JPG	58.8098
20210325_hct116_invasion_ahr_inhibitors_2_F_3_3.JPG	78.5883
20210325_hct116_invasion_ahr_inhibitors_2_F_3_4.JPG	76.3851
20210325_hct116_invasion_ahr_inhibitors_2_G1_1_1.JPG	73.9012		79.9276
20210325_hct116_invasion_ahr_inhibitors_2_G1_1_2.JPG	81.664
20210325_hct116_invasion_ahr_inhibitors_2_G1_1_3.JPG	82.1475
20210325_hct116_invasion_ahr_inhibitors_2_G1_1_4.JPG	81.9978
20210325_hct116_invasion_ahr_inhibitors_2_G1_2.JPG	88.5889		88.5889
20210325_hct116_invasion_ahr_inhibitors_2_G1_3.JPG	89.926		89.926
20210325_hct116_invasion_ahr_inhibitors_2_G2_1_1.JPG	77.7832		78.6273
20210325_hct116_invasion_ahr_inhibitors_2_G2_1_2.JPG	76.5774
20210325_hct116_invasion_ahr_inhibitors_2_G2_1_3.JPG	79.7972
20210325_hct116_invasion_ahr_inhibitors_2_G2_1_4.JPG	80.3515
20210325_hct116_invasion_ahr_inhibitors_2_G2_2_1.JPG	78.7006		78.511
20210325_hct116_invasion_ahr_inhibitors_2_G2_2_2.JPG	66.3504
20210325_hct116_invasion_ahr_inhibitors_2_G2_2_3.JPG	85.2667
20210325_hct116_invasion_ahr_inhibitors_2_G2_2_4.JPG	83.7262
20210325_hct116_invasion_ahr_inhibitors_2_G2_3_1.JPG	75.2449		73.8821
20210325_hct116_invasion_ahr_inhibitors_2_G2_3_2.JPG	76.1023
20210325_hct116_invasion_ahr_inhibitors_2_G2_3_3.JPG	62.4476
20210325_hct116_invasion_ahr_inhibitors_2_G2_3_4.JPG	81.7334
20210325_hct116_invasion_ahr_inihbitors_1_ctrl_1_1.JPG	78.524		72.873
20210325_hct116_invasion_ahr_inihbitors_1_ctrl_1_2.JPG	74.5068
20210325_hct116_invasion_ahr_inihbitors_1_ctrl_1_3.JPG	72.4336
20210325_hct116_invasion_ahr_inihbitors_1_ctrl_1_4.JPG	66.0274
20210325_hct116_invasion_ahr_inihbitors_1_ctrl_2_1.JPG	71.1482		57.8568
20210325_hct116_invasion_ahr_inihbitors_1_ctrl_2_2.JPG	55.5286
20210325_hct116_invasion_ahr_inihbitors_1_ctrl_2_3.JPG	40.2378
20210325_hct116_invasion_ahr_inihbitors_1_ctrl_2_4.JPG	64.5127
20210325_hct116_invasion_ahr_inihbitors_1_ctrl_3_1.JPG	61.0358		66.8262
20210325_hct116_invasion_ahr_inihbitors_1_ctrl_3_2.JPG	65.2802
20210325_hct116_invasion_ahr_inihbitors_1_ctrl_3_4.JPG	65.2802
20210325_hct116_invasion_ahr_inihbitors_2_Ctrl_3_3.JPG	75.7086

## Sheet: fig_5c_exp3
Image	Percentage
20210408_hct116_invasion_ch_1_1.JPG	19.1946	27.4271				Ctrl	F	F+C	C
20210408_hct116_invasion_ch_1_2.JPG	44.7305					22.9658	14.4994	20.6456	27.4271
20210408_hct116_invasion_ch_1_3.JPG	33.1662
20210408_hct116_invasion_ch_1_4.JPG	12.6172
20210408_hct116_invasion_ch_2_1.JPG	17.4522	18.4971
20210408_hct116_invasion_ch_2_2.JPG	24.7252					19.0625	30.6643	13.6068	18.4971
20210408_hct116_invasion_ch_2_3.JPG	12.5681
20210408_hct116_invasion_ch_2_4.JPG	19.2429
20210408_hct116_invasion_ch_3_1.JPG	14.3946	12.7838
20210408_hct116_invasion_ch_3_2.JPG	7.01928					15.5413		26.3606	12.7838
20210408_hct116_invasion_ch_3_3.JPG	9.27936
20210408_hct116_invasion_ch_3_4.JPG	20.4418
20210408_hct116_invasion_ctrl_1_1.JPG	24.7453	22.9658			Average:	19.1899	22.5818	20.2043	19.5693
20210408_hct116_invasion_ctrl_1_2.JPG	13.4701
20210408_hct116_invasion_ctrl_1_3.JPG	30.4686
20210408_hct116_invasion_ctrl_1_4.JPG	23.1794
20210408_hct116_invasion_ctrl_2_1.JPG	15.3646	19.0625
20210408_hct116_invasion_ctrl_2_2.JPG	22.034
20210408_hct116_invasion_ctrl_2_3.JPG	22.1542
20210408_hct116_invasion_ctrl_2_4.JPG	16.6971
20210408_hct116_invasion_ctrl_3_1.JPG	26.3218	15.5413
20210408_hct116_invasion_ctrl_3_2.JPG	11.7616
20210408_hct116_invasion_ctrl_3_3.JPG	6.61451
20210408_hct116_invasion_ctrl_3_4.JPG	17.4672
20210408_hct116_invasion_formate_1_1.JPG	19.8878	14.4994
20210408_hct116_invasion_formate_1_2.JPG	16.8838
20210408_hct116_invasion_formate_1_3.JPG	6.31989
20210408_hct116_invasion_formate_1_4.JPG	14.9059
20210408_hct116_invasion_formate_2_1.JPG	45.4894	30.6643
20210408_hct116_invasion_formate_2_2.JPG	35.1358
20210408_hct116_invasion_formate_2_3.JPG	18.8878
20210408_hct116_invasion_formate_2_4.JPG	23.144
20210408_hct116_invasion_formate_ch_1_1.JPG	18.7943	20.6456
20210408_hct116_invasion_formate_ch_1_2.JPG	23.1684
20210408_hct116_invasion_formate_ch_1_3.JPG	33.053
20210408_hct116_invasion_formate_ch_1_4.JPG	7.56657
20210408_hct116_invasion_formate_ch_2_1.JPG	24.9112	13.6068
20210408_hct116_invasion_formate_ch_2_2.JPG	12.7704
20210408_hct116_invasion_formate_ch_2_3.JPG	1.31952
20210408_hct116_invasion_formate_ch_2_4.JPG	15.426
20210408_hct116_invasion_formate_ch_3_1.JPG	26.3744	26.3606
20210408_hct116_invasion_formate_ch_3_2.JPG	25.9164
20210408_hct116_invasion_formate_ch_3_3.JPG	25.4808
20210408_hct116_invasion_formate_ch_3_4.JPG	27.6708

## Sheet: fig_5c_exp4
Image	Percentage
IMG_0001.JPG	28.7516	13.7582			Ctrl	F	F + Inhibitor	Inhibitor Alone
IMG_0002.JPG	7.82522				13.7582	38.5124	25.0468	19.1216
IMG_0003.JPG	13.6847				15.8527	37.7986	25.223	18.7871
IMG_0004.JPG	4.77144				26.8136	31.0267	23.7658	13.0206
IMG_0005.JPG	19.3089	15.8527
IMG_0006.JPG	12.3814
IMG_0007.JPG	24.3296				18.8082	35.7793	24.6785	16.9764
IMG_0008.JPG	7.391
IMG_0009.JPG	9.00513	26.8136
IMG_0010.JPG	45.3604
IMG_0011.JPG	25.8314
IMG_0012.JPG	27.0575
IMG_0013.JPG	50.0248	38.5124
IMG_0014.JPG	39.7797
IMG_0015.JPG	39.5016
IMG_0016.JPG	24.7437
IMG_0017.JPG	54.5176	37.7986
IMG_0018.JPG	44.5623
IMG_0019.JPG	38.1847
IMG_0020.JPG	13.9299
IMG_0021.JPG	14.7344	31.0267
IMG_0022.JPG	39.3947
IMG_0023.JPG	39.7283
IMG_0024.JPG	30.2495
IMG_0025.JPG	28.5252	25.0468
IMG_0026.JPG	31.1799
IMG_0027.JPG	26.6095
IMG_0028.JPG	13.8724
IMG_0029.JPG	23.8671	25.223
IMG_0030.JPG	23.6709
IMG_0031.JPG	36.7458
IMG_0032.JPG	16.608
IMG_0033.JPG	19.969	23.7658
IMG_0034.JPG	19.7135
IMG_0035.JPG	31.62
IMG_0036.JPG	23.7608
IMG_0037.JPG	13.2996	19.1216
IMG_0038.JPG	31.7998
IMG_0039.JPG	12.6087
IMG_0040.JPG	18.7781
IMG_0041.JPG	23.0191	18.7871
IMG_0042.JPG	39.563
IMG_0043.JPG	7.7122
IMG_0044.JPG	4.85402
IMG_0045.JPG	9.98394	13.0206
IMG_0046.JPG	8.02923
IMG_0047.JPG	17.9884
IMG_0048.JPG	16.0809

## Sheet: fig_5c_exp4_normalized
		Raw				Normalised				Normalised to 1
		Control	Formate	Formate + CH223191	Global Mean	Control	Formate	Formate + CH223191	Avg Ctrl	Control	Formate	Formate + CH223191
	Exp 1	49.0162	59.0486	48.9109	52.3252	0.936761	1.12849	0.934747	0.880886	1.06343	1.28109	1.06114
	Exp 2	65.8533	74.29	70.8333	70.3256	0.936407	1.05637	1.00722		1.06303	1.19922	1.14342
	Exp 3	19.19	22.58	19.57	20.4467	0.938539	1.10434	0.957124		1.06545	1.25366	1.08655
	Exp 4	18.8082	35.7793	24.6785	26.422	0.711839	1.35415	0.934014		0.808094	1.53726	1.06031

## Sheet: fig_5d_exp1
Image	Percentage
20201104_hct116_invasion_ctrl_1_1.JPG	2.6684
20201112_HCT116_invasion_ctrl_1.JPG	25.9394
20201113_hct116_invasion_ctrl_1.JPG	32.3966		15.3013
20201113_hct116_invasion_ctrl_1_1.JPG	17.4455
20201113_hct116_invasion_ctrl_1_2.JPG	18.2084							CTRL 1	2	3	fw1	fw2	fw3	f1	f2	f3
20201113_hct116_invasion_ctrl_1_3.JPG	10.0819							15.3013	20.1713	10.4152	23.5357	23.9467	20.438	16.3149	25.207	23.6745
20201113_hct116_invasion_ctrl_1_4.JPG	15.4695
20201113_hct116_invasion_ctrl_2.JPG	49.6434		20.1713
20201113_hct116_invasion_ctrl_2_1.JPG	37.2915							15.2959			22.6401			21.7321
20201113_hct116_invasion_ctrl_2_2.JPG	12.7338
20201113_hct116_invasion_ctrl_2_3.JPG	17.301
20201113_hct116_invasion_ctrl_2_4.JPG	13.3592
20201113_hct116_invasion_ctrl_3.JPG	29.9115		10.4152
20201113_hct116_invasion_ctrl_3_1.JPG	11.0781
20201113_hct116_invasion_ctrl_3_2.JPG	13.3319
20201113_hct116_invasion_ctrl_3_3.JPG	10.5199
20201113_hct116_invasion_ctrl_3_4.JPG	6.73073
20201113_hct116_invasion_f-wi_1.JPG	43.0831		23.5357
20201113_hct116_invasion_f-wi_1_1.JPG	25.3361
20201113_hct116_invasion_f-wi_1_2.JPG	19.3005
20201113_hct116_invasion_f-wi_1_3.JPG	19.8255
20201113_hct116_invasion_f-wi_1_4.JPG	29.6805
20201113_hct116_invasion_f-wi_2.JPG	38.7806		23.9467
20201113_hct116_invasion_f-wi_2_1.JPG	30.6154
20201113_hct116_invasion_f-wi_2_2.JPG	25.6625
20201113_hct116_invasion_f-wi_2_3.JPG	15.5658
20201113_hct116_invasion_f-wi_2_4.JPG	23.9433
20201113_hct116_invasion_f-wi_3.JPG	42.578		20.438
20201113_hct116_invasion_f-wi_3_1.JPG	23.5552
20201113_hct116_invasion_f-wi_3_2.JPG	21.0202
20201113_hct116_invasion_f-wi_3_3.JPG	18.7522
20201113_hct116_invasion_f-wi_3_4.JPG	18.4244
20201113_hct116_invasion_f_1.JPG	35.6865		16.3149
20201113_hct116_invasion_f_1_1.JPG	12.3913
20201113_hct116_invasion_f_1_2.JPG	28.4522
20201113_hct116_invasion_f_1_3.JPG	15.0115
20201113_hct116_invasion_f_1_4.JPG	9.40446
20201113_hct116_invasion_f_2.JPG	48.32		25.207
20201113_hct116_invasion_f_2_1.JPG	12.4762
20201113_hct116_invasion_f_2_2.JPG	39.444
20201113_hct116_invasion_f_2_3.JPG	36.4034
20201113_hct116_invasion_f_2_4.JPG	12.5046
20201113_hct116_invasion_f_3.JPG	43.378		23.6745
20201113_hct116_invasion_f_3_1.JPG	31.0789
20201113_hct116_invasion_f_3_2.JPG	23.3996
20201113_hct116_invasion_f_3_3.JPG	16.9122
20201113_hct116_invasion_f_3_4.JPG	23.3072
20201113_hct116_invasion_no-cleaning.JPG	84.8969
20201113_hct116_invasion_results.jpg	3.01076

## Sheet: fig_5d_exp2
Image	Percentage
20201130_hct116_invasion_ctrl_1.JPG	51.0164	48.5172	58.3313
20201130_hct116_invasion_ctrl_1_1.JPG	19.6637					Invassion
20201130_hct116_invasion_ctrl_1_2.JPG	60.6209					Ctrl			Fn			E.c
20201130_hct116_invasion_ctrl_1_3.JPG	65.7679					48.5172	65	61.4767	77.5497	79.5725	74.6849	57.5974	69.2204	67.4904
20201130_hct116_invasion_ctrl_1_4.JPG	48.0163
20201130_hct116_invasion_ctrl_2.JPG	80.8863	65				Migration
20201130_hct116_invasion_ctrl_2_1.JPG	77.5142					Ctrl			Fn			Ec
20201130_hct116_invasion_ctrl_2_2.JPG	72.9662					53.5867	39.0212		61.7836	78.8638		53.2	48.0024
20201130_hct116_invasion_ctrl_2_3.JPG	48.2595
20201130_hct116_invasion_ctrl_2_4.JPG	61.26
20201130_hct116_invasion_ctrl_3.JPG	61.5974	61.4767
20201130_hct116_invasion_ctrl_3_1.JPG	50.5177
20201130_hct116_invasion_ctrl_3_2.JPG	66.6826
20201130_hct116_invasion_ctrl_3_3.JPG	67.3314
20201130_hct116_invasion_ctrl_3_4.JPG	61.3751
20201130_hct116_invasion_ec_1.JPG	64.6495	57.5974	64.7694
20201130_hct116_invasion_ec_1_1.JPG	68.9442
20201130_hct116_invasion_ec_1_2.JPG	42.8688
20201130_hct116_invasion_ec_1_3.JPG	55.7084
20201130_hct116_invasion_ec_1_4.JPG	62.8683
20201130_hct116_invasion_ec_2.JPG	71.5602	69.2204
20201130_hct116_invasion_ec_2_1.JPG	73.5608
20201130_hct116_invasion_ec_2_2.JPG	68.9749
20201130_hct116_invasion_ec_2_3.JPG	59.25
20201130_hct116_invasion_ec_2_4.JPG	75.0961
20201130_hct116_invasion_ec_3.JPG	66.0217	67.4904
20201130_hct116_invasion_ec_3_1.JPG	64.9775
20201130_hct116_invasion_ec_3_2.JPG	68.9176
20201130_hct116_invasion_ec_3_3.JPG	63.4005
20201130_hct116_invasion_ec_3_4.JPG	72.666
20201130_hct116_invasion_fn_1.JPG	70.4875	77.5497	77.269
20201130_hct116_invasion_fn_1_1.JPG	72.7374
20201130_hct116_invasion_fn_1_2.JPG	80.9926
20201130_hct116_invasion_fn_1_3.JPG	80.7755
20201130_hct116_invasion_fn_1_4.JPG	75.6932
20201130_hct116_invasion_fn_2.JPG	83.3573	79.5725
20201130_hct116_invasion_fn_2_1.JPG	89.6758
20201130_hct116_invasion_fn_2_2.JPG	82.8079
20201130_hct116_invasion_fn_2_3.JPG	62.4467
20201130_hct116_invasion_fn_2_4.JPG	83.3598
20201130_hct116_invasion_fn_3.JPG	76.8673	74.6849
20201130_hct116_invasion_fn_3_1.JPG	77.012
20201130_hct116_invasion_fn_3_2.JPG	79.668
20201130_hct116_invasion_fn_3_3.JPG	79.9375
20201130_hct116_invasion_fn_3_4.JPG	62.122
20201130_hct116_migration_ctrl_2.JPG	54.9177	53.5867	46.3039
20201130_hct116_migration_ctrl_2_1.JPG	61.1163
20201130_hct116_migration_ctrl_2_2.JPG	58.1398
20201130_hct116_migration_ctrl_2_3.JPG	45.7826
20201130_hct116_migration_ctrl_2_4.JPG	49.308
20201130_hct116_migration_ctrl_3.JPG	59.5111	39.0212
20201130_hct116_migration_ctrl_3_1.JPG	44.9725
20201130_hct116_migration_ctrl_3_2.JPG	33.0601
20201130_hct116_migration_ctrl_3_3.JPG	47.1082
20201130_hct116_migration_ctrl_3_4.JPG	30.9441
20201130_hct116_migration_ec_1.JPG	62.0391	53.2	50.6012
20201130_hct116_migration_ec_1_1.JPG	67.9257
20201130_hct116_migration_ec_1_2.JPG	60.1571
20201130_hct116_migration_ec_1_3.JPG	50.7066
20201130_hct116_migration_ec_1_4.JPG	34.0105
20201130_hct116_migration_ec_3.JPG	51.454	48.0024
20201130_hct116_migration_ec_3_1.JPG	31.8919
20201130_hct116_migration_ec_3_2.JPG	50.3894
20201130_hct116_migration_ec_3_3.JPG	48.2797
20201130_hct116_migration_ec_3_4.JPG	61.4487
20201130_hct116_migration_fn_1.JPG	65.6823	61.7836	70.3237
20201130_hct116_migration_fn_1_1.JPG	67.1479
20201130_hct116_migration_fn_1_2.JPG	48.4615
20201130_hct116_migration_fn_1_3.JPG	63.6316
20201130_hct116_migration_fn_1_4.JPG	67.8933
20201130_hct116_migration_fn_2.JPG	86.472	78.8638
20201130_hct116_migration_fn_2_1.JPG	70.4452
20201130_hct116_migration_fn_2_2.JPG	80.2892
20201130_hct116_migration_fn_2_3.JPG	78.2132
20201130_hct116_migration_fn_2_4.JPG	86.5078

[truncated: 7 more sheets: fig_5d_exp3, fig_5d_normalized_data, fig_5e, fig_5g_metastases_lungs, fig_5g_photon_flux, fig_5h_metastases_lungs, fig_5h_photon_flux]
