# Supplementary material for: The gut microbial metabolite formate exacerbates colorectal cancer progression
Source: Nat Metab. 2022 Apr 18;4(4):458–75. doi: 10.1038/s42255-022-00558-0 (PMC9046088; doi:10.1038/s42255-022-00558-0)
Supplement: Source Data Fig. 6 — Numerical source data. [file 42255_2022_558_MOESM9_ESM.xlsx]

## Sheet: fig_6b
Tumor inerstitial formate (uM)
PBS	F. nucleatum
189.191	314.952
154.388	392.216
173.608	408.822
233.349	426.837

## Sheet: fig_6c_AHR_import
Well	Sample	Gene	Ct
A01	Fuso739R	AHR	24.77
A02	Fuso739R	AHR	24.74
A03	Fuso739R	AHR	24.72
A04	PBS740L	AHR	25.49
A05	PBS740L	AHR	25.64
A06	PBS740L	AHR	25.6
A07	Fuso740R	AHR	24.46
A08	Fuso740R	AHR	24.53
A09	Fuso740R	AHR	24.71
A10	PBS739L	AHR	25.32
A11	PBS739L	AHR	25.38
A12	PBS739L	AHR	25.36

## Sheet: fig_6c_AHR_import_1
Well	Sample	Gene	Ct
A01	PBS782L	AHR	26.08
A02	PBS782L	AHR	26.14
A03	PBS782L	AHR	25.98
A04	Fuso784L	AHR	26.31
A05	Fuso784L	AHR	26.44
A06	Fuso784L	AHR	26.23
A07	Fuso783R	AHR	25.68
A08	Fuso783R	AHR	25.82
A09	Fuso783R	AHR	25.62
A10	PBS781L	AHR	25.86
A11	PBS781L	AHR
A12	PBS781L	AHR	25.89
A13	Fuso794R	AHR	25.43
A14	Fuso794R	AHR	25.73
A15	Fuso794R	AHR
A16	PBS791L	AHR	26.9
A17	PBS791L	AHR	27.03
A18	PBS791L	AHR	26.59

## Sheet: fig_6c_ALDH1A1_import
Well	Sample	Gene	Ct
A01	Fuso739R	ALDH1A1	26
A02	Fuso739R	ALDH1A1	26.06
A03	Fuso739R	ALDH1A1	26
A04	PBS740L	ALDH1A1	26.4
A05	PBS740L	ALDH1A1	26.3
A06	PBS740L	ALDH1A1	26.38
A07	Fuso740R	ALDH1A1	25.93
A08	Fuso740R	ALDH1A1	26.05
A09	Fuso740R	ALDH1A1	26.01
A10	PBS739L	ALDH1A1	26.55
A11	PBS739L	ALDH1A1	26.7
A12	PBS739L	ALDH1A1	26.65

## Sheet: fig_6c_ALDH1A1_import_1
Well	Sample	Gene	Ct
A01	PBS782L	ALDH1A1	30.76
A02	PBS782L	ALDH1A1	30.89
A03	PBS782L	ALDH1A1	30.48
A04	Fuso784L	ALDH1A1	28.68
A05	Fuso784L	ALDH1A1	28.56
A06	Fuso784L	ALDH1A1	28.78
A07	Fuso783R	ALDH1A1	28.78
A08	Fuso783R	ALDH1A1	28.69
A09	Fuso783R	ALDH1A1	28.74
A10	PBS781L	ALDH1A1	28.48
A11	PBS781L	ALDH1A1	28.53
A12	PBS781L	ALDH1A1	28.64
A13	Fuso794R	ALDH1A1	27.65
A14	Fuso794R	ALDH1A1	27.74
A15	Fuso794R	ALDH1A1	28.01
A16	PBS791L	ALDH1A1	32.11
A17	PBS791L	ALDH1A1	32.22
A18	PBS791L	ALDH1A1

## Sheet: fig_6c_CYP1B1_import
Well	Sample	Gene	Ct
A01	Fuso739R	CYP1B1	31.08
A02	Fuso739R	CYP1B1	31.15
A03	Fuso739R	CYP1B1
A04	PBS740L	CYP1B1	31.64
A05	PBS740L	CYP1B1	31.65
A06	PBS740L	CYP1B1	31.6
A07	Fuso740R	CYP1B1	30.56
A08	Fuso740R	CYP1B1	30.73
A09	Fuso740R	CYP1B1	30.67
A10	PBS739L	CYP1B1	31.95
A11	PBS739L	CYP1B1
A12	PBS739L	CYP1B1	31.71

## Sheet: fig_6c_CYP1B1_import_1
Well	Sample	Gene	Ct
A01	PBS782L	CYP1B1
A02	PBS782L	CYP1B1	31.82
A03	PBS782L	CYP1B1	31.43
A04	Fuso784L	CYP1B1	31.48
A05	Fuso784L	CYP1B1	31.41
A06	Fuso784L	CYP1B1	31.28
A07	Fuso783R	CYP1B1	31.11
A08	Fuso783R	CYP1B1	31.48
A09	Fuso783R	CYP1B1	31.26
A10	PBS781L	CYP1B1	30.68
A11	PBS781L	CYP1B1	31.11
A12	PBS781L	CYP1B1	30.94
A13	Fuso794R	CYP1B1	31.13
A14	Fuso794R	CYP1B1	31.66
A15	Fuso794R	CYP1B1	31.5
A16	PBS791L	CYP1B1
A17	PBS791L	CYP1B1	32.08
A18	PBS791L	CYP1B1	31.83

## Sheet: fig_6c_EEF1A1_import
Well	Sample	Gene	Ct
A01	Fuso739R	EEF1A1	20.46
A02	Fuso739R	EEF1A1	20.35
A03	Fuso739R	EEF1A1	20.24
A04	PBS740L	EEF1A1
A05	PBS740L	EEF1A1	20.23
A06	PBS740L	EEF1A1	20.39
A07	Fuso740R	EEF1A1
A08	Fuso740R	EEF1A1	20.38
A09	Fuso740R	EEF1A1	20.44
A10	PBS739L	EEF1A1	20.27
A11	PBS739L	EEF1A1
A12	PBS739L	EEF1A1	20.2

## Sheet: fig_6c_EEF1A1_import_1
Well	Sample	Gene	Ct
A01	PBS782L	EEF1A1	21.51
A02	PBS782L	EEF1A1	20.71
A03	PBS782L	EEF1A1	20.07
A04	Fuso784L	EEF1A1	21.01
A05	Fuso784L	EEF1A1	21.02
A06	Fuso784L	EEF1A1	21.04
A07	Fuso783R	EEF1A1
A08	Fuso783R	EEF1A1	20.19
A09	Fuso783R	EEF1A1	19.96
A10	PBS781L	EEF1A1	20.18
A11	PBS781L	EEF1A1	20.08
A12	PBS781L	EEF1A1	19.74
A13	Fuso794R	EEF1A1	20.61
A14	Fuso794R	EEF1A1	20.31
A15	Fuso794R	EEF1A1	20.26
A16	PBS791L	EEF1A1
A17	PBS791L	EEF1A1	20.41
A18	PBS791L	EEF1A1	20.08

## Sheet: fig_6c_gene_expression_levels
Gene expression levels
AHR
PBS	F. nucleatum
0.8	1.22
0.78	1.31
0.93	1.05
1.04	1.14
0.58	1.5
ALDH1A1
PBS	F. nucleatum
0.75	1.15
1.51	1.11
1.04	1.33
0.43	2.31
0.15	3.34
CYP1B1
PBS	F. nucleatum
0.68	1.12
0.89	1.46
1.17	0.9
0.91	1.4
0.7	1.07
SOX2
PBS	F. nucleatum
0.74	1.68
0.36	2.24
0.94	1.01
0.72	2.86
0.6	0.85

[truncated: 17 more sheets: fig_6c_QBASE_RESULTS, fig_6c_QBASE_RESULTS_1, fig_6c_SOX2_import, fig_6c_SOX2_import_1, fig_6c_YWHAZ_import, fig_6c_YWHAZ_import_1, fig_6d, fig_6e_CD24, fig_6e_CD133, fig_6f, fig6g_ALDH, fig6g_CD44, fig6g_OCT4, fig_6h_annotation, fig_6h_mtx, fig_6h_all samples, fig_6h_area]
