# Supplementary material for: The gut microbial metabolite formate exacerbates colorectal cancer progression
Source: Nat Metab. 2022 Apr 18;4(4):458–75. doi: 10.1038/s42255-022-00558-0 (PMC9046088; doi:10.1038/s42255-022-00558-0)
Supplement: Source Data Fig. 7 — Numerical source data. [file 42255_2022_558_MOESM10_ESM.xlsx]

## Sheet: fig_7b
Colonic tumor incidence experiment 1
Control	F. nucleatum
0	6
0	2
1	2
1	2
Colonic tumor incidence experiment 2
Control	F. nucleatum
0	5
2	4
2	4
3	4
2	5
	4

## Sheet: fig_7c
Cell type	Tissue	Condition	Cell counts
Dendritic cells	LP	PBS	16842
Dendritic cells	LP	PBS	53542.8
Dendritic cells	LP	Fuso	88146
Dendritic cells	LP	Fuso	72589.2
Dendritic cells	LP	Fuso	71595.3
Dendritic cells	MLN	PBS	48138.3
Dendritic cells	MLN	PBS	226982
Dendritic cells	MLN	Fuso	133625
Dendritic cells	MLN	Fuso	183709
Dendritic cells	MLN	Fuso	215838
Dendritic cells	Spleen	PBS	1.74811e+06
Dendritic cells	Spleen	PBS	489128
Dendritic cells	Spleen	Fuso	2.13029e+06
Dendritic cells	Spleen	Fuso	489550
Dendritic cells	Spleen	Fuso	2.43745e+06
Dendritic cells	LP	PBS	14761.1
Dendritic cells	LP	PBS	8496
Dendritic cells	LP	PBS	6440.8
Dendritic cells	MLN	PBS	6536.4
Dendritic cells	MLN	PBS	4472
Dendritic cells	MLN	PBS	11342
Dendritic cells	Spleen	PBS	1018368
Dendritic cells	Spleen	PBS	1139844
Dendritic cells	Spleen	PBS	1347192
Dendritic cells	LP	PBS	22626.2
Dendritic cells	LP	PBS	28787.2
Dendritic cells	LP	Fuso	35632.8
Dendritic cells	LP	Fuso	44488.5
Dendritic cells	MLN	PBS	31352.4
Dendritic cells	MLN	PBS	58519.4
Dendritic cells	MLN	Fuso	251460
Dendritic cells	MLN	Fuso	92886.6
Dendritic cells	MLN	Fuso	123918
Dendritic cells	Spleen	PBS	957861
Dendritic cells	Spleen	PBS	1.75459e+06
Dendritic cells	Spleen	Fuso	1.15251e+06
Dendritic cells	Spleen	Fuso	999381
Dendritic cells	Spleen	Fuso	3041793
Macrophages	LP	PBS	551.375
Macrophages	LP	PBS	2168.4
Macrophages	LP	Fuso	6474
Macrophages	LP	Fuso	4066.2
Macrophages	LP	Fuso	2379.3
Macrophages	MLN	PBS	418.075
Macrophages	MLN	PBS	3967.8
Macrophages	MLN	Fuso	1662
Macrophages	MLN	Fuso	1365.7
Macrophages	MLN	Fuso	2363.94
Macrophages	Spleen	PBS	31336.2
Macrophages	Spleen	PBS	9353.4
Macrophages	Spleen	Fuso	35413.9
Macrophages	Spleen	Fuso	8045.7
Macrophages	Spleen	Fuso	48577.5
Macrophages	LP	PBS	214.79
Macrophages	LP	PBS	344.56
Macrophages	LP	PBS	139.68
Macrophages	MLN	PBS	21.06
Macrophages	MLN	PBS	17.63
Macrophages	MLN	PBS	57.78
Macrophages	Spleen	PBS	9784.32
Macrophages	Spleen	PBS	19881
Macrophages	Spleen	PBS	14968.8
Macrophages	LP	PBS	6099.25
Macrophages	LP	PBS	9888.75
Macrophages	LP	Fuso	8484
Macrophages	LP	Fuso	14383.5
Macrophages	MLN	PBS	188.695
Macrophages	MLN	PBS	463.52
Macrophages	MLN	Fuso	3112.12
Macrophages	MLN	Fuso	1246.8
Macrophages	MLN	Fuso	1298.7
Macrophages	Spleen	PBS	38224.5
Macrophages	Spleen	PBS	77899.5
Macrophages	Spleen	Fuso	51043.5
Macrophages	Spleen	Fuso	40584
Macrophages	Spleen	Fuso	132540
Tregs	LP	PBS	14536.2
Tregs	LP	PBS	58380
Tregs	LP	Fuso	75696
Tregs	LP	Fuso	48945
Tregs	LP	Fuso	65538.9
Tregs	MLN	PBS	10033.8
Tregs	MLN	PBS	43762.5
Tregs	MLN	Fuso	32575.2
Tregs	MLN	Fuso	30397.9
Tregs	MLN	Fuso	25181.1
Tregs	Spleen	PBS	89532
Tregs	Spleen	PBS	20907.6
Tregs	Spleen	Fuso	111690
Tregs	Spleen	Fuso	14853.6
Tregs	Spleen	Fuso	125730
Tregs	LP	PBS	12201.9
Tregs	LP	PBS	13216
Tregs	LP	PBS	7061.6
Tregs	MLN	PBS	873.6
Tregs	MLN	PBS	421.4
Tregs	MLN	PBS	1316.1
Tregs	Spleen	PBS	87859.2
Tregs	Spleen	PBS	174953
Tregs	Spleen	PBS	102643
Tregs	LP	PBS	8263.5
Tregs	LP	PBS	11427
Tregs	LP	Fuso	11392.8
Tregs	LP	Fuso	64893
Tregs	MLN	PBS	45577.1
Tregs	MLN	PBS	82564.5
Tregs	MLN	Fuso	357272
Tregs	MLN	Fuso	198241
Tregs	MLN	Fuso	156385
Tregs	Spleen	PBS	424966
Tregs	Spleen	PBS	704805
Tregs	Spleen	Fuso	577598
Tregs	Spleen	Fuso	545348
Tregs	Spleen	Fuso	1444686
CD8	Spleen	PBS	47004.3
CD8	Spleen	PBS	28060.2
CD8	Spleen	Fuso	114414
CD8	Spleen	Fuso	16710.3
CD8	Spleen	Fuso	114300
CD8	LP	PBS	641.6
CD8	LP	PBS	2502
CD8	LP	Fuso	4980
CD8	LP	Fuso	4819.2
CD8	LP	Fuso	4109.7
CD8	MLN	PBS	1086.99
CD8	MLN	PBS	2975.85
CD8	MLN	Fuso	3988.8
CD8	MLN	Fuso	5727.15
CD8	MLN	Fuso	3700.08
CD8	Spleen	PBS	21964.8
CD8	Spleen	PBS	115310
CD8	Spleen	PBS	101574
CD8	LP	PBS	1599.5
CD8	LP	PBS	1746.4
CD8	LP	PBS	1590.8
CD8	MLN	PBS	405.6
CD8	MLN	PBS	318.2
CD8	MLN	PBS	759.7
CD8	Spleen	PBS	157395
CD8	Spleen	PBS	244827
CD8	Spleen	Fuso	158504
CD8	Spleen	Fuso	190238
CD8	Spleen	Fuso	251826
CD8	LP	PBS	236.1
CD8	LP	PBS	439.5
CD8	LP	Fuso	1527.12
CD8	LP	Fuso	1237.65
CD8	MLN	PBS	24094.9
CD8	MLN	PBS	33894.9
CD8	MLN	Fuso	13693.4
CD8	MLN	Fuso	19948.8
CD8	MLN	Fuso	7575.75
TH1	Spleen	PBS	134298
TH1	Spleen	PBS	45116.4
TH1	Spleen	Fuso	207035
TH1	Spleen	Fuso	40228.5
TH1	Spleen	Fuso	217170
TH1	LP	PBS	1804.5
TH1	LP	PBS	9340.8
TH1	LP	Fuso	9960
TH1	LP	Fuso	9186.6
TH1	LP	Fuso	8003.1
TH1	MLN	PBS	4897.45
TH1	MLN	PBS	27424.5
TH1	MLN	Fuso	18282
TH1	MLN	Fuso	18503.1
TH1	MLN	Fuso	24153.3
TH1	LP	PBS	9231.4
TH1	LP	PBS	18455.2
TH1	LP	PBS	14976.8
TH1	MLN	PBS	1989
TH1	MLN	PBS	1823.2
TH1	MLN	PBS	4440.5
TH1	Spleen	PBS	182707
TH1	Spleen	PBS	278334
TH1	Spleen	PBS	218117
TH1	Spleen	PBS	123668
TH1	Spleen	PBS	1.04237e+06
TH1	Spleen	Fuso	859680
TH1	Spleen	Fuso	951188
TH1	Spleen	Fuso	2200164
TH1	LP	PBS	206588
TH1	LP	PBS	259305
TH1	LP	Fuso	198526
TH1	LP	Fuso	332493
TH1	MLN	PBS	56027.9
TH1	MLN	PBS	118198
TH1	MLN	Fuso	648567
TH1	MLN	Fuso	346610
TH1	MLN	Fuso	288961
TH2	Spleen	PBS	67149
TH2	Spleen	PBS	22008
TH2	Spleen	Fuso	108966
TH2	Spleen	Fuso	20423.7
TH2	Spleen	Fuso	125730
TH2	LP	PBS	541.35
TH2	LP	PBS	4003.2
TH2	LP	Fuso	5229
TH2	LP	Fuso	4518
TH2	LP	Fuso	3244.5
TH2	MLN	PBS	143.34
TH2	MLN	PBS	7585.5
TH2	MLN	Fuso	4321.2
TH2	MLN	Fuso	4361.44
TH2	MLN	Fuso	7194.6
TH2	LP	PBS	1416.7
TH2	LP	PBS	2312.8
TH2	LP	PBS	1590.8
TH2	MLN	PBS	117
TH2	MLN	PBS	77.4
TH2	MLN	PBS	299.6
TH2	Spleen	PBS	32947.2
TH2	Spleen	PBS	49039.8
TH2	Spleen	PBS	39560.4
TH2	Spleen	PBS	2923.05
TH2	Spleen	PBS	8531.85
TH2	Spleen	Fuso	6178.95
TH2	Spleen	Fuso	8877.75
TH2	Spleen	Fuso	11928.6
TH2	LP	PBS	964.075
TH2	LP	PBS	1736.03
TH2	LP	Fuso	1793.76
TH2	LP	Fuso	2508.75
TH2	MLN	PBS	145.15
TH2	MLN	PBS	196.996
TH2	MLN	Fuso	1493.82
TH2	MLN	Fuso	810.42
TH2	MLN	Fuso	649.35
ILC1	Spleen	PBS	328.281
ILC1	Spleen	PBS	1335.42
ILC1	Spleen	Fuso	429.84
ILC1	Spleen	Fuso	811.68
ILC1	Spleen	Fuso	5566.68
ILC1	LP	PBS	121.001
ILC1	LP	PBS	52.5202
ILC1	LP	Fuso	172.346
ILC1	LP	Fuso	123.765
ILC1	MLN	PBS	55.3021
ILC1	MLN	PBS	104.292
ILC1	MLN	Fuso	149.382
ILC1	MLN	Fuso	99.744
ILC1	MLN	Fuso	21.645
ILC1	Spleen	PBS	2496
ILC1	Spleen	PBS	2783.34
ILC1	Spleen	PBS	1069.2
ILC1	LP	PBS	31.99
ILC1	LP	PBS	14.16
ILC1	LP	PBS	50.44
ILC1	MLN	PBS	5.85
ILC1	MLN	PBS	3.0831
ILC1	MLN	PBS	6.955
ILC1	Spleen	PBS	134.298
ILC1	Spleen	PBS	143.052
ILC1	Spleen	Fuso	544.83
ILC1	Spleen	Fuso	60.0952
ILC1	Spleen	Fuso	228.6
ILC1	LP	PBS	16.1403
ILC1	LP	PBS	17.6808
ILC1	LP	Fuso	49.8
ILC1	LP	Fuso	36.2946
ILC1	LP	Fuso	0
ILC1	MLN	PBS	11.8972
ILC1	MLN	PBS	46.68
ILC1	MLN	Fuso	28.3205
ILC1	MLN	Fuso	36.2132
ILC1	MLN	Fuso	41.112
ILC2	Spleen	PBS	0
ILC2	Spleen	PBS	148.38
ILC2	Spleen	Fuso	107.46
ILC2	Spleen	Fuso	507.3
ILC2	Spleen	Fuso	265.08
ILC2	LP	PBS	27.9385
ILC2	LP	PBS	26.37
ILC2	LP	Fuso	21.5494
ILC2	LP	Fuso	61.8825
ILC2	MLN	PBS	6.90914
ILC2	MLN	PBS	23.176
ILC2	MLN	Fuso	49.794
ILC2	MLN	Fuso	24.936
ILC2	MLN	Fuso	86.58
ILC2	Spleen	PBS	998.4
ILC2	Spleen	PBS	1590.48
ILC2	Spleen	PBS	1283.04
ILC2	LP	PBS	731.2
ILC2	LP	PBS	443.68
ILC2	LP	PBS	283.24
ILC2	MLN	PBS	2.73
ILC2	MLN	PBS	3.0831
ILC2	MLN	PBS	3.745
ILC2	Spleen	PBS	671.49
ILC2	Spleen	PBS	286.104
ILC2	Spleen	Fuso	1471.04
ILC2	Spleen	Fuso	192.478
ILC2	Spleen	Fuso	1657.35
ILC2	LP	PBS	671.675
ILC2	LP	PBS	1668
ILC2	LP	Fuso	2739
ILC2	LP	Fuso	1490.94
ILC2	LP	Fuso	3244.5
ILC2	MLN	PBS	47.5411
ILC2	MLN	PBS	326.76
ILC2	MLN	Fuso	212.404
ILC2	MLN	Fuso	398.257
ILC2	MLN	Fuso	226.116
ILC3	Spleen	PBS	656.562
ILC3	Spleen	PBS	6677.1
ILC3	Spleen	Fuso	5910.3
ILC3	Spleen	Fuso	3043.8
ILC3	Spleen	Fuso	22531.8
ILC3	LP	PBS	531.225
ILC3	LP	PBS	747.15
ILC3	LP	Fuso	1018.08
ILC3	LP	Fuso	1471.8
ILC3	MLN	PBS	174.18
ILC3	MLN	PBS	637.34
ILC3	MLN	Fuso	1867.28
ILC3	MLN	Fuso	748.08
ILC3	MLN	Fuso	703.462
ILC3	Spleen	PBS	579.072
ILC3	Spleen	PBS	954.288
ILC3	Spleen	PBS	748.44
ILC3	LP	PBS	274.2
ILC3	LP	PBS	169.92
ILC3	LP	PBS	147.44
ILC3	MLN	PBS	2.34
ILC3	MLN	PBS	2.6101
ILC3	MLN	PBS	3.745
ILC3	Spleen	PBS	268.596
ILC3	Spleen	PBS	605.22
ILC3	Spleen	Fuso	2070.35
ILC3	Spleen	Fuso	528.541
ILC3	Spleen	Fuso	2171.7
ILC3	LP	PBS	290.725
ILC3	LP	PBS	733.92
ILC3	LP	Fuso	1419.3
ILC3	LP	Fuso	617.46
ILC3	LP	Fuso	1665.51
ILC3	MLN	PBS	65.4586
ILC3	MLN	PBS	583.5
ILC3	MLN	Fuso	498.6
ILC3	MLN	Fuso	792.99
ILC3	MLN	Fuso	267.228
NK	Spleen	PBS	4476.6
NK	Spleen	PBS	1925.7
NK	Spleen	Fuso	7900.03
NK	Spleen	Fuso	1547.25
NK	Spleen	Fuso	7143.75
NK	LP	PBS	561.4
NK	LP	PBS	917.4
NK	LP	Fuso	1070.7
NK	LP	Fuso	1490.94
NK	LP	Fuso	886.83
NK	MLN	PBS	238.9
NK	MLN	PBS	1400.4
NK	MLN	Fuso	1196.64
NK	MLN	Fuso	1189.48
NK	MLN	Fuso	1079.19
NK	Spleen	PBS	17971.2
NK	Spleen	PBS	17230.2
NK	Spleen	PBS	20314.8
NK	LP	PBS	306.19
NK	LP	PBS	254.88
NK	LP	PBS	182.36
NK	MLN	PBS	93.6
NK	MLN	PBS	86
NK	MLN	PBS	203.3
NK	Spleen	PBS	4497
NK	Spleen	PBS	30047
NK	Spleen	Fuso	11820.6
NK	Spleen	Fuso	13189.8
NK	Spleen	Fuso	31809.6
NK	LP	PBS	846.025
NK	LP	PBS	1252.58
NK	LP	Fuso	1454.4
NK	LP	Fuso	2007
NK	MLN	PBS	420.935
NK	MLN	PBS	1013.95
NK	MLN	Fuso	3610.07
NK	MLN	Fuso	1496.16
NK	MLN	Fuso	1515.15
NKT	Spleen	PBS	1745.87
NKT	Spleen	PBS	935.34
NKT	Spleen	Fuso	6265.55
NKT	Spleen	Fuso	1052.13
NKT	Spleen	Fuso	4000.5
NKT	LP	PBS	48.3205
NKT	LP	PBS	123.599
NKT	LP	Fuso	149.4
NKT	LP	Fuso	210.84
NKT	LP	Fuso	25.5234
NKT	MLN	PBS	322.515
NKT	MLN	PBS	1167
NKT	MLN	Fuso	498.6
NKT	MLN	Fuso	969.21
NKT	MLN	Fuso	1130.58
NKT	Spleen	PBS	4692.48
NKT	Spleen	PBS	3711.12
NKT	Spleen	PBS	3742.2
NKT	LP	PBS	41.13
NKT	LP	PBS	33.04
NKT	LP	PBS	65.96
NKT	MLN	PBS	66.3
NKT	MLN	PBS	42.14
NKT	MLN	PBS	93.09
NKT	Spleen	PBS	12816.5
NKT	Spleen	PBS	13354.2
NKT	Spleen	Fuso	4029.75
NKT	Spleen	Fuso	4565.7
NKT	Spleen	Fuso	15242.1
NKT	LP	PBS	139.692
NKT	LP	PBS	285.675
NKT	LP	Fuso	172.346
NKT	LP	Fuso	206.052
NKT	MLN	PBS	174.18
NKT	MLN	PBS	637.34
NKT	MLN	Fuso	2987.64
NKT	MLN	Fuso	1246.8
NKT	MLN	Fuso	1082.25
TH17	Spleen	PBS	47004.3
TH17	Spleen	PBS	14855.4
TH17	Spleen	Fuso	40862.2
TH17	Spleen	Fuso	12996.9
TH17	Spleen	Fuso	80010
TH17	LP	PBS	1904.75
TH17	LP	PBS	700.56
TH17	LP	Fuso	1543.8
TH17	LP	Fuso	4066.2
TH17	LP	Fuso	3244.5
TH17	MLN	PBS	2747.35
TH17	MLN	PBS	13420.5
TH17	MLN	Fuso	5983.2
TH17	MLN	Fuso	7489.35
TH17	MLN	Fuso	5139
TH17	Spleen	PBS	2695.68
TH17	Spleen	PBS	2650.8
TH17	Spleen	PBS	5666.76
TH17	LP	PBS	59.41
TH17	LP	PBS	75.52
TH17	LP	PBS	69.84
TH17	MLN	PBS	0
TH17	MLN	PBS	223.6
TH17	MLN	PBS	278.2
TH17	Spleen	PBS	19786.8
TH17	Spleen	PBS	25595.5
TH17	Spleen	Fuso	32238
TH17	Spleen	Fuso	24857.7
TH17	Spleen	Fuso	119286
TH17	LP	PBS	1278.88
TH17	LP	PBS	1626.15
TH17	LP	Fuso	1648.32
TH17	LP	Fuso	2207.7
TH17	MLN	PBS	2612.7
TH17	MLN	PBS	4924.9
TH17	MLN	Fuso	13693.4
TH17	MLN	Fuso	7480.8
TH17	MLN	Fuso	9740.25

## Sheet: fig_7d
Th17 cells in colonic lamina propria (RORgT+, IL17+)
Control	F. nucleatum
1904.75	1543.8
700.56	4066.2
59.41	3244.5
75.52	1648.32
69.84	2207.7
1278.88
1626.15

## Sheet: fig_7e
Ctrl	Fuso		Average
exp1			Ctrl	Fuso
3	4		3.18182	5.06667
2	5		3.36364	5
4	7		3	5
4	3
5	4
2	2
2	5
4	5
3	6
3	5
3	7
	6
	4
	6
	7
Ctrl	Fuso
exp2
3	5
3	6
3	6
4	6
5	3
4	4
3	7
4	3
3
1
4
Ctrl	Fuso
exp3
3	5
4	6
1	5
4	5
1	5
3	6
3	6
4	2
4

## Sheet: fig_7g
Tumor counts			Normalized colonic tumor incidence
Experiment 1			Experiment 1
Control	Formate		Control	Formate
5	3		0.862069	2.93103
3	8		0.517241	2.58621
9	17		1.55172	1.55172
9	15		1.55172	0.517241
3	9		0.517241	1.37931
Experiment 2			Experiment 2
Control	Formate		Control	Formate
24	26		1.46809	1.65957
8	20		0.510638	1.2766
20	13		1.2766	0.829787
22	13		1.08511	1.21277
22	4		0.510638	0.255319
18	8		1.14894	0.765957

## Sheet: fig_7h
Mouse number	Condition	Image	Tumor area (pixels)	Tumor area (mm2)
403	Water	image001.jpg_403	3179	0.0170343
403	Water	image001.jpg_403	2112	0.0113169
403	Water	image002.jpg_403	3649	0.0195527
403	Water	image002.jpg_403	4062	0.0217657
403	Water	image002.jpg_403	3038	0.0162787
403	Water	image002.jpg_403	3413	0.0182881
403	Water	image002.jpg_403	3937	0.0210959
403	Water	image003.jpg_403	1497	0.00802148
403	Water	image004.jpg_403	9233	0.0494738
403	Water	image005.jpg_403	3386	0.0181434
403	Water	image005.jpg_403	3591	0.0192419
403	Water	image006.jpg_403	11189	0.0599548
403	Water	image006.jpg_403	4392	0.023534
403	Water	image006.jpg_403	8867	0.0475126
403	Water	image007.jpg_403	2492	0.0133531
403	Water	image007.jpg_403	2300	0.0123242
403	Water	image007.jpg_403	5426	0.0290745
403	Water	image007.jpg_403	1386	0.0074267
403	Water	image007.jpg_403	2157	0.011558
403	Water	image008.jpg_403	16155	0.0865644
403	Water	image008.jpg_403	2650	0.0141997
403	Water	image008.jpg_403	2040	0.0109311
403	Water	image008.jpg_403	1516	0.00812329
403	Water	image009.jpg_403	3471	0.0185989
403	Water	image009.jpg_403	1438	0.00770533
403	Water	image009.jpg_403	900	0.00482253
403	Water	image009.jpg_403	3751	0.0200992
403	Water	image009.jpg_403	936	0.00501543
403	Water	image009.jpg_403	3109	0.0166592
405	Water	image010.jpg_405	5955	0.0319091
405	Water	image010.jpg_405	4281	0.0229392
405	Water	image011.jpg_405	5553	0.029755
405	Water	image012.jpg_405	4074	0.02183
405	Water	image013.jpg_405	17106	0.0916602
405	Water	image013.jpg_405	5445	0.0291763
405	Water	image014.jpg_405	3120	0.0167181
405	Water	image015.jpg_405	2768	0.014832
405	Water	image015.jpg_405	3029	0.0162305
405	Water	image015.jpg_405	1984	0.010631
405	Water	image015.jpg_405	2031	0.0108828
405	Water	image015.jpg_405	2315	0.0124046
405	Water	image015.jpg_405	2416	0.0129458
405	Water	image015.jpg_405	2293	0.0122867
405	Water	image016.jpg_405	3703	0.019842
405	Water	image016.jpg_405	3163	0.0169485
405	Water	image016.jpg_405	9724	0.0521048
405	Water	image017.jpg_405	1732	0.00928069
405	Water	image017.jpg_405	2003	0.0107328
405	Water	image017.jpg_405	2037	0.010915
405	Water	image017.jpg_405	2578	0.0138139
405	Water	image017.jpg_405	1502	0.00804827
405	Water	image017.jpg_405	1758	0.00942001
409	Water	image001.jpg_409	1452	0.00778035
409	Water	image001.jpg_409	1975	0.0105828
409	Water	image002.jpg_409	3189	0.0170878
409	Water	image002.jpg_409	2510	0.0134495
409	Water	image003.jpg_409	14711	0.0788269
409	Water	image004.jpg_409	4648	0.0249057
409	Water	image005.jpg_409	3402	0.0182292
409	Water	image005.jpg_409	5532	0.0296425
409	Water	image006.jpg_409	2697	0.0144515
409	Water	image007.jpg_409	13891	0.0744331
409	Water	image008.jpg_409	4649	0.0249111
409	Water	image008.jpg_409	1856	0.00994513
409	Water	image009.jpg_409	40969	0.219527
409	Water	image009.jpg_409	3328	0.0178326
409	Water	image010.jpg_409	3031	0.0162412
409	Water	image010.jpg_409	5195	0.0278367
409	Water	image010.jpg_409	3179	0.0170343
409	Water	image011.jpg_409	2891	0.015491
409	Water	image011.jpg_409	3640	0.0195045
412	Water	image012.jpg_412	14684	0.0786823
412	Water	image012.jpg_412	8422	0.0451282
412	Water	image013.jpg_412	3233	0.0173236
412	Water	image014.jpg_412	5912	0.0316787
412	Water	image014.jpg_412	2652	0.0142104
412	Water	image014.jpg_412	6675	0.0357671
412	Water	image015.jpg_412	4850	0.0259881
412	Water	image015.jpg_412	4023	0.0215567
412	Water	image015.jpg_412	4004	0.0214549
412	Water	image015.jpg_412	2813	0.0150731
412	Water	image016.jpg_412	8456	0.0453104
412	Water	image016.jpg_412	3203	0.0171629
412	Water	image017.jpg_412	13911	0.0745403
412	Water	image019.jpg_412	3197	0.0171307
412	Water	image019.jpg_412	1605	0.00860018
412	Water	image019.jpg_412	1946	0.0104274
412	Water	image019.jpg_412	4351	0.0233143
412	Water	image019.jpg_412	1779	0.00953254
412	Water	image020.jpg_412	4927	0.0264007
412	Water	image020.jpg_412	3034	0.0162573
412	Water	image020.jpg_412	1391	0.00745349
412	Water	image020.jpg_412	1121	0.00600673
420	Formate	image018.jpg_420	2122	0.0113705
420	Formate	image018.jpg_420	2477	0.0132727
420	Formate	image018.jpg_420	4374	0.0234375
420	Formate	image018.jpg_420	1052	0.005637
420	Formate	image018.jpg_420	1629	0.00872878
420	Formate	image018.jpg_420	2674	0.0143283
420	Formate	image019.jpg_420	3847	0.0206136
420	Formate	image019.jpg_420	2395	0.0128333
420	Formate	image019.jpg_420	4936	0.0264489
420	Formate	image020.jpg_420	6077	0.0325628
420	Formate	image020.jpg_420	1881	0.0100791
420	Formate	image020.jpg_420	7520	0.0402949
420	Formate	image020.jpg_420	3668	0.0196545
420	Formate	image020.jpg_420	4926	0.0263953
420	Formate	image021.jpg_420	4373	0.0234321
420	Formate	image021.jpg_420	3346	0.0179291
420	Formate	image021.jpg_420	6723	0.0360243
420	Formate	image022.jpg_420	3721	0.0199385
420	Formate	image023.jpg_420	25783	0.138155
421	Formate	image038.jpg_421	18397	0.0985779
421	Formate	image038.jpg_421	16457	0.0881827
421	Formate	image039.jpg_421	14549	0.0779589
421	Formate	image040.jpg_421	11618	0.0622535
433	Formate	image032.jpg_433	24901	0.133429
433	Formate	image033.jpg_433	9295	0.049806
433	Formate	image034.jpg_433	8665	0.0464303
433	Formate	image035.jpg_433	3335	0.0178702
433	Formate	image035.jpg_433	1937	0.0103792
433	Formate	image035.jpg_433	1929	0.0103363
433	Formate	image035.jpg_433	2913	0.0156089
433	Formate	image036.jpg_433	4571	0.0244931
433	Formate	image036.jpg_433	5608	0.0300497
433	Formate	image036.jpg_433	3367	0.0180416
433	Formate	image037.jpg_433	10894	0.0583741
433	Formate	image037.jpg_433	3094	0.0165788
433	Formate	image037.jpg_433	4620	0.0247557
433	Formate	image038.jpg_433	6786	0.0363619
433	Formate	image038.jpg_433	5838	0.0312822
434	Formate	image021.jpg_434	9632	0.0516118
434	Formate	image021.jpg_434	4691	0.0251361
434	Formate	image023.jpg_434	11677	0.0625697
434	Formate	image023.jpg_434	13153	0.0704786
434	Formate	image024.jpg_434	6856	0.036737
434	Formate	image024.jpg_434	1970	0.010556
434	Formate	image025.jpg_434	30138	0.16149
434	Formate	image027.jpg_434	1486	0.00796253
412	Water	image018.jpg_412	none
434	Formate	image021.jpg_434	none

## Sheet: fig_7i
cell_label	tissue	treatment	absolute_count
Dendritic cells	MLN	Formate	440423
Dendritic cells	MLN	Formate	200036
Dendritic cells	MLN	Formate	191930
Dendritic cells	MLN	Formate	289525
Dendritic cells	MLN	Formate	176010
Dendritic cells	MLN	Water	290603
Dendritic cells	MLN	Water	379209
Dendritic cells	MLN	Water	213773
Dendritic cells	MLN	Water	374965
Dendritic cells	Spleen	Formate	106696
Dendritic cells	Spleen	Formate	130747
Dendritic cells	Spleen	Formate	386650
Dendritic cells	Spleen	Formate	282071
Dendritic cells	Spleen	Formate	246411
Dendritic cells	Spleen	Water	214678
Dendritic cells	Spleen	Water	264872
Dendritic cells	Spleen	Water	560782
Dendritic cells	Spleen	Water	396952
Dendritic cells	MLN	Water	182174
Dendritic cells	MLN	Water	451660
Dendritic cells	MLN	Water	126400
Dendritic cells	MLN	Water	642262
Dendritic cells	MLN	Water	698284
Dendritic cells	MLN	Water	678930
Dendritic cells	MLN	Formate	63386.1
Dendritic cells	MLN	Formate	700753
Dendritic cells	MLN	Formate	1.15587e+06
Dendritic cells	MLN	Formate	171931
Dendritic cells	MLN	Formate	556560
Dendritic cells	MLN	Formate	936973
Dendritic cells	Spleen	Water	1.11049e+06
Dendritic cells	Spleen	Water	1.12477e+06
Dendritic cells	Spleen	Water	1.81583e+06
Dendritic cells	Spleen	Water	2.42813e+06
Dendritic cells	Spleen	Water	1.25028e+07
Dendritic cells	Spleen	Water	7505000
Dendritic cells	Spleen	Formate	1.65434e+06
Dendritic cells	Spleen	Formate	2.10491e+06
Dendritic cells	Spleen	Formate	1.38528e+07
Dendritic cells	Spleen	Formate	1781416
Dendritic cells	Spleen	Formate	4.72269e+06
Dendritic cells	Spleen	Formate	2.30415e+07
Macrophages	MLN	Formate	2857.17
Macrophages	MLN	Formate	1024.77
Macrophages	MLN	Formate	896.871
Macrophages	MLN	Formate	2038.17
Macrophages	MLN	Formate	713.17
Macrophages	MLN	Water	1581.82
Macrophages	MLN	Water	1378.94
Macrophages	MLN	Water	1305.77
Macrophages	MLN	Water	1878.58
Macrophages	Spleen	Formate	2263.26
Macrophages	Spleen	Formate	1188.61
Macrophages	Spleen	Formate	3152.04
Macrophages	Spleen	Formate	3695.59
Macrophages	Spleen	Formate	3666.32
Macrophages	Spleen	Water	2894.54
Macrophages	Spleen	Water	3684.31
Macrophages	Spleen	Water	8686.37
Macrophages	Spleen	Water	6740.7
Macrophages	MLN	Water	539.331
Macrophages	MLN	Water	605.344
Macrophages	MLN	Water	616.587
Macrophages	MLN	Water	1882.09
Macrophages	MLN	Water	2335.03
Macrophages	MLN	Water	2226
Macrophages	MLN	Formate	258.719
Macrophages	MLN	Formate	4270.96
Macrophages	MLN	Formate	6284.33
Macrophages	MLN	Formate	637.766
Macrophages	MLN	Formate	4313.34
Macrophages	MLN	Formate	2969.28
Macrophages	Spleen	Water	33758.8
Macrophages	Spleen	Water	16555
Macrophages	Spleen	Water	19958.5
Macrophages	Spleen	Water	26557.7
Macrophages	Spleen	Water	156677
Macrophages	Spleen	Water	64600
Macrophages	Spleen	Formate	21238.1
Macrophages	Spleen	Formate	21926.2
Macrophages	Spleen	Formate	221104
Macrophages	Spleen	Formate	20228.5
Macrophages	Spleen	Formate	48027.4
Macrophages	Spleen	Formate	269634
CD8	MLN	Formate	632062
CD8	MLN	Formate	422207
CD8	MLN	Formate	478929
CD8	MLN	Formate	351192
CD8	MLN	Formate	367996
CD8	MLN	Water	510701
CD8	MLN	Water	490152
CD8	MLN	Water	518577
CD8	MLN	Water	819061
CD8	MLN	Water	276625
CD8	Spleen	Formate	72424.3
CD8	Spleen	Formate	65043.4
CD8	Spleen	Formate	151298
CD8	Spleen	Formate	192321
CD8	Spleen	Formate	126189
CD8	Spleen	Water	166436
CD8	Spleen	Water	157330
CD8	Spleen	Water	275920
CD8	Spleen	Water	244163
CD8	Spleen	Water	796797
CD8	MLN	Water	1.35732e+06
CD8	MLN	Water	1.27216e+06
CD8	MLN	Water	1.13041e+06
CD8	MLN	Water	1.32922e+06
CD8	MLN	Water	1.53445e+06
CD8	MLN	Water	1936620
CD8	MLN	Formate	638712
CD8	MLN	Formate	1.61347e+06
CD8	MLN	Formate	2.91772e+06
CD8	MLN	Formate	1.2091e+06
CD8	MLN	Formate	1.38583e+06
CD8	MLN	Formate	2177472
CD8	Spleen	Water	4.62851e+07
CD8	Spleen	Water	1.02738e+06
CD8	Spleen	Water	2.16413e+07
CD8	Spleen	Water	4.31562e+06
CD8	Spleen	Water	1.94906e+07
CD8	Spleen	Water	12179000
CD8	Spleen	Formate	2.86715e+07
CD8	Spleen	Formate	4.46417e+06
CD8	Spleen	Formate	2.27873e+07
CD8	Spleen	Formate	3.29529e+07
CD8	Spleen	Formate	7.39622e+06
CD8	Spleen	Formate	3.54814e+07
TH1	MLN	Formate	7665.58
TH1	Spleen	Formate	23279.2
TH1	MLN	Formate	17421.8
TH1	MLN	Formate	9018.02
TH1	MLN	Formate	7174.97
TH1	MLN	Formate	8884.33
TH1	MLN	Formate	5420.09
TH1	MLN	Water	7683.12
TH1	MLN	Water	6894.72
TH1	MLN	Water	5969.23
TH1	MLN	Water	12022.9
TH1	MLN	Water	1950.56
TH1	Spleen	Formate	21985.9
TH1	Spleen	Formate	10565.4
TH1	Spleen	Formate	30469.7
TH1	Spleen	Formate	18100.8
TH1	Spleen	Formate	23021.1
TH1	Spleen	Water	21709.1
TH1	Spleen	Water	20911
TH1	Spleen	Water	38322.2
TH1	Spleen	Water	43440.1
TH1	Spleen	Water	74328
TH1	MLN	Water	156106
TH1	MLN	Water	3500.58
TH1	MLN	Water	155174
TH1	MLN	Water	8351.76
TH1	MLN	Water	9784.87
TH1	MLN	Water	6900.6
TH1	MLN	Formate	86832.5
TH1	MLN	Formate	9016.46
TH1	MLN	Formate	15037.5
TH1	MLN	Formate	135260
TH1	MLN	Formate	7930.98
TH1	MLN	Formate	14351.5
TH1	Spleen	Water	3.74901e+06
TH1	Spleen	Water	73036.7
TH1	Spleen	Water	1.60842e+06
TH1	Spleen	Water	170728
TH1	Spleen	Water	501366
TH1	Spleen	Water	342000
TH1	Spleen	Formate	2.16294e+06
TH1	Spleen	Formate	219262
TH1	Spleen	Formate	1.30858e+06
TH1	Spleen	Formate	2.57098e+06
TH1	Spleen	Formate	272155
TH1	Spleen	Formate	2.14482e+06
TH2	MLN	Formate	15331.2
TH2	Spleen	Formate	17459.4
TH2	MLN	Formate	31359.2
TH2	MLN	Formate	18036
TH2	MLN	Formate	15545.8
TH2	MLN	Formate	24039.9
TH2	MLN	Formate	11125.4
TH2	MLN	Water	18077.9
TH2	MLN	Water	21937.7
TH2	MLN	Water	13430.8
TH2	MLN	Water	27051.6
TH2	MLN	Water	6029
TH2	Spleen	Formate	14226.2
TH2	Spleen	Formate	11555.9
TH2	Spleen	Formate	19962.9
TH2	Spleen	Formate	17346.6
TH2	Spleen	Formate	17905.3
TH2	Spleen	Water	18492.9
TH2	Spleen	Water	22902.5
TH2	Spleen	Water	38322.2
TH2	Spleen	Water	38946.3
TH2	Spleen	Water	74328
TH2	MLN	Water	17977.7
TH2	MLN	Water	13660.8
TH2	MLN	Water	21580.5
TH2	MLN	Water	49404.8
TH2	MLN	Water	42252.9
TH2	MLN	Water	26712
TH2	MLN	Formate	20535.8
TH2	MLN	Formate	71182.6
TH2	MLN	Formate	94264.9
TH2	MLN	Formate	19398.7
TH2	MLN	Formate	47307.6
TH2	MLN	Formate	47838.4
TH2	Spleen	Water	968346
TH2	Spleen	Water	209372
TH2	Spleen	Water	391343
TH2	Spleen	Water	626002
TH2	Spleen	Water	2.22481e+06
TH2	Spleen	Water	1957000
TH2	Spleen	Formate	508597
TH2	Spleen	Formate	675326
TH2	Spleen	Formate	6.54288e+06
TH2	Spleen	Formate	704736
TH2	Spleen	Formate	992566
TH2	Spleen	Formate	8.70183e+06
cNK	MLN	Formate	1113.04
cNK	MLN	Formate	777.681
cNK	MLN	Formate	796.063
cNK	MLN	Formate	786.524
cNK	MLN	Formate	734.964
cNK	MLN	Water	609.633
cNK	MLN	Water	807.309
cNK	MLN	Water	845.019
cNK	MLN	Water	1042.24
cNK	MLN	Water	283.008
cNK	Spleen	Formate	4737.32
cNK	Spleen	Formate	2201.9
cNK	Spleen	Formate	10112.8
cNK	Spleen	Formate	5686.68
cNK	Spleen	Formate	6599.37
cNK	Spleen	Water	10468.6
cNK	Spleen	Water	13779.3
cNK	Spleen	Water	10219.3
cNK	Spleen	Water	12423.9
cNK	Spleen	Water	22827.6
cNK	MLN	Water	28987.2
cNK	MLN	Water	38250.2
cNK	MLN	Water	16881.4
cNK	MLN	Water	49355.4
cNK	MLN	Water	13787.8
cNK	MLN	Water	12392.1
cNK	MLN	Formate	11941.5
cNK	MLN	Formate	86273.3
cNK	MLN	Formate	15935.3
cNK	MLN	Formate	96090.2
cNK	MLN	Formate	72610.2
cNK	MLN	Formate	17947.6
cNK	Spleen	Water	2.19111e+06
cNK	Spleen	Water	345999
cNK	Spleen	Water	693793
cNK	Spleen	Water	1.73246e+06
cNK	Spleen	Water	890112
cNK	Spleen	Formate	1.06038e+06
cNK	Spleen	Formate	1.46241e+06
cNK	Spleen	Formate	2.87214e+06
cNK	Spleen	Formate	1.21799e+06
cNK	Spleen	Formate	2.18577e+06
cNK	Spleen	Formate	2.49399e+06
ILC1	MLN	Formate	40727.2
ILC1	MLN	Formate	19567.5
ILC1	MLN	Formate	29568
ILC1	MLN	Formate	23910.3
ILC1	MLN	Formate	17213.6
ILC1	MLN	Water	22601
ILC1	MLN	Water	33907
ILC1	MLN	Water	19491.8
ILC1	MLN	Water	45803.5
ILC1	MLN	Water	8490.25
ILC1	Spleen	Formate	28208.6
ILC1	Spleen	Formate	13675
ILC1	Spleen	Formate	55822.6
ILC1	Spleen	Formate	38953.8
ILC1	Spleen	Formate	46855.5
ILC1	Spleen	Water	44566.3
ILC1	Spleen	Water	52510.4
ILC1	Spleen	Water	61826.5
ILC1	Spleen	Water	60425.2
ILC1	Spleen	Water	105837
ILC1	MLN	Water	194914
ILC1	MLN	Water	489603
ILC1	MLN	Water	83603
ILC1	MLN	Water	767751
ILC1	MLN	Water	131329
ILC1	MLN	Water	102072
ILC1	MLN	Formate	41010.5
ILC1	MLN	Formate	1.1583e+06
ILC1	MLN	Formate	65015.9
ILC1	MLN	Formate	78793.9
ILC1	MLN	Formate	640353
ILC1	MLN	Formate	199219
ILC1	Spleen	Water	6.141e+06
ILC1	Spleen	Water	506252
ILC1	Spleen	Water	2.29606e+06
ILC1	Spleen	Water	4.01324e+06
ILC1	Spleen	Water	6766242
ILC1	Spleen	Formate	3.1022e+06
ILC1	Spleen	Formate	6.17213e+06
ILC1	Spleen	Formate	1.59824e+07
ILC1	Spleen	Formate	5.72937e+06
ILC1	Spleen	Formate	9.77955e+06
ILC1	Spleen	Formate	1.44819e+07
ILC2	MLN	Formate	10371.5
ILC2	MLN	Formate	7275.08
ILC2	MLN	Formate	11561.9
ILC2	MLN	Formate	19505.8
ILC2	MLN	Formate	7349.64
ILC2	MLN	Water	6691.09
ILC2	MLN	Water	8073.09
ILC2	MLN	Water	9689.55
ILC2	MLN	Water	8502.45
ILC2	MLN	Water	4518.2
ILC2	Spleen	Formate	19595.3
ILC2	Spleen	Formate	8807.6
ILC2	Spleen	Formate	25079.7
ILC2	Spleen	Formate	27011.7
ILC2	Spleen	Formate	25737.5
ILC2	Spleen	Water	20937.2
ILC2	Spleen	Water	36496.6
ILC2	Spleen	Water	47008.6
ILC2	Spleen	Water	56472.1
ILC2	Spleen	Water	93385.7
ILC2	MLN	Water	11370
ILC2	MLN	Water	10327.6
ILC2	MLN	Water	9301.98
ILC2	MLN	Water	14014.5
ILC2	MLN	Water	3274.6
ILC2	MLN	Water	8478.83
ILC2	MLN	Formate	7710.79
ILC2	MLN	Formate	35148.4
ILC2	MLN	Formate	10198.6
ILC2	MLN	Formate	5885.52
ILC2	MLN	Formate	29735.6
ILC2	MLN	Formate	12563.4
ILC2	Spleen	Water	393024
ILC2	Spleen	Water	182105
ILC2	Spleen	Water	159703
ILC2	Spleen	Water	367492
ILC2	Spleen	Water	312930
ILC2	Spleen	Formate	195603
ILC2	Spleen	Formate	500443
ILC2	Spleen	Formate	898766
ILC2	Spleen	Formate	264433
ILC2	Spleen	Formate	523355
ILC2	Spleen	Formate	712570
ILC3	MLN	Formate	1441.9
ILC3	MLN	Formate	702.422
ILC3	MLN	Formate	796.063
ILC3	MLN	Formate	1887.66
ILC3	MLN	Formate	657.599
ILC3	MLN	Water	862.407
ILC3	MLN	Water	948.588
ILC3	MLN	Water	799.952
ILC3	MLN	Water	1508.5
ILC3	MLN	Water	283.008
ILC3	Spleen	Formate	4737.32
ILC3	Spleen	Formate	1970.12
ILC3	Spleen	Formate	5258.65
ILC3	Spleen	Formate	7108.35
ILC3	Spleen	Formate	5939.43
ILC3	Spleen	Water	4486.54
ILC3	Spleen	Water	9682.78
ILC3	Spleen	Water	9197.33
ILC3	Spleen	Water	12988.6
ILC3	Spleen	Water	21790
ILC3	MLN	Water	18741.7
ILC3	MLN	Water	43222.7
ILC3	MLN	Water	11483.9
ILC3	MLN	Water	64588.5
ILC3	MLN	Water	42052.7
ILC3	MLN	Water	14348.8
ILC3	MLN	Formate	9484.95
ILC3	MLN	Formate	162961
ILC3	MLN	Formate	45893.6
ILC3	MLN	Formate	18377.2
ILC3	MLN	Formate	82291.5
ILC3	MLN	Formate	10768.6
ILC3	Spleen	Water	289855
ILC3	Spleen	Water	823114
ILC3	Spleen	Water	117814
ILC3	Spleen	Water	828314
ILC3	Spleen	Water	1912350
ILC3	Spleen	Formate	164719
ILC3	Spleen	Formate	923039
ILC3	Spleen	Formate	2.11015e+06
ILC3	Spleen	Formate	460754
ILC3	Spleen	Formate	1.02619e+06
ILC3	Spleen	Formate	1.0479e+06
LTi	MLN	Formate	1391.3
LTi	MLN	Formate	1041.09
LTi	MLN	Formate	1232
LTi	MLN	Formate	1730.35
LTi	MLN	Formate	812.329
LTi	MLN	Water	936.753
LTi	MLN	Water	666.03
LTi	MLN	Water	1352.03
LTi	MLN	Water	850.245
LTi	MLN	Water	496.506
LTi	Spleen	Formate	2368.66
LTi	Spleen	Formate	1854.23
LTi	Spleen	Formate	7685.73
LTi	Spleen	Formate	3696.34
LTi	Spleen	Formate	3299.68
LTi	Spleen	Water	5383.85
LTi	Spleen	Water	5586.22
LTi	Spleen	Water	9197.33
LTi	Spleen	Water	9600.26
LTi	Spleen	Water	16601.9
LTi	MLN	Water	8121.42
LTi	MLN	Water	10710.1
LTi	MLN	Water	8727.78
LTi	MLN	Water	12795.8
LTi	MLN	Water	758.328
LTi	MLN	Water	129.139
LTi	MLN	Formate	4571.88
LTi	MLN	Formate	41539
LTi	MLN	Formate	492.081
LTi	MLN	Formate	4804.51
LTi	MLN	Formate	25586.4
LTi	MLN	Formate	717.906
LTi	Spleen	Water	142471
LTi	Spleen	Water	116547
LTi	Spleen	Water	70688.3
LTi	Spleen	Water	320826
LTi	Spleen	Water	21557.4
LTi	Spleen	Formate	102949
LTi	Spleen	Formate	333629
LTi	Spleen	Formate	19538.4
LTi	Spleen	Formate	168275
LTi	Spleen	Formate	441260
LTi	Spleen	Formate	14062.8
Tregs	MLN	Formate	31359.2
Tregs	MLN	Formate	15166.7
Tregs	MLN	Formate	17339.5
Tregs	MLN	Formate	25607.8
Tregs	MLN	Formate	13407.6
Tregs	MLN	Water	15818.2
Tregs	MLN	Water	31339.6
Tregs	MLN	Water	16042.3
Tregs	MLN	Water	42080.2
Tregs	Spleen	Formate	5949.14
Tregs	Spleen	Formate	3004.54
Tregs	Spleen	Formate	5358.47
Tregs	Spleen	Formate	4298.95
Tregs	Spleen	Formate	5371.58
Tregs	Spleen	Water	4181
Tregs	Spleen	Water	3584.74
Tregs	Spleen	Water	8047.66
Tregs	Spleen	Water	9287.19
Tregs	MLN	Water	44345
Tregs	MLN	Water	160514
Tregs	MLN	Water	44702.5
Tregs	MLN	Water	203501
Tregs	MLN	Water	225719
Tregs	MLN	Water	209244
Tregs	MLN	Formate	27812.3
Tregs	MLN	Formate	316367
Tregs	MLN	Formate	439903
Tregs	MLN	Formate	47301
Tregs	MLN	Formate	288020
Tregs	MLN	Formate	272184
Tregs	Spleen	Water	319821
Tregs	Spleen	Water	248325
Tregs	Spleen	Water	262200
Tregs	Spleen	Water	474244
Tregs	Spleen	Water	1.9428e+06
Tregs	Spleen	Water	1178000
Tregs	Spleen	Formate	324161
Tregs	Spleen	Formate	561310
Tregs	Spleen	Formate	1.89518e+06
Tregs	Spleen	Formate	437197
Tregs	Spleen	Formate	864493
Tregs	Spleen	Formate	1.8997e+06
TH17	MLN	Formate	3623.73
TH17	MLN	Formate	1557.66
TH17	MLN	Formate	1793.74
TH17	MLN	Formate	2090.43
TH17	MLN	Formate	1084.02
TH17	MLN	Water	949.091
TH17	MLN	Water	1316.26
TH17	MLN	Water	596.923
TH17	MLN	Water	1728.29
TH17	MLN	Water	478.773
TH17	Spleen	Formate	4849.84
TH17	Spleen	Formate	2707.39
TH17	Spleen	Formate	9351.05
TH17	Spleen	Formate	6033.61
TH17	Spleen	Formate	8270.53
TH17	Spleen	Water	6995.14
TH17	Spleen	Water	8862.27
TH17	Spleen	Water	15328.9
TH17	Spleen	Water	16477.3
TH17	Spleen	Water	26163.5
TH17	MLN	Water	2037.47
TH17	MLN	Water	596.806
TH17	MLN	Water	1798.38
TH17	MLN	Water	1176.3
TH17	MLN	Water	272.42
TH17	MLN	Water	277.137
TH17	MLN	Formate	2102.09
TH17	MLN	Formate	4112.77
TH17	MLN	Formate	623.944
TH17	MLN	Formate	8503.55
TH17	MLN	Formate	2643.66
TH17	MLN	Formate	532.821
TH17	Spleen	Water	142142
TH17	Spleen	Water	22884.8
TH17	Spleen	Water	109576
TH17	Spleen	Water	113819
TH17	Spleen	Water	12502.8
TH17	Spleen	Water	22800
TH17	Spleen	Formate	100602
TH17	Spleen	Formate	67532.6
TH17	Spleen	Formate	153419
TH17	Spleen	Formate	228387
TH17	Spleen	Formate	126472
TH17	Spleen	Formate	196098

## Sheet: fig_7j
Th17 cell counts in MLN (RORgT+ and IL17+)
Experiment 1
Control	Formate
949.091	3623.73
1316.26	1557.66
596.923	1793.74
1728.29	2090.43
478.773	1084.02
Experiment 2
Control	Formate
2037.47	2102.09
596.806	4112.77
1798.38	623.944
1176.31	8503.55
272.42	2643.66
277.137	532.821
