# Supplementary material for: The gut microbial metabolite formate exacerbates colorectal cancer progression
Source: Nat Metab. 2022 Apr 18;4(4):458–75. doi: 10.1038/s42255-022-00558-0 (PMC9046088; doi:10.1038/s42255-022-00558-0)
Supplement: Source Data Extended Data Fig. 1 — Numerical source data. [file 42255_2022_558_MOESM11_ESM.xlsx]

## Sheet: fig_s1a
bcr_patient_barcode	tnm_stage	name	score	score_log
TCGA-CK-4952	Stage III	Bacteroides	15504.9	4.19047
TCGA-CK-4952	Stage III	Fusobacterium	123.019	2.08997
TCGA-CK-4952	Stage III	Streptococcus	103.25	2.01389
TCGA-CK-4952	Stage III	Gemella	418.087	2.62127
TCGA-CK-4952	Stage III	Parvimonas	2	0.301192
TCGA-A6-5656	Stage I	Bacteroides	455.862	2.65883
TCGA-A6-5656	Stage I	Streptococcus	0.243902	-0.611457
TCGA-AZ-4315	Stage II	Bacteroides	22.5	1.3522
TCGA-AZ-4315	Stage II	Fusobacterium	2	0.301192
TCGA-AZ-4315	Stage II	Streptococcus	6	0.778205
TCGA-AF-3400	Stage II	Campylobacter	0.0957447	-1.01551
TCGA-AF-3400	Stage II	Bacteroides	1525.34	3.18337
TCGA-AF-3400	Stage II	Fusobacterium	0.482067	-0.316221
TCGA-AF-3400	Stage II	Streptococcus	0.912605	-0.0393624
TCGA-T9-A92H	Stage II	Campylobacter	3	0.477229
TCGA-T9-A92H	Stage II	Bacteroides	20	1.30105
TCGA-T9-A92H	Stage II	Fusobacterium	1	0.000323979
TCGA-T9-A92H	Stage II	Streptococcus	0.2	-0.697353
TCGA-T9-A92H	Stage II	Parvimonas	2	0.301192
TCGA-DY-A1H8	Stage III	Fusobacterium	3	0.477229
TCGA-DC-5869	Stage III	Bacteroides	587.337	2.76889
TCGA-DC-5869	Stage III	Fusobacterium	38	1.57979
TCGA-DC-5869	Stage III	Streptococcus	0.1	-0.996771
TCGA-AZ-4684	Stage IV	Bacteroides	72.6364	1.86116
TCGA-AZ-4684	Stage IV	Fusobacterium	18	1.25529
TCGA-AZ-4684	Stage IV	Streptococcus	23	1.36174
TCGA-AZ-4684	Stage IV	Gemella	5	0.699035
TCGA-CI-6623	Stage I	Campylobacter	2.3797	0.376658
TCGA-CI-6623	Stage I	Bacteroides	29304.3	4.46693
TCGA-CI-6623	Stage I	Fusobacterium	5.02632	0.701314
TCGA-CI-6623	Stage I	Streptococcus	33.5631	1.52587
TCGA-CI-6623	Stage I	Gemella	0.307692	-0.510831
TCGA-CI-6623	Stage I	Parvimonas	0.153846	-0.810812
TCGA-AA-3980	Stage I	Campylobacter	2.71429	0.433775
TCGA-AA-3980	Stage I	Bacteroides	869.804	2.93942
TCGA-AA-3980	Stage I	Fusobacterium	4.125	0.615503
TCGA-AA-3980	Stage I	Streptococcus	2	0.301192
TCGA-F4-6569	Stage I	Campylobacter	26	1.41499
TCGA-F4-6569	Stage I	Bacteroides	620.287	2.79259
TCGA-F4-6569	Stage I	Fusobacterium	67.3333	1.82823
TCGA-F4-6569	Stage I	Streptococcus	9.06667	0.957483
TCGA-F4-6569	Stage I	Gemella	3	0.477229
TCGA-F4-6569	Stage I	Parvimonas	17	1.23047
TCGA-AA-3558	Stage I	Bacteroides	8.77778	0.943422
TCGA-AA-3558	Stage I	Fusobacterium	1	0.000323979
TCGA-AA-3558	Stage I	Streptococcus	0.990654	-0.00375088
TCGA-AA-3558	Stage I	Gemella	0.0186916	-1.71135
TCGA-F5-6814	Stage II	Campylobacter	35.493	1.55015
TCGA-F5-6814	Stage II	Bacteroides	3347.43	3.52471
TCGA-F5-6814	Stage II	Fusobacterium	576.976	2.76116
TCGA-F5-6814	Stage II	Streptococcus	25.8765	1.41292
TCGA-F5-6814	Stage II	Gemella	3.66667	0.56436
TCGA-F5-6814	Stage II	Parvimonas	2.45833	0.390773
TCGA-AG-3898	Stage II	Bacteroides	4.42857	0.646337
TCGA-AA-3966	Stage II	Campylobacter	4	0.602141
TCGA-AA-3966	Stage II	Bacteroides	2624.99	3.41913
TCGA-AA-3966	Stage II	Fusobacterium	425	2.62839
TCGA-AA-3966	Stage II	Streptococcus	5.53401	0.743099
TCGA-CM-6168	Stage II	Campylobacter	77.2422	1.88786
TCGA-CM-6168	Stage II	Bacteroides	18459.2	4.26621
TCGA-CM-6168	Stage II	Fusobacterium	239.506	2.37932
TCGA-CM-6168	Stage II	Streptococcus	147.648	2.16923
TCGA-CM-6168	Stage II	Gemella	0.201049	-0.695089
TCGA-CM-4748	Stage III	Campylobacter	4.77265	0.678827
TCGA-CM-4748	Stage III	Bacteroides	3270.17	3.51457
TCGA-CM-4748	Stage III	Fusobacterium	114.053	2.05711
TCGA-CM-4748	Stage III	Streptococcus	24.8626	1.39556
TCGA-CM-4748	Stage III	Gemella	0.833333	-0.0787925
TCGA-CM-4748	Stage III	Parvimonas	5.33333	0.727059
TCGA-F4-6854	Stage II	Campylobacter	890.21	2.94949
TCGA-F4-6854	Stage II	Bacteroides	19274.6	4.28498
TCGA-F4-6854	Stage II	Fusobacterium	46555.3	4.66797
TCGA-F4-6854	Stage II	Streptococcus	254.602	2.40586
TCGA-F4-6854	Stage II	Gemella	18.2201	1.26057
TCGA-F4-6854	Stage II	Parvimonas	288.295	2.45984
TCGA-AA-3667	Stage I	Campylobacter	7	0.845144
TCGA-AA-3667	Stage I	Bacteroides	137.031	2.13682
TCGA-AA-3667	Stage I	Fusobacterium	27	1.43138
TCGA-AA-3667	Stage I	Streptococcus	25.4375	1.40549
TCGA-F4-6855	Stage II	Campylobacter	2	0.301192
TCGA-F4-6855	Stage II	Bacteroides	24	1.38022
TCGA-F4-6855	Stage II	Fusobacterium	42	1.62326
TCGA-F4-6855	Stage II	Parvimonas	2	0.301192
TCGA-AG-3896	Stage I	Bacteroides	27.0546	1.43225
TCGA-AG-3896	Stage I	Streptococcus	2	0.301192
TCGA-AG-3896	Stage I	Gemella	4	0.602141
TCGA-AG-3896	Stage I	Parvimonas	2	0.301192
TCGA-AG-A00C	Stage III	Campylobacter	14	1.14615
TCGA-AG-A00C	Stage III	Bacteroides	26.8769	1.42939
TCGA-AG-A00C	Stage III	Fusobacterium	74	1.86924
TCGA-AG-A00C	Stage III	Streptococcus	3.16667	0.500705
TCGA-AG-A00C	Stage III	Gemella	8	0.90313
TCGA-D5-6540	Stage I	Campylobacter	8	0.90313
TCGA-D5-6540	Stage I	Bacteroides	1037.03	3.01579
TCGA-D5-6540	Stage I	Fusobacterium	23	1.36174
TCGA-D5-6540	Stage I	Streptococcus	3.22051	0.508026
TCGA-5M-AATE	Stage II	Bacteroides	62.8964	1.79863
TCGA-AZ-6600	Stage IV	Campylobacter	0.211765	-0.672619
TCGA-AZ-6600	Stage IV	Bacteroides	451.478	2.65464
TCGA-AZ-6600	Stage IV	Fusobacterium	0.0235294	-1.61483
TCGA-AZ-6600	Stage IV	Streptococcus	5.25882	0.72095
TCGA-QG-A5Z1	Stage III	Bacteroides	6	0.778205
TCGA-AA-3673	Stage II	Campylobacter	1	0.000323979
TCGA-AA-3673	Stage II	Bacteroides	257.667	2.41106
TCGA-AA-3673	Stage II	Fusobacterium	4	0.602141
TCGA-AA-3673	Stage II	Streptococcus	2	0.301192
TCGA-AA-3673	Stage II	Parvimonas	4	0.602141
TCGA-AZ-4681	Stage II	Bacteroides	183.201	2.26293
TCGA-AZ-4681	Stage II	Fusobacterium	2	0.301192
TCGA-AZ-4681	Stage II	Streptococcus	39	1.59107
TCGA-AZ-4681	Stage II	Gemella	4	0.602141
TCGA-F5-6813	Stage III	Bacteroides	1	0.000323979
TCGA-F5-6813	Stage III	Streptococcus	2.03054	0.30777
TCGA-NH-A6GC	Stage IV	Bacteroides	8	0.90313
TCGA-NH-A6GC	Stage IV	Fusobacterium	2	0.301192
TCGA-AA-3976	Stage III	Bacteroides	594.819	2.77439
TCGA-AA-3976	Stage III	Fusobacterium	21	1.32223
TCGA-AA-3976	Stage III	Streptococcus	6.5	0.812963
TCGA-AA-A01I	Stage I	Bacteroides	15	1.17611
TCGA-AZ-4615	Stage III	Bacteroides	4	0.602141
TCGA-AZ-4615	Stage III	Streptococcus	2.26667	0.355531
TCGA-AZ-4615	Stage III	Parvimonas	0.0666667	-1.17126
TCGA-F4-6459	Stage III	Bacteroides	2110.84	3.32445
TCGA-F4-6459	Stage III	Fusobacterium	5	0.699035
TCGA-F4-6459	Stage III	Streptococcus	9.46598	0.9762
TCGA-F4-6459	Stage III	Gemella	2	0.301192
TCGA-AG-3605	Stage IV	Campylobacter	373	2.57171
TCGA-AG-3605	Stage IV	Bacteroides	863.159	2.93609
TCGA-AG-3605	Stage IV	Fusobacterium	808	2.90741
TCGA-AG-3605	Stage IV	Streptococcus	7.45833	0.872685
TCGA-AG-3605	Stage IV	Gemella	33	1.51852
TCGA-AG-3605	Stage IV	Parvimonas	5.33333	0.727059
TCGA-AG-3574	Stage II	Bacteroides	56.25	1.75013
TCGA-A6-3810	Stage II	Campylobacter	207.226	2.31645
TCGA-A6-3810	Stage II	Bacteroides	1715.15	3.2343
TCGA-A6-3810	Stage II	Fusobacterium	73	1.86333
TCGA-A6-3810	Stage II	Streptococcus	12.101	1.08285
TCGA-A6-3810	Stage II	Gemella	0.0153846	-1.79234
TCGA-A6-3810	Stage II	Parvimonas	16	1.20414
TCGA-AA-3517	Stage II	Bacteroides	497.625	2.6969
TCGA-AA-3517	Stage II	Streptococcus	45	1.65322
TCGA-AA-3517	Stage II	Gemella	1	0.000323979
TCGA-AA-3517	Stage II	Parvimonas	2	0.301192
TCGA-AY-6386	Stage III	Campylobacter	472	2.67394
TCGA-AY-6386	Stage III	Bacteroides	43965.6	4.64311
TCGA-AY-6386	Stage III	Fusobacterium	2845.52	3.45416
TCGA-AY-6386	Stage III	Streptococcus	10.4967	1.02108
TCGA-AY-6386	Stage III	Gemella	0.0596491	-1.219
TCGA-AY-6386	Stage III	Parvimonas	0.0666667	-1.17126
TCGA-G4-6310	Stage III	Bacteroides	8.75	0.942045
TCGA-G4-6310	Stage III	Fusobacterium	4	0.602141
TCGA-AF-3914	Stage III	Campylobacter	4	0.602141
TCGA-AF-3914	Stage III	Bacteroides	944.673	2.97528
TCGA-AF-3914	Stage III	Fusobacterium	4	0.602141
TCGA-AA-3842	Stage III	Bacteroides	123.188	2.09057
TCGA-AA-3842	Stage III	Fusobacterium	8	0.90313
TCGA-AA-3842	Stage III	Streptococcus	7.0201	0.84639
TCGA-CM-4752	Stage II	Bacteroides	604.072	2.78109
TCGA-CM-4752	Stage II	Fusobacterium	9	0.954279
TCGA-CM-4752	Stage II	Streptococcus	27	1.43138
TCGA-DC-6155	Stage III	Bacteroides	736.08	2.86693
TCGA-DC-6155	Stage III	Fusobacterium	0.0176991	-1.73411
TCGA-DC-6155	Stage III	Streptococcus	95.9204	1.98191
TCGA-DC-6155	Stage III	Gemella	0.0176991	-1.73411
TCGA-DC-6155	Stage III	Parvimonas	1	0.000323979
TCGA-AA-3815	Stage II	Campylobacter	0.363636	-0.438442
TCGA-AA-3815	Stage II	Bacteroides	5441.06	3.73568
TCGA-AA-3815	Stage II	Fusobacterium	62.1818	1.79367
TCGA-AA-3815	Stage II	Streptococcus	370.528	2.56882
TCGA-AA-3815	Stage II	Parvimonas	7.5	0.875104
TCGA-AG-3583	Stage IV	Bacteroides	736.123	2.86695
TCGA-AG-3583	Stage IV	Streptococcus	4.69538	0.67174
TCGA-AG-3583	Stage IV	Gemella	4	0.602141
TCGA-AG-3583	Stage IV	Parvimonas	13	1.11397
TCGA-AG-3727	Stage III	Campylobacter	6	0.778205
TCGA-AG-3727	Stage III	Bacteroides	149.431	2.17444
TCGA-AG-3727	Stage III	Fusobacterium	11	1.04142
TCGA-AG-3727	Stage III	Streptococcus	8	0.90313
TCGA-AG-3727	Stage III	Parvimonas	2	0.301192
TCGA-NH-A8F7	Stage II	Bacteroides	18.6	1.26953
TCGA-NH-A8F7	Stage II	Fusobacterium	4	0.602141
TCGA-NH-A8F7	Stage II	Streptococcus	1	0.000323979
TCGA-AG-3732	Stage I	Campylobacter	0.4	-0.397131
TCGA-AG-3732	Stage I	Bacteroides	750.487	2.87534
TCGA-AG-3732	Stage I	Fusobacterium	2.13333	0.329211
TCGA-AG-3732	Stage I	Streptococcus	6.31316	0.800298
TCGA-AG-3732	Stage I	Gemella	4	0.602141
TCGA-AA-3710	Stage II	Campylobacter	2	0.301192
TCGA-AA-3710	Stage II	Bacteroides	931.921	2.96938
TCGA-AA-3710	Stage II	Fusobacterium	119	2.07555
TCGA-AA-3710	Stage II	Streptococcus	13	1.11397
TCGA-AA-3710	Stage II	Parvimonas	5	0.699035
TCGA-AA-A01D	Stage III	Campylobacter	1.375	0.138538
TCGA-AA-A01D	Stage III	Bacteroides	180.748	2.25707
TCGA-AA-A01D	Stage III	Fusobacterium	0.7625	-0.117335
TCGA-AA-A01D	Stage III	Streptococcus	5	0.699035
TCGA-AA-A017	Stage II	Bacteroides	7178.08	3.85601
TCGA-AA-A017	Stage II	Fusobacterium	0.305195	-0.514362
TCGA-AG-3575	Stage II	Bacteroides	856.974	2.93297
TCGA-AG-3575	Stage II	Fusobacterium	2	0.301192
TCGA-AG-3575	Stage II	Streptococcus	2.05	0.311912
TCGA-AG-3575	Stage II	Parvimonas	7	0.845144
TCGA-AA-3548	Stage III	Bacteroides	104.5	2.01912
TCGA-AA-3982	Stage III	Bacteroides	896.627	2.95261
TCGA-AA-3982	Stage III	Streptococcus	2.03175	0.308029
TCGA-AZ-6606	Stage IV	Campylobacter	19	1.27877
TCGA-AZ-6606	Stage IV	Bacteroides	6611.76	3.82032
TCGA-AZ-6606	Stage IV	Fusobacterium	2431.15	3.38581
TCGA-AZ-6606	Stage IV	Streptococcus	131.279	2.1182
TCGA-AZ-6606	Stage IV	Gemella	19.6997	1.29448
TCGA-AZ-6606	Stage IV	Parvimonas	221.5	2.34538
TCGA-AF-2691	Stage I	Bacteroides	2	0.301192
TCGA-F5-6812	Stage II	Bacteroides	238.692	2.37784
TCGA-F5-6812	Stage II	Streptococcus	7.2	0.857378
TCGA-AM-5820	Stage IV	Campylobacter	56	1.74819
TCGA-AM-5820	Stage IV	Bacteroides	13768.8	4.1389
TCGA-AM-5820	Stage IV	Fusobacterium	11389.2	4.05649
TCGA-AM-5820	Stage IV	Streptococcus	19.9332	1.29959
TCGA-AM-5820	Stage IV	Gemella	17.1667	1.2347
TCGA-AM-5820	Stage IV	Parvimonas	25.5	1.40655
TCGA-G4-6307	Stage III	Bacteroides	1886.72	3.27571
TCGA-G4-6307	Stage III	Fusobacterium	2.03226	0.308138
TCGA-G4-6307	Stage III	Streptococcus	1.50318	0.177228
TCGA-G4-6307	Stage III	Gemella	0.0176991	-1.73411
TCGA-A6-A567	Stage IV	Bacteroides	226.948	2.35593
TCGA-DC-6682	Stage II	Campylobacter	9	0.954279
TCGA-DC-6682	Stage II	Bacteroides	3137.96	3.49665
TCGA-DC-6682	Stage II	Fusobacterium	57	1.75588
TCGA-DC-6682	Stage II	Streptococcus	57.2808	1.75802
TCGA-DC-6682	Stage II	Gemella	12	1.07921
TCGA-DC-6682	Stage II	Parvimonas	3	0.477229
TCGA-AZ-4323	Stage IV	Campylobacter	72.025	1.85749
TCGA-AZ-4323	Stage IV	Bacteroides	16094.2	4.20667
TCGA-AZ-4323	Stage IV	Fusobacterium	7113.59	3.85209
TCGA-AZ-4323	Stage IV	Streptococcus	24.7092	1.39287
TCGA-AZ-4323	Stage IV	Gemella	7.72063	0.887695
TCGA-AZ-4323	Stage IV	Parvimonas	821.012	2.91435
TCGA-AG-3584	Stage IV	Bacteroides	275.216	2.43968
TCGA-AG-3584	Stage IV	Fusobacterium	6	0.778205
TCGA-AG-3584	Stage IV	Streptococcus	8	0.90313
TCGA-AA-3821	Stage I	Campylobacter	14.2696	1.15443
TCGA-AA-3821	Stage I	Bacteroides	2128.29	3.32803
TCGA-AA-3821	Stage I	Fusobacterium	1.60325	0.205202
TCGA-AA-3821	Stage I	Streptococcus	0.010101	-1.96468
TCGA-DM-A28G	Stage II	Campylobacter	3	0.477229
TCGA-DM-A28G	Stage II	Bacteroides	18	1.25529
TCGA-DM-A28G	Stage II	Fusobacterium	20	1.30105
TCGA-G4-6322	Stage III	Campylobacter	228	2.35794
TCGA-G4-6322	Stage III	Bacteroides	610.66	2.7858
TCGA-G4-6322	Stage III	Fusobacterium	13048.7	4.11557
TCGA-G4-6322	Stage III	Streptococcus	294.725	2.46942
TCGA-G4-6322	Stage III	Gemella	0.666667	-0.175605
TCGA-G4-6322	Stage III	Parvimonas	108.667	2.0361
TCGA-CK-4948	Stage III	Bacteroides	12.2633	1.08864
TCGA-CK-4948	Stage III	Streptococcus	1.8	0.255453
TCGA-AA-3947	Stage II	Campylobacter	10	1.00003
TCGA-AA-3947	Stage II	Bacteroides	2857.31	3.45596
TCGA-AA-3947	Stage II	Fusobacterium	310	2.49136
TCGA-AA-3947	Stage II	Streptococcus	1.4669	0.16662
TCGA-AA-3947	Stage II	Gemella	0.5	-0.300382
TCGA-AA-3947	Stage II	Parvimonas	15.5	1.19035
TCGA-AG-A01N	Stage IV	Bacteroides	699.285	2.84465
TCGA-G4-6588	Stage II	Campylobacter	1464.03	3.16555
TCGA-G4-6588	Stage II	Bacteroides	30356.2	4.48225
TCGA-G4-6588	Stage II	Fusobacterium	4996.2	3.69864
TCGA-G4-6588	Stage II	Streptococcus	16.1686	1.20869
TCGA-G4-6588	Stage II	Gemella	0.333333	-0.47615
TCGA-G4-6588	Stage II	Parvimonas	1	0.000323979
TCGA-CM-4747	Stage IV	Campylobacter	14	1.14615
TCGA-CM-4747	Stage IV	Bacteroides	1899.15	3.27856
TCGA-CM-4747	Stage IV	Fusobacterium	176	2.24551
TCGA-CM-4747	Stage IV	Streptococcus	41.9474	1.62271
TCGA-CM-4747	Stage IV	Gemella	0.0175439	-1.73778
TCGA-AA-3956	Stage II	Bacteroides	5575.59	3.74629
TCGA-AA-3956	Stage II	Fusobacterium	0.0176991	-1.73411
TCGA-AA-3956	Stage II	Streptococcus	6.60153	0.819694
TCGA-AA-3956	Stage II	Gemella	0.188486	-0.723004
TCGA-AA-3875	Stage I	Campylobacter	0.571429	-0.242471
TCGA-AA-3875	Stage I	Bacteroides	44.6581	1.64991
TCGA-AA-3875	Stage I	Fusobacterium	0.285714	-0.542935
TCGA-F4-6461	Stage III	Bacteroides	163.073	2.21238
TCGA-F4-6461	Stage III	Fusobacterium	0.00806452	-2.05499
TCGA-F4-6461	Stage III	Streptococcus	4.04248	0.606728
TCGA-F4-6461	Stage III	Gemella	1.02676	0.0117828
TCGA-F4-6461	Stage III	Parvimonas	2	0.301192
TCGA-A6-3808	Stage II	Bacteroides	1029.84	3.01277
TCGA-A6-3808	Stage II	Fusobacterium	0.0714286	-1.14161
TCGA-A6-3808	Stage II	Streptococcus	20	1.30105
TCGA-AD-6548	Stage I	Campylobacter	0.649351	-0.187022
TCGA-AD-6548	Stage I	Bacteroides	2300.28	3.36178
TCGA-AD-6548	Stage I	Fusobacterium	321.936	2.50777
TCGA-AD-6548	Stage I	Streptococcus	148.944	2.17303
TCGA-EI-6883	Stage II	Campylobacter	2	0.301192
TCGA-EI-6883	Stage II	Bacteroides	36.864	1.56661
TCGA-EI-6883	Stage II	Fusobacterium	4	0.602141
TCGA-EI-6883	Stage II	Streptococcus	12	1.07921
TCGA-EI-6883	Stage II	Gemella	1	0.000323979
TCGA-A6-6137	Stage III	Campylobacter	1	0.000323979
TCGA-A6-6137	Stage III	Bacteroides	83320	4.92075
TCGA-A6-6137	Stage III	Fusobacterium	356.173	2.55166
TCGA-A6-6137	Stage III	Streptococcus	27.4479	1.43852
TCGA-EI-6507	Stage II	Campylobacter	30095.6	4.4785
TCGA-EI-6507	Stage II	Bacteroides	415174	5.61823
TCGA-EI-6507	Stage II	Fusobacterium	8731.22	3.94107
TCGA-EI-6507	Stage II	Streptococcus	1114.35	3.04702
TCGA-EI-6507	Stage II	Gemella	150.459	2.17742
TCGA-EI-6507	Stage II	Parvimonas	236.452	2.37375
TCGA-AG-3892	Stage I	Campylobacter	0.253521	-0.594709
TCGA-AG-3892	Stage I	Bacteroides	1716.3	3.23459
TCGA-AG-3892	Stage I	Streptococcus	23.7619	1.37589
TCGA-AG-3892	Stage I	Gemella	0.0493827	-1.29991
TCGA-EI-6881	Stage III	Campylobacter	0.0851064	-1.06625
TCGA-EI-6881	Stage III	Bacteroides	5455.76	3.73686
TCGA-EI-6881	Stage III	Fusobacterium	175.5	2.24428
TCGA-EI-6881	Stage III	Streptococcus	12.9465	1.11218
TCGA-EI-6881	Stage III	Gemella	0.146341	-0.832424
TCGA-EI-6881	Stage III	Parvimonas	16	1.20414
TCGA-AA-3941	Stage IV	Bacteroides	1006.04	3.00261
TCGA-AA-3941	Stage IV	Fusobacterium	5	0.699035
TCGA-AA-3941	Stage IV	Streptococcus	0.01	-1.96874
TCGA-AG-3901	Stage III	Bacteroides	28.5	1.45486
TCGA-AG-3901	Stage III	Fusobacterium	1	0.000323979
TCGA-AG-3901	Stage III	Parvimonas	3	0.477229
TCGA-CM-6676	Stage I	Bacteroides	339.831	2.53126
TCGA-CM-6676	Stage I	Streptococcus	6.18182	0.791169
TCGA-CM-6676	Stage I	Gemella	10	1.00003
TCGA-AA-3534	Stage II	Bacteroides	703.013	2.84696
TCGA-AA-3534	Stage II	Fusobacterium	594	2.77379
TCGA-AA-3534	Stage II	Streptococcus	90.5661	1.95697
TCGA-AA-3534	Stage II	Gemella	13	1.11397
TCGA-AA-A02F	Stage IV	Campylobacter	7	0.845144
TCGA-AA-A02F	Stage IV	Bacteroides	51.3833	1.71083
TCGA-AA-A02F	Stage IV	Fusobacterium	1	0.000323979
TCGA-AA-A02F	Stage IV	Streptococcus	0.375	-0.425105
TCGA-AA-A02F	Stage IV	Parvimonas	2	0.301192
TCGA-AA-3814	Stage II	Campylobacter	3	0.477229
TCGA-AA-3814	Stage II	Bacteroides	134.583	2.12899
TCGA-AA-3814	Stage II	Fusobacterium	15	1.17611
TCGA-AA-3814	Stage II	Streptococcus	6	0.778205
TCGA-A6-2683	Stage IV	Bacteroides	6311.23	3.80011
TCGA-A6-2683	Stage IV	Fusobacterium	0.47619	-0.321539
TCGA-A6-2683	Stage IV	Streptococcus	3.31571	0.520674
TCGA-A6-2683	Stage IV	Gemella	1	0.000323979
TCGA-A6-2683	Stage IV	Parvimonas	2	0.301192
TCGA-AG-A02N	Stage II	Bacteroides	3.8566	0.586289
TCGA-AG-A02N	Stage II	Fusobacterium	2	0.301192
TCGA-AG-A02N	Stage II	Streptococcus	2	0.301192
TCGA-NH-A6GA	Stage III	Bacteroides	901.495	2.95496
TCGA-G4-6293	Stage III	Campylobacter	40	1.60207
TCGA-G4-6293	Stage III	Bacteroides	2610.3	3.41669
TCGA-G4-6293	Stage III	Fusobacterium	81.5	1.91116
TCGA-G4-6293	Stage III	Streptococcus	0.45478	-0.341486
TCGA-D5-7000	Stage I	Campylobacter	46	1.66276
TCGA-D5-7000	Stage I	Bacteroides	13222.5	4.12131
TCGA-D5-7000	Stage I	Fusobacterium	1930.78	3.28573
TCGA-D5-7000	Stage I	Streptococcus	79.3305	1.89944
TCGA-D5-7000	Stage I	Gemella	3.01852	0.479901
TCGA-D5-6530	Stage I	Bacteroides	6424.34	3.80783
TCGA-D5-6530	Stage I	Fusobacterium	15.525	1.19105
TCGA-D5-6530	Stage I	Streptococcus	5.44238	0.735848
TCGA-D5-6530	Stage I	Parvimonas	0.4	-0.397131
TCGA-CA-6718	Stage II	Campylobacter	0.150943	-0.819044
TCGA-CA-6718	Stage II	Bacteroides	3826.71	3.58283
TCGA-CA-6718	Stage II	Fusobacterium	13.0377	1.11523
TCGA-CA-6718	Stage II	Streptococcus	15.3594	1.1864
TCGA-CA-6718	Stage II	Parvimonas	3	0.477229
TCGA-AG-3591	Stage II	Bacteroides	6683.58	3.82501
TCGA-AG-3591	Stage II	Streptococcus	67.238	1.82762
TCGA-AG-3591	Stage II	Gemella	2	0.301192
TCGA-AG-4015	Stage II	Bacteroides	16	1.20414
TCGA-AG-4015	Stage II	Streptococcus	7	0.845144
TCGA-A6-6138	Stage I	Campylobacter	5	0.699035
TCGA-A6-6138	Stage I	Bacteroides	3082.51	3.4889
TCGA-A6-6138	Stage I	Fusobacterium	2.14286	0.331144
TCGA-A6-6138	Stage I	Streptococcus	1	0.000323979
TCGA-CA-5796	Stage II	Bacteroides	695.905	2.84255
TCGA-CA-5796	Stage II	Fusobacterium	1.05405	0.0231703
TCGA-CA-5796	Stage II	Streptococcus	1	0.000323979
TCGA-D5-5541	Stage III	Bacteroides	113.202	2.05386
TCGA-D5-5541	Stage III	Streptococcus	6.03448	0.780694
TCGA-D5-5541	Stage III	Gemella	1	0.000323979
TCGA-AY-A8YK	Stage IV	Bacteroides	703.351	2.84717
TCGA-AA-3973	Stage IV	Bacteroides	18.2524	1.26134
TCGA-AA-3973	Stage IV	Fusobacterium	9	0.954279
TCGA-AA-3973	Stage IV	Streptococcus	19	1.27877
TCGA-AA-3973	Stage IV	Gemella	4	0.602141
TCGA-G4-6321	Stage III	Campylobacter	73.3631	1.86548
TCGA-G4-6321	Stage III	Bacteroides	5951.7	3.77464
TCGA-G4-6321	Stage III	Fusobacterium	12.8722	1.10968
TCGA-G4-6321	Stage III	Streptococcus	0.626743	-0.202394
TCGA-G4-6321	Stage III	Gemella	1	0.000323979
TCGA-G4-6311	Stage III	Campylobacter	5	0.699035
TCGA-G4-6311	Stage III	Bacteroides	280.812	2.44842
TCGA-G4-6311	Stage III	Fusobacterium	12	1.07921
TCGA-G4-6311	Stage III	Streptococcus	22	1.34244
TCGA-CM-4746	Stage I	Campylobacter	10	1.00003
TCGA-CM-4746	Stage I	Bacteroides	7392.7	3.8688
TCGA-CM-4746	Stage I	Fusobacterium	4227.62	3.6261
TCGA-CM-4746	Stage I	Streptococcus	1223.17	3.08749
TCGA-CM-4746	Stage I	Gemella	811.304	2.90918
TCGA-CM-4746	Stage I	Parvimonas	122.447	2.08795
TCGA-AF-2693	Stage I	Campylobacter	6	0.778205
TCGA-AF-2693	Stage I	Bacteroides	14148.9	4.15072
TCGA-AF-2693	Stage I	Fusobacterium	143	2.15534
TCGA-AF-2693	Stage I	Streptococcus	18.1112	1.25797
TCGA-AF-2693	Stage I	Gemella	29	1.46241
TCGA-AF-2693	Stage I	Parvimonas	13	1.11397
TCGA-AA-3688	Stage IV	Bacteroides	74.046	1.86951
TCGA-AA-3688	Stage IV	Fusobacterium	3	0.477229
TCGA-AA-3688	Stage IV	Streptococcus	7	0.845144
TCGA-AA-3688	Stage IV	Gemella	2.25	0.352327
TCGA-AA-3549	Stage I	Campylobacter	65	1.81292
TCGA-AA-3549	Stage I	Bacteroides	10073	4.00316
TCGA-AA-3549	Stage I	Fusobacterium	3.33333	0.522976
TCGA-AA-3549	Stage I	Streptococcus	36	1.55631
TCGA-A6-6649	Stage III	Bacteroides	2012.97	3.30384
TCGA-A6-6649	Stage III	Fusobacterium	1	0.000323979
TCGA-G4-6586	Stage II	Campylobacter	12114.8	4.08332
TCGA-G4-6586	Stage II	Bacteroides	242439	5.3846
TCGA-G4-6586	Stage II	Fusobacterium	41449.5	4.61752
TCGA-G4-6586	Stage II	Streptococcus	22.2129	1.34662
TCGA-G4-6586	Stage II	Gemella	50.4205	1.70261
TCGA-G4-6586	Stage II	Parvimonas	475.862	2.67748
TCGA-DM-A1D4	Stage II	Bacteroides	16.4825	1.21704
TCGA-DM-A1D4	Stage II	Streptococcus	10.2709	1.01164
TCGA-AA-3532	Stage II	Bacteroides	119.778	2.07838
TCGA-AA-3532	Stage II	Streptococcus	2	0.301192
TCGA-G4-6627	Stage II	Campylobacter	12.6056	1.10059
TCGA-G4-6627	Stage II	Bacteroides	1236.32	3.09213
TCGA-G4-6627	Stage II	Fusobacterium	6.16667	0.790103
TCGA-G4-6627	Stage II	Streptococcus	0.857143	-0.0665688
TCGA-A6-5664	Stage III	Campylobacter	29	1.46241
TCGA-A6-5664	Stage III	Bacteroides	1946.3	3.28921
TCGA-A6-5664	Stage III	Fusobacterium	924	2.96567
TCGA-A6-5664	Stage III	Streptococcus	312.355	2.49465
TCGA-A6-5664	Stage III	Gemella	52.6667	1.72154
TCGA-A6-5664	Stage III	Parvimonas	109.455	2.03924
TCGA-AA-3844	Stage III	Campylobacter	5	0.699035
TCGA-AA-3844	Stage III	Bacteroides	459.368	2.66216
TCGA-AA-3844	Stage III	Streptococcus	1.2	0.0794512
TCGA-AA-3844	Stage III	Gemella	6	0.778205
TCGA-AA-3844	Stage III	Parvimonas	2	0.301192
TCGA-AA-3833	Stage II	Campylobacter	2	0.301192
TCGA-AA-3833	Stage II	Bacteroides	186.483	2.27064
TCGA-AA-3833	Stage II	Fusobacterium	14	1.14615
TCGA-AA-3833	Stage II	Streptococcus	0.285714	-0.542935
TCGA-AA-3833	Stage II	Parvimonas	2	0.301192
TCGA-NH-A5IV	Stage II	Bacteroides	12	1.07921
TCGA-AA-3851	Stage II	Campylobacter	3.25	0.511983
TCGA-AA-3851	Stage II	Bacteroides	561.345	2.74923
TCGA-AA-3851	Stage II	Fusobacterium	5.125	0.709757
TCGA-AA-3851	Stage II	Streptococcus	19.6486	1.29335
TCGA-AA-3864	Stage II	Campylobacter	11	1.04142
TCGA-AA-3864	Stage II	Bacteroides	885.633	2.94725
TCGA-AA-3864	Stage II	Fusobacterium	227	2.35603
TCGA-AA-3864	Stage II	Streptococcus	1	0.000323979
TCGA-AA-3864	Stage II	Gemella	11	1.04142
TCGA-AA-3864	Stage II	Parvimonas	4	0.602141
TCGA-D5-6920	Stage II	Campylobacter	37.317	1.57191
TCGA-D5-6920	Stage II	Bacteroides	14648.5	4.16579
TCGA-D5-6920	Stage II	Fusobacterium	661.528	2.82055
TCGA-D5-6920	Stage II	Streptococcus	1951.59	3.29039
TCGA-D5-6920	Stage II	Gemella	34.0631	1.53229
TCGA-D5-6920	Stage II	Parvimonas	25	1.39795
TCGA-AU-3779	Stage II	Bacteroides	223.102	2.3485
TCGA-AU-3779	Stage II	Fusobacterium	6	0.778205
TCGA-AU-3779	Stage II	Streptococcus	2	0.301192
TCGA-AU-3779	Stage II	Gemella	9	0.954279
TCGA-D5-6922	Stage III	Bacteroides	4245.23	3.6279
TCGA-D5-6922	Stage III	Fusobacterium	16.5833	1.21969
TCGA-D5-6922	Stage III	Streptococcus	49.5697	1.69522
TCGA-DC-4749	Stage I	Campylobacter	0.272727	-0.563085
TCGA-DC-4749	Stage I	Bacteroides	5997.82	3.77799
TCGA-DC-4749	Stage I	Fusobacterium	940.272	2.97325
TCGA-DC-4749	Stage I	Streptococcus	382.865	2.58305
TCGA-DC-4749	Stage I	Gemella	0.0186916	-1.71135
TCGA-DC-4749	Stage I	Parvimonas	14.5	1.16139
TCGA-AG-4005	Stage IV	Campylobacter	9.42857	0.97448
TCGA-AG-4005	Stage IV	Bacteroides	106.728	2.02828
TCGA-AG-4005	Stage IV	Fusobacterium	41	1.61279
TCGA-AG-4005	Stage IV	Gemella	4.06667	0.609318
TCGA-AG-4005	Stage IV	Parvimonas	4.53333	0.656489
TCGA-AD-6888	Stage III	Bacteroides	5	0.699035
TCGA-AD-6888	Stage III	Fusobacterium	2	0.301192
TCGA-AD-6888	Stage III	Streptococcus	2	0.301192
TCGA-G4-6626	Stage II	Campylobacter	505.233	2.70349
TCGA-G4-6626	Stage II	Bacteroides	48094.9	4.6821
TCGA-G4-6626	Stage II	Fusobacterium	3687.82	3.56677
TCGA-G4-6626	Stage II	Streptococcus	749.695	2.87488
TCGA-G4-6626	Stage II	Gemella	29.1733	1.465
TCGA-G4-6626	Stage II	Parvimonas	424.583	2.62796
TCGA-CM-6167	Stage III	Campylobacter	4	0.602141
TCGA-CM-6167	Stage III	Bacteroides	19773.2	4.29608
TCGA-CM-6167	Stage III	Fusobacterium	77	1.88649
TCGA-CM-6167	Stage III	Streptococcus	4.31095	0.634648
TCGA-CM-6167	Stage III	Gemella	0.0151515	-1.79866
TCGA-CM-6167	Stage III	Parvimonas	3	0.477229
TCGA-F5-6864	Stage III	Bacteroides	78.35	1.89404
TCGA-F5-6864	Stage III	Fusobacterium	36	1.55631
TCGA-F5-6864	Stage III	Streptococcus	4.2	0.623326
TCGA-F5-6864	Stage III	Gemella	3.1	0.491466
TCGA-F5-6864	Stage III	Parvimonas	3	0.477229
TCGA-AD-6895	Stage III	Campylobacter	85	1.92942
TCGA-AD-6895	Stage III	Bacteroides	704.301	2.84776
TCGA-AD-6895	Stage III	Fusobacterium	15	1.17611
TCGA-AD-6895	Stage III	Streptococcus	3.79412	0.579196
TCGA-AD-6895	Stage III	Gemella	0.5	-0.300382
TCGA-AD-6895	Stage III	Parvimonas	7	0.845144
TCGA-QL-A97D	Stage I	Bacteroides	56.35	1.7509
TCGA-QL-A97D	Stage I	Fusobacterium	15	1.17611
TCGA-CK-5912	Stage I	Campylobacter	2.25497	0.353284
TCGA-CK-5912	Stage I	Bacteroides	11127.4	4.04639
TCGA-CK-5912	Stage I	Fusobacterium	3.16246	0.500127
TCGA-CK-5912	Stage I	Streptococcus	33.6205	1.52661
TCGA-AA-3971	Stage III	Bacteroides	1008.48	3.00367
TCGA-AA-3971	Stage III	Streptococcus	2	0.301192
TCGA-F4-6856	Stage I	Campylobacter	126.095	2.1007
TCGA-F4-6856	Stage I	Bacteroides	2302.58	3.36221
TCGA-F4-6856	Stage I	Fusobacterium	1424.28	3.1536
TCGA-F4-6856	Stage I	Streptococcus	8.06901	0.90686
TCGA-F4-6856	Stage I	Parvimonas	5	0.699035
TCGA-D5-6931	Stage III	Campylobacter	3	0.477229
TCGA-D5-6931	Stage III	Bacteroides	705.593	2.84855
TCGA-F4-6807	Stage III	Bacteroides	1065.39	3.02751
TCGA-F4-6807	Stage III	Streptococcus	10.2458	1.01058
TCGA-F4-6807	Stage III	Parvimonas	1	0.000323979
TCGA-AA-3861	Stage II	Bacteroides	264.102	2.42177
TCGA-AA-3861	Stage II	Fusobacterium	1	0.000323979
TCGA-AA-3861	Stage II	Streptococcus	6.16667	0.790103
TCGA-AA-3837	Stage II	Campylobacter	2.82673	0.451399
TCGA-AA-3837	Stage II	Bacteroides	12596.5	4.10025
TCGA-AA-3837	Stage II	Fusobacterium	3.05822	0.485575
TCGA-AA-3837	Stage II	Streptococcus	12.2097	1.08673
TCGA-AA-3837	Stage II	Gemella	0.355117	-0.448717
TCGA-AA-3502	Stage I	Campylobacter	14	1.14615
TCGA-AA-3502	Stage I	Bacteroides	13909.2	4.1433
TCGA-AA-3502	Stage I	Fusobacterium	128	2.10721
TCGA-AA-3502	Stage I	Streptococcus	36.1737	1.5584
TCGA-AA-3502	Stage I	Gemella	7.55808	0.878455
TCGA-AA-3502	Stage I	Parvimonas	3	0.477229
TCGA-DM-A28A	Stage III	Fusobacterium	2	0.301192
TCGA-DM-A28A	Stage III	Streptococcus	1	0.000323979
TCGA-CM-4750	Stage III	Bacteroides	9542.04	3.97964
TCGA-CM-4750	Stage III	Fusobacterium	12009.1	4.07951
TCGA-CM-4750	Stage III	Streptococcus	2533.39	3.4037
TCGA-CM-4750	Stage III	Gemella	8.12106	0.909653
TCGA-CM-4750	Stage III	Parvimonas	2684.31	3.42883
TCGA-CM-6679	Stage II	Bacteroides	67.7423	1.83086
TCGA-CM-6679	Stage II	Fusobacterium	3	0.477229
TCGA-CM-6679	Stage II	Streptococcus	7	0.845144
TCGA-CM-6679	Stage II	Gemella	0.333333	-0.47615
TCGA-AA-3949	Stage III	Campylobacter	10.9048	1.03765
TCGA-AA-3949	Stage III	Bacteroides	7962.99	3.90108
TCGA-AA-3949	Stage III	Fusobacterium	160.544	2.2056
TCGA-AA-3949	Stage III	Streptococcus	54.9441	1.73993
TCGA-AA-3949	Stage III	Parvimonas	1.06667	0.0283325
TCGA-AA-3684	Stage IV	Bacteroides	767.822	2.88526
TCGA-AA-3684	Stage IV	Fusobacterium	19	1.27877
TCGA-AA-3684	Stage IV	Streptococcus	0.837607	-0.076573
TCGA-AA-3684	Stage IV	Parvimonas	0.222222	-0.651757
TCGA-AG-3731	Stage IV	Campylobacter	236	2.37291
TCGA-AG-3731	Stage IV	Bacteroides	3738.16	3.57266
TCGA-AG-3731	Stage IV	Fusobacterium	269.025	2.42979
TCGA-AG-3731	Stage IV	Streptococcus	18.2478	1.26123
TCGA-AG-3731	Stage IV	Gemella	65.7868	1.81814
TCGA-AG-3731	Stage IV	Parvimonas	39.5	1.59661
TCGA-CM-6674	Stage II	Campylobacter	0.126761	-0.894467
TCGA-CM-6674	Stage II	Bacteroides	10642.9	4.02706
TCGA-CM-6674	Stage II	Fusobacterium	196.236	2.29278
TCGA-CM-6674	Stage II	Streptococcus	21.1034	1.32437
TCGA-CM-6674	Stage II	Gemella	16.2857	1.21183
TCGA-CM-6674	Stage II	Parvimonas	29	1.46241
TCGA-CM-5860	Stage II	Campylobacter	86	1.9345
TCGA-CM-5860	Stage II	Bacteroides	12843.2	4.10867
TCGA-CM-5860	Stage II	Fusobacterium	33	1.51852
TCGA-CM-5860	Stage II	Streptococcus	9.56753	0.980834
TCGA-CM-5860	Stage II	Gemella	4	0.602141
TCGA-CM-5860	Stage II	Parvimonas	1	0.000323979
TCGA-EI-6509	Stage III	Bacteroides	457.536	2.66043
TCGA-EI-6509	Stage III	Fusobacterium	20	1.30105
TCGA-EI-6509	Stage III	Streptococcus	2.02	0.305512
TCGA-A6-6652	Stage IV	Bacteroides	1737.79	3.24
TCGA-A6-6652	Stage IV	Fusobacterium	0.065809	-1.17682
TCGA-A6-6652	Stage IV	Streptococcus	8.58052	0.933551
TCGA-A6-6652	Stage IV	Gemella	0.0243902	-1.59969
TCGA-AG-4001	Stage II	Bacteroides	40.0844	1.60298
TCGA-AG-4001	Stage II	Fusobacterium	8	0.90313
TCGA-AG-4001	Stage II	Streptococcus	24	1.38022
TCGA-AA-3819	Stage II	Bacteroides	61.6788	1.79014
TCGA-AA-3660	Stage II	Campylobacter	7.09091	0.850748
TCGA-AA-3660	Stage II	Bacteroides	793.19	2.89938
TCGA-AA-3660	Stage II	Fusobacterium	82.5101	1.91651
TCGA-AA-3660	Stage II	Streptococcus	3.93485	0.59501
TCGA-AA-3660	Stage II	Gemella	25	1.39795
TCGA-AA-3660	Stage II	Parvimonas	4	0.602141
TCGA-DC-4745	Stage III	Bacteroides	1562.66	3.19386
TCGA-DC-4745	Stage III	Fusobacterium	2	0.301192
TCGA-DC-4745	Stage III	Streptococcus	5.25	0.720221
TCGA-AG-A011	Stage II	Campylobacter	1	0.000323979
TCGA-AG-A011	Stage II	Bacteroides	81.4894	1.9111
TCGA-AG-A011	Stage II	Fusobacterium	122.714	2.0889
TCGA-AG-A011	Stage II	Streptococcus	4.54762	0.657855
TCGA-AG-A011	Stage II	Gemella	2	0.301192
TCGA-AG-A011	Stage II	Parvimonas	1.21429	0.0845877
TCGA-AA-3855	Stage I	Bacteroides	891.547	2.95014
TCGA-AG-3598	Stage II	Bacteroides	832.485	2.92038
TCGA-AG-3598	Stage II	Fusobacterium	4	0.602141
TCGA-AG-3598	Stage II	Streptococcus	28.0928	1.44861
TCGA-AA-3664	Stage II	Bacteroides	490.423	2.69057
TCGA-AA-3664	Stage II	Fusobacterium	1	0.000323979
TCGA-AA-3664	Stage II	Streptococcus	149.732	2.17532
TCGA-AA-3664	Stage II	Gemella	3.00943	0.478592
TCGA-AA-3663	Stage II	Campylobacter	49	1.6902
TCGA-AA-3663	Stage II	Bacteroides	3445.98	3.53731
TCGA-AA-3663	Stage II	Fusobacterium	54.0093	1.73247
TCGA-AA-3663	Stage II	Streptococcus	15.2907	1.18445
TCGA-AA-3663	Stage II	Gemella	0.00925926	-1.99976
TCGA-AA-3663	Stage II	Parvimonas	2	0.301192
TCGA-AG-3594	Stage II	Campylobacter	3	0.477229
TCGA-AG-3594	Stage II	Bacteroides	115.633	2.06309
TCGA-AG-3594	Stage II	Fusobacterium	2	0.301192
TCGA-AG-A01Y	Stage II	Bacteroides	33.75	1.52828
TCGA-D5-6924	Stage II	Bacteroides	280.983	2.44868
TCGA-D5-6924	Stage II	Fusobacterium	17	1.23047
TCGA-D5-6924	Stage II	Streptococcus	16	1.20414
TCGA-D5-6924	Stage II	Gemella	5	0.699035
TCGA-D5-6924	Stage II	Parvimonas	12	1.07921
TCGA-G4-6304	Stage II	Bacteroides	636311	5.80367
TCGA-G4-6304	Stage II	Fusobacterium	6444.39	3.80918
TCGA-G4-6304	Stage II	Streptococcus	241.415	2.38277
TCGA-CK-4947	Stage III	Bacteroides	2830.72	3.4519
TCGA-CK-4947	Stage III	Streptococcus	0.666667	-0.175605
TCGA-AG-3726	Stage I	Campylobacter	3.41667	0.533697
TCGA-AG-3726	Stage I	Bacteroides	604.81	2.78162
TCGA-AG-3726	Stage I	Fusobacterium	0.546703	-0.261656
TCGA-AG-3726	Stage I	Streptococcus	29.9583	1.47653
TCGA-A6-5665	Stage II	Campylobacter	971.194	2.98731
TCGA-A6-5665	Stage II	Bacteroides	177203	5.24847
TCGA-A6-5665	Stage II	Fusobacterium	1283.6	3.10843
TCGA-A6-5665	Stage II	Streptococcus	148.301	2.17115
TCGA-A6-5665	Stage II	Gemella	7.08054	0.850112
TCGA-A6-5665	Stage II	Parvimonas	61.05	1.78569
TCGA-AZ-6605	Stage III	Bacteroides	5326.7	3.72646
TCGA-AZ-6605	Stage III	Streptococcus	137.497	2.1383
TCGA-AG-A008	Stage I	Campylobacter	624	2.79519
TCGA-AG-A008	Stage I	Bacteroides	12751	4.10555
TCGA-AG-A008	Stage I	Fusobacterium	353.746	2.54869
TCGA-AG-A008	Stage I	Streptococcus	367.455	2.56521
TCGA-AG-A008	Stage I	Gemella	92	1.96379
TCGA-AG-A008	Stage I	Parvimonas	39	1.59107
TCGA-AA-3712	Stage III	Campylobacter	0.0967742	-1.0109
TCGA-AA-3712	Stage III	Bacteroides	1415.07	3.15078
TCGA-AA-3712	Stage III	Fusobacterium	52.0108	1.7161
TCGA-AA-3712	Stage III	Streptococcus	28.4068	1.45343
TCGA-AA-3712	Stage III	Gemella	2	0.301192
TCGA-AF-6655	Stage III	Campylobacter	0.0947368	-1.02007
TCGA-AF-6655	Stage III	Bacteroides	3.1156	0.493646
TCGA-AF-6655	Stage III	Fusobacterium	0.0461389	-1.32896
TCGA-AF-6655	Stage III	Streptococcus	17.9861	1.25496
TCGA-AF-6655	Stage III	Gemella	0.193962	-0.710615
TCGA-AD-A5EJ	Stage II	Campylobacter	2	0.301192
TCGA-AD-A5EJ	Stage II	Bacteroides	12.8915	1.11033
TCGA-AD-A5EJ	Stage II	Fusobacterium	40.6667	1.60925
TCGA-AD-A5EJ	Stage II	Streptococcus	2.0102	0.303401
TCGA-DM-A282	Stage II	Campylobacter	1	0.000323979
TCGA-AA-3531	Stage II	Bacteroides	837.398	2.92293
TCGA-AA-3531	Stage II	Streptococcus	4.96711	0.696169
TCGA-AA-3531	Stage II	Gemella	0.333333	-0.47615
TCGA-AA-3531	Stage II	Parvimonas	2	0.301192
TCGA-AG-3902	Stage II	Campylobacter	6	0.778205
TCGA-AG-3902	Stage II	Fusobacterium	62	1.7924
TCGA-AG-3902	Stage II	Streptococcus	175.506	2.24429
TCGA-AG-3902	Stage II	Gemella	2.04819	0.311529
TCGA-A6-5662	Stage IV	Campylobacter	9	0.954279
TCGA-A6-5662	Stage IV	Bacteroides	172.134	2.23587
TCGA-A6-5662	Stage IV	Fusobacterium	32	1.50516
TCGA-A6-5662	Stage IV	Streptococcus	19.6	1.29227
TCGA-A6-5662	Stage IV	Gemella	11	1.04142
TCGA-A6-5662	Stage IV	Parvimonas	1	0.000323979
TCGA-AH-6897	Stage I	Campylobacter	16.2222	1.21013
TCGA-AH-6897	Stage I	Bacteroides	1603.27	3.20501
TCGA-AH-6897	Stage I	Fusobacterium	4354.66	3.63895
TCGA-AH-6897	Stage I	Streptococcus	174.813	2.24258
TCGA-AH-6897	Stage I	Gemella	363.229	2.56018
TCGA-AH-6897	Stage I	Parvimonas	265.844	2.42463
TCGA-CA-6715	Stage III	Bacteroides	114.884	2.06026
TCGA-CA-6715	Stage III	Fusobacterium	8.33333	0.920858
TCGA-CA-6715	Stage III	Streptococcus	7.24561	0.86012
TCGA-CA-6715	Stage III	Gemella	222.018	2.34639
TCGA-CA-6715	Stage III	Parvimonas	0.333333	-0.47615
TCGA-AY-5543	Stage IV	Campylobacter	172.75	2.23742
TCGA-AY-5543	Stage IV	Bacteroides	114182	5.0576
TCGA-AY-5543	Stage IV	Fusobacterium	36.8735	1.56672
TCGA-AY-5543	Stage IV	Streptococcus	268.843	2.4295
TCGA-AY-5543	Stage IV	Gemella	13.1153	1.1178
TCGA-AY-5543	Stage IV	Parvimonas	20	1.30105
TCGA-AA-3495	Stage I	Campylobacter	2.15584	0.333768
TCGA-AA-3495	Stage I	Bacteroides	4574.77	3.66037
TCGA-AA-3495	Stage I	Fusobacterium	234	2.36922
TCGA-AA-3495	Stage I	Streptococcus	68.7342	1.83718
TCGA-AA-3495	Stage I	Gemella	6	0.778205
TCGA-F4-6806	Stage I	Campylobacter	0.571129	-0.242699
TCGA-F4-6806	Stage I	Bacteroides	5759.77	3.76041
TCGA-F4-6806	Stage I	Fusobacterium	338.042	2.52897
TCGA-F4-6806	Stage I	Streptococcus	3.69175	0.56732
TCGA-F4-6806	Stage I	Gemella	11.0588	1.04374
TCGA-F4-6806	Stage I	Parvimonas	6	0.778205
TCGA-AY-A71X	Stage I	Bacteroides	37.3188	1.57194
TCGA-AA-3856	Stage II	Bacteroides	93.2923	1.96985
TCGA-AF-5654	Stage I	Bacteroides	43.6154	1.63965
TCGA-AF-5654	Stage I	Fusobacterium	13	1.11397
TCGA-AF-5654	Stage I	Streptococcus	10.8433	1.03519
TCGA-CM-4743	Stage II	Bacteroides	40.6952	1.60955
TCGA-CM-4743	Stage II	Fusobacterium	7	0.845144
TCGA-CM-4743	Stage II	Streptococcus	2	0.301192
TCGA-CM-4743	Stage II	Gemella	6	0.778205
TCGA-CM-6163	Stage I	Bacteroides	210.362	2.32297
TCGA-CM-6163	Stage I	Fusobacterium	0.666667	-0.175605
TCGA-CM-6163	Stage I	Streptococcus	0.666667	-0.175605
TCGA-CM-6163	Stage I	Parvimonas	97	1.98678
TCGA-A6-5666	Stage II	Campylobacter	28	1.44717
TCGA-A6-5666	Stage II	Bacteroides	61.6905	1.79022
TCGA-A6-5666	Stage II	Fusobacterium	30	1.47713
TCGA-A6-5666	Stage II	Streptococcus	2.4375	0.387078
TCGA-A6-5666	Stage II	Gemella	7	0.845144
TCGA-A6-5666	Stage II	Parvimonas	28	1.44717
TCGA-AA-A03F	Stage III	Bacteroides	645.029	2.80958
TCGA-AA-A03F	Stage III	Fusobacterium	10	1.00003
TCGA-AA-A03F	Stage III	Streptococcus	2.98	0.474325
TCGA-AA-A03F	Stage III	Gemella	14	1.14615
TCGA-AA-A03F	Stage III	Parvimonas	2	0.301192
TCGA-DC-6157	Stage I	Bacteroides	38.3	1.58321
TCGA-DC-6157	Stage I	Fusobacterium	0.333333	-0.47615
TCGA-DC-6157	Stage I	Streptococcus	2	0.301192
TCGA-DC-6157	Stage I	Gemella	2	0.301192
TCGA-AA-A010	Stage II	Campylobacter	117	2.06819
TCGA-AA-A010	Stage II	Bacteroides	459.627	2.66241
TCGA-AA-A010	Stage II	Fusobacterium	37	1.56821
TCGA-AA-A010	Stage II	Streptococcus	37.4457	1.57341
TCGA-AA-A010	Stage II	Gemella	2.55556	0.407612
TCGA-AA-A010	Stage II	Parvimonas	20	1.30105
TCGA-AA-3538	Stage I	Bacteroides	258.977	2.41326
TCGA-AA-3538	Stage I	Fusobacterium	2	0.301192
TCGA-AA-3538	Stage I	Streptococcus	2	0.301192
TCGA-DM-A288	Stage III	Campylobacter	2	0.301192
TCGA-DM-A288	Stage III	Bacteroides	137.731	2.13903
TCGA-DM-A288	Stage III	Fusobacterium	31	1.49137
TCGA-DM-A288	Stage III	Streptococcus	0.117647	-0.926673
TCGA-DM-A288	Stage III	Parvimonas	1	0.000323979
TCGA-DM-A0XD	Stage II	Bacteroides	94.9468	1.97748
TCGA-DM-A0XD	Stage II	Fusobacterium	68	1.83251
TCGA-DM-A0XD	Stage II	Streptococcus	2.66667	0.42609
TCGA-DM-A0XD	Stage II	Gemella	0.666667	-0.175605
TCGA-AA-A02H	Stage IV	Bacteroides	65.1091	1.81365
TCGA-CI-6619	Stage IV	Campylobacter	98	1.99123
TCGA-CI-6619	Stage IV	Bacteroides	1569.64	3.1958
TCGA-CI-6619	Stage IV	Fusobacterium	265	2.42325
TCGA-CI-6619	Stage IV	Streptococcus	43.2625	1.63612
TCGA-CI-6619	Stage IV	Gemella	16	1.20414
TCGA-CI-6619	Stage IV	Parvimonas	30	1.47713
TCGA-AG-A02G	Stage IV	Campylobacter	6	0.778205
TCGA-AG-A02G	Stage IV	Bacteroides	158.233	2.1993
TCGA-AG-A02G	Stage IV	Fusobacterium	6	0.778205
TCGA-AG-A02G	Stage IV	Streptococcus	2	0.301192
TCGA-AG-A02G	Stage IV	Gemella	11	1.04142
TCGA-NH-A50U	Stage IV	Bacteroides	17.1163	1.23343
TCGA-NH-A50U	Stage IV	Fusobacterium	10	1.00003
TCGA-AA-3818	Stage II	Bacteroides	77.75	1.8907
TCGA-AH-6643	Stage III	Bacteroides	596.675	2.77574
TCGA-AH-6643	Stage III	Fusobacterium	597	2.77597
TCGA-AH-6643	Stage III	Streptococcus	16	1.20414
TCGA-A6-2679	Stage II	Bacteroides	2335.8	3.36844
TCGA-A6-2679	Stage II	Fusobacterium	2.05556	0.313087
TCGA-A6-2679	Stage II	Streptococcus	56	1.74819
TCGA-A6-2679	Stage II	Parvimonas	3	0.477229
TCGA-AG-A020	Stage III	Bacteroides	168.572	2.22679
TCGA-AG-A020	Stage III	Streptococcus	104	2.01704
TCGA-AG-A020	Stage III	Gemella	7	0.845144
TCGA-AG-3883	Stage I	Campylobacter	2	0.301192
TCGA-AG-3883	Stage I	Bacteroides	652.081	2.8143
TCGA-AG-3883	Stage I	Fusobacterium	3.15385	0.498943
TCGA-AG-3883	Stage I	Streptococcus	27	1.43138
TCGA-AG-3883	Stage I	Gemella	4	0.602141
TCGA-AG-4021	Stage IV	Campylobacter	80.3333	1.9049
TCGA-AG-4021	Stage IV	Bacteroides	552.791	2.74256
TCGA-AG-4021	Stage IV	Fusobacterium	16	1.20414
TCGA-AG-4021	Stage IV	Streptococcus	25.0237	1.39836
TCGA-NH-A8F8	Stage IV	Bacteroides	22.519	1.35256
TCGA-NH-A8F8	Stage IV	Fusobacterium	1	0.000323979
TCGA-NH-A8F8	Stage IV	Streptococcus	8.33333	0.920858
TCGA-NH-A8F8	Stage IV	Gemella	15.3333	1.18566
TCGA-AZ-6601	Stage II	Campylobacter	19	1.27877
TCGA-AZ-6601	Stage II	Bacteroides	803.72	2.90511
TCGA-AZ-6601	Stage II	Fusobacterium	5	0.699035
TCGA-AZ-6601	Stage II	Streptococcus	3	0.477229
TCGA-AA-3510	Stage II	Campylobacter	532	2.72591
TCGA-AA-3510	Stage II	Bacteroides	72682.8	4.86143
TCGA-AA-3510	Stage II	Fusobacterium	46931.1	4.67146
TCGA-AA-3510	Stage II	Streptococcus	108.334	2.03477
TCGA-AA-3510	Stage II	Gemella	111.769	2.04832
TCGA-AA-3510	Stage II	Parvimonas	228.988	2.35981
TCGA-CA-6716	Stage II	Bacteroides	86.6174	1.93761
TCGA-CA-6716	Stage II	Streptococcus	3	0.477229
TCGA-G4-6317	Stage III	Campylobacter	2	0.301192
TCGA-G4-6317	Stage III	Bacteroides	282.835	2.45153
TCGA-G4-6317	Stage III	Fusobacterium	7	0.845144
TCGA-G4-6317	Stage III	Streptococcus	0.263158	-0.578554
TCGA-AA-3975	Stage I	Bacteroides	976.444	2.98965
TCGA-AA-3975	Stage I	Fusobacterium	2.1	0.322374
TCGA-AA-3975	Stage I	Gemella	14	1.14615
TCGA-AA-3930	Stage IV	Campylobacter	43.2171	1.63566
TCGA-AA-3930	Stage IV	Bacteroides	17903.5	4.25294
TCGA-AA-3930	Stage IV	Fusobacterium	209.099	2.32035
TCGA-AA-3930	Stage IV	Streptococcus	47.5959	1.67758
TCGA-AA-3930	Stage IV	Gemella	0.142857	-0.842835
TCGA-D5-6898	Stage I	Bacteroides	182.935	2.2623
TCGA-D5-6898	Stage I	Streptococcus	10	1.00003
TCGA-D5-6898	Stage I	Gemella	2	0.301192
TCGA-AZ-6598	Stage II	Bacteroides	10	1.00003
TCGA-CM-6164	Stage II	Campylobacter	3	0.477229
TCGA-CM-6164	Stage II	Bacteroides	130.012	2.11398
TCGA-CM-6164	Stage II	Fusobacterium	68	1.83251
TCGA-CM-6164	Stage II	Streptococcus	24.1429	1.3828
TCGA-CM-6164	Stage II	Gemella	89.8571	1.95356
TCGA-CM-6164	Stage II	Parvimonas	9.28571	0.96785
TCGA-AG-3999	Stage III	Campylobacter	268.429	2.42883
TCGA-AG-3999	Stage III	Bacteroides	69568.8	4.84241
TCGA-AG-3999	Stage III	Fusobacterium	8027.89	3.9046
TCGA-AG-3999	Stage III	Streptococcus	211.896	2.32612
TCGA-AG-3999	Stage III	Gemella	3.3603	0.526475
TCGA-AG-3999	Stage III	Parvimonas	198.085	2.29685
TCGA-AA-A00U	Stage III	Campylobacter	4	0.602141
TCGA-AA-A00U	Stage III	Bacteroides	924.678	2.96599
TCGA-AA-A00U	Stage III	Fusobacterium	2	0.301192
TCGA-AA-A00Z	Stage II	Campylobacter	0.08	-1.09288
TCGA-AA-A00Z	Stage II	Bacteroides	1391.56	3.1435
TCGA-AA-A00Z	Stage II	Fusobacterium	12	1.07921
TCGA-AA-A00Z	Stage II	Streptococcus	7.58	0.879712
TCGA-AG-A023	Stage IV	Campylobacter	1	0.000323979
TCGA-AG-A023	Stage IV	Bacteroides	23.6824	1.37444
TCGA-AG-A023	Stage IV	Fusobacterium	2	0.301192
TCGA-AG-A023	Stage IV	Gemella	2	0.301192
TCGA-CK-6746	Stage II	Campylobacter	4	0.602141
TCGA-CK-6746	Stage II	Bacteroides	295.778	2.47097
TCGA-CK-6746	Stage II	Fusobacterium	9	0.954279
TCGA-CK-6746	Stage II	Streptococcus	6	0.778205
TCGA-CK-6747	Stage II	Campylobacter	3	0.477229
TCGA-CK-6747	Stage II	Bacteroides	349.672	2.54366
TCGA-CK-6747	Stage II	Fusobacterium	2	0.301192
TCGA-CK-6747	Stage II	Streptococcus	6.94444	0.841684
TCGA-AG-3885	Stage III	Campylobacter	14.75	1.16881
TCGA-AG-3885	Stage III	Bacteroides	752.154	2.87631
TCGA-AG-3885	Stage III	Fusobacterium	41.25	1.61543
TCGA-AG-3885	Stage III	Streptococcus	30.1086	1.4787
TCGA-AA-3524	Stage II	Campylobacter	350.36	2.54452
TCGA-AA-3524	Stage II	Bacteroides	19096.1	4.28094
TCGA-AA-3524	Stage II	Fusobacterium	7464.64	3.87301
TCGA-AA-3524	Stage II	Streptococcus	572.994	2.75815
TCGA-AA-3524	Stage II	Gemella	5.341	0.727683
TCGA-AA-3524	Stage II	Parvimonas	748.686	2.8743
TCGA-D5-6529	Stage II	Campylobacter	5	0.699035
TCGA-D5-6529	Stage II	Bacteroides	7967.12	3.9013
TCGA-D5-6529	Stage II	Fusobacterium	3.30769	0.519623
TCGA-D5-6529	Stage II	Streptococcus	48.7432	1.68792
TCGA-D5-6529	Stage II	Gemella	0.0116279	-1.90748
TCGA-D5-6529	Stage II	Parvimonas	0.153846	-0.810812
TCGA-AA-3681	Stage III	Bacteroides	70.6606	1.84918
TCGA-AA-3681	Stage III	Fusobacterium	11	1.04142
TCGA-AA-3681	Stage III	Streptococcus	35	1.54408
TCGA-AA-3681	Stage III	Gemella	6	0.778205
TCGA-AA-A004	Stage II	Campylobacter	65	1.81292
TCGA-AA-A004	Stage II	Bacteroides	63781.9	4.8047
TCGA-AA-A004	Stage II	Fusobacterium	1133.8	3.05454
TCGA-AA-A004	Stage II	Streptococcus	70.6611	1.84918
TCGA-AA-A004	Stage II	Gemella	99.7298	1.99883
TCGA-AA-A004	Stage II	Parvimonas	13.3607	1.12585
TCGA-AA-A022	Stage II	Bacteroides	300.649	2.47806
TCGA-AA-A022	Stage II	Fusobacterium	25	1.39795
TCGA-AA-A022	Stage II	Streptococcus	1.6	0.204322
TCGA-AA-A022	Stage II	Parvimonas	2	0.301192
TCGA-AA-3678	Stage III	Bacteroides	31.0155	1.49159
TCGA-AA-3678	Stage III	Fusobacterium	13	1.11397
TCGA-AA-3678	Stage III	Streptococcus	0.45098	-0.345124
TCGA-AA-3678	Stage III	Gemella	13	1.11397
TCGA-AG-3599	Stage I	Bacteroides	343.485	2.53591
TCGA-AG-3599	Stage I	Fusobacterium	174	2.24055
TCGA-AG-3599	Stage I	Streptococcus	32	1.50516
TCGA-AG-3599	Stage I	Gemella	26.25	1.41914
TCGA-AD-6899	Stage III	Campylobacter	2563.61	3.40885
TCGA-AD-6899	Stage III	Bacteroides	30630.8	4.48616
TCGA-AD-6899	Stage III	Fusobacterium	12883.2	4.11002
TCGA-AD-6899	Stage III	Streptococcus	44.7823	1.65111
TCGA-AD-6899	Stage III	Gemella	1.59219	0.202199
TCGA-AD-6899	Stage III	Parvimonas	4.25	0.628465
TCGA-QG-A5Z2	Stage I	Bacteroides	2358.98	3.37273
TCGA-QG-A5Z2	Stage I	Fusobacterium	14	1.14615
TCGA-QG-A5Z2	Stage I	Streptococcus	2	0.301192
TCGA-EI-6512	Stage III	Bacteroides	1599.67	3.20403
TCGA-EI-6512	Stage III	Fusobacterium	52	1.71601
TCGA-EI-6512	Stage III	Streptococcus	13.3681	1.12609
TCGA-EI-6512	Stage III	Gemella	4	0.602141
TCGA-EI-6512	Stage III	Parvimonas	4	0.602141
TCGA-AA-3560	Stage III	Bacteroides	443.41	2.64681
TCGA-AA-3560	Stage III	Streptococcus	10	1.00003
TCGA-AH-6903	Stage III	Campylobacter	0.0246914	-1.59452
TCGA-AH-6903	Stage III	Bacteroides	97.2086	1.98771
TCGA-AH-6903	Stage III	Fusobacterium	2578.94	3.41144
TCGA-AH-6903	Stage III	Streptococcus	28.0046	1.44724
TCGA-AH-6903	Stage III	Gemella	0.125	-0.900505
TCGA-AH-6903	Stage III	Parvimonas	145.125	2.16174
TCGA-NH-A6GB	Stage III	Bacteroides	604.242	2.78121
TCGA-AA-3713	Stage IV	Campylobacter	2	0.301192
TCGA-AA-3713	Stage IV	Bacteroides	913.526	2.96072
TCGA-AA-3713	Stage IV	Fusobacterium	18	1.25529
TCGA-AA-3713	Stage IV	Streptococcus	14.2727	1.15453
TCGA-AA-3713	Stage IV	Gemella	12	1.07921
TCGA-AA-3713	Stage IV	Parvimonas	2	0.301192
TCGA-G4-6625	Stage II	Bacteroides	3	0.477229
TCGA-G4-6625	Stage II	Streptococcus	13	1.11397
TCGA-AG-3878	Stage I	Campylobacter	44	1.64346
TCGA-AG-3878	Stage I	Bacteroides	152.479	2.18321
TCGA-AG-3878	Stage I	Streptococcus	35	1.54408
TCGA-AA-A01X	Stage III	Bacteroides	10	1.00003
TCGA-AA-3672	Stage III	Campylobacter	81.0938	1.90899
TCGA-AA-3672	Stage III	Bacteroides	17746.8	4.24912
TCGA-AA-3672	Stage III	Fusobacterium	0.199681	-0.698043
TCGA-AA-3672	Stage III	Streptococcus	73.8483	1.86835
TCGA-AA-3672	Stage III	Gemella	1.92544	0.284698
TCGA-AA-3672	Stage III	Parvimonas	254.466	2.40563
TCGA-AZ-4308	Stage III	Campylobacter	316.838	2.50084
TCGA-AZ-4308	Stage III	Bacteroides	7499.83	3.87505
TCGA-AZ-4308	Stage III	Fusobacterium	1269.46	3.10362
TCGA-AZ-4308	Stage III	Streptococcus	495.429	2.69498
TCGA-AZ-4308	Stage III	Gemella	2.70812	0.432788
TCGA-AZ-4308	Stage III	Parvimonas	12.0667	1.08161
TCGA-AG-3891	Stage I	Campylobacter	0.666667	-0.175605
TCGA-AG-3891	Stage I	Bacteroides	593.934	2.77374
TCGA-AG-3891	Stage I	Streptococcus	13	1.11397
TCGA-EI-6513	Stage III	Campylobacter	40	1.60207
TCGA-EI-6513	Stage III	Bacteroides	1188.32	3.07493
TCGA-EI-6513	Stage III	Fusobacterium	2489.04	3.39603
TCGA-EI-6513	Stage III	Streptococcus	682.293	2.83397
TCGA-EI-6513	Stage III	Gemella	23.402	1.36927
TCGA-EI-6513	Stage III	Parvimonas	23.25	1.36644
TCGA-AA-3860	Stage III	Bacteroides	72.3747	1.85959
TCGA-AA-A02R	Stage II	Campylobacter	2.66667	0.42609
TCGA-AA-A02R	Stage II	Bacteroides	1000.55	3.00024
TCGA-AA-A02R	Stage II	Fusobacterium	6	0.778205
TCGA-AA-A02R	Stage II	Streptococcus	2.08927	0.32015
TCGA-AA-A02R	Stage II	Parvimonas	2	0.301192
TCGA-DM-A28F	Stage III	Bacteroides	2	0.301192
TCGA-DM-A28F	Stage III	Fusobacterium	14	1.14615
TCGA-DM-A28F	Stage III	Streptococcus	2	0.301192
TCGA-AF-6672	Stage IV	Bacteroides	53.4078	1.72761
TCGA-AF-6672	Stage IV	Fusobacterium	20	1.30105
TCGA-AF-6672	Stage IV	Streptococcus	8	0.90313
TCGA-F4-6463	Stage II	Campylobacter	495.457	2.69501
TCGA-F4-6463	Stage II	Bacteroides	9623.32	3.98333
TCGA-F4-6463	Stage II	Fusobacterium	2153.55	3.33315
TCGA-F4-6463	Stage II	Streptococcus	122.39	2.08775
TCGA-F4-6463	Stage II	Gemella	49.1018	1.6911
TCGA-F4-6463	Stage II	Parvimonas	156.792	2.19533
TCGA-AA-3492	Stage II	Campylobacter	41	1.61279
TCGA-AA-3492	Stage II	Bacteroides	4843.81	3.68519
TCGA-AA-3492	Stage II	Fusobacterium	1146	3.05918
TCGA-AA-3492	Stage II	Streptococcus	8.61905	0.935497
TCGA-AA-3492	Stage II	Gemella	10	1.00003
TCGA-AA-3492	Stage II	Parvimonas	48	1.68125
TCGA-CM-6169	Stage II	Bacteroides	3382.83	3.52928
TCGA-CM-6169	Stage II	Fusobacterium	1.02128	0.00946061
TCGA-CM-6169	Stage II	Streptococcus	7	0.845144
TCGA-DY-A1DC	Stage II	Bacteroides	4	0.602141
TCGA-DY-A1DC	Stage II	Streptococcus	3	0.477229
TCGA-AG-3893	Stage III	Campylobacter	0.0909091	-1.03784
TCGA-AG-3893	Stage III	Bacteroides	261.205	2.41698
TCGA-AG-3893	Stage III	Fusobacterium	0.010101	-1.96468
TCGA-AG-3893	Stage III	Streptococcus	0.151515	-0.81741
TCGA-EI-6511	Stage III	Campylobacter	8	0.90313
TCGA-EI-6511	Stage III	Bacteroides	247.347	2.39331
TCGA-EI-6511	Stage III	Fusobacterium	39	1.59107
TCGA-EI-6511	Stage III	Streptococcus	15.5	1.19035
TCGA-EI-6511	Stage III	Parvimonas	5	0.699035
TCGA-A6-2684	Stage I	Campylobacter	0.32255	-0.4904
TCGA-A6-2684	Stage I	Bacteroides	8303.1	3.91924
TCGA-A6-2684	Stage I	Fusobacterium	0.34127	-0.465953
TCGA-A6-2684	Stage I	Streptococcus	9.87654	0.994638
TCGA-5M-AAT4	Stage IV	Campylobacter	8	0.90313
TCGA-5M-AAT4	Stage IV	Bacteroides	516.237	2.71285
TCGA-5M-AAT4	Stage IV	Fusobacterium	73.0588	1.86368
TCGA-5M-AAT4	Stage IV	Streptococcus	18.4286	1.26551
TCGA-5M-AAT4	Stage IV	Gemella	0.5	-0.300382
TCGA-F4-6703	Stage II	Campylobacter	1	0.000323979
TCGA-F4-6703	Stage II	Bacteroides	63.9167	1.80562
TCGA-F4-6703	Stage II	Fusobacterium	9	0.954279
TCGA-F4-6703	Stage II	Streptococcus	0.333333	-0.47615
TCGA-A6-3809	Stage II	Campylobacter	76.075	1.88125
TCGA-A6-3809	Stage II	Bacteroides	6844.99	3.83537
TCGA-A6-3809	Stage II	Fusobacterium	854.094	2.93151
TCGA-A6-3809	Stage II	Streptococcus	449.358	2.65259
TCGA-A6-3809	Stage II	Gemella	86	1.9345
TCGA-A6-3809	Stage II	Parvimonas	106	2.02531
TCGA-AG-3580	Stage I	Campylobacter	2	0.301192
TCGA-AG-3580	Stage I	Bacteroides	2272.8	3.35656
TCGA-AG-3580	Stage I	Fusobacterium	12.1538	1.08474
TCGA-AG-3580	Stage I	Streptococcus	37.3428	1.57222
TCGA-AG-3580	Stage I	Gemella	0.00900901	-2.01076
TCGA-AA-A029	Stage II	Campylobacter	2.125	0.327511
TCGA-AA-A029	Stage II	Bacteroides	21120	4.32469
TCGA-AA-A029	Stage II	Fusobacterium	41.2054	1.61496
TCGA-AA-A029	Stage II	Streptococcus	17.8035	1.25052
TCGA-AA-A029	Stage II	Gemella	0.755322	-0.121439
TCGA-BM-6198	Stage III	Bacteroides	81.15	1.90929
TCGA-AG-4007	Stage IV	Bacteroides	23.2051	1.3656
TCGA-AG-4007	Stage IV	Gemella	2	0.301192
TCGA-AG-3592	Stage II	Campylobacter	3	0.477229
TCGA-AG-3592	Stage II	Bacteroides	5962.3	3.77541
TCGA-AG-3592	Stage II	Fusobacterium	36	1.55631
TCGA-AG-3592	Stage II	Streptococcus	42.4954	1.62835
TCGA-AG-3592	Stage II	Gemella	12	1.07921
TCGA-AG-3592	Stage II	Parvimonas	37	1.56821
TCGA-AA-3812	Stage II	Bacteroides	237.794	2.3762
TCGA-AA-3812	Stage II	Streptococcus	2	0.301192
TCGA-A6-5667	Stage III	Campylobacter	1.33333	0.125182
TCGA-A6-5667	Stage III	Bacteroides	616.105	2.78966
TCGA-A6-5667	Stage III	Streptococcus	4	0.602141
TCGA-A6-5667	Stage III	Gemella	2	0.301192
TCGA-A6-6650	Stage II	Streptococcus	2	0.301192
TCGA-DM-A1D7	Stage II	Campylobacter	56	1.74819
TCGA-DM-A1D7	Stage II	Bacteroides	2532.43	3.40354
TCGA-DM-A1D7	Stage II	Fusobacterium	547.333	2.73825
TCGA-DM-A1D7	Stage II	Streptococcus	8.08696	0.907825
TCGA-G4-6303	Stage IV	Bacteroides	4469.68	3.65028
TCGA-G4-6303	Stage IV	Fusobacterium	2.87531	0.458797
TCGA-G4-6303	Stage IV	Streptococcus	5.83304	0.765951
TCGA-G5-6235	Stage III	Campylobacter	7	0.845144
TCGA-G5-6235	Stage III	Bacteroides	20.2929	1.30736
TCGA-AG-A025	Stage I	Bacteroides	150.975	2.17891
TCGA-G4-6297	Stage IV	Campylobacter	6.43552	0.808634
TCGA-G4-6297	Stage IV	Bacteroides	36578.7	4.56323
TCGA-G4-6297	Stage IV	Fusobacterium	4411.95	3.64463
TCGA-G4-6297	Stage IV	Streptococcus	110.883	2.04487
TCGA-G4-6297	Stage IV	Gemella	133.078	2.12411
TCGA-G4-6297	Stage IV	Parvimonas	577.758	2.76175
TCGA-AG-3894	Stage II	Bacteroides	8.81818	0.945416
TCGA-AG-3894	Stage II	Fusobacterium	2	0.301192
TCGA-AF-2689	Stage IV	Campylobacter	28.587	1.45618
TCGA-AF-2689	Stage IV	Bacteroides	781.295	2.89282
TCGA-AF-2689	Stage IV	Fusobacterium	171	2.233
TCGA-AF-2689	Stage IV	Streptococcus	25.3895	1.40467
TCGA-AF-2689	Stage IV	Gemella	41	1.61279
TCGA-AF-2689	Stage IV	Parvimonas	7	0.845144
TCGA-CK-6751	Stage I	Campylobacter	2.1125	0.32495
TCGA-CK-6751	Stage I	Bacteroides	11608	4.06476
TCGA-CK-6751	Stage I	Fusobacterium	33.6792	1.52737
TCGA-CK-6751	Stage I	Streptococcus	78.3515	1.89405
TCGA-CK-6751	Stage I	Gemella	0.0175439	-1.73778
TCGA-D5-6532	Stage II	Campylobacter	0.0983607	-1.0039
TCGA-D5-6532	Stage II	Bacteroides	2608.74	3.41643
TCGA-D5-6532	Stage II	Streptococcus	16.3913	1.21463
TCGA-AA-3850	Stage I	Bacteroides	7766.31	3.89021
TCGA-AA-3850	Stage I	Fusobacterium	44.1615	1.64505
TCGA-AA-3850	Stage I	Streptococcus	92.9224	1.96812
TCGA-AA-3850	Stage I	Gemella	7.11869	0.852446
TCGA-AA-3850	Stage I	Parvimonas	8.1	0.908525
TCGA-AD-A5EK	Stage I	Campylobacter	2	0.301192
TCGA-AD-A5EK	Stage I	Bacteroides	1165.93	3.06667
TCGA-AD-A5EK	Stage I	Streptococcus	6	0.778205
TCGA-DM-A1D6	Stage II	Bacteroides	94.134	1.97375
TCGA-DM-A1D6	Stage II	Fusobacterium	2	0.301192
TCGA-DM-A1D6	Stage II	Streptococcus	2	0.301192
TCGA-D5-6531	Stage II	Campylobacter	125	2.09691
TCGA-D5-6531	Stage II	Bacteroides	2012.01	3.30363
TCGA-D5-6531	Stage II	Fusobacterium	43.6667	1.64016
TCGA-D5-6531	Stage II	Streptococcus	40.5599	1.6081
TCGA-D5-6531	Stage II	Gemella	2	0.301192
TCGA-D5-6531	Stage II	Parvimonas	4	0.602141
TCGA-AG-A00H	Stage II	Campylobacter	13	1.11397
TCGA-AG-A00H	Stage II	Bacteroides	30.4637	1.48379
TCGA-CA-5254	Stage II	Bacteroides	6.39744	0.806057
TCGA-CA-5254	Stage II	Fusobacterium	0.25	-0.600766
TCGA-CA-5254	Stage II	Streptococcus	32.8325	1.51631
TCGA-4N-A93T	Stage III	Bacteroides	333.994	2.52374
TCGA-AY-4071	Stage I	Bacteroides	12.3833	1.09286
TCGA-AY-4071	Stage I	Fusobacterium	25	1.39795
TCGA-AY-4071	Stage I	Parvimonas	4	0.602141
TCGA-AA-3845	Stage II	Campylobacter	2	0.301192
TCGA-AA-3845	Stage II	Bacteroides	724.399	2.85998
TCGA-AA-3845	Stage II	Fusobacterium	69.9167	1.84459
TCGA-AA-3845	Stage II	Streptococcus	1.06667	0.0283325
TCGA-AA-3845	Stage II	Gemella	0.8	-0.0965051
TCGA-AA-3845	Stage II	Parvimonas	40	1.60207
TCGA-AA-3527	Stage II	Bacteroides	82	1.91382
TCGA-CA-5256	Stage II	Bacteroides	16.5	1.2175
TCGA-CA-5256	Stage II	Streptococcus	4	0.602141
TCGA-AG-A01W	Stage II	Campylobacter	5	0.699035
TCGA-AG-A01W	Stage II	Bacteroides	155.75	2.19243
TCGA-AG-A01W	Stage II	Fusobacterium	8.01869	0.904144
TCGA-AG-A01W	Stage II	Streptococcus	1087.2	3.03631
TCGA-AG-A01W	Stage II	Gemella	2.38011	0.376732
TCGA-AG-A01W	Stage II	Parvimonas	0.333333	-0.47615
TCGA-CA-5255	Stage II	Bacteroides	2174.5	3.33736
TCGA-CA-5255	Stage II	Fusobacterium	33	1.51852
TCGA-CA-5255	Stage II	Streptococcus	10.3191	1.01367
TCGA-CA-5255	Stage II	Gemella	0.0279508	-1.54216
TCGA-AD-5900	Stage I	Campylobacter	128.212	2.10793
TCGA-AD-5900	Stage I	Bacteroides	3155.94	3.49913
TCGA-AD-5900	Stage I	Fusobacterium	0.0235294	-1.61483
TCGA-AD-5900	Stage I	Streptococcus	1.38004	0.140125
TCGA-AA-3544	Stage I	Campylobacter	2	0.301192
TCGA-AA-3544	Stage I	Bacteroides	896.98	2.95278
TCGA-AA-3544	Stage I	Streptococcus	6.4	0.806231
TCGA-DM-A1DB	Stage II	Bacteroides	230.58	2.36282
TCGA-DM-A1D9	Stage II	Bacteroides	13	1.11397
TCGA-DM-A1D9	Stage II	Streptococcus	0.5	-0.300382
TCGA-DM-A1D9	Stage II	Parvimonas	9	0.954279
TCGA-DM-A285	Stage IV	Fusobacterium	2	0.301192
TCGA-DM-A285	Stage IV	Streptococcus	2	0.301192
TCGA-AA-3967	Stage III	Bacteroides	45.0097	1.65331
TCGA-AA-3967	Stage III	Streptococcus	1	0.000323979
TCGA-A6-6782	Stage II	Campylobacter	2.23729	0.349867
TCGA-A6-6782	Stage II	Bacteroides	16664.5	4.22179
TCGA-A6-6782	Stage II	Fusobacterium	0.869063	-0.0605759
TCGA-A6-6782	Stage II	Streptococcus	9.64792	0.984467
TCGA-DM-A28M	Stage II	Bacteroides	528.672	2.72319
TCGA-DM-A28M	Stage II	Fusobacterium	24	1.38022
TCGA-DM-A28M	Stage II	Streptococcus	4	0.602141
TCGA-D5-6535	Stage III	Bacteroides	40	1.60207
TCGA-D5-6535	Stage III	Fusobacterium	2	0.301192
TCGA-D5-6535	Stage III	Streptococcus	5	0.699035
TCGA-CM-6166	Stage I	Bacteroides	287.629	2.45883
TCGA-CM-6166	Stage I	Streptococcus	18	1.25529
TCGA-AA-A01P	Stage III	Bacteroides	1	0.000323979
TCGA-AA-3680	Stage IV	Bacteroides	110.202	2.04219
TCGA-F4-6808	Stage I	Campylobacter	2	0.301192
TCGA-F4-6808	Stage I	Bacteroides	1495.78	3.17487
TCGA-F4-6808	Stage I	Fusobacterium	185	2.26717
TCGA-F4-6808	Stage I	Streptococcus	5.325	0.72638
TCGA-AA-A01R	Stage III	Campylobacter	2	0.301192
TCGA-AA-A01R	Stage III	Bacteroides	1324	3.12189
TCGA-AA-A01R	Stage III	Fusobacterium	98.0769	1.99157
TCGA-CK-4950	Stage III	Campylobacter	0.990476	-0.00382887
TCGA-CK-4950	Stage III	Bacteroides	12092.1	4.0825
TCGA-CK-4950	Stage III	Fusobacterium	56.4185	1.75143
TCGA-CK-4950	Stage III	Streptococcus	45.4006	1.65707
TCGA-CK-4950	Stage III	Gemella	0.0360624	-1.43405
TCGA-DC-6158	Stage I	Campylobacter	362	2.55871
TCGA-DC-6158	Stage I	Bacteroides	180.505	2.25649
TCGA-DC-6158	Stage I	Fusobacterium	285.737	2.45597
TCGA-DC-6158	Stage I	Streptococcus	7.21259	0.858136
TCGA-DC-6158	Stage I	Gemella	6.53673	0.81541
TCGA-DC-6158	Stage I	Parvimonas	4	0.602141
TCGA-AA-A024	Stage II	Bacteroides	318.159	2.50264
TCGA-AA-A024	Stage II	Fusobacterium	3	0.477229
TCGA-AA-A024	Stage II	Streptococcus	2	0.301192
TCGA-AA-A024	Stage II	Gemella	1	0.000323979
TCGA-AA-A024	Stage II	Parvimonas	2	0.301192
TCGA-CM-5864	Stage I	Campylobacter	2	0.301192
TCGA-CM-5864	Stage I	Bacteroides	550.978	2.74113
TCGA-CM-5864	Stage I	Fusobacterium	310	2.49136
TCGA-CM-5864	Stage I	Streptococcus	23	1.36174
TCGA-CM-5864	Stage I	Gemella	29	1.46241
TCGA-CM-5864	Stage I	Parvimonas	6	0.778205
TCGA-AA-A01S	Stage III	Bacteroides	1024.68	3.01059
TCGA-AA-A01S	Stage III	Fusobacterium	1.125	0.0514405
TCGA-AA-A01S	Stage III	Streptococcus	2	0.301192
TCGA-AA-A01S	Stage III	Gemella	0.2	-0.697353
TCGA-AA-A01S	Stage III	Parvimonas	0.2	-0.697353
TCGA-CK-5916	Stage I	Bacteroides	648.56	2.81195
TCGA-CK-5916	Stage I	Fusobacterium	22	1.34244
TCGA-CK-5916	Stage I	Streptococcus	4	0.602141
TCGA-CK-5916	Stage I	Parvimonas	13	1.11397
TCGA-DY-A1DE	Stage II	Campylobacter	2	0.301192
TCGA-DY-A1DE	Stage II	Bacteroides	40.5	1.60746
TCGA-DY-A1DE	Stage II	Fusobacterium	2	0.301192
TCGA-DY-A1DE	Stage II	Streptococcus	2	0.301192
TCGA-A6-6654	Stage III	Campylobacter	4	0.602141
TCGA-A6-6654	Stage III	Bacteroides	327.321	2.51498
TCGA-A6-6654	Stage III	Fusobacterium	8	0.90313
TCGA-A6-6654	Stage III	Streptococcus	1	0.000323979
TCGA-A6-6654	Stage III	Parvimonas	2	0.301192
TCGA-AG-A00Y	Stage II	Bacteroides	173.344	2.23891
TCGA-AG-A00Y	Stage II	Fusobacterium	1	0.000323979
TCGA-AA-3692	Stage IV	Bacteroides	249.479	2.39704
TCGA-AA-3692	Stage IV	Fusobacterium	2	0.301192
TCGA-A6-2671	Stage IV	Bacteroides	3994.68	3.60148
TCGA-A6-2671	Stage IV	Fusobacterium	3	0.477229
TCGA-A6-2671	Stage IV	Streptococcus	24.2089	1.38399
TCGA-A6-2671	Stage IV	Gemella	2	0.301192
TCGA-AA-A01C	Stage III	Campylobacter	0.2	-0.697353
TCGA-AA-A01C	Stage III	Bacteroides	2187.39	3.33993
TCGA-AA-A01C	Stage III	Fusobacterium	1.02222	0.00986226
TCGA-AA-A01C	Stage III	Streptococcus	0.311111	-0.506044
TCGA-A6-6651	Stage III	Bacteroides	1	0.000323979
TCGA-A6-6651	Stage III	Streptococcus	6	0.778205
TCGA-A6-6651	Stage III	Gemella	0.0697674	-1.15173
TCGA-CA-5797	Stage II	Bacteroides	519.403	2.71551
TCGA-CA-5797	Stage II	Streptococcus	5	0.699035
TCGA-AA-A02J	Stage IV	Bacteroides	2674.8	3.42729
TCGA-AA-A02J	Stage IV	Fusobacterium	14	1.14615
TCGA-AA-A02J	Stage IV	Streptococcus	475.974	2.67758
TCGA-AA-A02J	Stage IV	Parvimonas	1	0.000323979
TCGA-AA-3862	Stage II	Bacteroides	124.093	2.09375
TCGA-AA-3862	Stage II	Streptococcus	53	1.72428
TCGA-AA-3994	Stage III	Campylobacter	1.5	0.176307
TCGA-AA-3994	Stage III	Bacteroides	583.071	2.76572
TCGA-AA-3994	Stage III	Fusobacterium	15	1.17611
TCGA-AA-3994	Stage III	Streptococcus	1	0.000323979
TCGA-AA-3979	Stage II	Campylobacter	596	2.77525
TCGA-AA-3979	Stage II	Bacteroides	7199.17	3.85728
TCGA-AA-3979	Stage II	Fusobacterium	149.303	2.17407
TCGA-AA-3979	Stage II	Streptococcus	1240.3	3.09353
TCGA-AA-3979	Stage II	Gemella	174.968	2.24296
TCGA-AA-3979	Stage II	Parvimonas	19.2381	1.28418
TCGA-DM-A1DA	Stage III	Bacteroides	211.683	2.32569
TCGA-DM-A1DA	Stage III	Fusobacterium	4	0.602141
TCGA-DM-A1DA	Stage III	Streptococcus	2.5	0.39807
TCGA-AG-A032	Stage III	Bacteroides	258.748	2.41288
TCGA-AG-A032	Stage III	Streptococcus	1.12917	0.053045
TCGA-DM-A1HA	Stage III	Bacteroides	3.75	0.574118
TCGA-AA-3695	Stage IV	Campylobacter	1	0.000323979
TCGA-AA-3695	Stage IV	Bacteroides	105.933	2.02503
TCGA-AA-3695	Stage IV	Fusobacterium	32	1.50516
TCGA-AA-3695	Stage IV	Streptococcus	16.1667	1.20864
TCGA-AA-3695	Stage IV	Gemella	11	1.04142
TCGA-AA-A02K	Stage IV	Bacteroides	4.85714	0.686448
TCGA-CM-6162	Stage III	Bacteroides	37.0431	1.56872
TCGA-CM-6162	Stage III	Streptococcus	2.5	0.39807
TCGA-A6-6653	Stage I	Campylobacter	0.728491	-0.137131
TCGA-A6-6653	Stage I	Bacteroides	3667.89	3.56442
TCGA-A6-6653	Stage I	Fusobacterium	1.22808	0.089492
TCGA-A6-6653	Stage I	Streptococcus	11.5546	1.06278
TCGA-A6-6653	Stage I	Gemella	4.33333	0.636897
TCGA-A6-6653	Stage I	Parvimonas	3	0.477229
TCGA-AA-A00W	Stage I	Campylobacter	2	0.301192
TCGA-AA-A00W	Stage I	Bacteroides	175.212	2.24357
TCGA-AA-A00W	Stage I	Streptococcus	9	0.954279
TCGA-AA-A00W	Stage I	Gemella	4	0.602141
TCGA-AA-3511	Stage II	Bacteroides	110.817	2.04461
TCGA-AA-3511	Stage II	Fusobacterium	8	0.90313
TCGA-AF-6136	Stage III	Campylobacter	0.148148	-0.827122
TCGA-AF-6136	Stage III	Bacteroides	1837.11	3.26413
TCGA-AF-6136	Stage III	Fusobacterium	2.02469	0.306519
TCGA-AF-6136	Stage III	Streptococcus	19.9344	1.29962
TCGA-AF-6136	Stage III	Gemella	2.02353	0.30627
TCGA-A6-5661	Stage II	Campylobacter	71.3701	1.85352
TCGA-A6-5661	Stage II	Bacteroides	318043	5.50249
TCGA-A6-5661	Stage II	Fusobacterium	17.9273	1.25353
TCGA-A6-5661	Stage II	Streptococcus	29.6349	1.47182
TCGA-A6-5661	Stage II	Gemella	0.454938	-0.341336
TCGA-RU-A8FL	Stage III	Bacteroides	29.6524	1.47207
TCGA-RU-A8FL	Stage III	Fusobacterium	2	0.301192
TCGA-CA-6719	Stage II	Bacteroides	25.2449	1.40219
TCGA-CA-6719	Stage II	Fusobacterium	0.285714	-0.542935
TCGA-AA-3521	Stage II	Campylobacter	20	1.30105
TCGA-AA-3521	Stage II	Bacteroides	762.923	2.88248
TCGA-AA-3521	Stage II	Fusobacterium	48	1.68125
TCGA-AA-3521	Stage II	Streptococcus	31	1.49137
TCGA-AA-3521	Stage II	Gemella	4	0.602141
TCGA-AA-3521	Stage II	Parvimonas	2	0.301192
TCGA-AA-3675	Stage II	Campylobacter	2.25	0.352327
TCGA-AA-3675	Stage II	Bacteroides	383.18	2.5834
TCGA-AA-3675	Stage II	Fusobacterium	4.08333	0.611094
TCGA-AA-3675	Stage II	Streptococcus	182	2.26007
TCGA-AA-3675	Stage II	Gemella	10	1.00003
TCGA-AA-3494	Stage IV	Campylobacter	202	2.30535
TCGA-AA-3494	Stage IV	Bacteroides	17817.8	4.25085
TCGA-AA-3494	Stage IV	Fusobacterium	14955.1	4.17479
TCGA-AA-3494	Stage IV	Streptococcus	2447.47	3.38872
TCGA-AA-3494	Stage IV	Gemella	271.757	2.43418
TCGA-AA-3494	Stage IV	Parvimonas	147.496	2.16878
TCGA-A6-6140	Stage II	Campylobacter	11.6667	1.06697
TCGA-A6-6140	Stage II	Bacteroides	4855.52	3.68624
TCGA-A6-6140	Stage II	Fusobacterium	1884.4	3.27517
TCGA-A6-6140	Stage II	Streptococcus	326.75	2.51422
TCGA-A6-6140	Stage II	Gemella	22.9833	1.36143
TCGA-A6-6140	Stage II	Parvimonas	249.168	2.39649
TCGA-EI-7002	Stage IV	Campylobacter	5	0.699035
TCGA-EI-7002	Stage IV	Bacteroides	341.057	2.53283
TCGA-EI-7002	Stage IV	Fusobacterium	36	1.55631
TCGA-EI-7002	Stage IV	Gemella	3	0.477229
TCGA-EI-7002	Stage IV	Parvimonas	2	0.301192
TCGA-DM-A1HB	Stage III	Campylobacter	2	0.301192
TCGA-DM-A1HB	Stage III	Bacteroides	23.3333	1.36799
TCGA-DM-A1HB	Stage III	Fusobacterium	2	0.301192
TCGA-DM-A1HB	Stage III	Streptococcus	2	0.301192
TCGA-DM-A1HB	Stage III	Gemella	1	0.000323979
TCGA-AA-3955	Stage III	Bacteroides	94.2825	1.97443
TCGA-AA-3955	Stage III	Fusobacterium	2	0.301192
TCGA-AZ-6599	Stage I	Campylobacter	1	0.000323979
TCGA-AZ-6599	Stage I	Bacteroides	620.044	2.79242
TCGA-AZ-6599	Stage I	Fusobacterium	5	0.699035
TCGA-AZ-6599	Stage I	Streptococcus	0.60989	-0.214217
TCGA-AZ-6599	Stage I	Parvimonas	2	0.301192
TCGA-F5-6465	Stage II	Bacteroides	62220	4.79393
TCGA-F5-6465	Stage II	Fusobacterium	4946.21	3.69427
TCGA-AG-3890	Stage I	Bacteroides	26.3765	1.42123
TCGA-AG-3890	Stage I	Fusobacterium	2	0.301192
TCGA-AG-3890	Stage I	Streptococcus	5	0.699035
TCGA-AA-3950	Stage II	Campylobacter	316	2.49969
TCGA-AA-3950	Stage II	Bacteroides	8274.4	3.91774
TCGA-AA-3950	Stage II	Fusobacterium	100.517	2.00224
TCGA-AA-3950	Stage II	Streptococcus	1228.66	3.08943
TCGA-AA-3950	Stage II	Gemella	213.047	2.32848
TCGA-AA-3950	Stage II	Parvimonas	10.5023	1.02132
TCGA-A6-2680	Stage II	Campylobacter	7.5	0.875104
TCGA-A6-2680	Stage II	Bacteroides	27541.1	4.43998
TCGA-A6-2680	Stage II	Fusobacterium	768.685	2.88575
TCGA-A6-2680	Stage II	Streptococcus	113.792	2.05611
TCGA-A6-2680	Stage II	Gemella	5	0.699035
TCGA-A6-2680	Stage II	Parvimonas	254	2.40483
TCGA-AA-A01V	Stage I	Bacteroides	11	1.04142
TCGA-AA-A01V	Stage I	Fusobacterium	8	0.90313
TCGA-AA-A01V	Stage I	Streptococcus	7	0.845144
TCGA-A6-2677	Stage III	Campylobacter	3	0.477229
TCGA-A6-2677	Stage III	Bacteroides	2045.11	3.31072
TCGA-A6-2677	Stage III	Fusobacterium	60.1429	1.77919
TCGA-A6-2677	Stage III	Streptococcus	18.2296	1.2608
TCGA-A6-2674	Stage IV	Campylobacter	104	2.01704
TCGA-A6-2674	Stage IV	Bacteroides	1988.95	3.29862
TCGA-A6-2674	Stage IV	Fusobacterium	36	1.55631
TCGA-A6-2674	Stage IV	Streptococcus	3.33333	0.522976
TCGA-A6-2674	Stage IV	Gemella	8	0.90313
TCGA-A6-2674	Stage IV	Parvimonas	9	0.954279
TCGA-F4-6460	Stage III	Bacteroides	202.485	2.3064
TCGA-F4-6460	Stage III	Fusobacterium	6	0.778205
TCGA-F4-6460	Stage III	Streptococcus	2.22727	0.347919
TCGA-F5-6811	Stage II	Campylobacter	2	0.301192
TCGA-F5-6811	Stage II	Bacteroides	31.7333	1.50153
TCGA-F5-6811	Stage II	Fusobacterium	2	0.301192
TCGA-F5-6811	Stage II	Streptococcus	2	0.301192
TCGA-DC-6154	Stage IV	Fusobacterium	1	0.000323979
TCGA-AA-A00O	Stage III	Campylobacter	1	0.000323979
TCGA-AA-A00O	Stage III	Bacteroides	135.129	2.13075
TCGA-AA-A00O	Stage III	Fusobacterium	13	1.11397
TCGA-AA-A00O	Stage III	Streptococcus	2.25	0.352327
TCGA-AA-3552	Stage III	Bacteroides	1319.91	3.12054
TCGA-AA-3552	Stage III	Fusobacterium	6	0.778205
TCGA-AA-3552	Stage III	Streptococcus	16.6923	1.22254
TCGA-AA-3552	Stage III	Gemella	2	0.301192
TCGA-AA-3552	Stage III	Parvimonas	2	0.301192
TCGA-AG-4008	Stage II	Campylobacter	5	0.699035
TCGA-AG-4008	Stage II	Bacteroides	5.24242	0.719594
TCGA-CL-5918	Stage II	Campylobacter	737.504	2.86776
TCGA-CL-5918	Stage II	Bacteroides	15541.6	4.1915
TCGA-CL-5918	Stage II	Fusobacterium	1710.76	3.23319
TCGA-CL-5918	Stage II	Streptococcus	40.3046	1.60536
TCGA-CL-5918	Stage II	Gemella	0.441799	-0.354042
TCGA-CL-5918	Stage II	Parvimonas	185.333	2.26796
TCGA-D5-6932	Stage II	Campylobacter	0.0273973	-1.55062
TCGA-D5-6932	Stage II	Bacteroides	2211.31	3.34465
TCGA-D5-6932	Stage II	Fusobacterium	31.0274	1.49176
TCGA-D5-6932	Stage II	Streptococcus	17.334	1.23892
TCGA-D5-6932	Stage II	Gemella	0.0190476	-1.70347
TCGA-D5-6932	Stage II	Parvimonas	2	0.301192
TCGA-A6-4105	Stage II	Campylobacter	1313	3.11826
TCGA-A6-4105	Stage II	Bacteroides	38863.5	4.58954
TCGA-A6-4105	Stage II	Fusobacterium	494.12	2.69383
TCGA-A6-4105	Stage II	Streptococcus	631.599	2.80044
TCGA-A6-4105	Stage II	Gemella	109.073	2.03772
TCGA-A6-4105	Stage II	Parvimonas	248.75	2.39576
TCGA-DM-A1D0	Stage II	Campylobacter	0.0869565	-1.05699
TCGA-DM-A1D0	Stage II	Bacteroides	45490.8	4.65792
TCGA-DM-A1D0	Stage II	Fusobacterium	40446.7	4.60688
TCGA-DM-A1D0	Stage II	Streptococcus	23.3451	1.36821
TCGA-DM-A1D0	Stage II	Gemella	8.55556	0.932286
TCGA-DM-A1D0	Stage II	Parvimonas	35.9524	1.55574
TCGA-D5-6538	Stage III	Bacteroides	149.405	2.17437
TCGA-D5-6538	Stage III	Fusobacterium	88	1.94449
TCGA-A6-A565	Stage III	Bacteroides	78.0263	1.89225
TCGA-A6-A565	Stage III	Streptococcus	2	0.301192
TCGA-AG-A002	Stage I	Bacteroides	2760.66	3.44101
TCGA-AG-A002	Stage I	Fusobacterium	62	1.7924
TCGA-AG-A002	Stage I	Streptococcus	25.7222	1.41032
TCGA-AG-A002	Stage I	Gemella	127.2	2.10449
TCGA-SS-A7HO	Stage II	Campylobacter	2	0.301192
TCGA-SS-A7HO	Stage II	Bacteroides	8.57143	0.933091
TCGA-SS-A7HO	Stage II	Fusobacterium	9	0.954279
TCGA-SS-A7HO	Stage II	Streptococcus	1	0.000323979
TCGA-CM-5868	Stage IV	Campylobacter	12	1.07921
TCGA-CM-5868	Stage IV	Bacteroides	2361.71	3.37323
TCGA-CM-5868	Stage IV	Fusobacterium	498	2.69723
TCGA-CM-5868	Stage IV	Streptococcus	8.67821	0.938467
TCGA-DM-A28E	Stage II	Fusobacterium	11	1.04142
TCGA-A6-2678	Stage III	Bacteroides	956.948	2.98089
TCGA-A6-2678	Stage III	Fusobacterium	10.5833	1.02465
TCGA-A6-2678	Stage III	Streptococcus	0.425721	-0.370115
TCGA-DC-6160	Stage I	Bacteroides	13.3871	1.12671
TCGA-DC-6160	Stage I	Fusobacterium	110	2.0414
TCGA-DC-6160	Stage I	Streptococcus	10.9286	1.03859
TCGA-G4-6315	Stage IV	Campylobacter	6	0.778205
TCGA-G4-6315	Stage IV	Bacteroides	2425.61	3.38482
TCGA-G4-6315	Stage IV	Fusobacterium	572.333	2.75765
TCGA-G4-6315	Stage IV	Streptococcus	6.16825	0.790215
TCGA-G4-6315	Stage IV	Gemella	0.111111	-0.951335
TCGA-G4-6315	Stage IV	Parvimonas	126.111	2.10076
TCGA-D5-6930	Stage II	Campylobacter	11.5169	1.06136
TCGA-D5-6930	Stage II	Bacteroides	20014.1	4.30134
TCGA-D5-6930	Stage II	Fusobacterium	108.037	2.03358
TCGA-D5-6930	Stage II	Streptococcus	99.1835	1.99644
TCGA-D5-6930	Stage II	Gemella	1.01818	0.00814353
TCGA-D5-6930	Stage II	Parvimonas	11.5	1.06073
TCGA-AZ-6608	Stage III	Bacteroides	224.044	2.35033
TCGA-AZ-6608	Stage III	Streptococcus	9.69492	0.986577
TCGA-AA-3509	Stage II	Campylobacter	1	0.000323979
TCGA-AA-3509	Stage II	Bacteroides	747.959	2.87388
TCGA-AA-3509	Stage II	Fusobacterium	116	2.06446
TCGA-AA-3509	Stage II	Streptococcus	35.2623	1.54732
TCGA-AA-3509	Stage II	Gemella	14	1.14615
TCGA-AA-3509	Stage II	Parvimonas	4	0.602141
TCGA-EI-6506	Stage II	Campylobacter	1.18182	0.0728248
TCGA-EI-6506	Stage II	Bacteroides	1654.76	3.21874
TCGA-EI-6506	Stage II	Fusobacterium	13.9909	1.14587
TCGA-EI-6506	Stage II	Streptococcus	1000.33	3.00014
TCGA-EI-6506	Stage II	Gemella	630	2.79934
TCGA-EI-6506	Stage II	Parvimonas	27.3333	1.4367
TCGA-AA-3529	Stage III	Campylobacter	23	1.36174
TCGA-AA-3529	Stage III	Bacteroides	454.368	2.65741
TCGA-AA-3529	Stage III	Fusobacterium	180	2.25527
TCGA-AA-3529	Stage III	Streptococcus	52	1.71601
TCGA-AA-3529	Stage III	Gemella	38	1.57979
TCGA-AA-3529	Stage III	Parvimonas	4	0.602141
TCGA-AA-3968	Stage I	Bacteroides	138.604	2.14178
TCGA-AA-3968	Stage I	Streptococcus	2.2	0.34257
TCGA-AA-3968	Stage I	Gemella	4	0.602141
TCGA-NH-A50V	Stage III	Campylobacter	32	1.50516
TCGA-NH-A50V	Stage III	Bacteroides	987.939	2.99473
TCGA-NH-A50V	Stage III	Fusobacterium	11	1.04142
TCGA-NH-A50V	Stage III	Streptococcus	1.13333	0.0546435
TCGA-AA-3854	Stage I	Campylobacter	9	0.954279
TCGA-AA-3854	Stage I	Bacteroides	743.498	2.87128
TCGA-AA-3854	Stage I	Fusobacterium	6	0.778205
TCGA-AA-3854	Stage I	Streptococcus	1.9	0.278924
TCGA-AA-3854	Stage I	Gemella	18	1.25529
TCGA-AA-3872	Stage IV	Bacteroides	137.888	2.13953
TCGA-AA-3872	Stage IV	Streptococcus	6	0.778205
TCGA-AA-3872	Stage IV	Gemella	1	0.000323979
TCGA-AA-3866	Stage I	Bacteroides	14	1.14615
TCGA-AA-3866	Stage I	Streptococcus	2	0.301192
TCGA-D5-6928	Stage II	Campylobacter	2.21053	0.344642
TCGA-D5-6928	Stage II	Bacteroides	3328.68	3.52227
TCGA-D5-6928	Stage II	Fusobacterium	143.2	2.15595
TCGA-D5-6928	Stage II	Streptococcus	149.059	2.17336
TCGA-D5-6928	Stage II	Gemella	2.07692	0.317576
TCGA-AG-3581	Stage I	Bacteroides	126.421	2.10182
TCGA-AG-3581	Stage I	Fusobacterium	31	1.49137
TCGA-AG-3581	Stage I	Streptococcus	19	1.27877
TCGA-AG-3581	Stage I	Gemella	9	0.954279
TCGA-AG-3581	Stage I	Parvimonas	2	0.301192
TCGA-AA-3561	Stage II	Streptococcus	16	1.20414
TCGA-G4-6628	Stage I	Bacteroides	1702.97	3.23121
TCGA-G4-6628	Stage I	Fusobacterium	5	0.699035
TCGA-G4-6628	Stage I	Streptococcus	2	0.301192
TCGA-F4-6704	Stage III	Bacteroides	34.8182	1.54182
TCGA-AA-A02E	Stage IV	Bacteroides	448.099	2.65137
TCGA-AA-A02E	Stage IV	Fusobacterium	2	0.301192
TCGA-AF-3913	Stage IV	Campylobacter	1	0.000323979
TCGA-AF-3913	Stage IV	Bacteroides	183.106	2.2627
TCGA-AA-3522	Stage II	Bacteroides	487.885	2.68832
TCGA-AA-3522	Stage II	Streptococcus	0.265235	-0.575149
TCGA-AA-3666	Stage III	Bacteroides	816.307	2.91185
TCGA-AA-3666	Stage III	Fusobacterium	6	0.778205
TCGA-AA-3666	Stage III	Streptococcus	6.04456	0.781419
TCGA-A6-3807	Stage III	Campylobacter	0.583333	-0.233528
TCGA-A6-3807	Stage III	Bacteroides	1281.28	3.10765
TCGA-A6-3807	Stage III	Fusobacterium	0.634524	-0.197042
TCGA-A6-3807	Stage III	Streptococcus	11.1286	1.04647
TCGA-DT-5265	Stage II	Bacteroides	151.762	2.18116
TCGA-DT-5265	Stage II	Fusobacterium	4	0.602141
TCGA-DT-5265	Stage II	Streptococcus	1	0.000323979
TCGA-AA-3514	Stage I	Bacteroides	78.1367	1.89286
TCGA-AA-3514	Stage I	Streptococcus	6	0.778205
TCGA-EI-6514	Stage II	Bacteroides	49.9889	1.69888
TCGA-EI-6514	Stage II	Fusobacterium	204	2.30963
TCGA-EI-6514	Stage II	Streptococcus	2	0.301192
TCGA-A6-A566	Stage III	Campylobacter	43	1.63348
TCGA-A6-A566	Stage III	Bacteroides	2996.52	3.47662
TCGA-A6-A566	Stage III	Fusobacterium	33	1.51852
TCGA-A6-A566	Stage III	Streptococcus	16.1323	1.20772
TCGA-A6-A566	Stage III	Gemella	2	0.301192
TCGA-AG-A014	Stage I	Bacteroides	387.685	2.58848
TCGA-AG-A014	Stage I	Fusobacterium	0.225275	-0.645851
TCGA-AG-A014	Stage I	Streptococcus	2	0.301192
TCGA-A6-6781	Stage III	Bacteroides	2420.68	3.38394
TCGA-A6-6781	Stage III	Fusobacterium	17	1.23047
TCGA-AA-3848	Stage III	Bacteroides	826.341	2.91716
TCGA-AA-3848	Stage III	Fusobacterium	5.63888	0.751251
TCGA-AA-3848	Stage III	Streptococcus	0.330435	-0.479935
TCGA-AA-3986	Stage I	Campylobacter	4.92857	0.692787
TCGA-AA-3986	Stage I	Bacteroides	413.831	2.61682
TCGA-AA-3986	Stage I	Fusobacterium	2	0.301192
TCGA-AA-3986	Stage I	Streptococcus	11	1.04142
TCGA-A6-5659	Stage I	Bacteroides	248.879	2.39599
TCGA-A6-5659	Stage I	Fusobacterium	19	1.27877
TCGA-A6-5659	Stage I	Streptococcus	5.42105	0.734143
TCGA-AZ-4313	Stage I	Campylobacter	13.1212	1.118
TCGA-AZ-4313	Stage I	Bacteroides	20.5	1.31177
TCGA-AZ-4313	Stage I	Fusobacterium	181	2.25768
TCGA-AZ-4313	Stage I	Streptococcus	9.63636	0.983947
TCGA-AZ-4313	Stage I	Gemella	82	1.91382
TCGA-EI-6885	Stage IV	Campylobacter	1.33333	0.125182
TCGA-EI-6885	Stage IV	Bacteroides	899.909	2.9542
TCGA-EI-6885	Stage IV	Fusobacterium	3	0.477229
TCGA-EI-6885	Stage IV	Streptococcus	0.545455	-0.262648
TCGA-EI-6885	Stage IV	Gemella	39	1.59107
TCGA-EF-5830	Stage II	Campylobacter	2	0.301192
TCGA-EF-5830	Stage II	Bacteroides	36	1.55631
TCGA-EF-5830	Stage II	Fusobacterium	1	0.000323979
TCGA-EF-5830	Stage II	Streptococcus	24.25	1.38473
TCGA-CM-5341	Stage III	Bacteroides	891.654	2.9502
TCGA-CM-5341	Stage III	Fusobacterium	8.05882	0.906312
TCGA-CM-5341	Stage III	Streptococcus	15	1.17611
TCGA-AA-A01K	Stage III	Bacteroides	397.63	2.59948
TCGA-AA-A01K	Stage III	Fusobacterium	146	2.16436
TCGA-AA-A01K	Stage III	Gemella	5	0.699035
TCGA-G4-6309	Stage III	Campylobacter	4	0.602141
TCGA-G4-6309	Stage III	Bacteroides	3382.74	3.52927
TCGA-G4-6309	Stage III	Fusobacterium	525.333	2.72044
TCGA-G4-6309	Stage III	Streptococcus	12.4905	1.09661
TCGA-G4-6309	Stage III	Gemella	41.5	1.61806
TCGA-G4-6309	Stage III	Parvimonas	164.265	2.21555
TCGA-CM-6161	Stage I	Bacteroides	7.2	0.857378
TCGA-CM-6161	Stage I	Streptococcus	2	0.301192
TCGA-AA-3852	Stage II	Bacteroides	153.705	2.18669
TCGA-AA-3852	Stage II	Fusobacterium	7	0.845144
TCGA-AA-3852	Stage II	Streptococcus	4	0.602141
TCGA-AA-3506	Stage I	Campylobacter	47.8604	1.67998
TCGA-AA-3506	Stage I	Bacteroides	2812.92	3.44916
TCGA-AA-3506	Stage I	Fusobacterium	414	2.617
TCGA-AA-3506	Stage I	Streptococcus	524.744	2.71995
TCGA-AA-3506	Stage I	Gemella	5	0.699035
TCGA-AA-3506	Stage I	Parvimonas	12	1.07921
TCGA-F4-6570	Stage II	Bacteroides	196.552	2.29348
TCGA-F4-6570	Stage II	Fusobacterium	2	0.301192
TCGA-CM-5861	Stage II	Campylobacter	8	0.90313
TCGA-CM-5861	Stage II	Bacteroides	4243.06	3.62768
TCGA-CM-5861	Stage II	Fusobacterium	933.833	2.97027
TCGA-CM-5861	Stage II	Streptococcus	6.22222	0.793998
TCGA-CM-5861	Stage II	Gemella	2.22222	0.346933
TCGA-CM-5861	Stage II	Parvimonas	0.222222	-0.651757
TCGA-QG-A5YX	Stage II	Bacteroides	960.001	2.98227
TCGA-QG-A5YX	Stage II	Fusobacterium	108	2.03343
TCGA-QG-A5YX	Stage II	Streptococcus	37.1667	1.57016
TCGA-QG-A5YX	Stage II	Gemella	1.25	0.0971692
TCGA-QG-A5YX	Stage II	Parvimonas	5.25	0.720221
TCGA-AG-A036	Stage III	Campylobacter	2	0.301192
TCGA-AG-A036	Stage III	Bacteroides	404.202	2.6066
TCGA-AG-A036	Stage III	Fusobacterium	6	0.778205
TCGA-AG-A036	Stage III	Streptococcus	4	0.602141
TCGA-AG-A036	Stage III	Parvimonas	1	0.000323979
TCGA-G4-6299	Stage III	Campylobacter	45	1.65322
TCGA-G4-6299	Stage III	Bacteroides	96.1	1.98273
TCGA-G4-6299	Stage III	Fusobacterium	8	0.90313
TCGA-G4-6299	Stage III	Streptococcus	1	0.000323979
TCGA-AA-3679	Stage IV	Bacteroides	21.3214	1.32883
TCGA-AA-3679	Stage IV	Fusobacterium	5	0.699035
TCGA-AA-3679	Stage IV	Parvimonas	2	0.301192
TCGA-CI-6620	Stage IV	Campylobacter	3	0.477229
TCGA-CI-6620	Stage IV	Bacteroides	646.168	2.81035
TCGA-CI-6620	Stage IV	Fusobacterium	8	0.90313
TCGA-CI-6620	Stage IV	Streptococcus	9	0.954279
TCGA-AG-3882	Stage I	Campylobacter	1.5	0.176307
TCGA-AG-3882	Stage I	Bacteroides	10	1.00003
TCGA-AG-3882	Stage I	Streptococcus	4.16667	0.619867
TCGA-AG-3882	Stage I	Gemella	2	0.301192
TCGA-DM-A280	Stage II	Fusobacterium	168	2.22531
TCGA-DM-A280	Stage II	Streptococcus	5.46053	0.737294
TCGA-DM-A280	Stage II	Gemella	0.666667	-0.175605
TCGA-AZ-4616	Stage IV	Bacteroides	251.207	2.40003
TCGA-AZ-4616	Stage IV	Fusobacterium	98	1.99123
TCGA-AZ-4616	Stage IV	Streptococcus	1291.87	3.11122
TCGA-AF-4110	Stage IV	Bacteroides	5281.66	3.72277
TCGA-AF-4110	Stage IV	Fusobacterium	36	1.55631
TCGA-AF-4110	Stage IV	Streptococcus	6.50027	0.812981
TCGA-AF-4110	Stage IV	Gemella	5	0.699035
TCGA-AA-3870	Stage IV	Bacteroides	911.326	2.95967
TCGA-AA-3870	Stage IV	Fusobacterium	1	0.000323979
TCGA-AA-3870	Stage IV	Streptococcus	10	1.00003
TCGA-AA-3870	Stage IV	Gemella	0.333333	-0.47615
TCGA-AA-3870	Stage IV	Parvimonas	2	0.301192
TCGA-AG-3602	Stage III	Bacteroides	172.836	2.23764
TCGA-AG-3602	Stage III	Fusobacterium	127	2.10381
TCGA-AG-3602	Stage III	Streptococcus	244.155	2.38767
TCGA-AG-3602	Stage III	Gemella	86.4	1.93652
TCGA-F4-6805	Stage II	Bacteroides	1545.52	3.18908
TCGA-AA-A01Z	Stage II	Bacteroides	2	0.301192
TCGA-AA-A01Z	Stage II	Streptococcus	2	0.301192
TCGA-AA-3952	Stage III	Bacteroides	8566.31	3.93279
TCGA-AA-3952	Stage III	Streptococcus	8.47059	0.927952
TCGA-AA-3952	Stage III	Gemella	0.0235294	-1.61483
TCGA-CM-6680	Stage III	Campylobacter	0.438961	-0.356836
TCGA-CM-6680	Stage III	Bacteroides	19154.9	4.28228
TCGA-CM-6680	Stage III	Fusobacterium	1136.12	3.05542
TCGA-CM-6680	Stage III	Streptococcus	13.1869	1.12017
TCGA-AA-3556	Stage I	Campylobacter	2	0.301192
TCGA-AA-3556	Stage I	Bacteroides	525.491	2.72057
TCGA-AA-3556	Stage I	Fusobacterium	9	0.954279
TCGA-AA-3556	Stage I	Streptococcus	15	1.17611
TCGA-AA-3556	Stage I	Gemella	4	0.602141
TCGA-DM-A0X9	Stage II	Bacteroides	3	0.477229
TCGA-A6-2681	Stage II	Campylobacter	18	1.25529
TCGA-A6-2681	Stage II	Bacteroides	19708.7	4.29466
TCGA-A6-2681	Stage II	Fusobacterium	1857.46	3.26892
TCGA-A6-2681	Stage II	Streptococcus	76.5016	1.88367
TCGA-A6-2681	Stage II	Gemella	8	0.90313
TCGA-A6-2681	Stage II	Parvimonas	2	0.301192
TCGA-EI-6882	Stage II	Campylobacter	17	1.23047
TCGA-EI-6882	Stage II	Bacteroides	4646.52	3.66713
TCGA-EI-6882	Stage II	Fusobacterium	1638.75	3.21451
TCGA-EI-6882	Stage II	Streptococcus	226.862	2.35576
TCGA-EI-6882	Stage II	Gemella	175.903	2.24528
TCGA-EI-6882	Stage II	Parvimonas	124.178	2.09405
TCGA-G4-6298	Stage III	Campylobacter	370.809	2.56915
TCGA-G4-6298	Stage III	Bacteroides	55424.9	4.7437
TCGA-G4-6298	Stage III	Fusobacterium	17711.6	4.24826
TCGA-G4-6298	Stage III	Streptococcus	101.352	2.00584
TCGA-G4-6298	Stage III	Gemella	4.5454	0.657643
TCGA-G4-6298	Stage III	Parvimonas	1722.08	3.23605
TCGA-AU-6004	Stage I	Campylobacter	454.957	2.65797
TCGA-AU-6004	Stage I	Bacteroides	33883.2	4.52998
TCGA-AU-6004	Stage I	Fusobacterium	3033.3	3.48192
TCGA-AU-6004	Stage I	Streptococcus	19.5268	1.29065
TCGA-AA-3984	Stage II	Campylobacter	0.12	-0.918126
TCGA-AA-3984	Stage II	Bacteroides	392.7	2.59406
TCGA-AA-3984	Stage II	Fusobacterium	6.14286	0.788423
TCGA-AA-3984	Stage II	Streptococcus	0.60169	-0.220089
TCGA-CM-5862	Stage IV	Campylobacter	0.2	-0.697353
TCGA-CM-5862	Stage IV	Bacteroides	12150	4.08458
TCGA-CM-5862	Stage IV	Fusobacterium	0.0333333	-1.46751
TCGA-CM-5862	Stage IV	Streptococcus	25.0667	1.39911
TCGA-CM-5862	Stage IV	Gemella	1	0.000323979
TCGA-CM-5862	Stage IV	Parvimonas	52	1.71601
TCGA-AA-3662	Stage IV	Bacteroides	427.236	2.63067
TCGA-AA-3662	Stage IV	Fusobacterium	18	1.25529
TCGA-AA-3662	Stage IV	Streptococcus	11	1.04142
TCGA-AA-3662	Stage IV	Gemella	3	0.477229
TCGA-CI-6621	Stage III	Campylobacter	427.667	2.63111
TCGA-CI-6621	Stage III	Bacteroides	5924.92	3.77268
TCGA-CI-6621	Stage III	Fusobacterium	469.75	2.67187
TCGA-CI-6621	Stage III	Streptococcus	247.922	2.39432
TCGA-CI-6621	Stage III	Gemella	5	0.699035
TCGA-CI-6621	Stage III	Parvimonas	6	0.778205
TCGA-AA-3655	Stage II	Campylobacter	0.428571	-0.367221
TCGA-AA-3655	Stage II	Bacteroides	404.288	2.60669
TCGA-AA-3655	Stage II	Fusobacterium	71.8095	1.85619
TCGA-AA-3655	Stage II	Streptococcus	4	0.602141
TCGA-AA-3655	Stage II	Gemella	3	0.477229
TCGA-QG-A5YW	Stage III	Bacteroides	51.6667	1.71322
TCGA-CL-5917	Stage III	Campylobacter	11	1.04142
TCGA-CL-5917	Stage III	Bacteroides	199.223	2.29934
TCGA-CL-5917	Stage III	Fusobacterium	8.2	0.913853
TCGA-CL-5917	Stage III	Streptococcus	22	1.34244
TCGA-AA-3697	Stage II	Bacteroides	2133.4	3.32907
TCGA-AA-3697	Stage II	Fusobacterium	7.4	0.869276
TCGA-AA-3697	Stage II	Streptococcus	7.08736	0.85053
TCGA-AA-3697	Stage II	Gemella	503	2.70157
TCGA-AA-3697	Stage II	Parvimonas	84.6667	1.92772
TCGA-AY-6196	Stage III	Bacteroides	40.5301	1.60779
TCGA-F5-6863	Stage III	Campylobacter	2	0.301192
TCGA-F5-6863	Stage III	Bacteroides	153.76	2.18685
TCGA-F5-6863	Stage III	Fusobacterium	30	1.47713
TCGA-F5-6863	Stage III	Streptococcus	2	0.301192
TCGA-F5-6863	Stage III	Parvimonas	2	0.301192
TCGA-AA-3526	Stage I	Bacteroides	890.996	2.94988
TCGA-AA-3526	Stage I	Fusobacterium	426.667	2.63009
TCGA-AA-3526	Stage I	Streptococcus	285.989	2.45635
TCGA-AA-3526	Stage I	Gemella	0.02	-1.68306
TCGA-AA-3526	Stage I	Parvimonas	0.75	-0.124507
TCGA-3L-AA1B	Stage I	Bacteroides	0.75	-0.124507
TCGA-AA-3693	Stage IV	Bacteroides	41.3511	1.6165
TCGA-D5-6927	Stage II	Campylobacter	545.716	2.73697
TCGA-D5-6927	Stage II	Bacteroides	84281.8	4.92573
TCGA-D5-6927	Stage II	Fusobacterium	3435.87	3.53604
TCGA-D5-6927	Stage II	Streptococcus	205.7	2.31324
TCGA-D5-6927	Stage II	Gemella	274.344	2.4383
TCGA-D5-6927	Stage II	Parvimonas	239.072	2.37853
TCGA-AF-2692	Stage II	Campylobacter	7	0.845144
TCGA-AF-2692	Stage II	Bacteroides	1806.08	3.25674
TCGA-AF-2692	Stage II	Fusobacterium	55	1.74037
TCGA-AF-2692	Stage II	Streptococcus	4.34726	0.63829
TCGA-AF-2692	Stage II	Gemella	0.0181818	-1.72289
TCGA-AF-2692	Stage II	Parvimonas	2	0.301192
TCGA-AG-3728	Stage III	Bacteroides	46.5146	1.6676
TCGA-AG-3728	Stage III	Fusobacterium	2	0.301192
TCGA-AG-3728	Stage III	Streptococcus	4	0.602141
TCGA-AA-A02Y	Stage I	Campylobacter	0.133333	-0.872637
TCGA-AA-A02Y	Stage I	Bacteroides	1828.94	3.2622
TCGA-AA-A02Y	Stage I	Fusobacterium	0.0666667	-1.17126
TCGA-NH-A50T	Stage II	Bacteroides	175.054	2.24317
TCGA-AF-3911	Stage III	Campylobacter	532	2.72591
TCGA-AF-3911	Stage III	Bacteroides	236.483	2.3738
TCGA-AF-3911	Stage III	Fusobacterium	25	1.39795
TCGA-AF-3911	Stage III	Streptococcus	6.69697	0.825927
TCGA-AF-3911	Stage III	Parvimonas	3	0.477229
TCGA-CM-6170	Stage I	Bacteroides	220.307	2.34303
TCGA-CM-6170	Stage I	Fusobacterium	8	0.90313
TCGA-CM-6170	Stage I	Streptococcus	2	0.301192
TCGA-EI-6884	Stage III	Bacteroides	65.0162	1.81303
TCGA-EI-6884	Stage III	Streptococcus	2	0.301192
TCGA-AF-A56L	Stage III	Bacteroides	11	1.04142
TCGA-AF-A56L	Stage III	Fusobacterium	2	0.301192
TCGA-AF-A56L	Stage III	Streptococcus	2	0.301192
TCGA-A6-2672	Stage III	Bacteroides	452.723	2.65583
TCGA-A6-2672	Stage III	Streptococcus	1.2	0.0794512
TCGA-A6-2672	Stage III	Gemella	0.2	-0.697353
TCGA-AY-6197	Stage II	Campylobacter	47.1754	1.67372
TCGA-AY-6197	Stage II	Bacteroides	37514.1	4.57419
TCGA-AY-6197	Stage II	Fusobacterium	1607.55	3.20616
TCGA-AY-6197	Stage II	Streptococcus	12.0629	1.08148
TCGA-AY-6197	Stage II	Gemella	5	0.699035
TCGA-AY-6197	Stage II	Parvimonas	9	0.954279
TCGA-CI-6624	Stage I	Bacteroides	2179.5	3.33836
TCGA-CI-6624	Stage I	Fusobacterium	0.0425532	-1.36352
TCGA-CI-6624	Stage I	Streptococcus	3.56064	0.55162
TCGA-A6-4107	Stage III	Bacteroides	1308.76	3.11686
TCGA-A6-4107	Stage III	Fusobacterium	15	1.17611
TCGA-A6-4107	Stage III	Streptococcus	25	1.39795
TCGA-A6-4107	Stage III	Gemella	2	0.301192
TCGA-D5-6534	Stage II	Campylobacter	2.22642	0.347752
TCGA-D5-6534	Stage II	Bacteroides	14219.1	4.15287
TCGA-D5-6534	Stage II	Fusobacterium	8.00877	0.903606
TCGA-D5-6534	Stage II	Streptococcus	12.8094	1.10756
TCGA-D5-6534	Stage II	Gemella	0.00877193	-2.02145
TCGA-A6-5660	Stage III	Campylobacter	61	1.78534
TCGA-A6-5660	Stage III	Bacteroides	2583.05	3.41213
TCGA-A6-5660	Stage III	Fusobacterium	421.75	2.62506
TCGA-A6-5660	Stage III	Streptococcus	100.738	2.0032
TCGA-A6-5660	Stage III	Gemella	97.2054	1.98769
TCGA-A6-5660	Stage III	Parvimonas	26.6429	1.42559
TCGA-DC-6683	Stage III	Bacteroides	5	0.699035
TCGA-G5-6641	Stage III	Bacteroides	245.098	2.38934
TCGA-G5-6641	Stage III	Streptococcus	1.06667	0.0283325
TCGA-AA-3685	Stage II	Bacteroides	348.735	2.5425
TCGA-AA-3685	Stage II	Streptococcus	21	1.32223
TCGA-CM-5349	Stage II	Bacteroides	1437.11	3.15749
TCGA-CM-5349	Stage II	Parvimonas	1	0.000323979
TCGA-AA-A03J	Stage I	Bacteroides	27.1163	1.43324
TCGA-AA-A03J	Stage I	Streptococcus	4	0.602141
TCGA-AA-A03J	Stage I	Gemella	2	0.301192
TCGA-AA-A01T	Stage III	Campylobacter	22	1.34244
TCGA-AA-A01T	Stage III	Bacteroides	1724.78	3.23673
TCGA-AA-A01T	Stage III	Fusobacterium	25.3333	1.40371
TCGA-AA-A01T	Stage III	Streptococcus	281.012	2.44873
TCGA-AA-A01T	Stage III	Gemella	67	1.82608
TCGA-AA-A01T	Stage III	Parvimonas	42	1.62326
TCGA-WS-AB45	Stage II	Bacteroides	3449.79	3.53779
TCGA-WS-AB45	Stage II	Streptococcus	2	0.301192
TCGA-D5-6541	Stage II	Campylobacter	0.222222	-0.651757
TCGA-D5-6541	Stage II	Bacteroides	2023.56	3.30612
TCGA-D5-6541	Stage II	Fusobacterium	19.0247	1.27933
TCGA-D5-6541	Stage II	Streptococcus	1.42545	0.15418
TCGA-D5-6541	Stage II	Gemella	8	0.90313
TCGA-D5-6541	Stage II	Parvimonas	1	0.000323979
TCGA-QG-A5YV	Stage III	Bacteroides	4	0.602141
TCGA-DM-A0XF	Stage III	Campylobacter	32	1.50516
TCGA-DM-A0XF	Stage III	Bacteroides	2360.13	3.37294
TCGA-DM-A0XF	Stage III	Streptococcus	22.9159	1.36015
TCGA-DM-A0XF	Stage III	Parvimonas	32	1.50516
TCGA-AA-3696	Stage IV	Bacteroides	3	0.477229
TCGA-AG-A02X	Stage I	Bacteroides	6	0.778205
TCGA-AG-A02X	Stage I	Streptococcus	26	1.41499
TCGA-AA-3496	Stage II	Campylobacter	12	1.07921
TCGA-AA-3496	Stage II	Bacteroides	91	1.95904
TCGA-AA-3496	Stage II	Fusobacterium	34	1.53149
TCGA-AA-3496	Stage II	Streptococcus	4	0.602141
TCGA-AD-6889	Stage II	Bacteroides	1165.56	3.06654
TCGA-AD-6889	Stage II	Fusobacterium	258	2.41162
TCGA-AD-6889	Stage II	Streptococcus	53.6833	1.72985
TCGA-AD-6889	Stage II	Gemella	77	1.88649
TCGA-AD-6889	Stage II	Parvimonas	41	1.61279
TCGA-AA-3972	Stage IV	Bacteroides	1563.13	3.194
TCGA-AA-3972	Stage IV	Fusobacterium	4	0.602141
TCGA-AA-3972	Stage IV	Streptococcus	22	1.34244
TCGA-AA-3972	Stage IV	Gemella	4	0.602141
TCGA-DC-6156	Stage IV	Bacteroides	3	0.477229
TCGA-DC-6156	Stage IV	Fusobacterium	3	0.477229
TCGA-D5-5538	Stage III	Campylobacter	34	1.53149
TCGA-D5-5538	Stage III	Bacteroides	8356.01	3.922
TCGA-D5-5538	Stage III	Fusobacterium	0.117857	-0.925903
TCGA-D5-5538	Stage III	Streptococcus	658.153	2.81833
TCGA-D5-5538	Stage III	Gemella	0.141577	-0.846725
TCGA-CK-6748	Stage IV	Campylobacter	2	0.301192
TCGA-CK-6748	Stage IV	Bacteroides	2199.99	3.34242
TCGA-CK-6748	Stage IV	Fusobacterium	38	1.57979
TCGA-CK-6748	Stage IV	Streptococcus	7.59846	0.880768
TCGA-CK-6748	Stage IV	Parvimonas	7	0.845144
TCGA-DC-6681	Stage IV	Campylobacter	0.0447761	-1.34177
TCGA-DC-6681	Stage IV	Bacteroides	789.667	2.89744
TCGA-DC-6681	Stage IV	Fusobacterium	27.0149	1.43162
TCGA-DC-6681	Stage IV	Streptococcus	8.812	0.945111
TCGA-DC-6681	Stage IV	Gemella	7	0.845144
TCGA-DC-6681	Stage IV	Parvimonas	1	0.000323979
TCGA-CM-5344	Stage III	Bacteroides	92.6522	1.96686
TCGA-CM-5344	Stage III	Fusobacterium	2	0.301192
TCGA-AG-A01L	Stage III	Bacteroides	4	0.602141
TCGA-G4-6302	Stage II	Campylobacter	22	1.34244
TCGA-G4-6302	Stage II	Bacteroides	1955.91	3.29135
TCGA-G4-6302	Stage II	Fusobacterium	189	2.27646
TCGA-G4-6302	Stage II	Streptococcus	2.16667	0.335942
TCGA-G4-6302	Stage II	Parvimonas	4	0.602141
TCGA-G4-6295	Stage II	Campylobacter	4.025	0.604846
TCGA-G4-6295	Stage II	Bacteroides	32.6852	1.51436
TCGA-G4-6295	Stage II	Fusobacterium	0.025	-1.58929
TCGA-G4-6295	Stage II	Streptococcus	0.3	-0.5218
TCGA-AF-A56K	Stage II	Campylobacter	5	0.699035
TCGA-AF-A56K	Stage II	Bacteroides	692.436	2.84038
TCGA-AF-A56K	Stage II	Fusobacterium	12.0263	1.08016
TCGA-AF-A56K	Stage II	Streptococcus	45	1.65322
TCGA-AF-A56K	Stage II	Gemella	1.5	0.176307
TCGA-AA-3489	Stage II	Bacteroides	191.973	2.28324
TCGA-AA-3489	Stage II	Fusobacterium	106	2.02531
TCGA-AA-3489	Stage II	Streptococcus	1	0.000323979
TCGA-AA-3489	Stage II	Parvimonas	2	0.301192
TCGA-A6-2682	Stage IV	Campylobacter	153	2.18469
TCGA-A6-2682	Stage IV	Bacteroides	12020.2	4.07991
TCGA-A6-2682	Stage IV	Fusobacterium	1446.32	3.16026
TCGA-A6-2682	Stage IV	Streptococcus	47.5417	1.67708
TCGA-A6-2682	Stage IV	Gemella	201.33	2.30391
TCGA-A6-2682	Stage IV	Parvimonas	314.13	2.49711
TCGA-CM-6677	Stage II	Campylobacter	4	0.602141
TCGA-CM-6677	Stage II	Bacteroides	662.096	2.82092
TCGA-CM-6677	Stage II	Fusobacterium	1018.72	3.00806
TCGA-CM-6677	Stage II	Streptococcus	29	1.46241
TCGA-CM-6677	Stage II	Gemella	4	0.602141
TCGA-CM-6677	Stage II	Parvimonas	2	0.301192
TCGA-AA-A00N	Stage II	Campylobacter	2	0.301192
TCGA-AA-A00N	Stage II	Bacteroides	699.459	2.84476
TCGA-AA-A00N	Stage II	Streptococcus	0.27027	-0.567004
TCGA-DM-A28H	Stage III	Campylobacter	1582.36	3.19931
TCGA-DM-A28H	Stage III	Bacteroides	1591.71	3.20186
TCGA-DM-A28H	Stage III	Fusobacterium	15212.5	4.1822
TCGA-DM-A28H	Stage III	Streptococcus	529.579	2.72393
TCGA-DM-A28H	Stage III	Gemella	2.4954	0.397271
TCGA-DM-A28H	Stage III	Parvimonas	126.383	2.10169
TCGA-AY-A54L	Stage I	Bacteroides	4355.46	3.63903
TCGA-AY-A54L	Stage I	Fusobacterium	1	0.000323979
TCGA-AY-A54L	Stage I	Streptococcus	2.54694	0.406145
TCGA-D5-5540	Stage II	Bacteroides	3301.24	3.51868
TCGA-D5-5540	Stage II	Fusobacterium	76	1.88082
TCGA-D5-5540	Stage II	Streptococcus	10.3796	1.01621
TCGA-AA-3811	Stage III	Campylobacter	2	0.301192
TCGA-AA-3811	Stage III	Bacteroides	270.232	2.43174
TCGA-AA-3811	Stage III	Streptococcus	0.125	-0.900505
TCGA-CA-6717	Stage II	Bacteroides	6	0.778205
TCGA-AG-3742	Stage I	Campylobacter	8	0.90313
TCGA-AG-3742	Stage I	Bacteroides	2909.16	3.46377
TCGA-AG-3742	Stage I	Streptococcus	427.066	2.6305
TCGA-AG-A01J	Stage II	Bacteroides	373.82	2.57266
TCGA-AA-3989	Stage IV	Campylobacter	0.0927835	-1.02905
TCGA-AA-3989	Stage IV	Bacteroides	37.0614	1.56893
TCGA-AA-3989	Stage IV	Fusobacterium	3.01031	0.478719
TCGA-AA-3989	Stage IV	Streptococcus	0.14433	-0.838404
TCGA-DY-A1DD	Stage III	Bacteroides	20.9455	1.32111
TCGA-DY-A1DD	Stage III	Streptococcus	2	0.301192
TCGA-DM-A28K	Stage II	Campylobacter	7.375	0.867806
TCGA-DM-A28K	Stage II	Bacteroides	5543.32	3.74377
TCGA-DM-A28K	Stage II	Fusobacterium	1129.16	3.05276
TCGA-DM-A28K	Stage II	Streptococcus	70.6401	1.84906
TCGA-DM-A28K	Stage II	Gemella	71.0826	1.85177
TCGA-D5-5539	Stage III	Campylobacter	0.0967742	-1.0109
TCGA-D5-5539	Stage III	Bacteroides	4921.69	3.69211
TCGA-D5-5539	Stage III	Fusobacterium	4.01075	0.603307
TCGA-D5-5539	Stage III	Streptococcus	9.96434	0.998481
TCGA-AG-A016	Stage IV	Bacteroides	88.4091	1.9465
TCGA-AG-A016	Stage IV	Fusobacterium	15	1.17611
TCGA-AG-A016	Stage IV	Streptococcus	5	0.699035
TCGA-AG-A016	Stage IV	Gemella	10	1.00003
TCGA-AG-A016	Stage IV	Parvimonas	2	0.301192
TCGA-AF-A56N	Stage II	Bacteroides	2	0.301192
TCGA-AF-A56N	Stage II	Fusobacterium	112	2.04922
TCGA-CM-5863	Stage III	Campylobacter	3	0.477229
TCGA-CM-5863	Stage III	Bacteroides	602.811	2.78018
TCGA-CM-5863	Stage III	Fusobacterium	31	1.49137
TCGA-CM-5863	Stage III	Streptococcus	8.07692	0.907286
TCGA-A6-2685	Stage II	Campylobacter	7.92316	0.898939
TCGA-A6-2685	Stage II	Bacteroides	32164.6	4.50738
TCGA-A6-2685	Stage II	Fusobacterium	147.568	2.16899
TCGA-A6-2685	Stage II	Streptococcus	32.9314	1.51762
TCGA-A6-2685	Stage II	Gemella	0.0571215	-1.23756
TCGA-A6-2685	Stage II	Parvimonas	2	0.301192
TCGA-AG-3906	Stage I	Bacteroides	571.501	2.75702
TCGA-AG-3906	Stage I	Streptococcus	31	1.49137
TCGA-DC-5337	Stage I	Campylobacter	12	1.07921
TCGA-DC-5337	Stage I	Bacteroides	37.7111	1.57648
TCGA-DC-5337	Stage I	Streptococcus	130.001	2.11395
TCGA-DC-5337	Stage I	Gemella	0.0186916	-1.71135
TCGA-DC-5337	Stage I	Parvimonas	1	0.000323979
TCGA-AG-A026	Stage II	Campylobacter	246	2.39094
TCGA-AG-A026	Stage II	Bacteroides	6571.21	3.81765
TCGA-AG-A026	Stage II	Fusobacterium	635	2.80277
TCGA-AG-A026	Stage II	Streptococcus	16.4917	1.21728
TCGA-AG-A026	Stage II	Gemella	81.75	1.91249
TCGA-AG-A026	Stage II	Parvimonas	10	1.00003
TCGA-D5-6929	Stage IV	Bacteroides	627.261	2.79745
TCGA-D5-6929	Stage IV	Fusobacterium	4.14087	0.61717
TCGA-D5-6929	Stage IV	Streptococcus	5402.78	3.73262
TCGA-D5-6929	Stage IV	Gemella	0.438087	-0.3577
TCGA-CM-6678	Stage IV	Campylobacter	0.101124	-0.991954
TCGA-CM-6678	Stage IV	Bacteroides	5245.17	3.71976
TCGA-CM-6678	Stage IV	Fusobacterium	0.261236	-0.581728
TCGA-CM-6678	Stage IV	Streptococcus	3.2988	0.518454
TCGA-EI-6508	Stage III	Bacteroides	251.087	2.39983
TCGA-EI-6508	Stage III	Fusobacterium	2	0.301192
TCGA-EI-6508	Stage III	Streptococcus	2	0.301192
TCGA-EI-6508	Stage III	Gemella	4	0.602141
TCGA-D5-6923	Stage I	Campylobacter	2	0.301192
TCGA-D5-6923	Stage I	Bacteroides	5080.01	3.70587
TCGA-D5-6923	Stage I	Fusobacterium	98	1.99123
TCGA-D5-6923	Stage I	Streptococcus	144.911	2.1611
TCGA-D5-6923	Stage I	Parvimonas	8	0.90313
TCGA-CM-6165	Stage II	Bacteroides	163.767	2.21423
TCGA-CM-6165	Stage II	Streptococcus	1.11111	0.0460491
TCGA-F5-6702	Stage IV	Bacteroides	24	1.38022
TCGA-F5-6702	Stage IV	Fusobacterium	238	2.37658
TCGA-G4-6314	Stage IV	Campylobacter	86.1176	1.9351
TCGA-G4-6314	Stage IV	Bacteroides	430.419	2.63389
TCGA-G4-6314	Stage IV	Streptococcus	3.43137	0.535562
TCGA-AG-3887	Stage II	Campylobacter	6	0.778205
TCGA-AG-3887	Stage II	Bacteroides	69.475	1.84183
TCGA-AG-3887	Stage II	Fusobacterium	19	1.27877
TCGA-AG-3887	Stage II	Streptococcus	18	1.25529
TCGA-AG-3887	Stage II	Gemella	8	0.90313
TCGA-AA-A01G	Stage II	Bacteroides	544.504	2.736
TCGA-AA-A01G	Stage II	Streptococcus	2	0.301192
TCGA-AY-4070	Stage III	Campylobacter	6.125	0.787159
TCGA-AY-4070	Stage III	Bacteroides	6609.61	3.82018
TCGA-AY-4070	Stage III	Fusobacterium	64.6333	1.81046
TCGA-AY-4070	Stage III	Streptococcus	15.7332	1.19684
TCGA-AG-3881	Stage II	Campylobacter	176	2.24551
TCGA-AG-3881	Stage II	Bacteroides	129.38	2.11187
TCGA-AG-3881	Stage II	Fusobacterium	112	2.04922
TCGA-AG-3881	Stage II	Streptococcus	8	0.90313
TCGA-AG-3881	Stage II	Gemella	12	1.07921
TCGA-AA-3831	Stage II	Bacteroides	80.028	1.90325
TCGA-AA-3831	Stage II	Gemella	3	0.477229
TCGA-AG-3909	Stage III	Bacteroides	70.3067	1.847
TCGA-AG-3909	Stage III	Gemella	2	0.301192
TCGA-AA-3488	Stage IV	Campylobacter	15.2586	1.18354
TCGA-AA-3488	Stage IV	Bacteroides	45.122	1.6544
TCGA-AA-3488	Stage IV	Fusobacterium	16.5	1.2175
TCGA-AA-3488	Stage IV	Streptococcus	24	1.38022
TCGA-CM-6675	Stage IV	Campylobacter	2	0.301192
TCGA-CM-6675	Stage IV	Bacteroides	1459.13	3.16409
TCGA-CM-6675	Stage IV	Fusobacterium	0.761905	-0.117674
TCGA-CM-6675	Stage IV	Streptococcus	22.9275	1.36037
TCGA-CM-6675	Stage IV	Gemella	48.0088	1.68133
TCGA-CM-6675	Stage IV	Parvimonas	171.595	2.23451
TCGA-CK-5915	Stage I	Bacteroides	987.601	2.99458
TCGA-CK-5915	Stage I	Streptococcus	2.27778	0.357654
TCGA-F5-6464	Stage III	Campylobacter	5	0.699035
TCGA-F5-6464	Stage III	Bacteroides	732.071	2.86455
TCGA-F5-6464	Stage III	Fusobacterium	41	1.61279
TCGA-F5-6464	Stage III	Parvimonas	2	0.301192
TCGA-AA-3553	Stage I	Bacteroides	296.146	2.47151
TCGA-AA-3553	Stage I	Streptococcus	8	0.90313
TCGA-AA-3877	Stage I	Campylobacter	15.9046	1.20154
TCGA-AA-3877	Stage I	Bacteroides	31077.8	4.49245
TCGA-AA-3877	Stage I	Fusobacterium	68.6004	1.83633
TCGA-AA-3877	Stage I	Streptococcus	414.811	2.61785
TCGA-AA-3877	Stage I	Gemella	0.193456	-0.711747
TCGA-AA-3715	Stage II	Campylobacter	203.5	2.30857
TCGA-AA-3715	Stage II	Bacteroides	19824.7	4.29721
TCGA-AA-3715	Stage II	Fusobacterium	1032.26	3.01379
TCGA-AA-3715	Stage II	Streptococcus	30.8461	1.48921
TCGA-AA-3715	Stage II	Gemella	15.6422	1.19432
TCGA-AA-3715	Stage II	Parvimonas	62.1111	1.79317
TCGA-AA-3841	Stage II	Bacteroides	4099.54	3.61273
TCGA-AA-3841	Stage II	Fusobacterium	0.148352	-0.826528
TCGA-AA-3841	Stage II	Streptococcus	6	0.778205
TCGA-AG-A015	Stage I	Campylobacter	2	0.301192
TCGA-AG-A015	Stage I	Bacteroides	582.107	2.765
TCGA-AG-A015	Stage I	Fusobacterium	11	1.04142
TCGA-AG-A015	Stage I	Streptococcus	1	0.000323979
TCGA-AG-A015	Stage I	Gemella	7	0.845144
TCGA-A6-2675	Stage II	Bacteroides	54.2857	1.73469
TCGA-CM-5348	Stage III	Bacteroides	706.959	2.84939
TCGA-CM-5348	Stage III	Fusobacterium	1	0.000323979
TCGA-CM-5348	Stage III	Streptococcus	4	0.602141
TCGA-F5-6861	Stage II	Bacteroides	44.5	1.64837
TCGA-F5-6861	Stage II	Fusobacterium	122	2.08636
TCGA-F5-6861	Stage II	Gemella	6	0.778205
TCGA-F5-6861	Stage II	Parvimonas	1	0.000323979
TCGA-D5-6536	Stage II	Campylobacter	1914.27	3.282
TCGA-D5-6536	Stage II	Bacteroides	19754.6	4.29567
TCGA-D5-6536	Stage II	Fusobacterium	2337.49	3.36875
TCGA-D5-6536	Stage II	Streptococcus	12.8999	1.11061
TCGA-D5-6536	Stage II	Gemella	10.008	1.00038
TCGA-D5-6536	Stage II	Parvimonas	4.3	0.633544
TCGA-CM-4744	Stage I	Campylobacter	1.65912	0.220072
TCGA-CM-4744	Stage I	Bacteroides	15727	4.19665
TCGA-CM-4744	Stage I	Fusobacterium	182.738	2.26183
TCGA-CM-4744	Stage I	Streptococcus	1933.22	3.28628
TCGA-CM-4744	Stage I	Gemella	0.862804	-0.0637124
TCGA-D5-6537	Stage III	Campylobacter	6	0.778205
TCGA-D5-6537	Stage III	Bacteroides	730.494	2.86362
TCGA-D5-6537	Stage III	Fusobacterium	42	1.62326
TCGA-D5-6537	Stage III	Streptococcus	1.08333	0.0350612
TCGA-D5-6537	Stage III	Gemella	19	1.27877
TCGA-A6-6648	Stage IV	Bacteroides	17454	4.24189
TCGA-A6-6648	Stage IV	Fusobacterium	4	0.602141
[truncated: 541 more rows]

## Sheet: fig_s1b
sample_id	patient_id	patient_number	origin	score_normalized	fuso_load
SAM587261	EGAR00001059349	32116	Normal	0.115567	c2_high
SAM587255	EGAR00001059353	32098	Normal	0.0638391	c2_high
SAM587299	EGAR00001059360	32381	Normal	0.0143077	c1_low
SAM587389	EGAR00001059363	34989	Normal	0.173944	c2_high
SAM587237	EGAR00001059364	14962	Normal	0.0904878	c2_high
SAM587243	EGAR00001059365	14966	Normal	0.0045122	c1_low
SAM587221	EGAR00001059366	12912	Normal	0.00423409	c1_low
SAM587385	EGAR00001059368	33313	Normal	0.209559	c2_high
SAM587351	EGAR00001059369	32832	Normal	0.0699718	c2_high
SAM587323	EGAR00001059372	32738	Normal	0.00227679	c1_low
SAM587317	EGAR00001059373	32722	Normal	0.0481189	c2_high
SAM587307	EGAR00001059374	32389	Normal	0.0402053	c2_high
SAM587277	EGAR00001059376	32203	Normal	0.0164387	c1_low
SAM587387	EGAR00001059379	34988	Normal	0.0883668	c2_high
SAM587263	EGAR00001059381	32123	Normal	0.0173778	c1_low
SAM587291	EGAR00001059382	32367	Normal	0.0797852	c2_high
SAM587227	EGAR00001059383	12919	Normal	0.00637984	c1_low
SAM587303	EGAR00001059384	32385	Normal	0.0529679	c2_high
SAM587247	EGAR00001059385	14980	Normal	0.00549167	c1_low
SAM587289	EGAR00001059389	32365	Normal	0.0233259	c1_low
SAM587375	EGAR00001059390	32906	Normal	4.71763e-05	c1_low
SAM587305	EGAR00001059392	32387	Normal	0.0426145	c2_high
SAM587381	EGAR00001059394	33299	Normal	0.750119	c2_high
SAM587301	EGAR00001059396	32383	Normal	0.0537293	c2_high
SAM587371	EGAR00001059398	32902	Normal	0.00872497	c1_low
SAM587401	EGAR00001059399	35001	Normal	0.0737688	c2_high
SAM587285	EGAR00001059400	32360	Normal	0.0234654	c1_low
SAM587271	EGAR00001059404	32192	Normal	0.929599	c2_high
SAM587279	EGAR00001059407	32210	Normal	0.00228521	c1_low
SAM587295	EGAR00001059408	32374	Normal	0.0631424	c2_high
SAM587233	EGAR00001059411	14955	Normal	0.00259468	c1_low
SAM587395	EGAR00001059412	34994	Normal	0.00996074	c1_low
SAM587333	EGAR00001059414	32774	Normal	0.0103463	c1_low
SAM587393	EGAR00001059416	34991	Normal	0.003571	c1_low
SAM587328	EGAR00001059279	32770	Adenocarcinoma	4.65641e-05	c1_low
SAM587350	EGAR00001059280	32832	Adenocarcinoma	0.00650767	c1_low
SAM587270	EGAR00001059282	32192	Adenocarcinoma	0.088393	c2_high
SAM587364	EGAR00001059285	32882	Adenocarcinoma	0.041911	c1_low
SAM587392	EGAR00001059286	34991	Adenocarcinoma	0.00416906	c1_low
SAM587284	EGAR00001059288	32360	Adenocarcinoma	0.00270279	c1_low
SAM587294	EGAR00001059289	32374	Adenocarcinoma	0.00827047	c1_low
SAM587370	EGAR00001059290	32902	Adenocarcinoma	0.00794678	c1_low
SAM587332	EGAR00001059291	32774	Adenocarcinoma	0.613699	c2_high
SAM587338	EGAR00001059292	32798	Adenocarcinoma	0.0348708	c1_low
SAM587236	EGAR00001059293	14962	Adenocarcinoma	0.2345	c2_high
SAM587374	EGAR00001059294	32906	Adenocarcinoma	0.0109467	c1_low
SAM587300	EGAR00001059295	32383	Adenocarcinoma	0.392176	c2_high
SAM587386	EGAR00001059296	34988	Adenocarcinoma	0.80268	c2_high
SAM587304	EGAR00001059297	32387	Adenocarcinoma	0.431743	c2_high
SAM587254	EGAR00001059300	32098	Adenocarcinoma	0.00126986	c1_low
SAM587298	EGAR00001059302	32381	Adenocarcinoma	0.00489857	c1_low
SAM587384	EGAR00001059303	33313	Adenocarcinoma	1.11532	c2_high
SAM587398	EGAR00001059304	34997	Adenocarcinoma	4.10848e-05	c1_low
SAM587376	EGAR00001059307	32908	Adenocarcinoma	0.596915	c2_high
SAM587222	EGAR00001059308	12914	Adenocarcinoma	0.00320394	c1_low
SAM587388	EGAR00001059309	34989	Adenocarcinoma	0.113363	c2_high
SAM587380	EGAR00001059311	33299	Adenocarcinoma	2.62962	c2_high
SAM587394	EGAR00001059312	34994	Adenocarcinoma	0.00157895	c1_low
SAM587322	EGAR00001059313	32738	Adenocarcinoma	0.0195052	c1_low
SAM587220	EGAR00001059314	12912	Adenocarcinoma	0.195515	c2_high
SAM587246	EGAR00001059315	14980	Adenocarcinoma	0.0363519	c1_low
SAM587302	EGAR00001059317	32385	Adenocarcinoma	3.79884	c2_high
SAM587262	EGAR00001059319	32123	Adenocarcinoma	0.0450784	c2_high
SAM587400	EGAR00001059322	35001	Adenocarcinoma	0.791309	c2_high
SAM587290	EGAR00001059323	32367	Adenocarcinoma	0.000247371	c1_low
SAM587276	EGAR00001059325	32203	Adenocarcinoma	0.000671521	c1_low
SAM587340	EGAR00001059326	32800	Adenocarcinoma	0.00136563	c1_low
SAM587260	EGAR00001059327	32116	Adenocarcinoma	0.291731	c2_high
SAM587318	EGAR00001059328	32732	Adenocarcinoma	0.33848	c2_high
SAM587232	EGAR00001059330	14955	Adenocarcinoma	0.0669023	c2_high
SAM587226	EGAR00001059331	12919	Adenocarcinoma	0.339226	c2_high
SAM587306	EGAR00001059332	32389	Adenocarcinoma	0.125264	c2_high
SAM587288	EGAR00001059333	32365	Adenocarcinoma	0.274017	c2_high
SAM587224	EGAR00001059334	12915	Adenocarcinoma	0.453671	c2_high
SAM587242	EGAR00001059339	14966	Adenocarcinoma	0.00424618	c1_low
SAM587278	EGAR00001059342	32210	Adenocarcinoma	0.00234074	c1_low
SAM587334	EGAR00001059345	32782	Adenocarcinoma	0.0565437	c2_high
SAM587316	EGAR00001059415	32722	Adenocarcinoma	0.00442188	c1_low
SAM587352	EGAR00001059281	32838	Adenocarcinoma	1.36949e-05	c0_no
SAM587264	EGAR00001059283	32170	Adenocarcinoma	1.36949e-05	c0_no
SAM587336	EGAR00001059284	32788	Adenocarcinoma	1.36949e-05	c0_no
SAM587354	EGAR00001059287	32854	Adenocarcinoma	1.36949e-05	c0_no
SAM587362	EGAR00001059298	32876	Adenocarcinoma	1.36949e-05	c0_no
SAM587348	EGAR00001059299	32824	Adenocarcinoma	1.36949e-05	c0_no
SAM587330	EGAR00001059301	32772	Adenocarcinoma	1.36949e-05	c0_no
SAM587346	EGAR00001059305	32816	Adenocarcinoma	1.36949e-05	c0_no
SAM587230	EGAR00001059306	14954	Adenocarcinoma	1.36949e-05	c0_no
SAM587228	EGAR00001059310	12926	Adenocarcinoma	1.36949e-05	c0_no
SAM587356	EGAR00001059316	32860	Adenocarcinoma	1.36949e-05	c0_no
SAM587256	EGAR00001059318	32109	Adenocarcinoma	1.36949e-05	c0_no
SAM587282	EGAR00001059320	32359	Adenocarcinoma	1.36949e-05	c0_no
SAM587372	EGAR00001059321	32904	Adenocarcinoma	1.36949e-05	c0_no
SAM587344	EGAR00001059324	32808	Adenocarcinoma	1.36949e-05	c0_no
SAM587360	EGAR00001059329	32874	Adenocarcinoma	1.36949e-05	c0_no
SAM587248	EGAR00001059335	31814	Adenocarcinoma	1.36949e-05	c0_no
SAM587342	EGAR00001059336	32804	Adenocarcinoma	1.36949e-05	c0_no
SAM587358	EGAR00001059337	32868	Adenocarcinoma	1.36949e-05	c0_no
SAM587378	EGAR00001059338	32916	Adenocarcinoma	1.36949e-05	c0_no
SAM587244	EGAR00001059340	14973	Adenocarcinoma	1.36949e-05	c0_no
SAM587368	EGAR00001059341	32900	Adenocarcinoma	1.36949e-05	c0_no
SAM587292	EGAR00001059343	32369	Adenocarcinoma	1.36949e-05	c0_no
SAM587268	EGAR00001059344	32191	Adenocarcinoma	1.36949e-05	c0_no
SAM587234	EGAR00001059346	14961	Adenocarcinoma	1.36949e-05	c0_no
SAM587337	EGAR00001059347	32788	Normal	1.36949e-05	c0_no
SAM587341	EGAR00001059348	32800	Normal	1.36949e-05	c0_no
SAM587369	EGAR00001059350	32900	Normal	1.36949e-05	c0_no
SAM587399	EGAR00001059351	34997	Normal	1.36949e-05	c0_no
SAM587359	EGAR00001059352	32868	Normal	1.36949e-05	c0_no
SAM587249	EGAR00001059354	31814	Normal	1.36949e-05	c0_no
SAM587335	EGAR00001059355	32782	Normal	1.36949e-05	c0_no
SAM587319	EGAR00001059356	32732	Normal	1.36949e-05	c0_no
SAM587347	EGAR00001059357	32816	Normal	1.36949e-05	c0_no
SAM587345	EGAR00001059358	32808	Normal	1.36949e-05	c0_no
SAM587329	EGAR00001059359	32770	Normal	1.36949e-05	c0_no
SAM587269	EGAR00001059361	32191	Normal	1.36949e-05	c0_no
SAM587365	EGAR00001059362	32882	Normal	1.36949e-05	c0_no
SAM587353	EGAR00001059367	32838	Normal	1.36949e-05	c0_no
SAM587265	EGAR00001059370	32170	Normal	1.36949e-05	c0_no
SAM587283	EGAR00001059371	32359	Normal	1.36949e-05	c0_no
SAM587231	EGAR00001059375	14954	Normal	1.36949e-05	c0_no
SAM587349	EGAR00001059377	32824	Normal	1.36949e-05	c0_no
SAM587339	EGAR00001059378	32798	Normal	1.36949e-05	c0_no
SAM587257	EGAR00001059380	32109	Normal	1.36949e-05	c0_no
SAM587343	EGAR00001059386	32804	Normal	1.36949e-05	c0_no
SAM587357	EGAR00001059387	32860	Normal	1.36949e-05	c0_no
SAM587361	EGAR00001059388	32874	Normal	1.36949e-05	c0_no
SAM587245	EGAR00001059391	14973	Normal	1.36949e-05	c0_no
SAM587377	EGAR00001059393	32908	Normal	1.36949e-05	c0_no
SAM587229	EGAR00001059397	12926	Normal	1.36949e-05	c0_no
SAM587331	EGAR00001059401	32772	Normal	1.36949e-05	c0_no
SAM587363	EGAR00001059402	32876	Normal	1.36949e-05	c0_no
SAM587293	EGAR00001059403	32369	Normal	1.36949e-05	c0_no
SAM587223	EGAR00001059405	12914	Normal	1.36949e-05	c0_no
SAM587373	EGAR00001059406	32904	Normal	1.36949e-05	c0_no
SAM587379	EGAR00001059409	32916	Normal	1.36949e-05	c0_no
SAM587225	EGAR00001059410	12915	Normal	1.36949e-05	c0_no
SAM587235	EGAR00001059413	14961	Normal	1.36949e-05	c0_no
SAM587355	EGAR00001059417	32854	Normal	1.36949e-05	c0_no

## Sheet: fig_s1c
sample_id	patient_id	patient_number	origin	score_normalized	fuso_load
SAM587328	EGAR00001059279	32770	Adenocarcinoma	4.65641e-05	c1_low
SAM587350	EGAR00001059280	32832	Adenocarcinoma	0.00650767	c1_low
SAM587270	EGAR00001059282	32192	Adenocarcinoma	0.088393	c2_high
SAM587364	EGAR00001059285	32882	Adenocarcinoma	0.041911	c1_low
SAM587392	EGAR00001059286	34991	Adenocarcinoma	0.00416906	c1_low
SAM587284	EGAR00001059288	32360	Adenocarcinoma	0.00270279	c1_low
SAM587294	EGAR00001059289	32374	Adenocarcinoma	0.00827047	c1_low
SAM587370	EGAR00001059290	32902	Adenocarcinoma	0.00794678	c1_low
SAM587332	EGAR00001059291	32774	Adenocarcinoma	0.613699	c2_high
SAM587338	EGAR00001059292	32798	Adenocarcinoma	0.0348708	c1_low
SAM587236	EGAR00001059293	14962	Adenocarcinoma	0.2345	c2_high
SAM587374	EGAR00001059294	32906	Adenocarcinoma	0.0109467	c1_low
SAM587300	EGAR00001059295	32383	Adenocarcinoma	0.392176	c2_high
SAM587386	EGAR00001059296	34988	Adenocarcinoma	0.80268	c2_high
SAM587304	EGAR00001059297	32387	Adenocarcinoma	0.431743	c2_high
SAM587254	EGAR00001059300	32098	Adenocarcinoma	0.00126986	c1_low
SAM587298	EGAR00001059302	32381	Adenocarcinoma	0.00489857	c1_low
SAM587384	EGAR00001059303	33313	Adenocarcinoma	1.11532	c2_high
SAM587398	EGAR00001059304	34997	Adenocarcinoma	4.10848e-05	c1_low
SAM587376	EGAR00001059307	32908	Adenocarcinoma	0.596915	c2_high
SAM587222	EGAR00001059308	12914	Adenocarcinoma	0.00320394	c1_low
SAM587388	EGAR00001059309	34989	Adenocarcinoma	0.113363	c2_high
SAM587380	EGAR00001059311	33299	Adenocarcinoma	2.62962	c2_high
SAM587394	EGAR00001059312	34994	Adenocarcinoma	0.00157895	c1_low
SAM587322	EGAR00001059313	32738	Adenocarcinoma	0.0195052	c1_low
SAM587220	EGAR00001059314	12912	Adenocarcinoma	0.195515	c2_high
SAM587246	EGAR00001059315	14980	Adenocarcinoma	0.0363519	c1_low
SAM587302	EGAR00001059317	32385	Adenocarcinoma	3.79884	c2_high
SAM587262	EGAR00001059319	32123	Adenocarcinoma	0.0450784	c2_high
SAM587400	EGAR00001059322	35001	Adenocarcinoma	0.791309	c2_high
SAM587290	EGAR00001059323	32367	Adenocarcinoma	0.000247371	c1_low
SAM587276	EGAR00001059325	32203	Adenocarcinoma	0.000671521	c1_low
SAM587340	EGAR00001059326	32800	Adenocarcinoma	0.00136563	c1_low
SAM587260	EGAR00001059327	32116	Adenocarcinoma	0.291731	c2_high
SAM587318	EGAR00001059328	32732	Adenocarcinoma	0.33848	c2_high
SAM587232	EGAR00001059330	14955	Adenocarcinoma	0.0669023	c2_high
SAM587226	EGAR00001059331	12919	Adenocarcinoma	0.339226	c2_high
SAM587306	EGAR00001059332	32389	Adenocarcinoma	0.125264	c2_high
SAM587288	EGAR00001059333	32365	Adenocarcinoma	0.274017	c2_high
SAM587224	EGAR00001059334	12915	Adenocarcinoma	0.453671	c2_high
SAM587242	EGAR00001059339	14966	Adenocarcinoma	0.00424618	c1_low
SAM587278	EGAR00001059342	32210	Adenocarcinoma	0.00234074	c1_low
SAM587334	EGAR00001059345	32782	Adenocarcinoma	0.0565437	c2_high
SAM587316	EGAR00001059415	32722	Adenocarcinoma	0.00442188	c1_low
SAM587352	EGAR00001059281	32838	Adenocarcinoma	1.36949e-05	c0_no
SAM587264	EGAR00001059283	32170	Adenocarcinoma	1.36949e-05	c0_no
SAM587336	EGAR00001059284	32788	Adenocarcinoma	1.36949e-05	c0_no
SAM587354	EGAR00001059287	32854	Adenocarcinoma	1.36949e-05	c0_no
SAM587362	EGAR00001059298	32876	Adenocarcinoma	1.36949e-05	c0_no
SAM587348	EGAR00001059299	32824	Adenocarcinoma	1.36949e-05	c0_no
SAM587330	EGAR00001059301	32772	Adenocarcinoma	1.36949e-05	c0_no
SAM587346	EGAR00001059305	32816	Adenocarcinoma	1.36949e-05	c0_no
SAM587230	EGAR00001059306	14954	Adenocarcinoma	1.36949e-05	c0_no
SAM587228	EGAR00001059310	12926	Adenocarcinoma	1.36949e-05	c0_no
SAM587356	EGAR00001059316	32860	Adenocarcinoma	1.36949e-05	c0_no
SAM587256	EGAR00001059318	32109	Adenocarcinoma	1.36949e-05	c0_no
SAM587282	EGAR00001059320	32359	Adenocarcinoma	1.36949e-05	c0_no
SAM587372	EGAR00001059321	32904	Adenocarcinoma	1.36949e-05	c0_no
SAM587344	EGAR00001059324	32808	Adenocarcinoma	1.36949e-05	c0_no
SAM587360	EGAR00001059329	32874	Adenocarcinoma	1.36949e-05	c0_no
SAM587248	EGAR00001059335	31814	Adenocarcinoma	1.36949e-05	c0_no
SAM587342	EGAR00001059336	32804	Adenocarcinoma	1.36949e-05	c0_no
SAM587358	EGAR00001059337	32868	Adenocarcinoma	1.36949e-05	c0_no
SAM587378	EGAR00001059338	32916	Adenocarcinoma	1.36949e-05	c0_no
SAM587244	EGAR00001059340	14973	Adenocarcinoma	1.36949e-05	c0_no
SAM587368	EGAR00001059341	32900	Adenocarcinoma	1.36949e-05	c0_no
SAM587292	EGAR00001059343	32369	Adenocarcinoma	1.36949e-05	c0_no
SAM587268	EGAR00001059344	32191	Adenocarcinoma	1.36949e-05	c0_no
SAM587234	EGAR00001059346	14961	Adenocarcinoma	1.36949e-05	c0_no

## Sheet: fig_s1e
© 2000-2021 QIAGEN. All rights reserved.
Ingenuity Canonical Pathways	-log(p-value)	Ratio	z-score	Molecules
Hepatic Fibrosis / Hepatic Stellate Cell Activation	5.24	0.633	#NUM!	A2M,ACTA2,AGT,AGTR1,BAMBI,BCL2,CCL2,CCL21,CCL5,CCR7,CD40LG,COL11A2,COL12A1,COL17A1,COL18A1,COL19A1,COL1A2,COL20A1,COL21A1,COL24A1,COL25A1,COL26A1,COL28A1,COL4A3,COL4A4,COL4A6,COL5A1,COL6A1,COL6A2,COL6A3,COL6A6,COL8A1,COL8A2,COL9A1,COL9A3,CSF1,CXCL3,CXCR3,ECE1,EDNRA,EDNRB,EGFR,FAS,FGF1,FGF2,FGFR1,FGFR2,HGF,ICAM1,IFNAR1,IFNAR2,IFNGR1,IFNGR2,IGF1R,IGF2,IGFBP3,IGFBP4,IGFBP5,IL10,IL10RA,IL1A,IL1R1,IL1…
Tumor Microenvironment Pathway	5.19	0.635	3.464	AKT1,AKT2,AKT3,ARG1,BAD,BCL2,BRAF,CCL2,CCND1,CFLAR,COL1A2,CSF1,CSF2,CSPG4,CXCL12,FAS,FGF1,FGF10,FGF19,FGF2,FGF20,FGF23,FGF3,FGF4,FGF5,FGF7,FGF8,FGF9,FOXG1,FOXO1,FOXO4,HGF,HLA-A,HLA-B,HLA-C,HLA-E,HLA-F,HLA-G,HRAS,ICAM1,IDO2,IGF2,IL10,IL4,IL6,IL6R,ITGA5,ITGB3,JAK2,KRAS,LEP,LEPR,LGALS9,MAP2K1,MAP2K2,MAP3K14,MAPK3,MMP1,MMP10,MMP11,MMP12,MMP14,MMP16,MMP17,MMP19,MMP2,MMP24,MMP25,MMP27,MMP28,MMP3,MMP8,M…
Regulation of Actin-based Motility by Rho	3.49	0.652	3.857	ACTA1,ACTA2,ACTB,ACTG2,ACTR2,ACTR3,ARHGDIA,ARPC1B,ARPC2,ARPC4,ARPC5,BAIAP2,CDC42,CFL1,DIRAS3,FNBP1,GSN,ITGA1,ITGA3,ITGA5,ITGA6,ITGAL,ITGB3,ITGB5,MYL2,MYL4,MYL6,MYL9,MYLK,PAK2,PAK4,PAK6,PFN1,PFN2,PIP5K1A,PIP5K1B,PIP5K1C,PPP1CB,PPP1R12B,RAC1,RAC2,RAC3,RHOA,RHOB,RHOBTB2,RHOC,RHOF,RHOG,RHOH,RHOJ,RHOQ,RHOT1,RHOV,RND1,RND2,RND3,WAS,WIPF1
Axonal Guidance Signaling	3.4	0.546	#NUM!	ABL1,ABLIM2,ABLIM3,ACE2,ACTR2,ACTR3,ADAM10,ADAM12,ADAM15,ADAM2,ADAM20,ADAM21,ADAM22,ADAM23,ADAMDEC1,ADAMTS1,ADAMTS10,ADAMTS13,ADAMTS16,ADAMTS18,ADAMTS2,ADAMTS20,ADAMTS3,ADAMTS8,AFG3L2,AKT1,AKT2,AKT3,ARHGEF11,ARHGEF15,ARHGEF6,ARPC1B,ARPC2,ARPC4,ARPC5,BAIAP2,BMP2,BMP3,BMP4,BMP8A,BMP8B,CDC42,CDK5,CFL1,CFL2,CHMP1A,CHP1,CRKL,CXCL12,DPYSL2,DPYSL5,ECE2,EFNA1,EFNA2,EFNA3,EFNA5,EFNB2,EPHA1,EPHA3,EPHA5,EPH…
Role of Macrophages, Fibroblasts and Endothelial Cells in Rheumatoid Arthritis	3.28	0.563	#NUM!	AKT1,AKT2,AKT3,APC2,CALM1 (includes others),CALML5,CAMK2A,CAMK2D,CAMK2G,CAMK4,CCL2,CCL5,CCND1,CEBPA,CEBPD,CEBPG,CEBPZ,CHP1,CREB3L3,CREB5,CSF1,CSF2,CTNNB1,CXCL12,DKK1,DKK2,DKK4,FGF2,FRZB,FZD10,FZD3,FZD4,FZD5,FZD6,FZD8,GNAO1,GNAQ,HRAS,ICAM1,IGHG3,IGHG4,IKBKB,IKBKE,IKBKG,IL10,IL16,IL17RA,IL17RB,IL17RC,IL18,IL1A,IL1R1,IL1RAPL1,IL1RAPL2,IL1RL1,IL1RN,IL32,IL33,IL6,IL6R,IL6ST,IL7,IRAK3,IRAK4,JAK2,KRAS,L…
HMGB1 Signaling	3.15	0.597	4.936	AKT1,AKT2,AKT3,CCL2,CD40LG,CD70,CDC42,CLCF1,CNTF,CSF2,DIRAS3,EDA,ELK1,FNBP1,HRAS,ICAM1,IFNGR1,IFNGR2,IL11,IL18,IL1A,IL1R1,IL21,IL33,IL4,IL5,IL6,KAT2A,KAT2B,KAT6A,KAT7,KRAS,LEP,LTA,LTB,MAP2K1,MAP2K2,MAP2K4,MAP2K7,MAPK10,MAPK11,MAPK3,MAPK8,MRAS,NFKB2,NGFR,OSM,PIK3C2A,PIK3C2B,PIK3CD,PIK3R1,PIK3R5,PLAT,RAC1,RAC2,RAC3,RALB,RAP1A,RAP1B,RAP2A,RASD1,RASD2,RELA,RHOA,RHOB,RHOBTB2,RHOC,RHOF,RHOG,RHOH,RHOJ,R…
Bladder Cancer Signaling	3.12	0.637	1.043	ABL1,CCND1,CDK4,CDKN2A,DAPK1,E2F1,EGFR,ERBB2,FGF1,FGF10,FGF19,FGF2,FGF20,FGF23,FGF3,FGF4,FGF5,FGF7,FGF8,FGF9,HRAS,KRAS,MAP2K1,MAP2K2,MAPK3,MDM2,MMP1,MMP10,MMP11,MMP12,MMP14,MMP16,MMP17,MMP19,MMP2,MMP24,MMP25,MMP27,MMP28,MMP3,MMP8,MRAS,PROK1,RALB,RAP1A,RAP1B,RAP2A,RASD1,RASD2,RB1,SIN3A,SUV39H1,THBS1,TP53,VEGFA,VEGFB,VEGFC,VEGFD
Actin Nucleation by ARP-WASP Complex	3	0.646	4.542	ACTR2,ACTR3,ARPC1B,ARPC2,ARPC4,ARPC5,BAIAP2,CDC42,DIRAS3,FNBP1,GNA12,HRAS,ITGA1,ITGA3,ITGA5,ITGA6,ITGAL,ITGB3,ITGB5,KRAS,MRAS,NCK1,PPP1R12B,PPP1R12C,RAC1,RAC2,RAC3,RALB,RAP1A,RAP1B,RAP2A,RASD1,RASD2,RHOA,RHOB,RHOBTB2,RHOC,RHOF,RHOG,RHOH,RHOJ,RHOQ,RHOT1,RHOV,RND1,RND2,RND3,ROCK2,VASP,WAS,WIPF1
Glioblastoma Multiforme Signaling	2.99	0.591	3.17	AKT1,AKT2,AKT3,CCND1,CCNE1,CDC42,CDK2,CDK4,CDK6,CDKN1B,CDKN2A,CTNNB1,DIRAS3,E2F1,E2F2,E2F3,E2F5,E2F6,E2F7,EGFR,FNBP1,FOXO1,FZD10,FZD3,FZD4,FZD5,FZD6,FZD8,HRAS,IGF1R,IGF2,ITPR1,ITPR2,ITPR3,KRAS,LEF1,MAP2K1,MAP2K2,MAPK3,MDM2,MRAS,NF1,NOTUM,PDGFA,PDGFD,PDGFRA,PDGFRB,PDIA3,PIK3C2A,PIK3C2B,PIK3CD,PIK3R1,PIK3R5,PLCB1,PLCB3,PLCD1,PLCD4,PLCL1,PLCL2,PRKCD,RAC1,RAC2,RAC3,RALB,RAP1A,RAP1B,RAP2A,RASD1,RASD2,…
Semaphorin Signaling in Neurons	2.85	0.679	#NUM!	ARHGAP1,CDC42,CDK5,CFL1,CFL2,CRMP1,DIRAS3,DPYSL2,DPYSL3,DPYSL5,FNBP1,MAPK3,MET,PAK2,PAK4,PAK6,RAC1,RAC2,RAC3,RHOA,RHOB,RHOBTB2,RHOC,RHOF,RHOG,RHOH,RHOJ,RHOQ,RHOT1,RHOV,RND1,RND2,RND3,ROCK2,SEMA3A,SEMA7A
RhoGDI Signaling	2.81	0.581	-3.85	ACTA1,ACTA2,ACTB,ACTG2,ACTR2,ACTR3,ARHGAP1,ARHGAP5,ARHGAP8/PRR5-ARHGAP8,ARHGAP9,ARHGDIA,ARHGDIB,ARHGDIG,ARHGEF11,ARHGEF15,ARHGEF16,ARHGEF18,ARHGEF19,ARHGEF2,ARHGEF4,ARHGEF6,ARPC1B,ARPC2,ARPC4,ARPC5,CDC42,CDH10,CDH11,CDH16,CDH18,CDH19,CDH20,CDH22,CDH23,CDH24,CDH3,CDH7,CDH8,CFL1,CFL2,DIRAS3,DLC1,ESR1,ESR2,EZR,FNBP1,GNA11,GNA12,GNA15,GNAL,GNAO1,GNAQ,GNAS,GNAZ,GNB1,GNB5,GNG11,GNG13,GNG2,GNG5,ITGA1,IT…
Estrogen-mediated S-phase Entry	2.78	0.769	-1.789	CCNA1,CCNA2,CCND1,CCNE1,CCNE2,CDC25A,CDK1,CDK2,CDK4,CDKN1B,E2F1,E2F2,E2F3,E2F5,E2F6,E2F7,ESR1,ESR2,RB1,SKP2
Hepatic Fibrosis Signaling Pathway	2.78	0.544	4.953	ACTA2,ACVR2B,AGT,AGTR1,AKT1,AKT2,AKT3,BAMBI,BCL2,BRAF,CACNA1A,CACNA1E,CALM1 (includes others),CALML5,CAMK4,CASP3,CCL2,CCL5,CCND1,CD40LG,CDC42,CDKN1B,CNR1,COL11A2,COL18A1,COL1A2,CREB3L3,CREB5,CTNNB1,DIRAS3,DVL2,EDNRA,ELK1,EZH2,FGF2,FGFR1,FNBP1,FOXO1,FOXO4,FTL,FZD10,FZD3,FZD4,FZD5,FZD6,FZD8,GLI1,GLI2,GLI3,GLIS2,HRAS,ICAM1,IKBKB,IKBKE,IKBKG,IL17RA,IL18,IL1A,IL1R1,IL1RAPL1,IL1RAPL2,IL1RL1,IL1RN,IL33,…
Airway Pathology in Chronic Obstructive Pulmonary Disease	2.68	0.612	#NUM!	AMBP,APOD,APOM,C8G,CCL2,CCL20,CD40LG,CD70,CLCF1,CNTF,CSF2,CTSG,CXCL1,CXCL3,EDA,ELANE,FGF1,FGF10,FGF19,FGF2,FGF20,FGF23,FGF3,FGF4,FGF5,FGF7,FGF8,FGF9,GZMB,IL11,IL18,IL1A,IL21,IL22,IL33,IL4,IL5,IL6,LCN12,LCN2,LCN6,LCN8,LEP,LTA,LTB,MMP1,MMP2,MMP8,OBP2B,ORM1,OSM,PRTN3,RBP4,TGFB2,TGFB3,TNF,TNFSF10,TNFSF12,TNFSF14,TNFSF15,TNFSF8,TNFSF9,TSLP
Inhibition of Matrix Metalloproteases	2.5	0.703	-0.816	A2M,ADAM10,ADAM12,HSPG2,MMP1,MMP10,MMP11,MMP12,MMP14,MMP16,MMP17,MMP19,MMP2,MMP24,MMP25,MMP27,MMP28,MMP3,MMP8,RECK,SDC2,TFPI2,THBS2,TIMP1,TIMP2,TIMP4
Acute Phase Response Signaling	2.4	0.571	4.542	A2M,AGT,AKT1,AKT2,AKT3,ALB,AMBP,APOA1,APOA2,APOH,C1R,C1S,C2,C3,C4A/C4B,C4BPA,C4BPB,CRABP1,CRABP2,ELK1,FGA,FGG,FTL,HMOX2,HP,HRAS,IKBKB,IKBKE,IKBKG,IL18,IL1A,IL1R1,IL1RN,IL33,IL6,IL6R,IL6ST,ITIH2,ITIH3,JAK2,KLKB1,KRAS,LBP,MAP2K1,MAP2K2,MAP2K4,MAP2K7,MAP3K14,MAP3K5,MAPK11,MAPK3,MAPK8,MRAS,MYD88,NFKB2,NFKBIB,NFKBID,NGFR,NR3C1,ORM1,OSM,OSMR,PDPK1,PIK3CD,PIK3R1,RALB,RAP1A,RAP1B,RAP2A,RASD1,RASD2,RBP2,R…
Cell Cycle: G1/S Checkpoint Regulation	2.4	0.636	1.151	ABL1,BMI1,CCND1,CCND2,CCND3,CCNE1,CCNE2,CDC25A,CDK2,CDK4,CDK6,CDKN1B,CDKN2A,CDKN2B,CDKN2C,CDKN2D,CUL1,E2F1,E2F2,E2F3,E2F5,E2F6,E2F7,FOXO1,GNL3,HDAC1,HDAC11,HDAC2,HDAC4,HDAC5,HDAC9,MDM2,NRG1,RB1,RPL5,SIN3A,SKP2,SMAD3,SUV39H1,TGFB2,TGFB3,TP53
Adrenomedullin signaling pathway	2.18	0.56	4.927	ADCY2,ADCY5,ADCY9,ADM,AKT1,AKT2,AKT3,ARNT,BAD,BCL2,BRAF,C3,CALCRL,CALM1 (includes others),CALML5,CAMK4,CASP3,CFH,CRCP,CTH,ELK1,GNA11,GNA15,GNAQ,GNAS,GSK3A,GUCY1A1,GUCY1B1,HRAS,IL18,IL1A,IL1RN,IL33,ITPR1,ITPR2,ITPR3,KCNN3,KCNQ2,KCNQ3,KRAS,LTA,MAP2K1,MAP2K2,MAP2K4,MAP2K7,MAPK10,MAPK11,MAPK3,MAPK4,MAPK6,MAPK8,MATK,MMP2,MRAS,MYLK,MYLK2,MYLK3,NFKB2,NOS3,NOTUM,NPR1,NPR2,NPR3,PDIA3,PIK3C2A,PIK3C2B,PIK3C…
Sperm Motility	2.13	0.553	4.258	AATK,ABL1,ALK,ATP1A4,AXL,BLK,CACNA1H,CALM1 (includes others),CALML5,CAMK4,CATSPER1,CLK3,CNGA3,CNGB3,DDR2,DSTYK,DYRK3,DYRK4,EGFR,EPHA1,EPHA3,EPHA5,EPHA6,EPHA8,EPHB1,EPHB4,ERBB2,ERBB4,FGFR1,FGFR2,FLT3LG,GNAS,GUCY1A1,GUCY1B1,IGF1R,ITK,ITPR1,ITPR2,ITPR3,JAK2,JAK3,MAP2K1,MAP2K4,MAP2K7,MAP3K11,MATK,MERTK,MET,MRAS,MUSK,NOTUM,NPPA,NPPC,NPR1,NTRK1,NTRK2,NTRK3,PDE1A,PDE1B,PDE1C,PDE2A,PDE4B,PDE4D,PDGFRA,PDG…
Gαq Signaling	2.07	0.568	4.65	ADRA1A,AGTR1,AKT1,AKT2,AKT3,AVPR1A,CALCR,CALM1 (includes others),CALML5,CAMK4,CDC42,CHP1,CHRM3,DIRAS3,ELK1,FNBP1,GNA11,GNA15,GNAQ,GNAS,GNB1,GNB5,GNG11,GNG13,GNG2,GNG5,GYS2,HTR2A,HTR2B,IKBKB,IKBKE,IKBKG,ITPR1,ITPR2,ITPR3,MAP2K1,MAP2K2,MAPK3,MRAS,NAPEPLD,NFATC1,NFATC2,NFKB2,NFKBIB,NFKBID,PIK3C2A,PIK3C2B,PIK3CD,PIK3R1,PIK3R5,PLCB1,PLCB3,PLD4,PLD6,PPP3CB,PPP3CC,PRKCB,PRKCD,PRKCE,PRKCG,PRKCI,RAC1,RAC2…
Glioma Invasiveness Signaling	2.04	0.614	3.212	CDC42,DIRAS3,F2R,FNBP1,HRAS,ITGB3,KRAS,MAPK3,MMP2,MRAS,PIK3C2A,PIK3C2B,PIK3CD,PIK3R1,PIK3R5,PLAUR,RAC1,RAC2,RAC3,RALB,RAP1A,RAP1B,RAP2A,RASD1,RASD2,RHOA,RHOB,RHOBTB2,RHOC,RHOF,RHOG,RHOH,RHOJ,RHOQ,RHOT1,RHOV,RND1,RND2,RND3,TIMP1,TIMP2,TIMP4,VTN
Cardiac Hypertrophy Signaling (Enhanced)	2.04	0.521	6.659	ACVR2B,ADCY2,ADCY5,ADCY9,ADRA1A,ADRA2A,ADRA2B,ADRB1,ADRB2,AGT,AGTR1,AKT1,AKT2,AKT3,APEX1,ATP2A3,CACNA1A,CACNA1E,CALM1 (includes others),CALML5,CAMK2A,CAMK2D,CAMK2G,CAMK4,CD40LG,CD70,CHP1,CLCF1,CNTF,CSF2,CSF2RB,CTNNB1,DIAPH1,DVL2,EDA,EDNRA,EDNRB,EIF2B2,EIF2B5,ELK1,FGF1,FGF10,FGF19,FGF2,FGF20,FGF23,FGF3,FGF4,FGF5,FGF7,FGF8,FGF9,FGFR1,FGFR2,FZD10,FZD3,FZD4,FZD5,FZD6,FZD8,GATA4,GDPD1,GDPD3,GHR,GNA11,…
Colorectal Cancer Metastasis Signaling	2.02	0.544	5.669	ADCY2,ADCY5,ADCY9,AKT1,AKT2,AKT3,ARRB1,BAD,BRAF,CASP3,CCND1,CDC42,CTNNB1,DIRAS3,EGFR,FNBP1,FZD10,FZD3,FZD4,FZD5,FZD6,FZD8,GNAS,GNB1,GNB5,GNG11,GNG13,GNG2,GNG5,HRAS,IFNGR1,IL6,IL6R,IL6ST,JAK2,JAK3,KRAS,LEF1,LRP5,LRP6,MAP2K1,MAP2K2,MAP2K4,MAPK10,MAPK3,MAPK8,MLH1,MMP1,MMP10,MMP11,MMP12,MMP14,MMP16,MMP17,MMP19,MMP2,MMP24,MMP25,MMP27,MMP28,MMP3,MMP8,MRAS,MSH3,MSH6,NFKB2,PIK3C2A,PIK3C2B,PIK3CD,PIK3R1,P…
Germ Cell-Sertoli Cell Junction Signaling	1.95	0.56	#NUM!	A2M,ACTA1,ACTA2,ACTB,ACTG2,AKT1,CDC42,CFL1,CFL2,CLINT1,CTNNA2,CTNNB1,CTNND1,DIRAS3,EPN1,FNBP1,GSN,HRAS,ILK,ITGA3,ITGA6,KRAS,LAMC3,MAP2K1,MAP2K2,MAP2K4,MAP2K7,MAP3K10,MAP3K11,MAP3K14,MAP3K3,MAP3K5,MAP3K6,MAP3K9,MAPK10,MAPK3,MAPK8,MRAS,MYO7A,PAK2,PAK4,PAK6,PDPK1,PIK3C2A,PIK3C2B,PIK3CD,PIK3R1,PIK3R5,PLS1,PXN,RAC1,RAC2,RAC3,RALB,RAP1A,RAP1B,RAP2A,RASD1,RASD2,RHOA,RHOB,RHOBTB2,RHOC,RHOF,RHOG,RHOH,RHOJ…
Agranulocyte Adhesion and Diapedesis	1.94	0.558	#NUM!	ACTA1,ACTA2,ACTB,ACTG2,AOC3,CCL1,CCL13,CCL14,CCL15,CCL17,CCL19,CCL2,CCL20,CCL21,CCL22,CCL26,CCL28,CCL3L3,CCL5,CCL8,CD34,CD99,CKLF,CLDN11,CLDN14,CLDN18,CLDN19,CLDN20,CLDN23,CLDN5,CLDN8,CLDN9,CXCL1,CXCL11,CXCL12,CXCL13,CXCL14,CXCL17,CXCL3,CXCL5,EZR,GLG1,ICAM1,IL18,IL1A,IL1R1,IL1RN,IL33,ITGA1,ITGA3,ITGA5,ITGA6,JAM3,MADCAM1,MMP1,MMP10,MMP11,MMP12,MMP14,MMP16,MMP17,MMP19,MMP2,MMP24,MMP25,MMP27,MMP28,M…
SPINK1 Pancreatic Cancer Pathway	1.88	0.638	-1.826	CPA2,CPA3,CPA4,CPA5,CPB1,CPB2,CPD,CPM,CPN1,CPQ,CPZ,CTRC,CTRL,CTSA,ELANE,KLK1,KLK10,KLK14,KLK3,KLK4,KLK7,KLK8,KLKB1,MMP12,PRSS2,PRSS3,SMAD3,SPINK1,TGFBR2,TMPRSS15
Sumoylation Pathway	1.83	0.58	-2.897	AR,ARHGDIA,ARHGDIB,ARHGDIG,CDC42,CEBPA,DIRAS3,DNMT3A,ETS1,FAS,FNBP1,HDAC1,HDAC2,ISG20,KDM1A,MAP2K4,MAP3K5,MAPK10,MAPK8,MDM2,NFKB2,NR3C1,PML,RAC1,RAC2,RAC3,RAN,RANBP2,RCC1,RFC1,RFC2,RFC4,RFC5,RHOA,RHOB,RHOBTB2,RHOC,RHOF,RHOG,RHOH,RHOJ,RHOQ,RHOT1,RHOV,RND1,RND2,RND3,SENP1,SENP5,SENP6,SERBP1,SP100,SP3,SUMO4,TDG,TP53,UBA2,ZEB1
Production of Nitric Oxide and Reactive Oxygen Species in Macrophages	1.83	0.549	4.927	AKT1,AKT2,AKT3,ALB,APOA1,APOA2,APOB,APOC1,APOC3,APOD,APOE,APOM,ARG2,CDC42,CLU,CYBA,DIRAS3,FNBP1,HOXA10,IFNGR1,IFNGR2,IKBKB,IKBKE,IKBKG,IL4,IRF1,JAK2,JAK3,LYZ,MAP2K1,MAP2K4,MAP2K7,MAP3K10,MAP3K11,MAP3K14,MAP3K3,MAP3K5,MAP3K6,MAP3K9,MAPK10,MAPK11,MAPK3,MAPK8,NCF1,NCF4,NFKB2,NFKBIB,NFKBID,NGFR,ORM1,PCYOX1,PIK3C2A,PIK3C2B,PIK3CD,PIK3R1,PIK3R5,PON1,PPP1CB,PPP1R10,PPP1R11,PPP1R14A,PPP1R14D,PPP1R3C,PPP1…
Integrin Signaling	1.82	0.545	4.491	ABL1,ACTA1,ACTA2,ACTB,ACTG2,ACTR2,ACTR3,AKT1,AKT2,AKT3,ARF3,ARHGAP5,ARPC1B,ARPC2,ARPC4,ARPC5,BCAR3,BRAF,CAPN1,CAPN2,CAPN3,CAPN5,CAPN7,CAPN8,CAPNS1,CAV1,CDC42,CRKL,CTTN,DIRAS3,FNBP1,GIT1,GRB7,GSN,HRAS,ILK,ITGA1,ITGA10,ITGA3,ITGA5,ITGA6,ITGA7,ITGAL,ITGB3,ITGB5,KRAS,MAP2K1,MAP2K2,MAP2K4,MAP3K11,MAPK3,MAPK8,MRAS,MYL2,MYL9,MYLK,MYLK2,MYLK3,NCK1,NEDD9,PAK2,PAK4,PAK6,PARVA,PFN1,PFN2,PIK3C2A,PIK3C2B,PIK3…
Signaling by Rho Family GTPases	1.8	0.538	5.126	ACTA1,ACTA2,ACTB,ACTG2,ACTR2,ACTR3,ARHGEF11,ARHGEF15,ARHGEF16,ARHGEF18,ARHGEF19,ARHGEF2,ARHGEF4,ARHGEF6,ARPC1B,ARPC2,ARPC4,ARPC5,BAIAP2,CDC42,CDC42EP4,CDC42EP5,CDH10,CDH11,CDH16,CDH18,CDH19,CDH20,CDH22,CDH23,CDH24,CDH3,CDH7,CDH8,CFL1,CFL2,CYFIP1,DES,DIRAS3,ELK1,EZR,FNBP1,GNA11,GNA12,GNA15,GNAL,GNAO1,GNAQ,GNAS,GNAZ,GNB1,GNB5,GNG11,GNG13,GNG2,GNG5,ITGA1,ITGA3,ITGA5,ITGA6,ITGAL,ITGB3,ITGB5,MAP2K1,MA…
DNA damage-induced 14-3-3σ Signaling	1.8	0.737	#NUM!	AKT1,AKT2,AKT3,CCNB2,CCNB3,CCNE1,CCNE2,CDK1,CDK2,HUS1,RAD1,RAD17,SFN,TP53
Cellular Effects of Sildenafil (Viagra)	1.79	0.573	#NUM!	ACTA1,ACTA2,ACTB,ACTG2,ADCY2,ADCY5,ADCY9,CACNA1A,CACNA1E,CACNG4,CACNG7,CALM1 (includes others),CALML5,CAMK4,GNAS,GUCY1A1,GUCY1B1,ITPR1,ITPR2,ITPR3,KCNN3,KCNQ2,KCNQ3,MYH1,MYH11,MYH3,MYH7,MYH7B,MYH8,MYL2,MYL4,MYL6,MYL9,MYLK,NOS3,NOTUM,NPPA,PABPC4,PDE1A,PDE1B,PDE1C,PDE2A,PDE3B,PDE4B,PDE4D,PDE5A,PDIA3,PLCB1,PLCB3,PLCD1,PLCD4,PLCL1,PLCL2,PPP1CB,PPP1R12B,PRKACA,PRKACB,PRKAR2B,PRKG1,PRKG2,SLC4A10,SLC4A1…
Death Receptor Signaling	1.77	0.584	1.109	ACIN1,ACTA1,ACTA2,ACTB,ACTG2,ARHGDIB,BCL2,BID,BIRC3,CASP10,CASP2,CASP3,CASP7,CFLAR,DIABLO,FAS,GAS2,HSPB2,HSPB7,IKBKB,IKBKE,IKBKG,LMNA,MAP2K4,MAP2K7,MAP3K14,MAP3K5,MAPK8,NFKB2,NFKBIB,NFKBID,PARP11,PARP12,PARP15,PARP2,PARP4,PARP9,RELA,RIPK1,TBK1,TIPARP,TNF,TNFRSF10A,TNFRSF10B,TNFRSF1A,TNFRSF1B,TNFSF10,TNFSF12,TNFSF15,TNKS,TRADD,TRAF2
Ephrin Receptor Signaling	1.75	0.547	5.578	ABI1,ABL1,ACTR2,ACTR3,ADAM10,AKT1,AKT2,AKT3,ARHGEF15,ARPC1B,ARPC2,ARPC4,ARPC5,CDC42,CFL1,CFL2,CREB3L3,CREB5,CRKL,CXCL12,EFNA1,EFNA2,EFNA3,EFNA5,EFNB2,EPHA1,EPHA3,EPHA5,EPHA6,EPHA7,EPHA8,EPHB1,EPHB4,EPHB6,FGF1,GNA11,GNA12,GNA15,GNAL,GNAO1,GNAQ,GNAS,GNAZ,GNB1,GNB5,GNG11,GNG13,GNG2,GNG5,GRIN2A,GRIN2D,GRIN3A,HRAS,ITGA1,ITGA3,ITGA5,ITGA6,ITGAL,ITGB3,ITGB5,ITSN1,JAK2,KALRN,KRAS,MAP2K1,MAP2K2,MAP3K14,MA…
Interferon Signaling	1.74	0.657	3.962	BAK1,BCL2,IFI35,IFI6,IFIT1,IFIT3,IFITM1,IFITM2,IFITM3,IFNAR1,IFNAR2,IFNGR1,IFNGR2,IRF1,ISG15,JAK2,MX1,OAS1,PSMB8,PTPN2,RELA,SOCS1,TAP1
MSP-RON Signaling In Cancer Cells Pathway	1.73	0.561	3.952	ACTA2,AKT1,AKT2,AKT3,ARNT,BRAF,CCND1,CREB3L3,CREB5,CSF2RB,CTNNB1,EGFR,ELF3,ELF4,ELF5,ELK3,ETS1,F11,F12,FLNA,HGFAC,HRAS,IL3RA,ITGA6,KLK1,KLK10,KLK14,KLK3,KLK4,KLK7,KLK8,KLKB1,KRAS,LEF1,MAP2K1,MAP2K2,MAPK3,MET,MRAS,MST1,NFKB2,PIK3C2A,PIK3C2B,PIK3CD,PIK3R1,PIK3R5,PLAUR,PROK1,RALB,RAP1A,RAP1B,RAP2A,RASD1,RASD2,RELA,RPS6KA2,SFN,STAT3,TCF4,TCF7,TCF7L1,TCF7L2,TRIM24,VEGFA,VEGFB,VEGFC,VEGFD,VHL,VIM,YWHAB…
Pancreatic Adenocarcinoma Signaling	1.7	0.57	1.342	ABL1,AKT1,AKT2,AKT3,BAD,BCL2,CCND1,CCNE1,CDC42,CDK2,CDK4,CDKN1B,CDKN2A,CDKN2B,E2F1,E2F2,E2F3,E2F5,E2F6,E2F7,EGFR,ELK1,ERBB2,HBEGF,JAK2,JAK3,KRAS,MAP2K1,MAP2K2,MAP2K4,MAPK10,MAPK3,MAPK8,MDM2,NAPEPLD,NFKB2,NOTCH1,PIK3C2A,PIK3C2B,PIK3CD,PIK3R1,PIK3R5,PLD4,PLD6,PROK1,PTGS2,RAC1,RB1,RELA,SIN3A,SMAD3,STAT3,SUV39H1,TGFB2,TGFB3,TGFBR2,TP53,VEGFA,VEGFB,VEGFC,VEGFD
PXR/RXR Activation	1.69	0.603	#NUM!	ABCB1,ABCB11,ABCC2,ABCC3,AKT1,AKT2,AKT3,ALDH1A1,ALDH3A2,CES2,CPT1A,CYP2A6 (includes others),CYP2C19,CYP2C9,CYP3A4,CYP3A5,FOXO1,G6PC,GSTA1,GSTA2,HMGCS2,IGFBP1,IL6,NCOA1,NR0B2,NR1I3,NR3C1,PAPSS2,PPARGC1A,PRKACA,PRKACB,PRKAR2B,RELA,RXRA,SLCO1B3,SULT2A1,TNF,UGT1A10 (includes others)
GP6 Signaling Pathway	1.67	0.563	5.166	ADAM10,AKT1,AKT2,AKT3,CALM1 (includes others),CALML5,CAMK4,COL11A2,COL12A1,COL17A1,COL18A1,COL19A1,COL1A2,COL20A1,COL21A1,COL24A1,COL25A1,COL26A1,COL28A1,COL4A3,COL4A4,COL4A6,COL5A1,COL6A1,COL6A2,COL6A3,COL6A6,COL8A1,COL8A2,COL9A1,COL9A3,FGA,FGG,FYB1,GRAP2,GSK3A,ITGB3,ITK,ITPR1,LAMA1,LAMA3,LAMA5,LAMB1,LAMB2,LAMB3,LAMC2,LAMC3,LCP2,NCK1,PDPK1,PIK3C2A,PIK3C2B,PIK3CD,PIK3R1,PIK3R5,PRKCB,PRKCD,PRKCE,P…
Nitric Oxide Signaling in the Cardiovascular System	1.66	0.578	2.941	ADRB1,AKT1,AKT2,AKT3,ARG2,ATP2A3,BDKRB2,CACNA1A,CACNA1E,CALM1 (includes others),CALML5,CAMK4,CAV1,GUCY1A1,GUCY1B1,HSP90AA1,HSP90AB1,HSP90B1,ITPR1,ITPR2,ITPR3,MAP2K1,MAP2K2,MAPK3,NOS3,PDE1A,PDE1B,PDE1C,PDE2A,PDE3B,PDE5A,PIK3C2A,PIK3C2B,PIK3CD,PIK3R1,PIK3R5,PLN,PRKACA,PRKACB,PRKAR2B,PRKCB,PRKCD,PRKCE,PRKCG,PRKCI,PRKG1,PRKG2,PROK1,VEGFA,VEGFB,VEGFC,VEGFD
Molecular Mechanisms of Cancer	1.64	0.518	#NUM!	ABL1,ADCY2,ADCY5,ADCY9,AKT1,AKT2,AKT3,APH1A,APH1B,ARHGEF11,ARHGEF15,ARHGEF16,ARHGEF18,ARHGEF19,ARHGEF2,ARHGEF4,ARHGEF6,BAD,BAK1,BCL2,BCL2L11,BID,BIRC3,BMP2,BMP3,BMP4,BMP8A,BMP8B,BRAF,CAMK2A,CAMK2D,CAMK2G,CASP10,CASP3,CASP7,CCND1,CCND2,CCND3,CCNE1,CCNE2,CDC25A,CDC25B,CDC42,CDK1,CDK11A,CDK14,CDK15,CDK18,CDK19,CDK2,CDK4,CDK5,CDK6,CDK7,CDKN1B,CDKN2A,CDKN2B,CDKN2C,CDKN2D,CFLAR,CHEK2,CTNNA2,CTNNB1,CTNN…
Small Cell Lung Cancer Signaling	1.64	0.592	0.756	ABL1,AKT1,AKT2,AKT3,BCL2,BID,CCND1,CCNE1,CCNE2,CDK2,CDK4,CDK6,CDKN1B,CDKN2B,E2F1,FHIT,IKBKB,IKBKE,IKBKG,NFKB2,NFKBIB,NFKBID,NOS1,PIK3C2A,PIK3C2B,PIK3CD,PIK3R1,PIK3R5,PTGS2,RARB,RB1,RELA,RXRA,RXRB,RXRG,SIN3A,SKP2,SUV39H1,TP53,TRAF1,TRAF2,TRAF4
STAT3 Pathway	1.63	0.556	3.328	BCL2,CDC25A,CSF2RB,EGFR,FGF2,FGFR1,FGFR2,GHR,HGF,HRAS,IFNAR1,IGF1R,IL10RA,IL10RB,IL11RA,IL12RB2,IL13RA2,IL15RA,IL17RA,IL17RB,IL17RC,IL17RE,IL1A,IL1R1,IL1RL1,IL22RA1,IL22RA2,IL27RA,IL2RA,IL2RB,IL2RG,IL3RA,IL4R,IL5RA,IL6R,IL6ST,IL7R,IL9R,JAK2,KRAS,MAP2K1,MAP2K2,MAP2K4,MAP3K10,MAP3K11,MAP3K9,MAPK10,MAPK11,MAPK3,MAPK8,MRAS,NGFR,NTRK1,NTRK2,NTRK3,PDGFRA,PDGFRB,PIM1,PTPN2,RAC1,RALB,RAP1A,RAP1B,RAP2A,RA…
Non-Small Cell Lung Cancer Signaling	1.63	0.589	2.043	ABL1,AKT1,AKT2,AKT3,BAD,CCND1,CDK4,CDK6,CDKN2A,E2F1,EGFR,ERBB2,FHIT,HRAS,ITPR1,ITPR2,ITPR3,KRAS,MAP2K1,MAP2K2,MAPK3,MRAS,PDPK1,PIK3C2A,PIK3C2B,PIK3CD,PIK3R1,PIK3R5,RALB,RAP1A,RAP1B,RAP2A,RARB,RASD1,RASD2,RASSF5,RB1,RXRA,RXRB,RXRG,SIN3A,SUV39H1,TP53
Oncostatin M Signaling	1.61	0.628	3.674	CHI3L1,ELK1,EPAS1,HRAS,IL6ST,JAK2,JAK3,KRAS,MAP2K1,MAP2K2,MAPK3,MMP1,MMP3,MRAS,MT2A,OSM,OSMR,RALB,RAP1A,RAP1B,RAP2A,RASD1,RASD2,SHC1,STAT3,STAT5A,STAT5B
Glioma Signaling	1.6	0.565	3.569	ABL1,AKT1,AKT2,AKT3,CALM1 (includes others),CALML5,CAMK1D,CAMK2A,CAMK2D,CAMK2G,CAMK4,CCND1,CDK4,CDK6,CDKN2A,CDKN2B,CDKN2C,CDKN2D,E2F1,E2F2,E2F3,E2F5,E2F6,E2F7,EGFR,HRAS,IDH1,IDH3B,IGF1R,IGF2,KRAS,MAP2K1,MAP2K2,MAPK3,MDM2,MRAS,PDGFA,PDGFD,PDGFRA,PDGFRB,PIK3C2A,PIK3C2B,PIK3CD,PIK3R1,PIK3R5,PRKCB,PRKCD,PRKCE,PRKCG,PRKCI,RALB,RAP1A,RAP1B,RAP2A,RASD1,RASD2,RB1,SHC1,SIN3A,SUV39H1,TP53
Thrombin Signaling	1.59	0.538	4.982	ADCY2,ADCY5,ADCY9,AKT1,AKT2,AKT3,ARHGEF11,ARHGEF15,ARHGEF16,ARHGEF2,ARHGEF4,ARHGEF6,CAMK1D,CAMK2A,CAMK2D,CAMK2G,CAMK4,CDC42,DIRAS3,EGFR,ELK1,F2R,F2RL3,FNBP1,GATA2,GATA4,GATA5,GNA11,GNA12,GNA15,GNAL,GNAO1,GNAQ,GNAS,GNAZ,GNB1,GNB5,GNG11,GNG13,GNG2,GNG5,HRAS,IKBKB,ITPR1,ITPR2,ITPR3,KRAS,MAP2K1,MAP2K2,MAPK11,MAPK3,MRAS,MYL2,MYL4,MYL6,MYL9,MYLK,NFKB2,NOTUM,PDIA3,PDPK1,PIK3C2A,PIK3C2B,PIK3CD,PIK3R1,PIK…
Glucocorticoid Receptor Signaling	1.53	0.513	#NUM!	A2M,ACTB,ADRB2,AGT,AKT1,AKT2,AKT3,ANXA1,AR,ARG2,ARID2,ATP5F1C,ATP5F1D,BCL2,BCL2L11,BRD7,CAV1,CCL13,CCL2,CCL5,CCNH,CD247,CD3D,CD3E,CD3G,CDK7,CDKN1C,CEBPA,CHP1,CSF2,CSF2RB,CXCL3,DCAF6,EGFR,ELK1,ERCC2,ERCC3,ESR1,FBP1,FGG,FKBP4,FKBP5,G6PC,GABPB1,GABPB2,GHR,GJA1,GTF2E2,GTF2H3,HLTF,HP,HRAS,HSP90AA1,HSP90AB1,HSP90B1,HSPA14,HSPA1A/HSPA1B,HSPA2,HSPA8,HSPA9,ICAM1,IFNAR1,IKBKB,IKBKE,IKBKG,IL10,IL10RA,IL10RB…
CXCR4 Signaling	1.53	0.545	3.881	ADCY2,ADCY5,ADCY9,AKT1,AKT2,AKT3,ARHGEF11,CD4,CDC42,CXCL12,DIRAS3,EGR1,ELK1,ELMO1,FNBP1,GNA11,GNA12,GNA15,GNAL,GNAO1,GNAQ,GNAS,GNAZ,GNB1,GNB5,GNG11,GNG13,GNG2,GNG5,HRAS,ITPR1,ITPR2,ITPR3,KRAS,MAP2K1,MAP2K2,MAP2K4,MAPK10,MAPK3,MAPK8,MRAS,MYL2,MYL4,MYL6,MYL9,PAK2,PAK4,PAK6,PIK3C2A,PIK3C2B,PIK3CD,PIK3R1,PIK3R5,PLCB1,PLCB3,PRKCB,PRKCD,PRKCE,PRKCG,PRKCI,PXN,RAC1,RAC2,RAC3,RALB,RAP1A,RAP1B,RAP2A,RASD1,…
Calcium Signaling	1.52	0.54	5.334	ACTA1,ACTA2,ASPH,ATP2A3,ATP2B2,ATP2B3,ATP2B4,CACNA1A,CACNA1E,CACNA1H,CACNA2D1,CACNA2D3,CACNB1,CACNB2,CACNB4,CACNG4,CACNG7,CALM1 (includes others),CALML5,CAMK1D,CAMK2A,CAMK2D,CAMK2G,CAMK4,CAMKK1,CASQ1,CHP1,CHRNA10,CHRNA3,CHRNA5,CHRNA6,CHRNA7,CHRNA9,CHRNB1,CHRNB2,CHRNE,CREB3L3,CREB5,GRIA1,GRIA4,GRIK1,GRIN2A,GRIN2D,GRIN3A,HDAC1,HDAC11,HDAC2,HDAC4,HDAC5,HDAC9,HTR3A,ITPR1,ITPR2,ITPR3,MAPK3,MEF2D,MYH1,…
PI3K/AKT Signaling	1.52	0.539	0.911	AKT1,AKT2,AKT3,BAD,BCL2,CCND1,CDKN1B,CSF2RB,CTNNB1,FOXO1,GDF15,GHR,GSK3A,GYS2,HRAS,HSP90AA1,HSP90AB1,HSP90B1,IFNAR1,IKBKB,IKBKE,IKBKG,IL10RA,IL10RB,IL11RA,IL12RB2,IL13RA2,IL15RA,IL17RA,IL17RB,IL17RC,IL17RE,IL1R1,IL1RL1,IL22RA1,IL22RA2,IL27RA,IL2RA,IL2RB,IL2RG,IL3RA,IL4R,IL5RA,IL6R,IL6ST,IL7R,IL9R,ILK,INPP5D,INPP5K,INPPL1,ITGA1,ITGA3,ITGA5,ITGA6,ITGAL,ITGB3,ITGB5,JAK2,JAK3,KRAS,MAP2K1,MAP2K2,MAP3K…
Regulation Of The Epithelial Mesenchymal Transition By Growth Factors Pathway	1.52	0.539	4.664	AKT1,AKT2,AKT3,BRAF,CD40LG,CD70,CDC42,EGFR,EGR1,ERBB2,ETS1,FGF1,FGF10,FGF19,FGF2,FGF20,FGF23,FGF3,FGF4,FGF5,FGF7,FGF8,FGF9,FGFR1,FGFR2,FOXO1,HGF,HMGA2,HRAS,IKBKB,IKBKE,IKBKG,IL6,IL6R,JAK2,JAK3,KRAS,LATS2,LTA,LTB,MAP2K1,MAP2K2,MAP2K4,MAP2K7,MAPK10,MAPK11,MAPK3,MAPK8,MEST,MET,MMP1,MMP2,MRAS,NFKB2,NGFR,PDGFA,PDGFD,PDGFRA,PDGFRB,PIK3C2A,PIK3C2B,PIK3CD,PIK3R1,PIK3R5,RAC1,RALB,RAP1A,RAP1B,RAP2A,RASD1,R…
Regulation of Cellular Mechanics by Calpain Protease	1.51	0.583	2.353	CAPN1,CAPN2,CAPN3,CAPN5,CAPN7,CAPN8,CAPNS1,CAST,CCNA1,CCNA2,CCND1,CCNE1,CDK1,CDK2,CDK4,CDK6,CDKN1B,CNGA3,CNGB3,EGFR,EZR,HRAS,ITGA1,ITGA3,ITGA5,ITGA6,ITGAL,ITGB3,ITGB5,KRAS,MAPK3,MRAS,PXN,RALB,RAP1A,RAP1B,RAP2A,RASD1,RASD2,RB1,TLN1,VCL
IL-7 Signaling Pathway	1.51	0.583	2.058	AKT1,AKT2,AKT3,BAD,BAK1,BCL2,BCL6,CCND1,CCND3,CDC25A,CDK2,CDKN1B,CXCR5,DNTT,EBF1,FOXG1,FOXO1,FOXO4,GSK3A,HGF,IGHM,IL2RG,IL7,IL7R,JAK3,MAPK11,MAPK3,MCL1,MET,NFATC1,PAX5,PDPK1,PIK3C2A,PIK3C2B,PIK3CD,PIK3R1,PIK3R5,SHC1,SLC2A1,SOCS1,STAT5A,STAT5B
Sphingosine-1-phosphate Signaling	1.5	0.56	3.266	ACER2,ADCY2,ADCY5,ADCY9,AKT1,AKT2,AKT3,ASAH1,CASP1,CASP10,CASP14,CASP2,CASP3,CASP5,CASP7,CASQ1,CDC42,DIRAS3,FNBP1,GNA12,GNAQ,MAPK3,NOTUM,PDGFA,PDGFD,PDGFRA,PDGFRB,PDIA3,PIK3C2A,PIK3C2B,PIK3CD,PIK3R1,PIK3R5,PLCB1,PLCB3,PLCD1,PLCD4,PLCL1,PLCL2,RAC1,RAC2,RAC3,RHOA,RHOB,RHOBTB2,RHOC,RHOF,RHOG,RHOH,RHOJ,RHOQ,RHOT1,RHOV,RND1,RND2,RND3,S1PR1,S1PR4,SMPD1,SMPD3,SPHK1
Atherosclerosis Signaling	1.48	0.556	#NUM!	ALB,ALOX15,ALOX5,APOA1,APOA2,APOB,APOC1,APOC3,APOD,APOE,APOM,CCL2,CCR2,CD36,CD40LG,CLU,CMA1,COL11A2,COL18A1,COL1A2,CSF1,CXCL12,F3,GLG1,ICAM1,IL18,IL1A,IL1RN,IL33,IL6,LYZ,MMP1,MMP3,NFKB2,ORM1,PCYOX1,PDGFA,PDGFD,PLA2G10,PLA2G2A,PLA2G2C,PLA2G2D,PLA2G2F,PLA2G4A,PLA2G4B,PLA2G4D,PLA2G5,PLA2G6,PLAAT2,PLAAT3,PLAAT4,PLAAT5,PLB1,PON1,RBP4,RELA,SAA4,SELP,SELPLG,TNF,TNFRSF14,TNFSF12,TNFSF14,TPSAB1/TPSB2,VCAM1
SPINK1 General Cancer Pathway	1.47	0.593	1.567	AKT1,AKT2,AKT3,EGFR,HRAS,IL6,IL6R,JAK2,JAK3,KRAS,MAP2K1,MAP2K2,MAPK3,MRAS,MT1A,MT1E,MT1M,MT1X,MT2A,MT4,PIK3C2A,PIK3C2B,PIK3CD,PIK3R1,PIK3R5,PRSS2,PRSS3,RALB,RAP1A,RAP1B,RAP2A,RASD1,RASD2,SPINK1,STAT3
Role of JAK1 and JAK3 in γc Cytokine Signaling	1.42	0.582	#NUM!	BLNK,CRLF2,HRAS,IL15RA,IL21,IL2RA,IL2RB,IL2RG,IL4,IL4R,IL7,IL7R,IL9R,IRS1,IRS2,JAK2,JAK3,KRAS,MAPK3,MRAS,PIK3C2A,PIK3C2B,PIK3CD,PIK3R1,PIK3R5,RALB,RAP1A,RAP1B,RAP2A,RASD1,RASD2,SHC1,SOCS1,SOCS3,STAT3,STAT5A,STAT5B,SYK,TSLP
Chronic Myeloid Leukemia Signaling	1.42	0.559	#NUM!	ABL1,AKT1,AKT2,AKT3,BAD,CBLC,CCND1,CDK4,CDK6,CDKN1B,CDKN2A,CRKL,E2F1,E2F2,E2F3,E2F5,E2F6,E2F7,HDAC1,HDAC11,HDAC2,HDAC4,HDAC5,HDAC9,HRAS,IKBKB,IKBKE,IKBKG,KRAS,MAP2K1,MAP2K2,MAPK3,MDM2,MRAS,NFKB2,PIK3C2A,PIK3C2B,PIK3CD,PIK3R1,PIK3R5,RALB,RAP1A,RAP1B,RAP2A,RASD1,RASD2,RB1,RELA,SIN3A,SMAD3,STAT5A,STAT5B,SUV39H1,TGFB2,TGFB3,TGFBR2,TP53
IL-22 Signaling	1.41	0.667	1.291	AKT1,AKT2,AKT3,IL10RB,IL22,IL22RA1,IL22RA2,MAP2K4,MAPK10,MAPK11,MAPK3,MAPK8,SOCS3,STAT3,STAT5A,STAT5B
Melanoma Signaling	1.4	0.6	0.784	AKT1,AKT2,AKT3,BAD,BRAF,CCND1,CDK4,CDKN2A,E2F1,HRAS,KRAS,MAP2K1,MAP2K2,MAPK3,MDM2,MITF,MRAS,PIK3C2A,PIK3C2B,PIK3CD,PIK3R1,PIK3R5,RALB,RAP1A,RAP1B,RAP2A,RASD1,RASD2,RB1,TP53
14-3-3-mediated Signaling	1.39	0.55	2.496	AKT1,AKT1S1,AKT2,AKT3,BAD,CDKN1B,EDC3,ELK1,FOXO1,GSK3A,HRAS,KRAS,MAP2K1,MAP2K2,MAP2K4,MAP3K5,MAPK10,MAPK3,MAPK8,MRAS,NOTUM,PDCD6IP,PDIA3,PIK3C2A,PIK3C2B,PIK3CD,PIK3R1,PIK3R5,PLCB1,PLCB3,PLCD1,PLCD4,PLCL1,PLCL2,PRKCB,PRKCD,PRKCE,PRKCG,PRKCI,RALB,RAP1A,RAP1B,RAP2A,RASD1,RASD2,SFN,SRPK2,STK11,TNF,TNFRSF1A,TRAF2,TUBA1A,TUBA3C/TUBA3D,TUBA4A,TUBB,TUBB1,TUBB2A,TUBB3,TUBB4A,VIM,YAP1,YWHAB,YWHAG,YWHAH,YWH…
Actin Cytoskeleton Signaling	1.39	0.529	3	ACTA1,ACTA2,ACTB,ACTG2,ACTR2,ACTR3,APC2,ARHGAP24,ARHGEF4,ARHGEF6,ARPC1B,ARPC2,ARPC4,ARPC5,BAIAP2,CDC42,CFL1,CFL2,CRKL,CYFIP1,DIAPH1,EZR,F2R,FGD1,FGD3,FGF1,FGF10,FGF19,FGF2,FGF20,FGF23,FGF3,FGF4,FGF5,FGF7,FGF8,FGF9,FLNA,GIT1,GNA12,GSN,HRAS,IQGAP2,IQGAP3,ITGA1,ITGA3,ITGA5,ITGA6,ITGAL,ITGB3,ITGB5,KRAS,LBP,MAP2K1,MAP2K2,MAPK3,MATK,MRAS,MSN,MYH1,MYH11,MYH3,MYH7,MYH7B,MYH8,MYL2,MYL4,MYL6,MYL9,MYLK,MYLK…
PI3K Signaling in B Lymphocytes	1.38	0.545	4.837	ABL1,AKT1,AKT2,AKT3,ATF3,ATF6B,BCL10,BLK,BLNK,C3,CALM1 (includes others),CALML5,CAMK2A,CAMK2D,CAMK2G,CAMK4,CD19,CD79A,CD79B,CD81,CHP1,CR2,DAPP1,ELK1,HRAS,IKBKB,IKBKE,IKBKG,IL4,IL4R,INPP5D,IRS1,IRS2,ITPR1,ITPR2,ITPR3,KRAS,MALT1,MAP2K1,MAP2K2,MAPK3,MRAS,NFATC1,NFATC2,NFKB2,NFKBIB,NFKBID,NOTUM,PDIA3,PDPK1,PIK3CD,PIK3R1,PLCB1,PLCB3,PLCD1,PLCD4,PLCL1,PLCL2,PPP3CB,PPP3CC,PRKCB,PRKCI,RAC1,RALB,RAP1A,RAP…
PTEN Signaling	1.38	0.545	-4	AKT1,AKT2,AKT3,BAD,BCL2,BCL2L11,CASP3,CCND1,CDC42,CDKN1B,CNKSR3,CSNK2A1,CSNK2A2,CSNK2B,EGFR,FGFR1,FGFR2,FOXG1,FOXO1,FOXO4,GHR,GSK3A,HRAS,IGF1R,IKBKB,IKBKE,IKBKG,ILK,INPP5D,INPP5K,INPPL1,ITGA1,ITGA3,ITGA5,ITGA6,ITGAL,ITGB3,ITGB5,KRAS,MAGI1,MAGI2,MAP2K1,MAP2K2,MAPK3,MRAS,NFKB2,NGFR,NTRK1,NTRK2,NTRK3,PDGFRA,PDGFRB,PDPK1,PIK3CD,PIK3R1,PIK3R5,RAC1,RAC2,RAC3,RALB,RAP1A,RAP1B,RAP2A,RASD1,RASD2,RELA,SHC1…
Coronavirus Pathogenesis Pathway	1.38	0.543	3.628	ABL1,ACE2,AGT,AGTR1,BCL2,BCL2L11,CASP1,CASP3,CCL2,CCL5,CCND1,CDK2,CDK4,DDIT3,DDX58,E2F1,E2F2,E2F3,E2F5,E2F6,E2F7,EEF1A1,EEF1A2,ELK1,IFNAR1,IFNAR2,IKBKB,IL6,IRF3,IRF7,MAP2K4,MAPK10,MAPK11,MAPK3,MAPK8,MAVS,NFKB2,NFKBIB,NFKBID,NLRP3,NPM1,PTGS2,PYCARD,RB1,RELA,RIPK1,RPS12,RPS14,RPS15A,RPS17,RPS18,RPS2,RPS23,RPS24,RPS25,RPS27L,RPS29,RPS3,RPS3A,RPS4X,RPS4Y1,RPS5,RPS6,RPS7,RPS8,SERPINE1,SIN3A,SMAD3,STAT…
Clathrin-mediated Endocytosis Signaling	1.38	0.533	#NUM!	AAK1,ACTA1,ACTA2,ACTB,ACTG2,ACTR2,ACTR3,ALB,AMPH,AP1B1,AP1G2,AP1S2,AP2B1,APOA1,APOA2,APOB,APOC1,APOC3,APOD,APOE,APOM,ARPC1B,ARPC2,ARPC4,ARPC5,ARRB1,CDC42,CHP1,CLTB,CLTC,CLU,CSNK2A1,CSNK2A2,CSNK2B,CTTN,DNM1,DNM2,EPN1,F2R,FGF1,FGF10,FGF19,FGF2,FGF20,FGF23,FGF3,FGF4,FGF5,FGF7,FGF8,FGF9,HSPA8,ITGA5,ITGB3,ITGB5,LDLR,LDLRAP1,LYZ,MDM2,MET,ORM1,PCYOX1,PDGFA,PDGFD,PICALM,PIK3C2A,PIK3C2B,PIK3CD,PIK3R1,PIK3…
Erythropoietin Signaling Pathway	1.37	0.538	0.873	AKT1,AKT2,AKT3,ARNT,BAD,BIRC3,CCND1,CCND2,CD40LG,CD70,CLCF1,CNTF,CSF2,CSF2RB,CTNNB1,EDA,ELK1,EPOR,HBA1/HBA2,HBE1,HRAS,IL11,IL18,IL1A,IL21,IL33,IL4,IL5,IL6,IRS2,ITPR1,ITPR2,ITPR3,JAK2,KRAS,LEP,LTA,LTB,MACROH2A2,MAP2K1,MAP2K2,MAPK3,MDM2,MRAS,NFKB2,NFKBIB,NFKBID,NOS3,OSM,PDPK1,PIK3C2A,PIK3C2B,PIK3CD,PIK3R1,PIK3R5,PRKCB,PRKCD,PRKCE,PRKCG,PRKCI,RAC1,RAC2,RAC3,RALB,RAP1A,RAP1B,RAP2A,RASD1,RASD2,RELA,SH…
Cyclins and Cell Cycle Regulation	1.37	0.57	-2.401	ABL1,CCNA1,CCNA2,CCNB2,CCNB3,CCND1,CCND2,CCND3,CCNE1,CCNE2,CCNH,CDC25A,CDK1,CDK2,CDK4,CDK6,CDK7,CDKN1B,CDKN2A,CDKN2B,CDKN2C,CDKN2D,CUL1,E2F1,E2F2,E2F3,E2F5,E2F6,E2F7,HDAC1,HDAC11,HDAC2,HDAC4,HDAC5,HDAC9,PPP2R2A,PPP2R2B,PPP2R5B,RB1,SIN3A,SKP2,SUV39H1,TGFB2,TGFB3,TP53
Glutathione Redox Reactions II	1.32	1	-1	GLRX,GSR,PDIA3,TXNDC12
Phenylalanine Degradation I (Aerobic)	1.32	1	-2	PAH,PCBD1,PCBD2,QDPR
IL-6 Signaling	1.31	0.545	4.41	A2M,ABCB1,AKT1,AKT2,AKT3,CSNK2A1,CSNK2A2,CSNK2B,ELK1,HRAS,HSPB2,HSPB7,IKBKB,IKBKE,IKBKG,IL18,IL1A,IL1R1,IL1RAPL1,IL1RAPL2,IL1RL1,IL1RN,IL33,IL6,IL6R,IL6ST,JAK2,KRAS,LBP,MAP2K1,MAP2K2,MAP2K4,MAP2K7,MAP3K14,MAPK10,MAPK11,MAPK3,MAPK8,MAPKAPK2,MCL1,MRAS,NFKB2,NFKBIB,NFKBID,NGFR,PIK3C2A,PIK3C2B,PIK3CD,PIK3R1,PIK3R5,RALB,RAP1A,RAP1B,RAP2A,RASD1,RASD2,RELA,SHC1,SOCS1,SOCS3,STAT3,TNF,TNFRSF11B,TNFRSF1A,T…
Retinoate Biosynthesis I	1.31	0.633	1.414	ADH1B,ADH1C,AKR1C4,ALDH1A1,ALDH1A2,ALDH1A3,ALDH8A1,BMP2,DHRS4,DHRS9,RBP2,RBP5,RDH10,RDH11,RDH12,RDH13,RDH5,RDH8,SDR16C5
Cell Cycle: G2/M DNA Damage Checkpoint Regulation	1.28	0.592	2.2	ABL1,CCNB2,CCNB3,CDC25B,CDK1,CDK7,CDKN2A,CHEK2,CKS2,CUL1,GADD45A,HIPK2,KAT2B,MDM2,MDM4,PKMYT1,PLK1,PPM1D,PTPMT1,RPRM,SFN,SKP2,TOP2A,TP53,YWHAB,YWHAG,YWHAH,YWHAQ,YWHAZ
PEDF Signaling	1.27	0.561	3.28	AKT1,AKT2,AKT3,BCL2,CASP7,CFLAR,ELK1,FAS,GDNF,HRAS,IKBKB,IKBKE,IKBKG,KRAS,MAPK11,MAPK3,MRAS,NFKB2,NFKBIB,NFKBID,PIK3C2A,PIK3C2B,PIK3CD,PIK3R1,PIK3R5,PNPLA2,PPARG,RAC1,RALB,RAP1A,RAP1B,RAP2A,RASD1,RASD2,RELA,RHOA,ROCK2,SERPINF1,SOD2,TCF4,TCF7,TCF7L1,TCF7L2,TP53,WASF2,ZEB1
Amyotrophic Lateral Sclerosis Signaling	1.25	0.556	3.202	AKT3,BCL2,BID,BIRC3,CACNA1A,CACNA1E,CAPN1,CAPN2,CAPN3,CAPN5,CAPN7,CAPN8,CAPNS1,CASP1,CASP3,CASP7,GDNF,GPX1,GRIA1,GRIA4,GRIK1,GRIK2,GRIK3,GRIK5,GRIN2A,GRIN2D,GRIN3A,HECW1,NEFH,NEFL,NEFM,NOS1,PIK3C2A,PIK3C2B,PIK3CD,PIK3R1,PIK3R5,PROK1,PRPH,RAB5B,RAB5C,RAC1,RNF19A,SLC1A2,SOD1,TP53,VEGFA,VEGFB,VEGFC,VEGFD
Apoptosis Signaling	1.24	0.552	-0.566	ACIN1,BAD,BAK1,BCL2,BCL2L11,BID,BIRC3,CAPN1,CAPN2,CAPN3,CAPN5,CAPN7,CAPN8,CAPNS1,CASP10,CASP2,CASP3,CASP7,CDK1,DIABLO,FAS,GAS2,HRAS,IKBKB,IKBKE,IKBKG,KRAS,LMNA,MAP2K1,MAP2K2,MAP2K4,MAP2K7,MAP3K14,MAP3K5,MAPK3,MAPK8,MCL1,MRAS,NFKB2,NFKBIB,NFKBID,PRKCE,RALB,RAP1A,RAP1B,RAP2A,RASD1,RASD2,RELA,TNF,TNFRSF1A,TNFRSF1B,TP53
FXR/RXR Activation	1.23	0.542	#NUM!	ABCB11,ABCB4,ABCC2,ABCG5,AGT,AKT1,AKT2,AKT3,ALB,AMBP,APOA1,APOA2,APOB,APOC1,APOC3,APOD,APOE,APOH,APOM,BAAT,C3,C4A/C4B,CETP,CLU,FBP1,FETUB,FGA,FGF19,FOXO1,G6PC,IL18,IL1A,IL1RN,IL33,MAP2K4,MAPK10,MAPK8,MTTP,NR0B2,NR1H4,NR5A2,ORM1,PCYOX1,PKLR,PON1,PPARG,PPARGC1A,RBP4,RXRA,SAA4,SERPINF1,SERPINF2,SLC10A2,SLC22A7,SLC4A2,SLC51A,SLC51B,SLCO1B1,SLCO1B3,SULT2A1,TF,TNF,TTR,VTN
eNOS Signaling	1.23	0.535	4.225	ADCY2,ADCY5,ADCY9,AKT1,AKT2,AKT3,AQP1,AQP5,AQP8,BDKRB1,BDKRB2,CALM1 (includes others),CALML5,CAMK4,CASP3,CAV1,CCNA1,CCNA2,CHRM2,CHRM3,CHRM4,CHRNA10,CHRNA3,CHRNA5,CHRNA6,CHRNA7,CHRNA9,CHRNB1,CHRNB2,CHRNE,CNGA3,CNGB3,DNM2,ESR1,ESR2,GNAQ,GNAS,GUCY1A1,GUCY1B1,HSP90AA1,HSP90AB1,HSP90B1,HSPA14,HSPA1A/HSPA1B,HSPA2,HSPA8,HSPA9,ITPR1,ITPR2,ITPR3,LPAR1,LPAR4,LPAR5,MIP,NOS3,PDPK1,PIK3C2A,PIK3C2B,PIK3CD,PIK3…
Role of JAK family kinases in IL-6-type Cytokine Signaling	1.21	0.64	#NUM!	IL6,IL6R,IL6ST,JAK2,MAP2K4,MAPK10,MAPK11,MAPK3,MAPK8,OSM,OSMR,SOCS1,SOCS3,STAT3,STAT5A,STAT5B
Agrin Interactions at Neuromuscular Junction	1.21	0.569	2.475	ACTA1,ACTA2,ACTB,ACTG2,ARHGEF6,CDC42,CTTN,EGFR,ERBB2,ERBB4,GABPB1,HRAS,KRAS,LAMB1,MAP2K4,MAPK10,MAPK3,MAPK8,MRAS,MUSK,NRG1,NRG2,PAK2,PAK4,PAK6,PKLR,PXN,RAC1,RAC2,RAC3,RALB,RAP1A,RAP1B,RAP2A,RASD1,RASD2,UTRN
Mechanisms of Viral Exit from Host Cells	1.2	0.6	#NUM!	ACTA1,ACTA2,ACTB,ACTG2,CHMP2A,CHMP2B,CHMP3,CHMP4B,CHMP6,NEDD4,PDCD6IP,PRKCB,PRKCD,PRKCE,PRKCG,PRKCI,SH3GLB1,SH3GLB2,SNF8,TSG101,VPS28,VPS37C,VPS4A,XPO1
VDR/RXR Activation	1.18	0.56	0.392	CALB1,CASR,CCL5,CDKN1B,CEBPA,CSF2,CSNK2A1,FOXO1,GADD45A,HES1,HOXA10,HSD17B2,IGFBP1,IGFBP3,IGFBP5,IGFBP6,IL1RL1,KLF4,LRP5,MXD1,NCOA1,PDGFA,PPARD,PRKCB,PRKCD,PRKCE,PRKCG,PRKCI,RXRA,RXRB,RXRG,S100G,SEMA3B,SERPINB1,SPP1,SULT2A1,TGFB2,THBD,TRPV5,TRPV6,VDR,YY1
Phospholipase C Signaling	1.18	0.516	6.332	ADCY2,ADCY5,ADCY9,AHNAK,ARHGEF11,ARHGEF15,ARHGEF16,ARHGEF18,ARHGEF19,ARHGEF2,ARHGEF4,ARHGEF6,BLNK,CALM1 (includes others),CALML5,CAMK4,CD247,CD3D,CD3E,CD3G,CD79A,CD79B,CDC42,CHP1,CREB3L3,CREB5,DIRAS3,FNBP1,GNAQ,GNAS,GNB1,GNB5,GNG11,GNG13,GNG2,GNG5,GRAP2,HDAC1,HDAC11,HDAC2,HDAC4,HDAC5,HDAC9,HRAS,IGHG3,IGHG4,ITGA1,ITGA3,ITGA5,ITGA6,ITGAL,ITGB3,ITGB5,ITK,ITPR1,ITPR2,ITPR3,JMJD7-PLA2G4B,KRAS,LCP2,MAP…
nNOS Signaling in Neurons	1.18	0.591	2.309	CALM1 (includes others),CALML5,CAMK2A,CAMK4,CAPN1,CAPN2,CAPN3,CAPN5,CAPN7,CAPN8,CAPNS1,CHP1,GRIN2A,GRIN2D,GRIN3A,NOS1,NOS1AP,PFKM,PPP3CB,PPP3CC,PRKCB,PRKCD,PRKCE,PRKCG,PRKCI,RASD1
FAT10 Cancer Signaling Pathway	1.17	0.587	2.353	ACVR2B,AKT1,AKT2,AKT3,CTNNB1,EEF1A1,HOXB9,IKBKB,IKBKE,IKBKG,IL6,MAD2L1,NFKB2,NGFR,RELA,SMAD3,STAT3,TCF7L2,TGFB2,TGFB3,TGFBR2,TGFBR3,TNF,TNFRSF11B,TNFRSF1A,TNFRSF1B,TP53
Prostate Cancer Signaling	1.16	0.551	#NUM!	ABL1,AKT1,AKT2,AKT3,AR,BAD,BCL2,CCND1,CCNE1,CCNE2,CDK2,CDKN1B,CREB3L3,CREB5,CTNNB1,E2F1,FOXO1,HRAS,HSP90AA1,HSP90AB1,HSP90B1,KLK3,KRAS,LEF1,MAP2K1,MAP2K2,MAPK3,MDM2,MRAS,NFKB2,NFKBIB,NFKBID,PDPK1,PIK3C2A,PIK3C2B,PIK3CD,PIK3R1,PIK3R5,RALB,RAP1A,RAP1B,RAP2A,RASD1,RASD2,RB1,RELA,SIN3A,SUV39H1,TP53
TNFR2 Signaling	1.16	0.621	1.807	BIRC3,IKBKB,IKBKE,IKBKG,LTA,MAP2K4,MAP3K14,MAPK8,NFKB2,NFKBIB,NFKBID,RELA,TBK1,TNF,TNFAIP3,TNFRSF1B,TRAF1,TRAF2
Necroptosis Signaling Pathway	1.16	0.531	3.077	AXL,BIRC3,CAMK2A,CAMK2D,CAMK2G,CAPN1,CAPN2,CAPN3,CAPN5,CAPN7,CAPN8,CAPNS1,CASP1,CASP10,CFLAR,CHP1,CYLD,DAPK1,FAS,FKBP1A,GLUD1,IFNAR1,IKBKB,IKBKG,IRF3,JMJD7-PLA2G4B,MDM2,MERTK,NGFR,NLRP3,PAM16,PGAM5,PLA2G10,PLA2G2A,PLA2G2D,PLA2G2F,PLA2G4A,PLA2G4B,PLA2G4D,PLA2G5,PLA2G6,PPID,PPIF,PPP3CB,PPP3CC,PYCARD,RB1,RBCK1,RIPK1,RIPK3,SLC25A10,SLC25A13,TAB2,TICAM1,TIMM13,TIMM23,TIMM23B,TIMM8B,TIMM9,TLR3,TLR4,TNF…
PD-1, PD-L1 cancer immunotherapy pathway	1.15	0.545	-2.263	AKT1,AKT2,AKT3,B2M,CBLB,CD247,CD28,CDK2,CDKN1B,CIP2A,CSNK2A1,CSNK2A2,CSNK2B,ELK1,FOXP3,HLA-A,HLA-B,HLA-C,HLA-DMA,HLA-DOB,HLA-DPA1,HLA-DRB1,HLA-DRB5,HLA-E,HLA-F,HLA-G,IFNGR1,IFNGR2,IL2RA,IL2RB,IL2RG,IL4,JAK2,JAK3,LATS2,LCP2,NGFR,PDCD1,PIK3C2A,PIK3C2B,PIK3CD,PIK3R1,PIK3R5,SKP2,SMAD3,STAT5A,STAT5B,TGFB2,TGFB3,TNF,TNFRSF11B,TNFRSF1A,TNFRSF1B,YAP1,ZAP70
Neuregulin Signaling	1.15	0.544	2.287	AKT1,AKT2,AKT3,AREG,BAD,CDK5,CDK5R1,CDKN1B,CRKL,DCN,EGFR,ELK1,ERBB2,ERBB4,ERRFI1,GRB7,HBEGF,HRAS,HSP90AA1,HSP90AB1,HSP90B1,ITGA1,ITGA3,ITGA5,ITGA6,ITGAL,ITGB3,ITGB5,KRAS,MAP2K1,MAP2K2,MAPK3,MATK,MRAS,NRG1,NRG2,PDPK1,PIK3R1,PRKCB,PRKCD,PRKCE,PRKCG,PRKCI,PSEN1,RALB,RAP1A,RAP1B,RAP2A,RASD1,RASD2,RNF41,RPS6,SHC1,STAT5A,STAT5B,TMEFF2
Aryl Hydrocarbon Receptor Signaling	1.15	0.533	0.849	AHR,AHRR,ALDH16A1,ALDH1A1,ALDH1A2,ALDH1A3,ALDH1L2,ALDH2,ALDH3A2,ALDH3B1,ALDH6A1,ALDH8A1,ARNT,CCNA1,CCNA2,CCND1,CCND2,CCND3,CCNE1,CCNE2,CDK2,CDK4,CDK6,CDKN1B,CDKN2A,CHEK2,CTSD,CYP1B1,DCT,E2F1,ESR1,ESR2,FAS,GSTA1,GSTA2,GSTM4,GSTM5,HSP90AA1,HSP90AB1,HSP90B1,HSPB2,HSPB7,IL1A,IL6,MAPK3,MAPK8,MDM2,MGST3,NCOA7,NFE2L2,NFIA,NFIB,NFIC,NFIX,NFKB2,NQO1,NQO2,NR0B2,POLA1,RARB,RB1,RELA,RXRA,RXRB,RXRG,SLC35A2,TF…
Methionine Degradation I (to Homocysteine)	1.15	0.667	-2.309	EEF1AKMT1,EEF1AKMT2,EEF1AKMT3,EHMT1,FTSJ1,MAT1A,MAT2B,NSUN4,PRMT1,PRMT3,PRMT5,SUV39H2
Inhibition of Angiogenesis by TSP1	1.14	0.613	0	AKT1,AKT2,AKT3,CASP3,CD36,CD47,GUCY1A1,GUCY1B1,HSPG2,MAP2K4,MAPK10,MAPK11,MAPK8,NOS3,SDC2,TGFBR2,THBS1,TP53,VEGFA
MIF-mediated Glucocorticoid Regulation	1.12	0.606	0.894	CD74,JMJD7-PLA2G4B,MAPK3,MIF,NFKB2,NFKBIB,NFKBID,NR3C1,PLA2G10,PLA2G2A,PLA2G2D,PLA2G2F,PLA2G4A,PLA2G4B,PLA2G4D,PLA2G5,PLA2G6,PTGS2,RELA,TLR4
Cysteine Biosynthesis III (mammalia)	1.11	0.65	-2.496	CTH,EEF1AKMT1,EEF1AKMT2,EEF1AKMT3,EHMT1,FTSJ1,MAT1A,MAT2B,NSUN4,PRMT1,PRMT3,PRMT5,SUV39H2
IL-17 Signaling	1.1	0.526	4.638	AKT1,AKT2,AKT3,CCL17,CCL2,CCL20,CCL22,CD40LG,CD70,CLCF1,CNTF,CSF2,CXCL1,CXCL3,CXCL5,EDA,ELK1,HRAS,HSP90AA1,HSP90AB1,HSP90B1,IL11,IL17RA,IL17RB,IL17RC,IL17RE,IL18,IL1A,IL21,IL33,IL4,IL5,IL6,JAK2,KRAS,LCN2,LEP,LTA,LTB,MAP2K4,MAP3K14,MAPK10,MAPK11,MAPK3,MAPK8,MMP2,MMP3,MRAS,MUC5AC,OSM,PIK3C2A,PIK3C2B,PIK3CD,PIK3R1,PIK3R5,PROK1,PTGS2,RALB,RAP1A,RAP1B,RAP2A,RASD1,RASD2,RELA,RGS13,RGS16,TAB2,TGFB2,TGFB…
Urea Cycle	1.09	0.833	1.342	ARG1,ARG2,ASL,ASS1,CPS1
Pentose Phosphate Pathway (Non-oxidative Branch)	1.09	0.833	-0.447	RPE,RPIA,TALDO1,TKTL1,TKTL2
Selenocysteine Biosynthesis II (Archaea and Eukaryotes)	1.09	0.833	-0.447	PSTK,SARS1,SARS2,SEPHS1,SEPHS2
Antigen Presentation Pathway	1.09	0.595	#NUM!	B2M,CD74,CIITA,HLA-A,HLA-B,HLA-C,HLA-DMA,HLA-DOB,HLA-DPA1,HLA-DRB1,HLA-DRB5,HLA-E,HLA-F,HLA-G,NLRC5,PDIA3,PSMB5,PSMB8,PSMB9,TAP1,TAP2,TAPBP
Epithelial Adherens Junction Signaling	1.09	0.528	#NUM!	ACTA1,ACTA2,ACTB,ACTG2,ACTR2,ACTR3,ACVR2B,AKT1,AKT2,AKT3,ARPC1B,ARPC2,ARPC4,ARPC5,BAIAP2,CDC42,CLINT1,CTNNA2,CTNNB1,CTNND1,EGFR,EPN1,FGF1,FGFR1,HGF,HRAS,KRAS,LEF1,MAGI1,MAGI2,MET,MRAS,MYH1,MYH11,MYH3,MYH7,MYH7B,MYH8,MYL2,MYL4,MYL6,MYL9,MYO7A,NOTCH1,PARD3,PTPRM,RAC1,RALB,RAP1A,RAP1B,RAP2A,RASD1,RASD2,RHOA,SNAI1,SNAI2,SORBS1,SSX2IP,TCF4,TCF7,TCF7L1,TCF7L2,TGFB2,TGFBR2,TGFBR3,TUBA1A,TUBA3C/TUBA3D,TU…
Thyroid Cancer Signaling	1.09	0.553	2.16	AKT1,AKT2,AKT3,ALK,BRAF,CCND1,CTNNB1,ELK1,FOXO1,GDNF,HRAS,IRS1,IRS2,KLK3,KRAS,LEF1,MAP2K1,MAP2K2,MAPK3,MRAS,NTRK1,NTRK2,NTRK3,PDK1,PIK3C2A,PIK3C2B,PIK3CD,PIK3R1,PIK3R5,RALB,RAP1A,RAP1B,RAP2A,RASD1,RASD2,RET,SHC1,TCF4,TCF7,TCF7L1,TCF7L2,TP53
Role of Osteoblasts, Osteoclasts and Chondrocytes in Rheumatoid Arthritis	1.08	0.517	#NUM!	AKT1,AKT2,AKT3,APC2,BAD,BCL2,BIRC3,BMP2,BMP3,BMP4,BMP8A,BMP8B,CALCR,CALM1 (includes others),CALML5,CAMK4,CHP1,CSF1,CSF2,CTNNB1,DKK1,DKK2,DKK4,DLX5,FOXO1,FRZB,FZD10,FZD3,FZD4,FZD5,FZD6,FZD8,GSN,IKBKB,IKBKE,IKBKG,IL10,IL11,IL18,IL1A,IL1R1,IL1RAPL1,IL1RAPL2,IL1RL1,IL1RN,IL33,IL4,IL6,IL7,ITGA5,ITGB3,LEF1,LRP5,LRP6,MAP2K4,MAP2K7,MAP3K14,MAP3K5,MAPK10,MAPK3,MAPK8,MMP1,MMP14,MMP3,MMP8,NFATC1,NFATC2,NFKB…
Regulation Of The Epithelial Mesenchymal Transition In Development Pathway	1.08	0.55	0.324	APH1A,APH1B,AXIN2,CTNNB1,DVL2,FZD10,FZD3,FZD4,FZD5,FZD6,FZD8,GLI1,GLI2,GLI3,GLIS2,JAG1,LEF1,NFKB2,NOTCH1,PSEN1,PSEN2,PSENEN,PTCH2,PYGO1,RELA,S100A4,SHH,SNAI1,SNAI2,SUFU,TCF4,TCF7,TCF7L1,TCF7L2,TWIST1,WNT10A,WNT16,WNT2B,WNT3,WNT5B,WNT6,WNT7A,WNT9A,ZNF875
Neuroprotective Role of THOP1 in Alzheimer's Disease	1.07	0.543	2.137	AGT,C1R,CMA1,CTRL,CTSG,DPP4,ECE1,ECE2,F11,FAP,GZMB,GZMK,GZMM,HGFAC,HLA-A,HLA-B,HLA-C,HLA-E,HLA-F,HLA-G,HTRA3,KLK1,KLK10,KLK3,KLK4,KLK7,KLK8,LONP1,MASP1,MME,NFYA,NTS,PNOC,PRKACA,PRKACB,PRKAR2B,PRSS12,PRSS2,PRSS21,PRSS23,PRSS3,PRSS36,PRSS50,PRSS53,PRSS58,PRSS8,PRTN3,TMPRSS11D,TMPRSS15,TPSAB1/TPSB2
iCOS-iCOSL Signaling in T Helper Cells	1.07	0.538	5.397	AKT1,AKT2,AKT3,BAD,CALM1 (includes others),CALML5,CAMK2A,CAMK2D,CAMK2G,CAMK4,CD247,CD28,CD3D,CD3E,CD3G,CD4,CD40LG,CHP1,GRAP2,HLA-A,HLA-B,HLA-DMA,HLA-DOB,HLA-DRB1,HLA-DRB5,ICOSLG/LOC102723996,IKBKB,IKBKE,IKBKG,IL2RA,IL2RB,IL2RG,INPP5D,ITK,ITPR1,ITPR2,ITPR3,LCP2,NFATC1,NFATC2,NFKB2,NFKBIB,NFKBID,PDPK1,PIK3C2A,PIK3C2B,PIK3CD,PIK3R1,PIK3R5,PPP3CB,PPP3CC,RAC1,RELA,SHC1,TRAT1,ZAP70
PPAR Signaling	1.07	0.54	-4.438	CITED2,HRAS,HSP90AA1,HSP90AB1,HSP90B1,IKBKB,IKBKE,IKBKG,IL18,IL1A,IL1R1,IL1RAPL1,IL1RAPL2,IL1RL1,IL1RN,IL33,KRAS,MAP2K1,MAP2K2,MAP3K14,MAPK3,MRAS,NCOA1,NFKB2,NFKBIB,NFKBID,NGFR,NR0B2,PDGFA,PDGFD,PDGFRA,PDGFRB,PPARD,PPARG,PPARGC1A,PTGS2,RALB,RAP1A,RAP1B,RAP2A,RASD1,RASD2,RELA,RXRA,SCAND1,SHC1,SNW1,STAT5A,STAT5B,TNF,TNFRSF11B,TNFRSF1A,TNFRSF1B,TRAF2
IGF-1 Signaling	1.07	0.538	2.343	AKT1,AKT2,AKT3,BAD,CSNK2A1,CSNK2A2,CSNK2B,ELK1,FOXO1,GRB10,HRAS,IGF1R,IGFBP1,IGFBP3,IGFBP4,IGFBP5,IGFBP6,IRS1,IRS2,JAK2,KRAS,MAP2K1,MAP2K2,MAPK3,MAPK8,MRAS,NEDD4,PDPK1,PIK3C2A,PIK3C2B,PIK3CD,PIK3R1,PIK3R5,PRKACA,PRKACB,PRKAR2B,PRKCI,PXN,RALB,RAP1A,RAP1B,RAP2A,RASD1,RASD2,SFN,SHC1,SOCS1,SOCS3,SOCS4,SOCS7,STAT3,YWHAB,YWHAG,YWHAH,YWHAQ,YWHAZ
RAR Activation	1.06	0.519	#NUM!	ACTB,ADCY2,ADCY5,ADCY9,ADH1B,ADH1C,AKR1C4,AKT1,AKT2,AKT3,ALDH1A1,ALDH1A2,ALDH1A3,ALDH8A1,ARID2,BMP2,BRD7,CCNH,CDK7,CITED2,CRABP1,CRABP2,CSF2RB,CSNK2A1,CSNK2A2,CSNK2B,CYP26A1,DHRS4,DHRS9,ERCC2,ERCC3,GTF2H3,HLTF,IGFBP3,IL3RA,JAK2,KAT2B,LRAT,MAP2K1,MAP2K4,MAP3K5,MAPK10,MAPK11,MAPK8,MAPKAPK2,MMP1,MNAT1,NCOA1,NFKB2,NRIP2,PDPK1,PIK3CD,PIK3R1,PML,PPARGC1A,PRKACA,PRKACB,PRKAR2B,PRKCB,PRKCD,PRKCE,PRKCG,PR…
Primary Immunodeficiency Signaling	1.06	0.581	#NUM!	ADA,AICDA,BLNK,CD19,CD3D,CD3E,CD4,CD40LG,CD79A,CD8A,CIITA,DCLRE1C,IGHD,IGHG3,IGHG4,IGHM,IKBKG,IL2RG,IL7R,JAK3,TAP1,TAP2,TNFRSF13C,UNG,ZAP70
Myc Mediated Apoptosis Signaling	1.04	0.571	0.378	ADRB1,ADRB2,BCL2,BCL2L11,BID,CASP2,CASP3,CDKN2A,CFLAR,FAS,IKBKB,IKBKE,IKBKG,MCL1,MDM2,NFKB2,NGFR,PMAIP1,PRKACA,PRKACB,PRKAR2B,TNF,TNFRSF11B,TNFRSF1A,TNFRSF1B,TP53,TRADD,TRAF2
Amyloid Processing	1.04	0.571	0.775	AKT1,AKT2,AKT3,APH1A,APH1B,BACE1,BACE2,CAPN1,CAPN2,CAPN3,CAPN5,CAPN7,CAPN8,CAPNS1,CDK5,CDK5R1,CSNK2A1,CSNK2A2,CSNK2B,MAPK11,MAPK3,PRKACA,PRKACB,PRKAR2B,PRKCE,PSEN1,PSEN2,PSENEN
Granulocyte Adhesion and Diapedesis	1.03	0.523	#NUM!	CCL1,CCL13,CCL14,CCL15,CCL17,CCL19,CCL2,CCL20,CCL21,CCL22,CCL26,CCL28,CCL3L3,CCL5,CCL8,CD99,CKLF,CLDN11,CLDN14,CLDN18,CLDN19,CLDN20,CLDN23,CLDN5,CLDN8,CLDN9,CXCL1,CXCL11,CXCL12,CXCL13,CXCL14,CXCL17,CXCL3,CXCL5,EZR,GLG1,HRH2,HRH3,ICAM1,IL18,IL1A,IL1R1,IL1RAPL1,IL1RAPL2,IL1RL1,IL1RN,IL33,JAM3,MMP1,MMP10,MMP11,MMP12,MMP14,MMP16,MMP17,MMP19,MMP2,MMP24,MMP25,MMP27,MMP28,MMP3,MMP8,MSN,NGFR,PECAM1,PF4,S…
Noradrenaline and Adrenaline Degradation	1.02	0.607	0.728	ADH1A,ADH1B,ADH1C,ADH5,ADHFE1,ALDH1A1,ALDH1A2,ALDH1A3,ALDH2,ALDH3A2,ALDH3B1,COMT,DHRS4,DHRS9,MAOB,PNMT,SMOX
Ovarian Cancer Signaling	1.01	0.526	2.667	ABL1,AKT1,AKT2,AKT3,ARRB1,BCL2,BRAF,CCND1,CDK4,CDKN2A,CGA,CTNNB1,E2F1,EDNRA,EGFR,FGF9,FZD10,FZD3,FZD4,FZD5,FZD6,FZD8,GJA1,HRAS,KRAS,LEF1,MAP2K1,MAP2K2,MAPK3,MLH1,MMP2,MRAS,MSH6,PIK3C2A,PIK3C2B,PIK3CD,PIK3R1,PIK3R5,PMS2,PRKACA,PRKACB,PRKAR2B,PROK1,PTGS1,PTGS2,RALB,RAP1A,RAP1B,RAP2A,RASD1,RASD2,RB1,SIN3A,SUV39H1,TCF4,TCF7,TCF7L1,TCF7L2,TP53,VEGFA,VEGFB,VEGFC,VEGFD,WNT10A,WNT16,WNT2B,WNT3,WNT5B,WNT6…
IL-2 Signaling	1.01	0.557	2.646	AKT1,AKT2,AKT3,CSNK2A1,CSNK2A2,CSNK2B,ELK1,HRAS,IL2RA,IL2RB,IL2RG,JAK3,KRAS,MAP2K1,MAP2K2,MAPK3,MAPK8,MRAS,PIK3C2A,PIK3C2B,PIK3CD,PIK3R1,PIK3R5,RALB,RAP1A,RAP1B,RAP2A,RASD1,RASD2,SHC1,SOCS1,STAT5A,STAT5B,SYK
Leukocyte Extravasation Signaling	1	0.516	3.761	ABL1,ACTA1,ACTA2,ACTB,ACTG2,ARHGAP1,ARHGAP5,ARHGAP8/PRR5-ARHGAP8,ARHGAP9,CD99,CDC42,CLDN11,CLDN14,CLDN18,CLDN19,CLDN20,CLDN23,CLDN5,CLDN8,CLDN9,CRKL,CTNNA2,CTNNA3,CTNNB1,CTNND1,CTTN,CXCL12,CYBA,DLC1,EDIL3,EZR,ICAM1,ICAM3,ITGA3,ITGAL,ITK,JAM2,JAM3,MAP2K2,MAP2K4,MAPK10,MAPK11,MAPK8,MMP1,MMP10,MMP11,MMP12,MMP14,MMP16,MMP17,MMP19,MMP2,MMP24,MMP25,MMP27,MMP28,MMP3,MMP8,MSN,MYL6,NCF1,NCF4,PECAM1,PIK3C2…
CD28 Signaling in T Helper Cells	1	0.53	4.143	ACTR2,ACTR3,AKT1,AKT2,AKT3,ARPC1B,ARPC2,ARPC4,ARPC5,BCL10,CALM1 (includes others),CALML5,CAMK4,CARD11,CD247,CD28,CD3D,CD3E,CD3G,CD4,CDC42,CHP1,GRAP2,HLA-A,HLA-B,HLA-DMA,HLA-DOB,HLA-DRB1,HLA-DRB5,IKBKB,IKBKE,IKBKG,ITK,ITPR1,ITPR2,ITPR3,LCP2,MALT1,MAP2K1,MAP2K2,MAP2K4,MAPK10,MAPK8,NFATC1,NFATC2,NFKB2,NFKBIB,NFKBID,PDPK1,PIK3C2A,PIK3C2B,PIK3CD,PIK3R1,PIK3R5,PPP3CB,PPP3CC,RAC1,RELA,SYK,WAS,ZAP70
LXR/RXR Activation	1	0.531	0.391	ABCG1,ABCG5,AGT,ALB,AMBP,APOA1,APOA2,APOA5,APOB,APOC1,APOC3,APOD,APOE,APOH,APOM,ARG2,C3,C4A/C4B,CCL2,CD36,CETP,CLU,FGA,IL18,IL1A,IL1R1,IL1RAPL1,IL1RAPL2,IL1RL1,IL1RN,IL33,IL6,IRF3,LBP,LDLR,LYZ,NFKB2,NGFR,NR1H4,ORM1,PCYOX1,PON1,PTGS2,RBP4,RELA,RXRA,RXRB,RXRG,SAA4,SERPINF1,SERPINF2,TF,TLR3,TLR4,TNF,TNFRSF11B,TNFRSF1A,TNFRSF1B,TTR,VTN
Role of PKR in Interferon Induction and Antiviral Response	1	0.531	4.45	ATF3,BID,CASP1,CASP3,CASP5,COLEC12,DDX58,E2F1,EIF2S1,FAS,HSP90AA1,HSP90AB1,HSP90B1,HSPA14,HSPA1A/HSPA1B,HSPA2,HSPA8,HSPA9,IFIH1,IFNAR1,IFNAR2,IFNGR1,IFNGR2,IKBKB,IKBKE,IKBKG,IL18,IL24,IRF1,IRF3,MAP2K4,MAP2K7,MAPK10,MAPK11,MAPK3,MAPK8,MAVS,METAP2,MYD88,NFKB2,NFKBIB,NFKBID,NPM1,PDGFA,PDGFD,PDGFRB,PRKRA,PYCARD,RELA,SCARA3,SCARA5,STAT3,TAB2,TARBP2,TIRAP,TLR3,TLR4,TNF,TNFRSF1A,TP53
PAK Signaling	0.996	0.535	3.202	ARHGAP10,ARHGEF6,CASP3,CDC42,CFL1,CFL2,DSCAM,EPHA3,GIT1,HRAS,ITGA1,ITGA3,ITGA5,ITGA6,ITGAL,ITGB3,ITGB5,KRAS,MAP2K1,MAP2K2,MAP2K4,MAPK10,MAPK3,MAPK8,MRAS,MYL2,MYL4,MYL6,MYL9,MYLK,NCK1,PAK2,PAK4,PAK6,PDGFA,PDGFD,PDGFRA,PDGFRB,PIK3C2A,PIK3C2B,PIK3CD,PIK3R1,PIK3R5,PXN,RAC1,RALB,RAP1A,RAP1B,RAP2A,RASD1,RASD2,SHC1,TNF
Role of MAPK Signaling in the Pathogenesis of Influenza	0.996	0.545	#NUM!	AKT1,AKT2,AKT3,BCL2,CASP3,CCL2,CCL5,HRAS,KRAS,MAP2K1,MAP2K2,MAP2K4,MAP2K7,MAP3K5,MAPK10,MAPK11,MAPK3,MAPK8,MRAS,PLA2G10,PLA2G2A,PLA2G2C,PLA2G2D,PLA2G2F,PLA2G4A,PLA2G4B,PLA2G4D,PLA2G5,PLA2G6,PLAAT2,PLAAT3,PLAAT4,PLAAT5,PLB1,PTGS2,RALB,RAP1A,RAP1B,RAP2A,RASD1,RASD2,TNF
Phenylethylamine Degradation I	0.991	1	#NUM!	ALDH2,ALDH3A2,AOC3
Thyroid Hormone Biosynthesis	0.991	1	#NUM!	CTSD,IYD,TPO
Tyrosine Biosynthesis IV	0.991	1	#NUM!	PAH,PCBD1,PCBD2
4-1BB Signaling in T Lymphocytes	0.987	0.594	2.5	IKBKB,IKBKE,IKBKG,MAP2K1,MAP2K2,MAP2K4,MAP3K14,MAP3K5,MAPK10,MAPK11,MAPK3,MAPK8,NFKB2,NFKBIB,NFKBID,RELA,TNFSF9,TRAF1,TRAF2
Osteoarthritis Pathway	0.979	0.512	3.109	ACAN,ACVRL1,ADIPOQ,ALPG,ALPI,ANXA2,BMP2,CASP1,CASP10,CASP14,CASP2,CASP3,CASP5,CASP7,CASQ1,CASR,CCN4,CNMD,CREB3L3,CREB5,CTNNA2,CTNNB1,DCN,DDR2,DKK1,DLX5,ELF3,EPAS1,FGF2,FGF8,FGFR1,FRZB,FZD10,FZD3,FZD4,FZD5,FZD6,FZD8,GLI1,GLI2,GLI3,GLIS2,GREM1,H19,HDAC4,HES1,IL1R1,IL1RAPL1,IL1RAPL2,IL1RL1,ITGA1,ITGA3,ITGA5,ITGA6,ITGAL,ITGB3,ITGB5,JAG1,LEF1,LEP,MMP1,MMP10,MMP12,MMP3,MYBBP1A,NFKB2,NKX3-2,NOTCH1,PPARD…
Estrogen Biosynthesis	0.967	0.583	-0.218	AKR1C4,CYP1B1,CYP2A6 (includes others),CYP2C18,CYP2C19,CYP2C9,CYP2D6,CYP2J2,CYP3A4,CYP3A5,CYP4B1,CYP4F8,CYP4X1,DHRS11,HSD17B1,HSD17B12,HSD17B2,HSD17B3,HSD17B4,HSD17B8,POR
GADD45 Signaling	0.947	0.632	#NUM!	CCND1,CCND2,CCND3,CCNE1,CCNE2,CDK1,CDK2,CDK4,GADD45A,GADD45B,GADD45G,TP53
Systemic Lupus Erythematosus In B Cell Signaling Pathway	0.939	0.506	4.773	AKT1,AKT2,AKT3,BAD,BCL10,BCL2,BCL2L11,BLNK,CALM1 (includes others),CALML5,CAMK4,CARD11,CCND1,CCND2,CCND3,CD19,CD22,CD40LG,CD70,CD79A,CD79B,CHP1,CLCF1,CNTF,CSF2,CTNNB1,EDA,FOXG1,FOXO1,FOXO4,HRAS,IFIH1,IFIT2,IFIT3,IFNAR1,IFNAR2,IFNGR1,IFNGR2,IGHD,IGHE,IGHM,IL10,IL11,IL18,IL1A,IL21,IL33,IL4,IL5,IL6,IL6R,IL6ST,INPP5D,INPP5K,INPPL1,IRAK4,IRF3,IRF7,ISG15,ISG20,JAK2,KRAS,LEP,LTA,LTB,MALT1,MAP2K1,MAP2K2,…
Protein Kinase A Signaling	0.917	0.499	3.065	ADCY2,ADCY5,ADCY9,ADD1,ADD2,ADD3,AKAP1,AKAP10,AKAP12,AKAP17A,AKAP7,AKAP9,ANAPC10,ANAPC11,ANAPC5,APEX1,BAD,BRAF,CALM1 (includes others),CALML5,CAMK2A,CAMK2D,CAMK2G,CAMK4,CDC14B,CDC23,CDC25A,CDC25B,CDKN3,CHP1,CNGA3,CNGB3,CREB3L3,CREB5,CTNNB1,DUSP16,DUSP22,DUSP3,DUSP5,DUSP6,DUSP8,DUSP9,EBI3,ELK1,EPM2A,EYA1,FLNA,FLNB,FLNC,GDPD1,GDPD3,GLI3,GNAQ,GNAS,GNB1,GNB5,GNG11,GNG13,GNG2,GNG5,GSK3A,GYS2,H1-0,H1-2…
Embryonic Stem Cell Differentiation into Cardiac Lineages	0.914	0.7	#NUM!	GATA4,HOXB5,MESP1,NKX2-5,POU5F1,SOX2,TBXT
T Helper Cell Differentiation	0.91	0.544	#NUM!	BCL6,CD28,CD40LG,CXCR5,FOXP3,HLA-A,HLA-B,HLA-DMA,HLA-DOB,HLA-DRB1,HLA-DRB5,ICOSLG/LOC102723996,IFNGR1,IFNGR2,IL10,IL10RA,IL10RB,IL12RB2,IL18,IL21,IL2RA,IL2RG,IL4,IL4R,IL5,IL6,IL6R,IL6ST,NGFR,STAT3,STAT4,TBX21,TGFBR2,TNF,TNFRSF11B,TNFRSF1A,TNFRSF1B
Angiopoietin Signaling	0.91	0.542	0.898	AKT1,AKT2,AKT3,ANGPT4,ANGPTL1,BAD,FOXO1,GRB14,GRB7,HRAS,IKBKB,IKBKE,IKBKG,KRAS,MRAS,NCK1,NFKB2,NFKBIB,NFKBID,NOS3,PAK2,PAK4,PAK6,PIK3C2A,PIK3C2B,PIK3CD,PIK3R1,PIK3R5,RALB,RAP1A,RAP1B,RAP2A,RASD1,RASD2,RELA,STAT5A,STAT5B,TEK,TNIP1
Basal Cell Carcinoma Signaling	0.91	0.544	-0.784	APC2,BMP2,BMP3,BMP4,BMP8A,BMP8B,CTNNB1,DVL2,FZD10,FZD3,FZD4,FZD5,FZD6,FZD8,GLI1,GLI2,GLI3,GLIS2,KIF7,LEF1,PTCH2,SHH,SUFU,TCF4,TCF7,TCF7L1,TCF7L2,TP53,WNT10A,WNT16,WNT2B,WNT3,WNT5B,WNT6,WNT7A,WNT9A,ZNF875
HOTAIR Regulatory Pathway	0.903	0.517	1.254	AEBP2,AGO3,AKT1,AKT2,AKT3,AR,ATXN1,COL1A2,CTNNB1,ERBB2,ESR1,ESR2,EZH2,FOXM1,HDAC1,HDAC2,HOXD10,ICAM1,IRF1,JAM2,KDM1A,LEF1,let-7,MDM2,MET,MMP1,MMP10,MMP11,MMP12,MMP14,MMP16,MMP17,MMP19,MMP2,MMP24,MMP25,MMP27,MMP28,MMP3,MMP8,MRTFA,MTF2,NFKB2,PCDH10,PIK3C2A,PIK3C2B,PIK3CD,PIK3R1,PIK3R5,RBM38,RELA,REST,RHOC,ROCK2,SNAI2,SNUPN,SPP1,STAT3,SUZ12,TCF4,TCF7,TCF7L1,TCF7L2,TLR4,TWIST1,TWIST2,VIM,WIF1,WNT10A,…
Ethanol Degradation II	0.893	0.6	1.807	ACSS2,ACSS3,ADH1A,ADH1B,ADH1C,ADH5,ADHFE1,ALDH1A1,ALDH1A2,ALDH1A3,ALDH2,ALDH3A2,ALDH3B1,DHRS4,DHRS9
Sertoli Cell-Sertoli Cell Junction Signaling	0.889	0.511	#NUM!	A2M,ACTA1,ACTA2,ACTB,ACTG2,AKT1,AKT2,AKT3,CDC42,CLDN11,CLDN14,CLDN18,CLDN19,CLDN20,CLDN23,CLDN5,CLDN8,CLDN9,CLINT1,CTNNA2,CTNNB1,ELK1,EPN1,GSK3A,GUCY1A1,GUCY1B1,HRAS,IGSF5,ILK,ITGA1,ITGA3,ITGA5,ITGA6,ITGAL,ITGB3,ITGB5,JAM2,JAM3,KRAS,MAGI2,MAP2K1,MAP2K2,MAP2K4,MAP2K7,MAP3K10,MAP3K11,MAP3K14,MAP3K3,MAP3K5,MAP3K6,MAP3K9,MAPK10,MAPK11,MAPK3,MAPK8,MRAS,MYO7A,NOS1,NOS3,PLS1,PRKACA,PRKACB,PRKAR2B,PRKG1,…
ILK Signaling	0.886	0.511	3.976	ACTA1,ACTA2,ACTB,ACTG2,AKT1,AKT2,AKT3,ARHGEF6,BMP2,CASP3,CCND1,CDC42,CFL1,CFL2,CREB3L3,CREB5,CTNNB1,DIRAS3,FBLIM1,FERMT2,FLNA,FLNB,FLNC,FNBP1,GSK3A,ILK,IRS1,IRS2,ITGB3,ITGB5,LEF1,MAP2K4,MAPK10,MAPK3,MAPK8,MUC1,MYH1,MYH11,MYH3,MYH7,MYH7B,MYH8,MYL2,MYL4,MYL6,MYL9,NFKB2,PARVA,PDPK1,PIK3C2A,PIK3C2B,PIK3CD,PIK3R1,PIK3R5,PPP2R2A,PPP2R2B,PPP2R5B,PROK1,PTGS2,PXN,RAC1,RAC2,RAC3,RELA,RHOA,RHOB,RHOBTB2,RHOC…
Acyl-CoA Hydrolysis	0.866	0.667	0	ACOT1,ACOT11,ACOT2,ACOT7,ACOT8,ACOT9,PLA2G6,PPT1
Phenylalanine Degradation IV (Mammalian, via Side Chain)	0.866	0.667	0.707	AASDH,ACSF3,ALDH2,ALDH3A2,GOT1,MAOB,SLC27A3,SMOX
Pregnenolone Biosynthesis	0.866	0.667	1.414	CYP11A1,CYP26A1,CYP26B1,CYP46A1,CYP4F11,CYP7B1,MICAL1,MICAL2
Tec Kinase Signaling	0.866	0.512	3.576	ACTA1,ACTA2,ACTB,ACTG2,BLK,CDC42,DIRAS3,FAS,FCER1A,FNBP1,GNA11,GNA12,GNA15,GNAL,GNAO1,GNAQ,GNAS,GNAZ,GNB1,GNB5,GNG11,GNG13,GNG2,GNG5,GTF2I,ITGA1,ITGA3,ITGA5,ITGA6,ITGAL,ITGB3,ITGB5,ITK,JAK2,JAK3,MAP2K4,MAPK10,MAPK8,MRAS,MS4A2,NFKB2,PAK2,PAK4,PAK6,PIK3C2A,PIK3C2B,PIK3CD,PIK3R1,PIK3R5,PRKCB,PRKCD,PRKCE,PRKCG,PRKCI,RAC1,RAC2,RAC3,RELA,RHOA,RHOB,RHOBTB2,RHOC,RHOF,RHOG,RHOH,RHOJ,RHOQ,RHOT1,RHOV,RND1,R…
CCR3 Signaling in Eosinophils	0.863	0.522	1.947	CALM1 (includes others),CALML5,CAMK4,CCL26,CFL1,CFL2,GNAS,GNB1,GNB5,GNG11,GNG13,GNG2,GNG5,HRAS,ITPR1,ITPR2,ITPR3,JMJD7-PLA2G4B,KRAS,MAP2K1,MAP2K2,MAPK11,MAPK3,MRAS,MYLK,PAK2,PAK4,PAK6,PIK3C2A,PIK3C2B,PIK3CD,PIK3R1,PIK3R5,PLA2G10,PLA2G2A,PLA2G2D,PLA2G2F,PLA2G4A,PLA2G4B,PLA2G4D,PLA2G5,PLA2G6,PLCB1,PLCB3,PPP1CB,PPP1R12B,PRKCB,PRKCD,PRKCE,PRKCG,PRKCI,RAC1,RALB,RAP1A,RAP1B,RAP2A,RASD1,RASD2,RHOA,ROCK2
Cholecystokinin/Gastrin-mediated Signaling	0.863	0.522	4.992	CCK,CDC42,DIRAS3,EGFR,ELK1,FNBP1,GNA12,GNAQ,HRAS,IL18,IL1A,IL1RN,IL33,ITPR1,ITPR2,ITPR3,KRAS,MAP2K1,MAP2K2,MAP2K4,MAPK10,MAPK3,MAPK8,MEF2D,MRAS,PLCB1,PLCB3,PRKCB,PRKCD,PRKCE,PRKCG,PRKCI,PTGS2,PXN,RAC1,RAC2,RAC3,RALB,RAP1A,RAP1B,RAP2A,RASD1,RASD2,RHOA,RHOB,RHOBTB2,RHOC,RHOF,RHOG,RHOH,RHOJ,RHOQ,RHOT1,RHOV,RND1,RND2,RND3,ROCK2,SHC1,TNF
G-Protein Coupled Receptor Signaling	0.86	0.502	#NUM!	ADCY2,ADCY5,ADCY9,ADORA1,ADORA2B,ADRA1A,ADRA2A,ADRA2B,ADRB1,ADRB2,AGTR1,AKT1,AKT2,AKT3,APEX1,AVPR1A,AVPR2,BRAF,CALCR,CAMK2A,CAMK2D,CAMK2G,CAMK4,CCR4,CHRM2,CHRM3,CHRM4,CNR1,CNR2,CREB3L3,CREB5,CRHR1,DRD5,DUSP6,DUSP9,GDPD1,GDPD3,GLP1R,GNA11,GNA15,GNAL,GNAO1,GNAQ,GNAS,GPR17,GRM6,GRM8,HCAR2,HRAS,HRH2,HRH3,HTR2A,HTR2B,HTR4,HTR7,IKBKB,IKBKE,IKBKG,KRAS,LPAR1,MAP2K1,MAP2K2,MAPK3,MC1R,MC3R,MC4R,MRAS,NAPEPL…
Virus Entry via Endocytic Pathways	0.848	0.525	#NUM!	ABL1,ACTA1,ACTA2,ACTB,ACTG2,AP1B1,AP1G2,AP1S2,AP2B1,B2M,CAV1,CD55,CDC42,CLTB,CLTC,DNM1,DNM2,FLNA,FLNB,FLNC,HLA-A,HLA-B,HLA-C,HLA-E,HLA-F,HRAS,ITGA5,ITGB3,ITGB5,ITSN1,KRAS,MRAS,PIK3C2A,PIK3C2B,PIK3CD,PIK3R1,PIK3R5,PRKCB,PRKCD,PRKCE,PRKCG,PRKCI,RAC1,RAC2,RAC3,RALB,RAP1A,RAP1B,RAP2A,RASD1,RASD2,TFRC
MIF Regulation of Innate Immunity	0.839	0.561	1.043	CD74,JMJD7-PLA2G4B,MAP2K4,MAPK10,MAPK3,MAPK8,MIF,NFKB2,NFKBIB,NFKBID,PLA2G10,PLA2G2A,PLA2G2D,PLA2G2F,PLA2G4A,PLA2G4B,PLA2G4D,PLA2G5,PLA2G6,PTGS2,RELA,TLR4,TP53
Lysine Degradation V	0.83	0.8	-1	AADAT,AASDH,AASDHPPT,PIPOX
Citrulline-Nitric Oxide Cycle	0.83	0.8	2	ASL,ASS1,NOS1,NOS3
Estrogen-Dependent Breast Cancer Signaling	0.827	0.535	2.887	AKR1C4,AKT1,AKT2,AKT3,CCND1,CREB3L3,CREB5,DHRS11,EGFR,ELK1,ESR1,HRAS,HSD17B1,HSD17B12,HSD17B2,HSD17B3,HSD17B4,HSD17B8,IGF1R,KRAS,MAPK3,MRAS,NFKB2,PIK3C2A,PIK3C2B,PIK3CD,PIK3R1,PIK3R5,RALB,RAP1A,RAP1B,RAP2A,RASD1,RASD2,RELA,STAT5A,STAT5B,TERT
Ephrin B Signaling	0.827	0.536	2.043	ABI1,CAP1,CDC42,CFL1,CFL2,CTNNB1,CXCL12,EFNB2,EPHB1,EPHB4,EPHB6,GNA11,GNA12,GNA15,GNAL,GNAO1,GNAQ,GNAS,GNAZ,GNB1,GNB5,GNG11,GNG13,GNG2,GNG5,HRAS,ITSN1,ITSN2,KALRN,MAPK3,MRAS,PXN,RAC1,RAC2,RAC3,RHOA,ROCK2
Calcium-induced T Lymphocyte Apoptosis	0.824	0.542	4.382	ATP2A3,CALM1 (includes others),CALML5,CAMK4,CAPN2,CD247,CD3D,CD3E,CD3G,CD4,CHP1,HDAC1,HDAC2,HLA-A,HLA-B,HLA-DMA,HLA-DOB,HLA-DRB1,HLA-DRB5,ITPR1,ITPR2,ITPR3,MEF2D,NFATC2,PPP3CB,PPP3CC,PRKCB,PRKCD,PRKCE,PRKCG,PRKCI,ZAP70
CREB Signaling in Neurons	0.804	0.489	9.06	ACKR1,ACKR4,ADCY2,ADCY5,ADCY9,ADCYAP1R1,ADGRA2,ADGRA3,ADGRB1,ADGRB3,ADGRD1,ADGRE3,ADGRF1,ADGRG1,ADGRG2,ADGRG3,ADGRG5,ADGRG6,ADGRG7,ADORA1,ADORA2B,ADRA1A,ADRA2A,ADRA2B,ADRB1,ADRB2,AGTR1,AKT1,AKT2,AKT3,AVPR1A,AVPR2,BDKRB1,BDKRB2,CACNA1A,CACNA1E,CACNA1H,CACNA2D1,CACNA2D3,CACNB1,CACNB2,CACNB4,CACNG4,CACNG7,CALCR,CALCRL,CALM1 (includes others),CALML5,CAMK2A,CAMK2D,CAMK2G,CAMK4,CASR,CCKAR,CCR2,CCR4,CCR…
Neuroinflammation Signaling Pathway	0.804	0.498	4.675	ACVR2B,AKT1,AKT2,AKT3,APH1A,APH1B,B2M,BACE1,BACE2,BCL2,BIRC3,CALB1,CALB2,CASP1,CASP3,CCL2,CCL5,CD200,CD200R1,CFLAR,CHP1,CNTF,CREB3L3,CREB5,CTNNB1,CX3CR1,CXCL12,FAS,GABRA2,GABRA3,GABRA4,GABRB1,GABRB2,GABRD,GABRE,GABRG2,GABRG3,GABRP,GABRQ,GDNF,GRIA1,GRIN2A,GRIN2D,GRIN3A,HLA-A,HLA-B,HLA-C,HLA-DMA,HLA-DOB,HLA-DRB1,HLA-DRB5,HLA-E,HLA-F,ICAM1,IFNGR1,IFNGR2,IKBKB,IKBKE,IKBKG,IL10,IL18,IL1R1,IL34,IL4,IL6…
IL-15 Production	0.801	0.517	3.357	AATK,ABL1,ALK,AXL,BLK,CLK3,DDR2,DSTYK,DYRK3,DYRK4,EGFR,EPHA1,EPHA3,EPHA5,EPHA6,EPHA8,EPHB1,EPHB4,ERBB2,ERBB4,FGFR1,FGFR2,FLT3LG,IGF1R,IL6,IRF1,IRF3,ITK,JAK2,JAK3,MAP2K1,MAP2K4,MAP2K7,MAP3K11,MATK,MERTK,MET,MUSK,NFKB2,NTRK1,NTRK2,NTRK3,PDGFRA,PDGFRB,PRKCI,PTK6,PTK7,RELA,RET,ROR1,ROR2,ROS1,SRMS,STYK1,SYK,TEC,TEK,TNK2,TYRO3,ZAP70
The Visual Cycle	0.796	0.611	2.111	DHRS9,LRAT,RBP2,RBP5,RDH10,RDH11,RDH12,RDH13,RDH5,RDH8,RPE65
cAMP-mediated signaling	0.79	0.502	4	ADCY2,ADCY5,ADCY9,ADORA1,ADORA2B,ADRA2A,ADRA2B,ADRB1,ADRB2,AGTR1,AKAP1,AKAP10,AKAP12,AKAP17A,AKAP7,AKAP9,APEX1,AVPR2,BRAF,CALM1 (includes others),CALML5,CAMK1D,CAMK2A,CAMK2D,CAMK2G,CAMK4,CCR4,CHRM2,CHRM3,CHRM4,CNGA3,CNGB3,CNR1,CNR2,CREB3L3,CREB5,CRHR1,DRD5,DUSP6,DUSP9,GDPD1,GDPD3,GLP1R,GNAL,GNAO1,GNAS,GPR17,GRM6,GRM8,HCAR2,HRH2,HRH3,HTR4,HTR7,LPAR1,MAP2K1,MAP2K2,MAPK3,MC1R,MC3R,MC4R,NAPEPLD,NPR3,…
Inflammasome pathway	0.783	0.6	1.732	CASP1,CASP5,IL18,MYD88,NEK7,NFKB2,NLRP1,NLRP3,NOD2,PANX1,PYCARD,TLR4
Synaptogenesis Signaling Pathway	0.767	0.496	6.029	ACTR2,ACTR3,ADCY2,ADCY5,ADCY9,AKT1,AKT2,AKT3,AP1B1,AP1G2,AP2B1,APOE,ARPC1B,ARPC2,ARPC4,ARPC5,BAD,BRAF,CACNA2D1,CACNB1,CACNB4,CADM1,CALM1 (includes others),CALML5,CAMK2A,CAMK2D,CAMK2G,CAMK4,CDC42,CDH10,CDH11,CDH16,CDH18,CDH19,CDH20,CDH22,CDH23,CDH24,CDH3,CDH7,CDH8,CDK5,CFL1,CLASP2,CNTNAP1,CNTNAP2,COMP,CPLX2,CREB3L3,CREB5,CRKL,CTNNB1,CTNND1,DNAJC5,EFNA1,EFNA2,EFNA3,EFNA5,EFNB2,EPHA1,EPHA3,EPHA5,EPH…
Type II Diabetes Mellitus Signaling	0.764	0.511	4.025	ABCC8,ACSBG1,ACSL5,ADIPOQ,ADIPOR2,AKT1,AKT2,AKT3,CACNA1A,CACNA1E,CACNA1H,CACNA2D1,CACNA2D3,CACNB1,CACNB2,CACNB4,CACNG4,CACNG7,CD36,IKBKB,IKBKE,IKBKG,IRS1,IRS2,KCNJ11,MAP2K4,MAP2K7,MAP3K14,MAP3K5,MAPK10,MAPK3,MAPK8,NFKB2,NFKBIB,NFKBID,NGFR,PDPK1,PIK3C2A,PIK3C2B,PIK3CD,PIK3R1,PIK3R5,PKLR,PPARG,PRKAA2,PRKAB1,PRKCB,PRKCD,PRKCE,PRKCG,PRKCI,RELA,SLC27A3,SLC27A4,SLC2A4,SMPD1,SMPD3,SOCS1,SOCS3,SOCS4,SOCS…
Adipogenesis pathway	0.762	0.512	#NUM!	AGPAT2,AKT1,ARNTL,BMP2,BMP4,CCNH,CDK5,CDK7,CEBPA,CEBPD,CTNNB1,DDIT3,DLK1,EBF1,EGR2,ERCC2,ERCC3,EZH2,FABP4,FBXW7,FGF1,FGF2,FGFR1,FGFR2,FOXO1,FZD10,FZD3,FZD4,FZD5,FZD6,FZD8,GTF2H3,HDAC1,HDAC11,HDAC2,HDAC4,HDAC5,HDAC9,KAT2A,KAT2B,KAT6A,KAT7,KDM1A,LEP,MNAT1,NR1D2,PAXIP1,PLIN1,PPARG,RB1,RPS6KC1,RUNX1T1,SAP30L,SIN3A,SIRT2,SLC2A4,SMAD3,SMAD9,STAT5B,TBL1XR1,TCF7,TNF,TNFRSF1A,TP53,TXNIP,ZNF423
Human Embryonic Stem Cell Pluripotency	0.759	0.512	#NUM!	AKT1,AKT2,AKT3,BMP2,BMP3,BMP4,BMP8A,BMP8B,CTNNB1,FGF2,FGF4,FGFR1,FGFR2,FOXO1,FZD10,FZD3,FZD4,FZD5,FZD6,FZD8,GNAS,GSK3A,KLK3,LEF1,LEFTY1,LEFTY2,MRAS,NODAL,NOG,NTRK1,NTRK2,NTRK3,PDGFA,PDGFD,PDGFRA,PDGFRB,PDPK1,PIK3C2A,PIK3C2B,PIK3CD,PIK3R1,PIK3R5,POU5F1,S1PR1,S1PR4,SALL4,SMAD3,SMAD6,SOX2,SPHK1,TCF4,TCF7,TCF7L1,TCF7L2,TGFB2,TGFB3,TGFBR2,WNT10A,WNT16,WNT2B,WNT3,WNT5B,WNT6,WNT7A,WNT9A
NF-κB Activation by Viruses	0.754	0.526	4.218	AKT1,AKT2,AKT3,CD4,CR2,CXCR5,HRAS,IKBKB,IKBKE,IKBKG,ITGA3,ITGA6,ITGB3,KRAS,MAP3K14,MAPK3,MRAS,NFKB2,NFKBIB,NFKBID,PIK3C2A,PIK3C2B,PIK3CD,PIK3R1,PIK3R5,PRKCB,PRKCD,PRKCE,PRKCG,PRKCI,RALB,RAP1A,RAP1B,RAP2A,RASD1,RASD2,RELA,RIPK1,TNFRSF14,TRAF2
IL-17A Signaling in Gastric Cells	0.754	0.577	1.897	CCL20,CCL5,CXCL1,CXCL11,EGFR,IL17RA,IL17RB,IL17RC,MAP2K4,MAPK10,MAPK11,MAPK3,MAPK8,RELA,TNF
Semaphorin Neuronal Repulsive Signaling Pathway	0.752	0.512	-0.126	ACAN,AKT1,AKT2,AKT3,CDK5,CFL1,CFL2,CRMP1,CSPG4,DPYSL2,DPYSL3,DPYSL5,ERBB2,GUCY1A1,GUCY1B1,ITGA1,ITGA3,ITGA5,ITGA6,ITGAL,ITGB3,ITGB5,MAP2K1,MAP2K2,MAP2K4,MAP2K7,MICAL1,MYL2,MYL4,MYL6,MYL9,NRP2,PAK2,PAK4,PAK6,PDE4B,PDE4D,PIK3C2A,PIK3C2B,PIK3CD,PIK3R1,PIK3R5,PIP5K1C,PLXNA2,PPP1CB,PPP1R12B,PRKACA,PRKACB,PRKAR2B,PRKG1,PRKG2,RAC1,RHOA,RND1,ROCK2,SEMA3A,SEMA6A,SEMA6B,SEMA6C,SEMA6D,STK11,TP53,VCAN
Acetone Degradation I (to Methylglyoxal)	0.75	0.571	0.5	CYP1B1,CYP2A6 (includes others),CYP2C18,CYP2C19,CYP2C9,CYP2D6,CYP2J2,CYP3A4,CYP3A5,CYP4B1,CYP4F8,CYP4X1,DHRS11,POR,PRXL2B,ZADH2
TREM1 Signaling	0.747	0.529	4.667	AKT1,AKT2,AKT3,CASP1,CASP5,CCL2,CIITA,CSF2,CXCL3,ICAM1,IL10,IL18,IL1RL1,IL6,ITGA5,JAK2,MAPK3,MYD88,NFKB2,NLRC3,NLRC5,NLRP3,NLRP4,NLRP6,NLRP9,NOD2,RELA,STAT3,STAT5A,STAT5B,TLR10,TLR3,TLR4,TLR5,TLR6,TNF
HGF Signaling	0.747	0.513	3.175	AKT1,AKT2,AKT3,CCND1,CDC42,CDK2,CDKN2A,CRKL,ELF3,ELF4,ELF5,ELK1,ELK3,ETS1,HGF,HRAS,IL6,ITGA1,ITGA3,ITGA5,ITGA6,ITGAL,ITGB3,ITGB5,KRAS,MAP2K1,MAP2K2,MAP2K4,MAP2K7,MAP3K10,MAP3K11,MAP3K14,MAP3K3,MAP3K5,MAP3K6,MAP3K9,MAPK10,MAPK3,MAPK8,MET,MRAS,PIK3C2A,PIK3C2B,PIK3CD,PIK3R1,PIK3R5,PRKCB,PRKCD,PRKCE,PRKCG,PRKCI,PTGS2,PXN,RAC1,RALB,RAP1A,RAP1B,RAP2A,RASD1,RASD2,STAT3
Role of Hypercytokinemia/hyperchemokinemia in the Pathogenesis of Influenza	0.747	0.529	5	AREG,CASP1,CCL2,CCL5,CXCL3,DDX58,IFIT2,IFIT3,IFNAR1,IFNAR2,IFNL1,IL10,IL18,IL1A,IL1RN,IL33,IL5,IL6,IRF3,IRF7,ISG15,ISG20,MX1,MYD88,NFKB2,NLRP3,OAS1,OAS2,OAS3,PYCARD,RSAD2,S1PR1,TICAM1,TLR3,TLR4,TNF
Induction of Apoptosis by HIV1	0.74	0.533	1.768	BAK1,BCL2,BID,BIRC3,CASP3,DIABLO,FAS,IKBKB,IKBKE,IKBKG,MAP2K4,MAP2K7,MAP3K14,MAP3K5,MAPK10,MAPK8,NFKB2,NFKBIB,NFKBID,NGFR,RELA,RIPK1,SLC25A10,SLC25A13,TNF,TNFRSF11B,TNFRSF1A,TNFRSF1B,TP53,TRADD,TRAF1,TRAF2
Endometrial Cancer Signaling	0.74	0.533	1.8	AKT1,AKT2,AKT3,APC2,BAD,CCND1,CTNNA2,CTNNB1,ELK1,ERBB2,HRAS,ILK,KRAS,LEF1,MAP2K1,MAP2K2,MAPK3,MLH1,MRAS,PDPK1,PIK3C2A,PIK3C2B,PIK3CD,PIK3R1,PIK3R5,RALB,RAP1A,RAP1B,RAP2A,RASD1,RASD2,TP53
Complement System	0.74	0.559	0.535	C1QBP,C1R,C1S,C2,C3,C4A/C4B,C4BPA,C4BPB,C6,C7,C8G,CD46,CD55,CD59,CFH,CFI,CR2,MASP1,SERPING1
TNFR1 Signaling	0.735	0.543	1.633	BID,BIRC3,CASP2,CASP3,CASP7,CDC42,IKBKB,IKBKE,IKBKG,MAP2K4,MAP3K14,MAPK8,NFKB2,NFKBIB,NFKBID,PAK2,PAK4,PAK6,RELA,RIPK1,TNF,TNFAIP3,TNFRSF1A,TRADD,TRAF2
Glutamate Receptor Signaling	0.735	0.542	2.53	CALM1 (includes others),CALML5,CAMK4,GNB1,GNG11,GNG2,GNG5,GRIA1,GRIA4,GRIK1,GRIK2,GRIK3,GRIK5,GRIN2A,GRIN2D,GRIN3A,GRM6,GRM8,HOMER1,HOMER3,SLC17A1,SLC17A8,SLC1A1,SLC1A2,SLC1A4,SLC1A7
Type I Diabetes Mellitus Signaling	0.726	0.514	4.217	BCL2,BID,CASP3,CD247,CD28,CD3D,CD3E,CD3G,FAS,GZMB,HLA-A,HLA-B,HLA-C,HLA-DMA,HLA-DOB,HLA-DRB1,HLA-DRB5,HLA-E,HLA-F,HLA-G,HSPD1,IFNGR1,IFNGR2,IKBKB,IKBKE,IKBKG,IL1R1,IRF1,JAK2,LTA,MAP2K4,MAP2K7,MAP3K14,MAP3K5,MAPK10,MAPK11,MAPK8,MYD88,NFKB2,NFKBIB,NFKBID,NGFR,RELA,RIPK1,SOCS1,SOCS3,SOCS4,SOCS7,TNF,TNFRSF11B,TNFRSF1A,TNFRSF1B,TRADD,TRAF2
Endocannabinoid Cancer Inhibition Pathway	0.724	0.507	-1.912	ADCY2,ADCY5,ADCY9,AKT1,AKT1S1,AKT2,AKT3,ATF3,BAD,CASP1,CASP10,CASP14,CASP2,CASP3,CASP5,CASP7,CASQ1,CCND1,CCND2,CCND3,CCNE1,CCNE2,CDKN1B,CNR1,CNR2,CREB3L3,CREB5,CTNNB1,DDIT3,GNAL,GNAO1,GNAQ,LEF1,MAP2K1,MAP2K2,MAP2K4,MAP2K7,MAPK3,MMP2,NOS1,NOS3,NUPR1,PIK3C2A,PIK3C2B,PIK3CD,PIK3R1,PIK3R5,PRKAA2,PRKAB1,PRKACA,PRKACB,PRKAR2B,PROK1,RHOA,ROCK2,SMPD1,SMPD3,SNAI2,SPTLC1,TCF4,TCF7,TCF7L1,TCF7L2,TRPV1,TWIST…
Glycine Betaine Degradation	0.714	0.667	-0.816	BHMT2,DMGDH,PIPOX,SARDH,SHMT2,SRR
Folate Transformations I	0.714	0.667	-1.633	MTHFD1,MTHFD1L,MTHFD2,MTHFR,MTHFS,SHMT2
Regulation of IL-2 Expression in Activated and Anergic T Lymphocytes	0.703	0.517	#NUM!	BCL10,CALM1 (includes others),CALML5,CAMK4,CARD11,CD247,CD28,CD3D,CD3E,CD3G,CHP1,ELK1,HRAS,IKBKB,IKBKE,IKBKG,KRAS,MALT1,MAP2K1,MAP2K2,MAP2K4,MAP2K7,MAPK10,MAPK3,MAPK8,MRAS,NFATC1,NFATC2,NFKB2,NFKBIB,NFKBID,PPP3CB,PPP3CC,RAC1,RALB,RAP1A,RAP1B,RAP2A,RASD1,RASD2,RELA,SMAD3,TGFB2,TGFB3,TGFBR2,ZAP70
Iron homeostasis signaling pathway	0.697	0.508	#NUM!	ACO1,ALAS2,ARNT,ATP6V0A1,ATP6V0A2,ATP6V0A4,ATP6V0C,ATP6V0D1,ATP6V1B1,ATP6V1E2,ATP6V1F,ATP6V1G1,ATP6V1G2,BMP2,BMP3,BMP4,BMP8A,BMP8B,CIAO2A,CIAO3,CREB3L3,CUL1,CYBRD1,EGFR,EPAS1,FLVCR1,FTL,FXN,GDF15,HBA1/HBA2,HBE1,HEPH,HJV,HMOX2,HP,HSPA9,IL6,IL6R,IREB2,JAK2,JAK3,LYRM4,MAPK3,MCOLN1,NUBP1,PDGFA,PDGFRA,PDGFRB,SKP2,SLC11A1,SLC11A2,SLC25A37,SLC39A14,SLC46A1,SMAD3,STAT3,STAT5A,STAT5B,STEAP3,TF,TFR2,TFRC,T…
IL-12 Signaling and Production in Macrophages	0.695	0.508	#NUM!	AKT1,AKT2,AKT3,ALB,ALOX15,APOA1,APOA2,APOB,APOC1,APOC3,APOD,APOE,APOM,CD40LG,CLU,IFNGR1,IKBKB,IKBKE,IKBKG,IL10,IL12RB2,IL18,IL4,IRF1,LYZ,MAF,MAP2K1,MAP2K2,MAP2K4,MAPK10,MAPK11,MAPK3,MAPK8,MST1,MYD88,NCOA1,NFKB2,NFKBIB,ORM1,PCYOX1,PIK3C2A,PIK3C2B,PIK3CD,PIK3R1,PIK3R5,PON1,PPARG,PRKCB,PRKCD,PRKCE,PRKCG,PRKCI,RAB7A,RBP4,RELA,RXRA,SAA4,STAT4,TGFB2,TGFB3,TLR4,TNF
Regulation of the Epithelial-Mesenchymal Transition Pathway	0.695	0.5	#NUM!	AKT1,AKT2,AKT3,APH1A,APH1B,BRAF,CTNNB1,DVL2,EGFR,EGR1,ETS1,FGF1,FGF10,FGF19,FGF2,FGF20,FGF23,FGF3,FGF4,FGF5,FGF7,FGF8,FGF9,FGFR1,FGFR2,FZD10,FZD3,FZD4,FZD5,FZD6,FZD8,HGF,HMGA2,HRAS,JAG1,JAK2,JAK3,KRAS,LEF1,MAP2K1,MAP2K2,MAP2K4,MAP2K7,MAPK3,MET,MMP2,MRAS,NFKB2,NOTCH1,PDGFD,PDGFRB,PIK3C2A,PIK3C2B,PIK3CD,PIK3R1,PIK3R5,PSEN1,PSEN2,PSENEN,PYGO1,RALB,RAP1A,RAP1B,RAP2A,RASD1,RASD2,RELA,RHOA,SMAD3,SNAI1,…
Androgen Biosynthesis	0.69	0.636	-0.816	AKR1C4,CYP17A1,EBP,GSTA1,HSD17B3,HSD3B1,SRD5A2
B Cell Receptor Signaling	0.69	0.5	4.696	ABL1,AKT1,AKT2,AKT3,BAD,BCL10,BCL6,BLNK,CALM1 (includes others),CALML5,CAMK2A,CAMK2D,CAMK2G,CAMK4,CD19,CD22,CD79A,CD79B,CDC42,CFL1,CFL2,CREB3L3,CREB5,DAPP1,EBF1,EGR1,ELK1,ETS1,FOXO1,GSK3A,HRAS,IGHD,IGHE,IGHG3,IGHG4,IGHM,IKBKB,IKBKE,IKBKG,INPP5D,INPP5K,INPPL1,KRAS,MALT1,MAP2K1,MAP2K2,MAP2K4,MAP2K7,MAP3K10,MAP3K11,MAP3K14,MAP3K3,MAP3K5,MAP3K6,MAP3K9,MAPK11,MAPK3,MAPK8,MRAS,NFATC1,NFATC2,NFKB2,NFKBI…
IL-3 Signaling	0.688	0.519	2.722	AKT1,AKT2,AKT3,BAD,CHP1,CRKL,CSF2RB,ELK1,FOXO1,HRAS,IL3RA,INPP5D,JAK2,KRAS,MAP2K1,MAP2K2,MAPK3,MRAS,PIK3C2A,PIK3C2B,PIK3CD,PIK3R1,PIK3R5,PPP3CB,PPP3CC,PRKCB,PRKCD,PRKCE,PRKCG,PRKCI,RAC1,RALB,RAP1A,RAP1B,RAP2A,RASD1,RASD2,SHC1,STAT3,STAT5A,STAT5B
IL-15 Signaling	0.682	0.52	3.363	AKT1,AKT1S1,AKT2,AKT3,CSF2,GZMB,HRAS,IL15RA,IL2RB,IL2RG,IL4,IL5RA,JAK2,JAK3,KRAS,MAP2K1,MAP2K2,MAPK11,MAPK3,MRAS,NFKB2,PIK3C2A,PIK3C2B,PIK3CD,PIK3R1,PIK3R5,RAC3,RALB,RAP1A,RAP1B,RAP2A,RASD1,RASD2,RELA,SHC1,STAT3,STAT5A,STAT5B,SYK
Cardiac Hypertrophy Signaling	0.682	0.496	5.57	ADCY2,ADCY5,ADCY9,ADRA1A,ADRA2A,ADRA2B,ADRB1,ADRB2,AKT1,CACNA1A,CACNA1E,CALM1 (includes others),CALML5,CAMK4,CDC42,CHP1,DIRAS3,EIF2B2,EIF2B5,ELK1,FNBP1,GATA4,GNA11,GNA12,GNA15,GNAL,GNAO1,GNAQ,GNAS,GNAZ,GNB1,GNB5,GNG11,GNG13,GNG2,GNG5,HAND1,HAND2,HRAS,IGF1R,IL6,IL6R,IRS1,KRAS,MAP2K1,MAP2K2,MAP2K4,MAP2K7,MAP3K10,MAP3K11,MAP3K14,MAP3K3,MAP3K5,MAP3K6,MAP3K9,MAPK10,MAPK11,MAPK3,MAPK8,MAPKAPK2,MEF2D,MR…
HIF1α Signaling	0.676	0.497	3.96	ADM,AKT1,AKT2,AKT3,APEX1,ARNT,BRAF,CAMK1D,CAMK2A,CAMK2D,CAMK2G,CAMK4,CCNG2,CHP1,CUL2,EGLN1,EGLN2,EGLN3,FGF2,FOXP3,GPI,HGF,HK2,HRAS,HSP90AA1,HSPA14,HSPA1A/HSPA1B,HSPA2,HSPA8,HSPA9,IGF2,IL6,IL6R,KDM1A,KRAS,LDHB,MAP2K1,MAP2K2,MAP2K4,MAP2K7,MAPK3,MDM2,MET,mir-135,MMP1,MMP10,MMP11,MMP12,MMP14,MMP16,MMP17,MMP19,MMP2,MMP24,MMP25,MMP27,MMP28,MMP3,MMP8,MRAS,NCF1,NCOA1,P4HTM,PIK3C2A,PIK3C2B,PIK3CD,PIK3R1,P…
Histidine Degradation VI	0.674	0.615	1.414	CYP11A1,CYP26A1,CYP26B1,CYP46A1,CYP4F11,CYP7B1,MICAL1,MICAL2
IL-17A Signaling in Airway Cells	0.67	0.523	2.043	AKT1,AKT2,AKT3,CCL20,CXCL1,CXCL3,CXCL5,IKBKB,IKBKE,IKBKG,IL17RA,IL17RB,IL17RC,IL6,JAK2,JAK3,MAP2K1,MAP2K2,MAP2K4,MAPK10,MAPK11,MAPK3,MAPK8,MUC5AC,NFKB2,NFKBIB,NFKBID,PIK3C2A,PIK3C2B,PIK3CD,PIK3R1,PIK3R5,RELA,STAT3
ErbB2-ErbB3 Signaling	0.666	0.524	1.826	AKT1,BAD,CCND1,CDKN1B,ELK1,ERBB2,FOXO1,GSK3A,HRAS,JAK3,KRAS,MAP2K1,MAP2K2,MAPK3,MRAS,NRG1,NRG2,PDPK1,PIK3C2A,PIK3C2B,PIK3CD,PIK3R1,PIK3R5,RALB,RAP1A,RAP1B,RAP2A,RASD1,RASD2,SHC1,STAT3,STAT5A,STAT5B
Pyridoxal 5'-phosphate Salvage Pathway	0.664	0.525	-1.095	ADPGK,AKT2,BRAF,CDK1,CDK18,CDK2,CDK4,CDK5,CDK6,CDK7,DAPK1,G6PC,GRK5,MAK,MAP2K1,MAP2K2,MAP2K4,MAP3K6,MAP3K9,MAPK3,MAPK6,MAPK8,PAK2,PIM1,PLK1,PNPO,PRKAA2,PRKCD,PRKCE,PRKX,PSTK,SGK1
Uracil Degradation II (Reductive)	0.662	1	#NUM!	DPYD,UPB1
β-alanine Degradation I	0.662	1	#NUM!	ABAT,ALDH6A1
Ubiquinol-10 Biosynthesis (Eukaryotic)	0.662	0.6	1	COQ2,CYP11A1,CYP26A1,CYP26B1,CYP46A1,CYP4F11,CYP7B1,MICAL1,MICAL2
Lipoate Biosynthesis and Incorporation II	0.662	1	#NUM!	LIAS,LIPT1
Alanine Degradation III	0.662	1	#NUM!	GPT,GPT2
Alanine Biosynthesis II	0.662	1	#NUM!	GPT,GPT2
Thymine Degradation	0.662	1	#NUM!	DPYD,UPB1
Adenosine Nucleotides Degradation II	0.662	0.6	-0.333	ACP3,ADA,ADAT3,NT5C2,NT5C3A,NT5C3B,NT5M,PNP,XDH
Putrescine Biosynthesis III	0.662	1	#NUM!	AZIN2,ODC1
Gαs Signaling	0.662	0.51	3.464	ADCY2,ADCY5,ADCY9,ADD1,ADD2,ADD3,ADORA2B,ADRB1,ADRB2,AVPR2,BRAF,CHRM3,CNGA3,CNGB3,CNR1,CREB3L3,CREB5,CRHR1,DRD5,ELK1,GLP1R,GNAS,GNB1,GNB5,GNG11,GNG13,GNG2,GNG5,HCAR2,HRH2,HTR4,HTR7,MAP2K1,MAP2K2,MAPK3,MC1R,MC3R,MC4R,MRAS,PRKACA,PRKACB,PRKAR2B,PTGDR,PTGIR,PTH1R,RAP1A,RAPGEF3,RAPGEF4,RGS2,RYR3,VIPR1,VIPR2
Breast Cancer Regulation by Stathmin1	0.66	0.484	7.042	ACKR1,ACKR4,ADCYAP1R1,ADGRA2,ADGRA3,ADGRB1,ADGRB3,ADGRD1,ADGRE3,ADGRF1,ADGRG1,ADGRG2,ADGRG3,ADGRG5,ADGRG6,ADGRG7,ADORA1,ADORA2B,ADRA1A,ADRA2A,ADRA2B,ADRB1,ADRB2,AGTR1,ARHGEF11,ARHGEF15,ARHGEF16,ARHGEF18,ARHGEF19,ARHGEF2,ARHGEF4,ARHGEF6,AVPR1A,AVPR2,BDKRB1,BDKRB2,CALCR,CALCRL,CAMK1D,CAMK2A,CAMK2D,CAMK2G,CAMK4,CASR,CCKAR,CCND1,CCND2,CCND3,CCR2,CCR4,CCR6,CCR7,CCR8,CCR9,CCRL2,CDK1,CDK2,CDK4,CDK6,CDKN…
Systemic Lupus Erythematosus In T Cell Signaling Pathway	0.66	0.495	3.4	AKT1,AKT1S1,AKT2,AKT3,B2M,BCL6,CAMK4,CASP1,CASP10,CASP14,CASP2,CASP3,CASP5,CASP7,CASQ1,CD247,CD28,CD3D,CD3E,CD3G,CD40LG,CD70,CDC42,CHP1,CREB3L3,CREB5,DIRAS3,ESR1,EZR,FAS,FNBP1,FOXP3,GADD45A,GNA12,HLA-A,HLA-B,HLA-C,HLA-DMA,HLA-DOB,HLA-DPA1,HLA-DRB1,HLA-DRB5,HLA-E,HLA-F,HLA-G,HRAS,ICOSLG/LOC102723996,IL10,IL21,IL6,ITGAL,ITPR1,KRAS,LEP,LEPR,MAP2K1,MAP2K2,MAP2K4,MAP2K7,MAPK3,MRAS,MSN,NFATC2,NOS1,NOS3…
Apelin Muscle Signaling Pathway	0.646	0.579	-0.302	AKT1,AKT2,AKT3,GNAS,MRAS,NOS3,PPARGC1A,PRKAA2,PRKAB1,SLC2A4,TFAM
Autoimmune Thyroid Disease Signaling	0.642	0.537	#NUM!	CD28,CD40LG,CGA,FAS,GZMB,HLA-A,HLA-B,HLA-C,HLA-DMA,HLA-DOB,HLA-DRB1,HLA-DRB5,HLA-E,HLA-F,HLA-G,IGHG3,IGHG4,IL10,IL4,IL5,TG,TPO
Bupropion Degradation	0.64	0.565	0.277	CYP1B1,CYP2A6 (includes others),CYP2C18,CYP2C19,CYP2C9,CYP2D6,CYP2J2,CYP3A4,CYP3A5,CYP4B1,CYP4F8,CYP4X1,POR
Apelin Cardiac Fibroblast Signaling Pathway	0.64	0.565	-1.387	ACE2,AGTR1,AKT1,AKT2,AKT3,IL6,NOS3,PRKAA2,PRKAB1,SERPINE1,SPHK1,TGFB2,TGFB3
Antiproliferative Role of TOB in T Cell Signaling	0.638	0.541	0	CCNA1,CCNA2,CCNE1,CCNE2,CD247,CD28,CD3D,CD3E,CD3G,CDC34,CDK2,CDKN1B,CUL1,PABPC4,RB1,SKP2,SMAD3,TGFB2,TGFB3,TGFBR2
Apelin Liver Signaling Pathway	0.638	0.56	1.604	AGT,COL11A2,COL18A1,COL1A2,EDN2,EDN3,FAS,GSK3A,IRS1,MAP2K4,MAPK10,MAPK8,PDGFRB,TNF
Synaptic Long Term Potentiation	0.636	0.504	3.576	CALM1 (includes others),CALML5,CAMK2A,CAMK2D,CAMK2G,CAMK4,CHP1,CREB3L3,CREB5,GNA11,GNA15,GNAQ,GRIA1,GRIA4,GRIN2A,GRIN2D,GRIN3A,GRM6,GRM8,HRAS,ITPR1,ITPR2,ITPR3,KRAS,MAP2K1,MAP2K2,MAPK3,MRAS,NOTUM,PDIA3,PLCB1,PLCB3,PLCD1,PLCD4,PLCL1,PLCL2,PPP1CB,PPP1R10,PPP1R11,PPP1R14A,PPP1R14D,PPP1R3C,PPP1R7,PPP3CB,PPP3CC,PRKACA,PRKACB,PRKAR2B,PRKCB,PRKCD,PRKCE,PRKCG,PRKCI,RALB,RAP1A,RAP1B,RAP2A,RAPGEF3,RASD1,RA…
IL-9 Signaling	0.636	0.545	2.357	BCL3,IL2RG,IL9R,IRS1,IRS2,JAK3,NFKB2,PIK3C2A,PIK3C2B,PIK3CD,PIK3R1,PIK3R5,RELA,SOCS3,STAT3,STAT5A,STAT5B,TNF
Superpathway of Methionine Degradation	0.636	0.548	-1.698	BHMT2,CDO1,CTH,EEF1AKMT1,EEF1AKMT2,EEF1AKMT3,EHMT1,FTSJ1,GOT1,MAT1A,MAT2B,NSUN4,PCCB,PRMT1,PRMT3,PRMT5,SUV39H2
Crosstalk between Dendritic Cells and Natural Killer Cells	0.631	0.512	4.95	ACTA1,ACTA2,ACTB,ACTG2,CAMK2A,CAMK2D,CAMK2G,CCR7,CD28,CD40LG,CSF2,CSF2RB,FAS,HLA-A,HLA-B,HLA-C,HLA-DRB1,HLA-DRB5,HLA-E,HLA-F,HLA-G,ICAM3,IL15RA,IL18,IL2RB,IL2RG,IL3RA,IL4,IL6,ITGAL,KIR2DL1/KIR2DL3,KLRC4-KLRK1/KLRK1,LTA,LTB,NCR3,NFKB2,RELA,TLN1,TLR3,TLR4,TNF,TNFRSF1B,TNFSF10
Corticotropin Releasing Hormone Signaling	0.609	0.5	3.159	ADCY2,ADCY5,ADCY9,ARPC5,BRAF,CACNA1A,CACNA1E,CACNA1H,CACNA2D1,CACNA2D3,CACNB1,CACNB2,CACNB4,CACNG4,CACNG7,CALM1 (includes others),CALML5,CAMK4,CNR1,CREB3L3,CREB5,CRHR1,CTH,ELK1,GLI1,GLI2,GLI3,GNAO1,GNAQ,GNAS,GUCY1A1,GUCY1B1,ITPR1,ITPR2,ITPR3,IVL,JUND,KRT1,MAP2K1,MAP2K2,MAPK11,MAPK3,MEF2D,NOS1,NOS3,NPR1,NPR2,NPR3,POMC,PRKACA,PRKACB,PRKAR2B,PRKCB,PRKCD,PRKCE,PRKCG,PRKCI,PTCH2,PTGS2,RAP1A,RAP1B,SHH,…
GM-CSF Signaling	0.607	0.514	3.053	AKT1,AKT2,AKT3,CAMK2A,CAMK2D,CAMK2G,CCND1,CSF2,CSF2RB,ELK1,ETS1,HRAS,JAK2,KRAS,MAP2K1,MAP2K2,MAPK3,MRAS,PIK3C2A,PIK3C2B,PIK3CD,PIK3R1,PIK3R5,PIM1,PPP3CB,PPP3CC,PRKCB,RALB,RAP1A,RAP1B,RAP2A,RASD1,RASD2,SHC1,STAT3,STAT5B
ErbB4 Signaling	0.6	0.515	2.746	AKT1,APH1A,APH1B,ERBB4,HRAS,KRAS,MAP2K1,MAP2K2,MAPK3,MRAS,NRG1,NRG2,PDPK1,PIK3C2A,PIK3C2B,PIK3CD,PIK3R1,PIK3R5,PRKCB,PRKCD,PRKCE,PRKCG,PRKCI,PSEN1,PSEN2,PSENEN,RALB,RAP1A,RAP1B,RAP2A,RASD1,RASD2,SHC1,YAP1
Antioxidant Action of Vitamin C	0.599	0.505	-2.967	CSF2,CSF2RB,GLRX,IKBKB,IKBKE,IKBKG,JAK2,MAP2K4,MAPK10,MAPK11,MAPK3,MAPK8,NAPEPLD,NFKB2,NFKBIB,NFKBID,NOTUM,NXN,PDIA3,PLA2G10,PLA2G2A,PLA2G2C,PLA2G2D,PLA2G2F,PLA2G4A,PLA2G4B,PLA2G4D,PLA2G5,PLA2G6,PLAAT2,PLAAT3,PLAAT4,PLAAT5,PLB1,PLCB1,PLCB3,PLCD1,PLCD4,PLCL1,PLCL2,PLD4,PLD6,RELA,SLC2A1,SLC2A3,SLC2A4,STAT5A,STAT5B,TNF,TXNRD3
Hepatic Cholestasis	0.597	0.494	#NUM!	ABCB1,ABCB11,ABCB4,ABCC2,ABCC3,ABCG5,ADCY2,ADCY5,ADCY9,CD40LG,CD70,CETP,CLCF1,CNTF,CSF2,CYP3A5,CYP7B1,EDA,ESR1,FGF19,GCGR,IKBKB,IKBKE,IKBKG,IL11,IL18,IL1A,IL1R1,IL1RAPL1,IL1RAPL2,IL1RL1,IL1RN,IL21,IL33,IL4,IL5,IL6,IRAK3,IRAK4,LBP,LEP,LTA,LTB,MAP2K4,MAP3K14,MAPK10,MAPK8,MYD88,NFKB2,NFKBIB,NFKBID,NGFR,NR0B2,NR1H4,NR5A2,OSM,PRKACA,PRKACB,PRKAR2B,PRKCB,PRKCD,PRKCE,PRKCG,PRKCI,RELA,RXRA,SLC10A2,SLC22A…
CD40 Signaling	0.597	0.516	2.043	CD40LG,FCER2,ICAM1,IKBKB,IKBKE,IKBKG,JAK3,LTA,MAP2K1,MAP2K2,MAP2K4,MAP2K7,MAP3K14,MAPK10,MAPK11,MAPK3,MAPK8,MAPKAPK2,NFKB2,NFKBIB,NFKBID,PIK3C2A,PIK3C2B,PIK3CD,PIK3R1,PIK3R5,PTGS1,PTGS2,RELA,STAT3,TNFAIP3,TRAF1,TRAF2
Endothelin-1 Signaling	0.593	0.494	2.813	ADCY2,ADCY5,ADCY9,BRAF,CASP1,CASP10,CASP14,CASP2,CASP3,CASP5,CASP7,CASQ1,ECE1,ECE2,EDNRA,EDNRB,GNA11,GNA12,GNA15,GNAL,GNAO1,GNAQ,GNAS,GNAZ,GUCY1A1,GUCY1B1,HRAS,ITPR1,ITPR2,ITPR3,KRAS,MAPK10,MAPK11,MAPK3,MAPK4,MAPK6,MAPK8,MRAS,NAPEPLD,NOS1,NOS3,NOTUM,PDIA3,PIK3C2A,PIK3C2B,PIK3CD,PIK3R1,PIK3R5,PLA2G10,PLA2G2A,PLA2G2C,PLA2G2D,PLA2G2F,PLA2G4A,PLA2G4B,PLA2G4D,PLA2G5,PLA2G6,PLAAT2,PLAAT3,PLAAT4,PLAAT5,…
Gα12/13 Signaling	0.593	0.5	2.364	AKT1,AKT2,AKT3,CDC42,CDH10,CDH11,CDH16,CDH18,CDH19,CDH20,CDH22,CDH23,CDH24,CDH3,CDH7,CDH8,CTNNB1,ELK1,F2R,F2RL3,GNA12,HRAS,IKBKB,IKBKE,IKBKG,KRAS,LPAR1,LPAR4,LPAR5,MAP2K1,MAP2K2,MAP2K4,MAP2K7,MAP3K5,MAPK10,MAPK3,MAPK8,MEF2D,MRAS,MYL2,MYL4,MYL6,MYL9,NFKB2,NFKBIB,NFKBID,PIK3C2A,PIK3C2B,PIK3CD,PIK3R1,PIK3R5,PXN,RALB,RAP1A,RAP1B,RAP2A,RASD1,RASD2,RELA,RHOA,ROCK2,TEC
Phagosome Formation	0.587	0.5	#NUM!	CDC42,CR2,DIRAS3,FCER1A,FCER2,FNBP1,IGHG3,IGHG4,ITGA1,ITGA3,ITGA5,ITGA6,ITGAL,ITGB3,ITGB5,MARCKS,MRC2,NOTUM,PDIA3,PIK3C2A,PIK3C2B,PIK3CD,PIK3R1,PIK3R5,PLCB1,PLCB3,PLCD1,PLCD4,PLCL1,PLCL2,PRKCB,PRKCD,PRKCE,PRKCG,PRKCI,RAC1,RAC2,RAC3,RHOA,RHOB,RHOBTB2,RHOC,RHOF,RHOG,RHOH,RHOJ,RHOQ,RHOT1,RHOV,RND1,RND2,RND3,SCARA3,SYK,TLR10,TLR3,TLR4,TLR5,TLR6,VTN
Synaptic Long Term Depression	0.583	0.494	3.9	CACNA1A,CACNA1E,CACNA1H,CACNA2D1,CACNA2D3,CACNB1,CACNB2,CACNB4,CACNG4,CACNG7,CRHR1,CTH,GNA11,GNA12,GNA15,GNAL,GNAO1,GNAQ,GNAS,GNAZ,GRIA1,GRIA4,GRM6,GRM8,GUCY1A1,GUCY1B1,HRAS,IGF1R,ITPR1,ITPR2,ITPR3,KRAS,MAP2K1,MAP2K2,MAPK3,MRAS,NOS1,NOS3,NOTUM,NPR1,NPR2,NPR3,PDIA3,PLA2G10,PLA2G2A,PLA2G2C,PLA2G2D,PLA2G2F,PLA2G4A,PLA2G4B,PLA2G4D,PLA2G5,PLA2G6,PLAAT2,PLAAT3,PLAAT4,PLAAT5,PLB1,PLCB1,PLCB3,PLCD1,PLCD4…
Reelin Signaling in Neurons	0.583	0.5	4.636	ACTR2,ACTR3,AKT1,AKT2,AKT3,APBB1,APOE,ARHGEF11,ARHGEF15,ARHGEF16,ARHGEF2,ARHGEF4,ARHGEF6,ARPC1B,ARPC2,ARPC4,ARPC5,BLK,CAMK2A,CAMK2D,CAMK2G,CDC42,CDK5,CDK5R1,CFL1,CNR1,CNR2,CRKL,DCX,GRIN2A,GRIN2D,GRIN3A,ITGA3,ITGA5,MAP2K1,MAP2K2,MAP2K4,MAP2K7,MAP3K10,MAP3K11,MAP3K9,MAP4K1,MAPK10,MAPK3,MAPK8,PDK1,PDK2,PDK3,PDK4,PIK3C2A,PIK3C2B,PIK3CD,PIK3R1,PIK3R5,RAC1,RAP1A,RAP1B,RELN,RHOA
Maturity Onset Diabetes of Young (MODY) Signaling	0.582	0.518	#NUM!	ABCC8,ADIPOQ,ALDOB,APOA1,APOA2,APOA5,APOB,APOC1,APOC3,APOD,APOE,APOH,APOL2,APOL3,APOM,BLK,CACNA1A,CACNA1E,CEL,FABP1,FABP2,GAPDH,KCNJ11,KCNJ8,KLF11,NEUROD1,NFKB2,OGDH,PKLR
Th1 and Th2 Activation Pathway	0.58	0.494	#NUM!	ACVR2B,APH1A,APH1B,BHLHE41,CCR4,CCR8,CD247,CD28,CD3D,CD3E,CD3G,CD4,CD40LG,CD8A,CHD4,CRLF2,CXCR3,HAVCR1,HLA-A,HLA-B,HLA-DMA,HLA-DOB,HLA-DPA1,HLA-DRB1,HLA-DRB5,ICAM1,ICOSLG/LOC102723996,IFNAR1,IFNGR1,IFNGR2,IKZF1,IL10,IL10RA,IL10RB,IL12RB2,IL17RB,IL18,IL1RL1,IL24,IL27RA,IL2RA,IL2RB,IL2RG,IL33,IL4,IL4R,IL5,IL6,IL6R,IRF1,JAG1,JAK2,JAK3,KLRC1,LGALS9,LTA,MAF,NFATC1,NFATC2,NOTCH1,PIK3C2A,PIK3C2B,PIK3CD,…
Fc Epsilon RI Signaling	0.578	0.5	1.697	AKT1,AKT2,AKT3,CSF2,FCER1A,GRAP2,HRAS,IL4,IL5,INPP5D,INPP5K,INPPL1,JMJD7-PLA2G4B,KRAS,LCP2,MAP2K1,MAP2K2,MAP2K4,MAP2K7,MAPK10,MAPK11,MAPK3,MAPK8,MRAS,MS4A2,PDPK1,PIK3C2A,PIK3C2B,PIK3CD,PIK3R1,PIK3R5,PLA2G10,PLA2G2A,PLA2G2D,PLA2G2F,PLA2G4A,PLA2G4B,PLA2G4D,PLA2G5,PLA2G6,PRKCB,PRKCD,PRKCE,PRKCG,PRKCI,RAC1,RAC2,RAC3,RALB,RAP1A,RAP1B,RAP2A,RASD1,RASD2,SYK,SYNJ1,SYNJ2,TNF
Serine Biosynthesis	0.578	0.75	#NUM!	PHGDH,PSAT1,PSPH
Eumelanin Biosynthesis	0.578	0.75	#NUM!	DCT,MIF,TYR
Arginine Degradation I (Arginase Pathway)	0.578	0.75	#NUM!	ARG1,ARG2,OAT
Lactose Degradation III	0.578	0.75	#NUM!	GBA3,GLB1,LCT
Molybdenum Cofactor Biosynthesis	0.578	0.75	#NUM!	GPHN,MOCS2,MOCS3
RANK Signaling in Osteoclasts	0.577	0.506	3.795	AKT1,AKT2,AKT3,BIRC3,CALM1 (includes others),CALML5,CAMK4,CHP1,ELK1,GSN,IKBKB,IKBKE,IKBKG,MAP2K1,MAP2K2,MAP2K4,MAP2K7,MAP3K10,MAP3K11,MAP3K14,MAP3K3,MAP3K5,MAP3K6,MAP3K9,MAPK10,MAPK11,MAPK3,MAPK8,MITF,NFATC1,NFATC2,NFKB2,NFKBIB,NFKBID,PIK3C2A,PIK3C2B,PIK3CD,PIK3R1,PIK3R5,PPP3CB,PPP3CC,RELA,TAB2,TRAF2
fMLP Signaling in Neutrophils	0.575	0.5	4.533	ACTR2,ACTR3,ARPC1B,ARPC2,ARPC4,ARPC5,CALM1 (includes others),CALML5,CAMK4,CDC42,CHP1,ELK1,GNAS,GNB1,GNB5,GNG11,GNG13,GNG2,GNG5,HRAS,ITPR1,ITPR2,ITPR3,KRAS,MAP2K1,MAP2K2,MAPK3,MRAS,NCF1,NFATC1,NFATC2,NFKB2,NFKBIB,NFKBID,PIK3C2A,PIK3C2B,PIK3CD,PIK3R1,PIK3R5,PLCB1,PLCB3,PPP3CB,PPP3CC,PRKCB,PRKCD,PRKCE,PRKCG,PRKCI,RAC1,RALB,RAP1A,RAP1B,RAP2A,RASD1,RASD2,RELA,WAS
Opioid Signaling Pathway	0.573	0.489	2.635	ADCY2,ADCY5,ADCY9,AKT1,AKT2,AKT3,AP1B1,AP1G2,AP2B1,ARRB1,BAD,BLK,BRAF,CACNA1A,CACNA1E,CACNA1H,CACNA2D1,CACNA2D3,CACNB1,CACNB2,CACNB4,CACNG4,CACNG7,CALM1 (includes others),CALML5,CAMK1D,CAMK2A,CAMK2D,CAMK2G,CAMK4,CDC42,CDKN1B,CLTB,CLTC,CREB3L3,CREB5,CTNNB1,ELK1,FOSB,GNAL,GNAO1,GNAS,GNB1,GNG11,GNG2,GNG5,GRIN2A,GRIN2D,GRIN3A,GRK5,HRAS,ITPR1,ITPR2,ITPR3,KRAS,MAP2K1,MAP2K2,MAP2K4,MAP2K7,MAPK3,MAPK4,MA…
GNRH Signaling	0.569	0.494	4.914	ADCY2,ADCY5,ADCY9,CACNA1A,CACNA1E,CACNA1H,CACNA2D1,CACNA2D3,CACNB1,CACNB2,CACNB4,CACNG4,CACNG7,CALM1 (includes others),CALML5,CAMK2A,CAMK2D,CAMK2G,CAMK4,CDC42,CREB3L3,CREB5,EGFR,EGR1,ELK1,GNA11,GNA15,GNAQ,GNAS,GNB1,GNG11,GNG2,GNG5,HBEGF,HRAS,ITPR1,ITPR2,ITPR3,KRAS,MAP2K1,MAP2K2,MAP2K4,MAP2K7,MAP3K10,MAP3K11,MAP3K14,MAP3K3,MAP3K5,MAP3K6,MAP3K9,MAPK10,MAPK11,MAPK3,MAPK8,MMP2,MRAS,NFKB2,PAK2,PAK4,PA…
VEGF Family Ligand-Receptor Interactions	0.569	0.506	2.402	AKT1,AKT2,AKT3,HRAS,JMJD7-PLA2G4B,KRAS,MAP2K1,MAP2K2,MAPK3,MRAS,NOS3,NRP2,PIK3C2A,PIK3C2B,PIK3CD,PIK3R1,PIK3R5,PLA2G10,PLA2G2A,PLA2G2D,PLA2G2F,PLA2G4A,PLA2G4B,PLA2G4D,PLA2G5,PLA2G6,PRKCB,PRKCD,PRKCE,PRKCG,PRKCI,RALB,RAP1A,RAP1B,RAP2A,RASD1,RASD2,SHC1,VEGFA,VEGFB,VEGFC,VEGFD
Role of NFAT in Cardiac Hypertrophy	0.561	0.49	4.447	ADCY2,ADCY5,ADCY9,AKT1,AKT2,AKT3,CACNA1A,CACNA1E,CACNA1H,CACNA2D1,CACNA2D3,CACNB1,CACNB2,CACNB4,CACNG4,CACNG7,CALM1 (includes others),CALML5,CAMK1D,CAMK2A,CAMK2D,CAMK2G,CAMK4,CHP1,GATA4,GNAQ,GNAS,GNB1,GNB5,GNG11,GNG13,GNG2,GNG5,HAND1,HDAC1,HDAC11,HDAC2,HDAC4,HDAC5,HDAC9,HRAS,IGF1R,IL11,IL6,IL6ST,ITPR1,ITPR2,ITPR3,KRAS,MAP2K1,MAP2K2,MAP2K4,MAP2K7,MAPK10,MAPK11,MAPK3,MAPK8,MEF2D,MRAS,NKX2-5,NOTUM,P…
BAG2 Signaling Pathway	0.554	0.525	-1.091	ANXA2,ATXN3,BAG2,CASP3,CHRNA7,HSP90AA1,HSPA14,HSPA1A/HSPA1B,HSPA2,HSPA8,HSPA9,MAPK3,MAPKAPK2,MDM2,NFKB2,PINK1,PSMA8,PSME1,PSMF1,RELA,TP53
Androgen Signaling	0.551	0.496	3.43	AR,CACNA1A,CACNA1E,CACNA1H,CACNA2D1,CACNA2D3,CACNB1,CACNB2,CACNB4,CACNG4,CACNG7,CALM1 (includes others),CALML5,CAMK4,CCND1,CCNH,CDK7,ERCC2,ERCC3,GNA11,GNA12,GNA15,GNAL,GNAO1,GNAQ,GNAS,GNAZ,GNB1,GNB5,GNG11,GNG13,GNG2,GNG5,GTF2E2,GTF2H3,HSP90AA1,KAT2B,KAT7,MAPK3,MNAT1,MRAS,NCOA1,NFKB2,POLR2C,POLR2D,POLR2E,POLR2F,POLR2H,POLR2I,POLR2L,PRKACA,PRKACB,PRKAR2B,PRKCB,PRKCD,PRKCE,PRKCG,PRKCI,RELA,SHBG,SHC1…
Triacylglycerol Biosynthesis	0.55	0.526	1.147	AGPAT1,AGPAT2,AGPAT3,AGPAT4,AGPAT5,ASPG,DGAT2,ELOVL1,ELOVL2,ELOVL6,GPAM,LCLAT1,LPCAT2,LPCAT4,LPIN2,LPIN3,MBOAT2,PLPP1,PLPP3,PLPPR4
FAK Signaling	0.548	0.5	#NUM!	ACTA1,ACTA2,ACTB,ACTG2,AKT1,AKT2,AKT3,ARHGEF6,CAPN1,CAPN2,CAPN3,CAPN5,CAPN7,CAPN8,CAPNS1,EGFR,HRAS,ITGA1,ITGA3,ITGA5,ITGA6,ITGAL,ITGB3,ITGB5,KRAS,MAP2K1,MAP2K2,MAPK3,MRAS,PAK2,PAK4,PAK6,PDPK1,PIK3C2A,PIK3C2B,PIK3CD,PIK3R1,PIK3R5,PXN,RAC1,RALB,RAP1A,RAP1B,RAP2A,RASD1,RASD2,TLN1,TNS1,VCL,WAS
Sphingosine and Sphingosine-1-phosphate Metabolism	0.548	0.667	0	ACER2,ASAH1,SGPP1,SGPP2
Arginine Biosynthesis IV	0.548	0.667	2	ASL,ASS1,GLUD1,OAT
Superpathway of Serine and Glycine Biosynthesis I	0.548	0.667	-2	PHGDH,PSAT1,PSPH,SHMT2
Arginine Degradation VI (Arginase 2 Pathway)	0.548	0.667	0	ARG1,ARG2,OAT,PYCR1
UDP-N-acetyl-D-glucosamine Biosynthesis II	0.548	0.667	1	GFPT1,GFPT2,GNPNAT1,UAP1
Tryptophan Degradation to 2-amino-3-carboxymuconate Semialdehyde	0.548	0.667	-1	AFMID,HAAO,KYNU,TDO2
Glycogen Biosynthesis II (from UDP-D-Glucose)	0.548	0.667	0	GBE1,GYG2,GYS2,UGP2
GDP-mannose Biosynthesis	0.548	0.667	2	GMPPA,GMPPB,GPI,PMM1
Cell Cycle Regulation by BTG Family Proteins	0.547	0.528	0	BTG1,CCND1,CCNE1,CCNE2,CDK2,CDK4,CNOT7,E2F1,E2F2,E2F3,E2F5,E2F6,E2F7,HOXB9,PPP2R2A,PPP2R2B,PPP2R5B,PRMT1,RB1
IL-17A Signaling in Fibroblasts	0.547	0.528	#NUM!	CCL2,CEBPD,CXCL5,IKBKB,IKBKE,IKBKG,IL17RA,IL17RB,IL17RC,IL6,LCN2,MAPK11,MAPK3,MMP1,NFKB2,NFKBIB,NFKBID,NFKBIZ,RELA
Antiproliferative Role of Somatostatin Receptor 2	0.545	0.507	2.858	BRAF,CDKN1B,CTH,ELK1,GNB1,GNB5,GNG11,GNG13,GNG2,GNG5,GUCY1A1,GUCY1B1,HRAS,KRAS,MAP2K1,MAP2K2,MAPK3,MRAS,NOS1,NPR1,NPR2,NPR3,PIK3C2A,PIK3C2B,PIK3CD,PIK3R1,PIK3R5,RALB,RAP1A,RAP1B,RAP2A,RASD1,RASD2,SLC39A7,SOX15,SSTR2
Leptin Signaling in Obesity	0.545	0.507	1.964	ADCY2,ADCY5,ADCY9,AGRP,AKT1,AKT2,AKT3,FOXO1,GHRL,JAK2,LEP,LEPR,MAP2K1,MAP2K2,MAPK3,NOTUM,NPY,PDE3B,PDIA3,PIK3C2A,PIK3C2B,PIK3CD,PIK3R1,PIK3R5,PLCB1,PLCB3,PLCD1,PLCD4,PLCL1,PLCL2,POMC,PRKACA,PRKACB,PRKAR2B,SOCS3,STAT3
nNOS Signaling in Skeletal Muscle Cells	0.544	0.529	#NUM!	CACNA1A,CACNA1E,CACNA1H,CACNA2D1,CACNA2D3,CACNB1,CACNB2,CACNB4,CACNG4,CACNG7,CALM1 (includes others),CALML5,CAMK4,CAPN3,DMD,NOS1,RYR3,SNTB1
Coagulation System	0.541	0.531	0.728	A2M,BDKRB1,BDKRB2,F11,F12,F2R,F3,FGA,FGG,KLKB1,PLAT,PLAUR,PROS1,SERPINE1,SERPINF2,TFPI,THBD
FcγRIIB Signaling in B Lymphocytes	0.541	0.507	1.46	AKT1,BLNK,CACNA1A,CACNA1E,CACNA1H,CACNA2D1,CACNA2D3,CACNB1,CACNB2,CACNB4,CACNG4,CACNG7,CD79A,CD79B,HRAS,INPP5D,KRAS,MAP2K4,MAPK10,MAPK8,MRAS,PDPK1,PIK3C2A,PIK3C2B,PIK3CD,PIK3R1,PIK3R5,RALB,RAP1A,RAP1B,RAP2A,RASD1,RASD2,SHC1,SYK
Airway Inflammation in Asthma	0.541	0.531	#NUM!	CCL2,CCL20,CSF2,ELANE,EPX,IFNGR1,IFNGR2,IL10,IL33,IL4,IL5,OSM,PRG2,RNASE3,TGFB2,TGFB3,TSLP
Role of JAK2 in Hormone-like Cytokine Signaling	0.541	0.531	#NUM!	EPOR,GHR,HLTF,IRS1,IRS2,JAK2,SH2B1,SH2B2,SHC1,SIRPA,SOCS1,SOCS3,SOCS4,SOCS7,STAT3,STAT5A,STAT5B
GPCR-Mediated Integration of Enteroendocrine Signaling Exemplified by an L Cell	0.541	0.507	-0.169	ADCY2,ADCY5,ADCY9,ADCYAP1,ADRB1,ADRB2,CALCA,CCK,CCKAR,CHRM2,GALR1,GIPR,GLP1R,GLP2R,GNA11,GNA15,GNAQ,GNAS,ITPR1,ITPR2,ITPR3,NOTUM,NPY2R,PDIA3,PLCB1,PLCB3,PLCD1,PLCD4,PLCL1,PLCL2,PRKACA,PRKACB,PRKAR2B,SSTR5,VIPR1
B Cell Development	0.535	0.536	#NUM!	CD19,CD79A,CD79B,DNTT,HLA-A,HLA-B,HLA-DMA,HLA-DOB,HLA-DRB1,HLA-DRB5,IGHD,IGHM,IL7,IL7R,SPN
Phosphatidylethanolamine Biosynthesis II	0.533	0.625	-1.342	CHKA,ETNK1,ETNK2,PCYT2,SELENOI
Glucocorticoid Biosynthesis	0.533	0.625	1	CYP17A1,CYP21A2,EBP,GSTA1,HSD3B1
Role of NANOG in Mammalian Embryonic Stem Cell Pluripotency	0.529	0.496	2.475	AKT1,AKT2,AKT3,BMP2,BMP3,BMP4,BMP8A,BMP8B,CTNNB1,FZD10,FZD3,FZD4,FZD5,FZD6,FZD8,GATA4,HRAS,IL6ST,JAK2,JAK3,KRAS,LIFR,MAP2K1,MAP2K2,MAPK3,MRAS,PIK3C2A,PIK3C2B,PIK3CD,PIK3R1,PIK3R5,POU5F1,RALB,RAP1A,RAP1B,RAP2A,RASD1,RASD2,RIF1,SALL4,SHC1,SMAD9,SOX2,STAT3,TBXT,TCF7L1,TCL1A,TP53,WNT10A,WNT16,WNT2B,WNT3,WNT5B,WNT6,WNT7A,WNT9A,ZFP42
Gap Junction Signaling	0.529	0.489	#NUM!	ACTA1,ACTA2,ACTB,ACTG2,ADCY2,ADCY5,ADCY9,ADRB1,AKT1,AKT2,AKT3,CAV1,CSNK1G1,CSNK1G2,CTH,CTNNB1,EGFR,GJA1,GJA3,GJB3,GJB6,GJC1,GNAQ,GNAS,GRIA1,GRIA4,GRIK1,GRIK2,GRIK3,GUCY1A1,GUCY1B1,HRAS,HTR2A,HTR2B,ITPR1,ITPR2,ITPR3,KRAS,LPAR1,MAP2K1,MAP2K2,MAPK3,MRAS,NOTUM,NPR1,NPR2,NPR3,PDIA3,PIK3C2A,PIK3C2B,PIK3CD,PIK3R1,PIK3R5,PLCB1,PLCB3,PLCD1,PLCD4,PLCL1,PLCL2,PPP3CB,PPP3CC,PRKACA,PRKACB,PRKAR2B,PRKCB,PRKCD,…
Phosphatidylglycerol Biosynthesis II (Non-plastidic)	0.529	0.542	0.832	AGPAT1,AGPAT2,AGPAT3,AGPAT4,AGPAT5,CDS1,CDS2,GPAM,LCLAT1,LPCAT2,LPCAT4,MBOAT2,PTPMT1
Relaxin Signaling	0.527	0.493	3.124	ADCY2,ADCY5,ADCY9,AKT1,AKT2,AKT3,APEX1,BRAF,CTH,ELK1,GDPD1,GDPD3,GNA11,GNA12,GNA15,GNAL,GNAO1,GNAQ,GNAS,GNAZ,GNB1,GNB5,GNG11,GNG13,GNG2,GNG5,GUCY1A1,GUCY1B1,MAP2K1,MAPK3,MRAS,NAPEPLD,NFKB2,NFKBIB,NFKBID,NOS3,NPR1,NPR2,NPR3,PDE10A,PDE1A,PDE1B,PDE1C,PDE2A,PDE3B,PDE4B,PDE4D,PDE5A,PDE7A,PDE8A,PDE8B,PIK3C2A,PIK3C2B,PIK3CD,PIK3R1,PIK3R5,PLD6,PRKACA,PRKACB,PRKAR2B,RAP1A,RAP1B,RELA,SLC39A7,SMPDL3A,SMPDL3…
CDP-diacylglycerol Biosynthesis I	0.526	0.545	1.155	AGPAT1,AGPAT2,AGPAT3,AGPAT4,AGPAT5,CDS1,CDS2,GPAM,LCLAT1,LPCAT2,LPCAT4,MBOAT2
Pentose Phosphate Pathway	0.526	0.6	0	PGD,RPE,RPIA,TALDO1,TKTL1,TKTL2
Vitamin-C Transport	0.526	0.545	0	AKR1C4,GLRX,LRRC8A,LRRC8B,LRRC8C,LRRC8E,NXN,SLC2A1,SLC2A3,SLC2A4,STOM,TXNRD3
Endoplasmic Reticulum Stress Pathway	0.524	0.55	-0.632	CASP3,CASP7,DDIT3,EIF2S1,ERN1,HSP90B1,MAP3K5,MAPK8,MBTPS1,TAOK3,TRAF2
Acute Myeloid Leukemia Signaling	0.523	0.5	1.947	AKT1,AKT2,AKT3,BAD,BRAF,CCNA1,CCND1,CEBPA,CSF2RB,FLT3,FLT3LG,HRAS,IDH1,IDH3B,KRAS,LEF1,MAP2K1,MAP2K2,MAP2K4,MAP2K7,MAPK3,MRAS,NFKB2,PIK3C2A,PIK3C2B,PIK3CD,PIK3R1,PIK3R5,PIM1,PML,RALB,RAP1A,RAP1B,RAP2A,RASD1,RASD2,RELA,STAT3,STAT5A,STAT5B,TCF4,TCF7,TCF7L1,TCF7L2
Guanosine Nucleotides Degradation III	0.523	0.583	-0.378	ACP3,NT5C2,NT5C3A,NT5C3B,NT5M,PNP,XDH
Superpathway of Citrulline Metabolism	0.521	0.571	2.121	ARG1,ARG2,ASL,ASS1,CPS1,NOS1,NOS3,OAT
Colanic Acid Building Blocks Biosynthesis	0.521	0.571	2.121	GALK2,GALT,GMDS,GMPPA,GMPPB,GPI,PMM1,UGP2
MSP-RON Signaling Pathway	0.514	0.509	#NUM!	ACTA1,ACTA2,ACTB,ACTG2,CCL2,CCR2,CSF1,CSF2RB,F11,F12,IL3RA,JAK2,KLK1,KLK10,KLK14,KLK3,KLK4,KLK7,KLK8,KLKB1,MST1,PIK3C2A,PIK3C2B,PIK3CD,PIK3R1,PIK3R5,RPS6KA2,TLR4,TNF
Cdc42 Signaling	0.513	0.492	3.703	ACTR2,ACTR3,APC2,ARHGEF6,ARPC1B,ARPC2,ARPC4,ARPC5,B2M,BAIAP2,CD247,CD3D,CD3E,CD3G,CDC42,CDC42BPA,CDC42EP5,CFL1,CFL2,DIAPH1,EXOC5,FGD1,FGD3,FNBP1L,HLA-A,HLA-B,HLA-C,HLA-DMA,HLA-DOB,HLA-DPA1,HLA-DRB1,HLA-DRB5,HLA-E,HLA-F,HLA-G,IQGAP2,IQGAP3,ITGA1,ITGA3,ITGA5,ITGA6,ITGAL,ITGB3,ITGB5,ITK,MAP2K4,MAP3K11,MAPK10,MAPK11,MAPK8,MYL2,MYL4,MYL6,MYL9,MYLK,PAK2,PAK4,PARD3,PPP1CB,PPP1R12B,PRKCI,TNK2,WAS,WIPF1
TR/RXR Activation	0.51	0.5	#NUM!	ADRB1,AKT1,AKT2,AKT3,APOA5,BCL3,CAMK4,COL6A3,DIO2,DIO3,FGA,G6PC,HP,KLF9,LDLR,MDM2,ME1,NCOA1,NRGN,PCK1,PDE3B,PIK3C2A,PIK3C2B,PIK3CD,PIK3R1,PIK3R5,PPARGC1A,RCAN2,RXRA,RXRB,RXRG,SLC16A3,SLC2A1,SREBF2,STRBP,SYT12,TBL1XR1,THRA,THRB,THRSP,UCP1
Role of IL-17A in Arthritis	0.51	0.509	#NUM!	CCL2,CCL20,CCL5,CXCL1,CXCL3,CXCL5,IL17RA,IL17RB,IL17RC,MAP2K1,MAP2K2,MAP2K4,MAPK10,MAPK11,MAPK3,MAPK8,MAPKAPK2,MMP1,NFKB2,NFKBIB,NFKBID,PIK3C2A,PIK3C2B,PIK3CD,PIK3R1,PIK3R5,PTGS2,RELA
Cancer Drug Resistance By Drug Efflux	0.51	0.509	#NUM!	ABCB1,ABCC2,ABCG2,AKT1,AKT2,AKT3,BRAF,FOXG1,FOXO1,FOXO4,HRAS,KRAS,MAP2K1,MAP2K2,MAPK3,MDM2,MRAS,PDK1,PIK3CD,PIK3R1,PTGS2,RALB,RAP1A,RAP1B,RAP2A,RASD1,RASD2,TP53
Role of NFAT in Regulation of the Immune Response	0.507	0.488	5.093	AKT1,AKT2,AKT3,BLNK,CALM1 (includes others),CALML5,CAMK4,CD247,CD28,CD3D,CD3E,CD3G,CD4,CD79A,CD79B,CHP1,CSNK1G1,CSNK1G2,FCER1A,GATA4,GNA11,GNA12,GNA15,GNAL,GNAO1,GNAQ,GNAS,GNAZ,GNB1,GNB5,GNG11,GNG13,GNG2,GNG5,GSK3A,HLA-A,HLA-B,HLA-DMA,HLA-DOB,HLA-DRB1,HLA-DRB5,HRAS,IKBKB,IKBKE,IKBKG,ITK,ITPR1,ITPR2,ITPR3,KRAS,LCP2,MAP2K1,MAP2K2,MAPK3,MEF2D,MRAS,MS4A2,NFATC1,NFATC2,NFKB2,NFKBIB,NFKBID,PIK3C2A,PIK3…
Lymphotoxin β Receptor Signaling	0.506	0.509	2.449	AKT1,AKT2,AKT3,CASP3,CXCL1,DIABLO,IKBKB,IKBKE,IKBKG,LTA,LTB,MAP3K14,MAPK3,NFKB2,NFKBID,PDPK1,PIK3C2A,PIK3C2B,PIK3CD,PIK3R1,PIK3R5,RELA,TNFSF14,TRAF1,TRAF2,TRAF4,VCAM1
UVC-Induced MAPK Signaling	0.502	0.51	1.877	BRAF,EGFR,HRAS,KRAS,MAP2K1,MAP2K2,MAP2K4,MAPK10,MAPK11,MAPK3,MAPK8,MRAS,PRKCB,PRKCD,PRKCE,PRKCG,PRKCI,RALB,RAP1A,RAP1B,RAP2A,RASD1,RASD2,SMPD1,SMPD3,TP53
PKCθ Signaling in T Lymphocytes	0.496	0.49	5.252	BCL10,CACNA1A,CACNA1E,CACNA1H,CACNA2D1,CACNA2D3,CACNB1,CACNB2,CACNB4,CACNG4,CACNG7,CAMK2A,CAMK2D,CAMK2G,CARD11,CD247,CD28,CD3D,CD3E,CD3G,CD4,CHP1,GRAP2,HLA-A,HLA-B,HLA-DMA,HLA-DOB,HLA-DRB1,HLA-DRB5,HRAS,IKBKB,IKBKE,IKBKG,KRAS,LCP2,MALT1,MAP2K4,MAP3K10,MAP3K11,MAP3K14,MAP3K3,MAP3K5,MAP3K6,MAP3K9,MAPK3,MAPK8,MRAS,NFATC1,NFATC2,NFKB2,NFKBIB,NFKBID,PIK3C2A,PIK3C2B,PIK3CD,PIK3R1,PIK3R5,PPP3CB,PPP3CC,R…
Nicotine Degradation II	0.496	0.51	0.2	AOX1,CYP1B1,CYP2A6 (includes others),CYP2C18,CYP2C19,CYP2C9,CYP2D6,CYP2J2,CYP3A4,CYP3A5,CYP4B1,CYP4F8,CYP4X1,FMO1,FMO2,FMO4,FMO5,LARGE1,LARGE2,POR,UGT1A10 (includes others),UGT1A6,UGT2A3,UGT2B10,UGT2B7
Wnt/β-catenin Signaling	0.492	0.488	-1.698	ACVR2B,AKT1,AKT2,AKT3,APC2,AXIN2,CCND1,CDH3,CDKN2A,CSNK1G1,CSNK1G2,CSNK2A1,CSNK2A2,CSNK2B,CTNNB1,DKK1,DKK2,DKK4,DVL2,FRAT1,FRZB,FZD10,FZD3,FZD4,FZD5,FZD6,FZD8,GJA1,GNAO1,GNAQ,GSK3A,HDAC1,ILK,LEF1,LRP5,LRP6,MAP4K1,MDM2,NLK,NR5A2,POU5F1,PPARD,PPP2R2A,PPP2R2B,PPP2R5B,RARB,SFRP1,SFRP2,SFRP4,SFRP5,SOX11,SOX13,SOX15,SOX17,SOX2,SOX5,SOX6,SOX7,SOX8,TCF4,TCF7,TCF7L1,TCF7L2,TGFB2,TGFB3,TGFBR2,TGFBR3,TLE4,T…
p53 Signaling	0.491	0.495	0	ADGRB1,AKT1,AKT2,AKT3,BCL2,CCND1,CCND2,CCNK,CDK2,CDK4,CDKN2A,CHEK2,CTNNB1,E2F1,FAS,GADD45A,GADD45B,GADD45G,GNL3,HDAC1,HDAC9,HIPK2,JMY,KAT2B,MAPK8,MDM2,MDM4,PERP,PIK3C2A,PIK3C2B,PIK3CD,PIK3R1,PIK3R5,PMAIP1,PML,RB1,RPRM,SERPINB5,SFN,SNAI2,THBS1,TIGAR,TNFRSF10A,TNFRSF10B,TP53,TP53AIP1,TP63,TRIM29
Caveolar-mediated Endocytosis Signaling	0.488	0.5	#NUM!	ABL1,ACTA1,ACTA2,ACTB,ACTG2,ALB,ARCN1,B2M,CAV1,CAVIN1,CD55,COPA,DNM2,DYRK3,EGFR,FLNA,FLNB,FLNC,FLOT1,HLA-A,HLA-B,HLA-C,HLA-E,HLA-F,ITGA1,ITGA10,ITGA3,ITGA5,ITGA6,ITGA7,ITGAL,ITGB3,ITGB5,ITSN1,RAB5B,RAB5C
Role of MAPK Signaling in Inhibiting the Pathogenesis of Influenza	0.488	0.5	1.667	BRAF,CASP3,CCL2,CCL5,IL6,MAP2K1,MAP2K2,MAP2K4,MAP2K7,MAP3K5,MAPK10,MAPK11,MAPK3,MAPK8,MYD88,NFKB2,NFKBIB,NFKBID,PLA2G10,PLA2G2A,PLA2G2C,PLA2G2D,PLA2G2F,PLA2G4A,PLA2G4B,PLA2G4D,PLA2G5,PLA2G6,PLAAT2,PLAAT3,PLAAT4,PLAAT5,PLB1,PTGS2,TLR4,TNF
Rac Signaling	0.484	0.491	3.539	ACTR2,ACTR3,ANK1,ARPC1B,ARPC2,ARPC4,ARPC5,BAIAP2,CDC42,CDK5R1,CFL1,CFL2,CYFIP1,ELK1,HRAS,IQGAP2,IQGAP3,ITGA1,ITGA3,ITGA5,ITGA6,ITGAL,ITGB3,ITGB5,KRAS,MAP2K1,MAP2K2,MAP2K4,MAP2K7,MAP3K11,MAPK3,MAPK8,MRAS,NCF1,NFKB2,PAK2,PAK4,PAK6,PARD3,PIK3C2A,PIK3C2B,PIK3CD,PIK3R1,PIK3R5,PIP5K1A,PIP5K1B,PIP5K1C,PRKCI,RAC1,RALB,RAP1A,RAP1B,RAP2A,RASD1,RASD2,RELA,RHOA
mTOR Signaling	0.481	0.485	3.371	AKT1,AKT1S1,AKT2,AKT3,ARHGAP8/PRR5-ARHGAP8,CDC42,DIRAS3,EIF3A,EIF3C,EIF3E,EIF3H,EIF3J,EIF3K,EIF4A1,EIF4A2,EIF4A3,EIF4B,FKBP1A,FNBP1,HRAS,IRS1,KRAS,MAPK3,MRAS,NAPEPLD,PDPK1,PIK3C2A,PIK3C2B,PIK3CD,PIK3R1,PIK3R5,PLD4,PLD6,PPP2R2A,PPP2R2B,PPP2R5B,PRKAA2,PRKAB1,PRKCB,PRKCD,PRKCE,PRKCG,PRKCI,PROK1,RAC1,RAC2,RAC3,RALB,RAP1A,RAP1B,RAP2A,RASD1,RASD2,RHEB,RHOA,RHOB,RHOBTB2,RHOC,RHOF,RHOG,RHOH,RHOJ,RHOQ,RHO…
Endocannabinoid Developing Neuron Pathway	0.48	0.491	1.98	ADCY2,ADCY5,ADCY9,AKT1,AKT1S1,AKT2,AKT3,BRAF,CCND1,CDKN1B,CNR1,CNR2,CREB3L3,CREB5,CTNNB1,GNAL,GNAO1,GNB1,GNG11,GNG2,GNG5,HRAS,KRAS,MAP2K1,MAP2K2,MAP2K4,MAP2K7,MAPK10,MAPK11,MAPK3,MAPK4,MAPK6,MAPK8,MGLL,MRAS,PAX6,PIK3C2A,PIK3C2B,PIK3CD,PIK3R1,PIK3R5,PRKACA,PRKACB,PRKAR2B,RAC1,RAC2,RAC3,RALB,RAP1A,RAP1B,RAP2A,RASD1,RASD2,RHOA,STAT3,STMN2
Insulin Receptor Signaling	0.476	0.489	1.033	AKT1,AKT2,AKT3,ASIC1,ASIC3,BAD,CRKL,EIF2B2,EIF2B5,FOXO1,FOXO4,GRB10,GSK3A,GYS2,HRAS,INPP5D,INPP5K,INPPL1,IRS1,IRS2,JAK2,KRAS,LIPE,MAP2K1,MAP2K2,MAPK3,MAPK8,MRAS,NCK1,PDE3B,PDPK1,PIK3C2A,PIK3C2B,PIK3CD,PIK3R1,PIK3R5,PPP1CB,PPP1R10,PPP1R11,PPP1R14A,PPP1R14D,PPP1R3C,PPP1R7,PRKACA,PRKACB,PRKAR2B,PRKCI,RALB,RAP1A,RAP1B,RAP2A,RASD1,RASD2,RHOQ,SCNN1B,SCNN1G,SGK1,SHC1,SLC2A4,SOCS3,STX4,SYNJ1,SYNJ2,TRIP10…
MSP-RON Signaling In Macrophages Pathway	0.467	0.491	0.687	ARG1,CIITA,CREB3L3,CREB5,ETV3,F11,F12,HLA-DMA,HLA-DOB,HLA-DPA1,HLA-DRB1,HLA-DRB5,HRAS,IFNGR1,IFNGR2,IKBKB,IKBKE,IKBKG,IL10,JAK2,KLK1,KLK10,KLK14,KLK3,KLK4,KLK7,KLK8,KLKB1,KRAS,MAPK3,MRAS,MST1,NFKB2,NFKBIZ,PIK3C2A,PIK3C2B,PIK3CD,PIK3R1,PIK3R5,PTGS2,RALB,RAP1A,RAP1B,RAP2A,RASD1,RASD2,RELA,SBNO2,SOCS1,SOCS3,STAT3,TLR4,TNF
EIF2 Signaling	0.461	0.483	-2.626	ACTA1,ACTA2,ACTB,ACTG2,AGO3,AKT1,AKT2,AKT3,ATF3,BCL2,CCND1,CDK11A,DDIT3,EIF2AK4,EIF2B2,EIF2B5,EIF2S1,EIF2S3,EIF3A,EIF3C,EIF3E,EIF3H,EIF3J,EIF3K,EIF4A1,EIF4A2,EIF4A3,EIF5,HNRNPA1,HRAS,IGF1R,KRAS,MAP2K1,MAP2K2,MAPK3,MRAS,MYCN,PAIP1,PDPK1,PIK3C2A,PIK3C2B,PIK3CD,PIK3R1,PIK3R5,PPP1CB,RALB,RAP1A,RAP1B,RAP2A,RASD1,RASD2,RPL10A,RPL12,RPL15,RPL17,RPL19,RPL21,RPL22L1,RPL23,RPL23A,RPL26,RPL27,RPL29,RPL30,RP…
Netrin Signaling	0.455	0.5	3.157	ABLIM2,ABLIM3,CACNA1A,CACNA1E,CACNA1H,CACNA2D1,CACNA2D3,CACNB1,CACNB2,CACNB4,CACNG4,CACNG7,CHP1,NCK1,NFATC1,NFATC2,NTN1,PPP3CB,PPP3CC,PRKACA,PRKACB,PRKAR2B,PRKG1,RAC1,RAC2,RAC3,RYR3,UNC5A,UNC5C
Cytotoxic T Lymphocyte-mediated Apoptosis of Target Cells	0.452	0.516	1.265	B2M,BCL2,BID,CASP3,CASP7,CD247,CD3D,CD3E,CD3G,FAS,GZMB,HLA-A,HLA-B,HLA-C,HLA-E,HLA-F
Heparan Sulfate Biosynthesis (Late Stages)	0.449	0.5	1.512	AARS1,AARSD1,CES2,CHST15,CHST2,CHST3,CHST7,DTD2,EXTL1,EXTL3,GAL3ST2,GLCE,HS2ST1,HS3ST3B1,HS6ST3,LIPE,NDST1,NOTUM,PNPLA7,PRDX6,RPE65,SULT1A2,SULT1A3/SULT1A4,SULT1B1,SULT1C2,SULT1E1,SULT2A1,UST
PCP pathway	0.449	0.5	0.192	DVL2,FZD10,FZD3,FZD4,FZD5,FZD6,FZD8,JUND,LGR4,MAP2K4,MAPK10,MAPK8,NDP,PFN1,PFN2,PRICKLE1,RAC1,RHOA,ROCK2,ROR2,WNT10A,WNT16,WNT2B,WNT3,WNT5B,WNT6,WNT7A,WNT9A
Cell Cycle Control of Chromosomal Replication	0.444	0.5	-2.502	CDC6,CDK1,CDK11A,CDK14,CDK15,CDK18,CDK19,CDK2,CDK4,CDK5,CDK6,CDK7,CHEK2,DBF4,DNA2,MCM3,MCM6,ORC2,ORC4,ORC5,ORC6,POLA1,POLA2,POLE,PRIM1,RPA4,TOP2A
IL-8 Signaling	0.442	0.482	4.281	AKT1,AKT2,AKT3,BCL2,BRAF,CCND1,CCND2,CCND3,CDC42,CR2,CSTB,CXCL1,DIRAS3,EGFR,FNBP1,GNA12,GNAS,GNB1,GNB5,GNG11,GNG13,GNG2,GNG5,HBEGF,HRAS,ICAM1,IKBKB,IKBKE,IKBKG,IRAK3,IRAK4,ITGB3,KRAS,MAP2K1,MAP2K2,MAP2K4,MAPK10,MAPK3,MAPK8,MMP2,MRAS,MYL2,MYL9,NAPEPLD,NCF1,NFKBIB,PAK2,PIK3C2A,PIK3C2B,PIK3CD,PIK3R1,PIK3R5,PLD4,PLD6,PRKCB,PRKCD,PRKCE,PRKCG,PRKCI,PROK1,PTGS2,RAC1,RAC2,RAC3,RALB,RAP1A,RAP1B,RAP2A,RASD…
Senescence Pathway	0.442	0.479	3.803	ACVR2B,AKT1,AKT2,AKT3,ANAPC10,ANAPC11,ANAPC5,ATF3,BHLHE40,BRAF,CACNA1A,CACNA1E,CALM1 (includes others),CALML5,CAMK4,CAPN1,CAPN2,CAPN3,CAPN5,CAPN7,CAPN8,CAPNS1,CBX7,CCNB2,CCNB3,CCND1,CDC23,CDC25A,CDC25B,CDK1,CDK2,CDK4,CDK6,CDKN1B,CDKN2A,CDKN2B,CHEK2,CHP1,DHCR24,E2F1,E2F2,E2F3,E2F5,E2F6,E2F7,ELF3,ELF4,ELF5,ELK3,ETS1,EZH2,FOXO4,FZR1,GADD45A,GADD45B,GADD45G,GATA4,HIPK2,HRAS,IKBKB,IKBKE,IKBKG,IL1A,IL6…
CD27 Signaling in Lymphocytes	0.439	0.5	2.858	BID,CASP3,CD27,CD70,IKBKB,IKBKE,IKBKG,MAP2K1,MAP2K2,MAP2K4,MAP2K7,MAP3K10,MAP3K11,MAP3K14,MAP3K3,MAP3K5,MAP3K6,MAP3K9,MAPK10,MAPK8,NFKB2,NFKBIB,NFKBID,RELA,SIVA1,TRAF2
White Adipose Tissue Browning Pathway	0.439	0.487	2.562	ADCY2,ADCY5,ADCY9,CACNA1A,CACNA1E,CACNA1H,CACNA2D1,CACNA2D3,CACNB1,CACNB2,CACNB4,CACNG4,CACNG7,CREB3L3,CREB5,DIO2,FCER1A,FGFR1,FGFR2,FNDC5,GNAS,GUCY1A1,GUCY1B1,HOXC9,KLB,LDHB,LEP,LIPE,MAPK11,mir-196,MS4A2,NDN,NPPA,NPR1,PLIN1,PPARG,PPARGC1A,PRDM16,PRKAA2,PRKAB1,PRKACA,PRKACB,PRKAR2B,PRKG1,PRKG2,RARB,RUNX1T1,RXRA,RXRB,RXRG,THRA,THRB,TRPV1,UCP1,VEGFA,VGF
Apelin Cardiomyocyte Signaling Pathway	0.437	0.489	3.539	AKT1,AKT2,AKT3,ARNT,ATP2A3,GNA11,ITPR1,MAPK10,MAPK11,MAPK3,MAPK4,MAPK6,MAPK8,MYL2,MYL4,MYL6,MYL9,MYLK,NOS3,NOTUM,PDIA3,PIK3C2A,PIK3C2B,PIK3CD,PIK3R1,PIK3R5,PLCB1,PLCB3,PLCD1,PLCD4,PLCL1,PLCL2,PLN,PRKCB,PRKCD,PRKCE,PRKCG,PRKCI,SLC8A1,SLC8A2,SLC8A3,SLC9A1,SLC9A2,SLC9A3,SLC9A6,SLC9A8
G Beta Gamma Signaling	0.434	0.487	4.992	ADCY2,AKT1,AKT2,AKT3,ARHGEF6,CACNA1A,CACNA1E,CACNA1H,CACNA2D1,CACNA2D3,CACNB1,CACNB2,CACNB4,CACNG4,CACNG7,CAV1,CAV2,CDC42,DNM2,EGFR,GNA11,GNA12,GNA15,GNAL,GNAO1,GNAQ,GNAS,GNAZ,GNB1,GNB5,GNG11,GNG13,GNG2,GNG5,HBEGF,HRAS,KRAS,MAPK3,MRAS,PDPK1,PRKACA,PRKACB,PRKAR2B,PRKCB,PRKCD,PRKCE,PRKCG,PRKCI,RALB,RAP1A,RAP1B,RAP2A,RASD1,RASD2,SHC1
NGF Signaling	0.434	0.487	4.341	AKT1,AKT2,AKT3,CDC42,CREB3L3,CREB5,ELK1,HRAS,IKBKB,IKBKE,IKBKG,KRAS,MAP2K1,MAP2K2,MAP2K4,MAP3K10,MAP3K11,MAP3K14,MAP3K3,MAP3K5,MAP3K6,MAP3K9,MAPK10,MAPK3,MAPK8,MRAS,NFKB2,NGFR,NTRK1,PDPK1,PIK3C2A,PIK3C2B,PIK3CD,PIK3R1,PIK3R5,PRKCD,RAC1,RALB,RAP1A,RAP1B,RAP2A,RASD1,RASD2,RELA,RHOA,RHOG,ROCK2,RPS6KA2,RPS6KA4,RPS6KC1,SHC1,SMPD1,SMPD3,TP53,TRAF4
Apelin Endothelial Signaling Pathway	0.434	0.487	2.496	ADCY2,ADCY5,ADCY9,AKT1,AKT2,AKT3,ARNT,CALM1 (includes others),CALML5,CAMK4,CCL2,GNA11,GNAL,GNAO1,GNAS,HDAC4,HDAC5,HRAS,ICAM1,KLF2,KRAS,MAP2K1,MAP2K2,MAP2K4,MAPK10,MAPK3,MAPK8,MEF2D,MRAS,NFKB2,NOS3,PIK3C2A,PIK3C2B,PIK3CD,PIK3R1,PIK3R5,PLCB1,PLCB3,PRKAA2,PRKAB1,PRKCB,PRKCD,PRKCE,PRKCG,PRKCI,RALB,RAP1A,RAP1B,RAP2A,RASD1,RASD2,RELA,SMAD3,TEK,VCAM1
LPS/IL-1 Mediated Inhibition of RXR Function	0.431	0.48	1.852	ABCB1,ABCB11,ABCC2,ABCC3,ABCC4,ABCG1,ABCG5,ACOX2,ACSBG1,ACSL5,ALDH16A1,ALDH1A1,ALDH1A2,ALDH1A3,ALDH1L2,ALDH2,ALDH3A2,ALDH3B1,ALDH6A1,ALDH8A1,APOC1,APOE,CES2,CETP,CHST15,CHST2,CHST3,CHST7,CPT1A,CYP2A6 (includes others),CYP2C19,CYP2C9,CYP3A4,CYP3A5,FABP1,FABP2,FABP3,FABP4,FMO1,FMO2,FMO4,FMO5,GAL3ST2,GSTA1,GSTA2,GSTM4,GSTM5,HMGCS1,HMGCS2,HS2ST1,HS3ST3B1,HS6ST3,IL18,IL1A,IL1R1,IL1RAPL1,IL1RAPL2,IL1RL…
RhoA Signaling	0.431	0.486	3.051	ACTA1,ACTA2,ACTB,ACTG2,ACTR2,ACTR3,ARHGAP1,ARHGAP5,ARHGAP8/PRR5-ARHGAP8,ARHGAP9,ARHGEF11,ARPC1B,ARPC2,ARPC4,ARPC5,BAIAP2,CDC42EP4,CDC42EP5,CFL1,CFL2,DLC1,EPHA1,EZR,GNA12,IGF1R,LPAR1,LPAR4,LPAR5,MSN,MYL2,MYL4,MYL6,MYL9,MYLK,MYLK2,MYLK3,NEDD4,NRP2,PFN1,PFN2,PIP5K1A,PIP5K1B,PIP5K1C,PPP1CB,PPP1R12B,RHOA,RHPN2,RND3,ROCK2,SEPTIN1,SEPTIN4,SEPTIN6,SEPTIN8,TTN
Gustation Pathway	0.429	0.485	#NUM!	ADCY2,ADCY5,ADCY9,APEX1,ASIC1,ASIC3,CACNA1A,CACNA1E,CACNA1H,CACNA2D1,CACNA2D3,CACNB1,CACNB2,CACNB4,CACNG4,CACNG7,GDPD1,GDPD3,GNAT3,GNB1,GNG11,GNG13,GNG2,GNG5,ITPR1,ITPR2,ITPR3,NAPEPLD,P2RX2,P2RX3,P2RX6,P2RY10,P2RY12,P2RY13,P2RY14,P2RY4,P2RY8,PANX1,PDE10A,PDE1A,PDE1B,PDE1C,PDE2A,PDE3B,PDE4B,PDE4D,PDE5A,PDE7A,PDE8A,PDE8B,PKD2L1,PLD6,PRKACA,PRKACB,PRKAR2B,SCNN1B,SCNN1G,SMPDL3A,SMPDL3B,TAS2R13,TAS2R2…
Natural Killer Cell Signaling	0.428	0.481	2.588	AKT1,AKT2,AKT3,B2M,CD247,CDC42,CFL1,CFL2,COL11A2,COL18A1,COL1A2,HCST,HLA-A,HLA-B,HLA-C,HLA-E,HLA-F,HLA-G,HRAS,HSPA14,HSPA1A/HSPA1B,HSPA2,HSPA8,HSPA9,IL12RB2,IL18,IL2RB,IRAK4,ITGAL,JAK2,JAK3,KIR2DL1/KIR2DL3,KLRB1,KLRC1,KLRC2,KLRC3,KLRC4-KLRK1/KLRK1,KRAS,LCP2,MAP2K1,MAP2K2,MAP3K10,MAP3K11,MAP3K14,MAP3K3,MAP3K5,MAP3K6,MAP3K9,MAPK11,MAPK3,MRAS,MYD88,NCK1,NCR2,NCR3,NFATC1,NFATC2,NFKB2,PAK2,PAK4,PAK6,P…
Dopamine Degradation	0.428	0.522	1.155	ALDH1A1,ALDH1A2,ALDH1A3,ALDH2,ALDH3A2,ALDH3B1,COMT,MAOB,SMOX,SULT1A2,SULT1A3/SULT1A4,SULT1B1
D-myo-inositol (1,4,5)-Trisphosphate Biosynthesis	0.428	0.522	2.309	CDIPT,PI4K2A,PI4K2B,PI4KB,PIP4K2A,PIP5K1A,PIP5K1B,PIP5K1C,PLCB1,PLCB3,PLCD1,PLCD4
Glycolysis I	0.428	0.522	1.155	ALDOA,ALDOB,ENO2,ENO3,FBP1,GAPDH,GAPDHS,GPI,PFKL,PFKM,PGAM1,PKLR
Gluconeogenesis I	0.428	0.522	0	ALDOA,ALDOB,ENO2,ENO3,FBP1,GAPDH,GAPDHS,GPI,ME1,ME2,ME3,PGAM1
Salvage Pathways of Pyrimidine Ribonucleotides	0.427	0.489	-0.309	ADPGK,AICDA,AK1,AK8,AKT2,APOBEC3A,APOBEC3F,BRAF,CDA,CDK1,CDK18,CDK2,CDK4,CDK5,CDK6,CDK7,CMPK2,DAPK1,G6PC,GRK5,MAK,MAP2K1,MAP2K2,MAP2K4,MAP3K6,MAP3K9,MAPK3,MAPK6,MAPK8,NME1,NME2,PAK2,PCK1,PIM1,PLK1,PRKAA2,PRKCD,PRKCE,PRKX,PSTK,SGK1,UCK1,UPP1,UPP2
Ephrin A Signaling	0.423	0.5	#NUM!	ADAM10,CDC42,CFL1,CFL2,EFNA1,EFNA2,EFNA3,EFNA5,EPHA1,EPHA3,EPHA5,EPHA6,EPHA7,EPHA8,NGFR,PIK3C2A,PIK3C2B,PIK3CD,PIK3R1,PIK3R5,RAC1,RHOA,ROCK2
p70S6K Signaling	0.421	0.484	3.434	AGT,AGTR1,AKT1,AKT2,AKT3,BAD,CD19,CD79A,CD79B,EEF2K,EGFR,F2R,F2RL3,GNAQ,HRAS,IL2RG,IL4,IL4R,IRS1,KRAS,MAP2K1,MAP2K2,MAPK3,MRAS,NOTUM,PDIA3,PDPK1,PIK3C2A,PIK3C2B,PIK3CD,PIK3R1,PIK3R5,PLCB1,PLCB3,PLCD1,PLCD4,PLCL1,PLCL2,PPP2R2A,PPP2R2B,PPP2R5B,PRKCB,PRKCD,PRKCE,PRKCG,PRKCI,RALB,RAP1A,RAP1B,RAP2A,RASD1,RASD2,RPS6,SFN,SHC1,SYK,YWHAB,YWHAG,YWHAH,YWHAQ,YWHAZ
T Cell Receptor Signaling	0.417	0.486	#NUM!	BCL10,CALM1 (includes others),CALML5,CAMK4,CARD11,CD247,CD28,CD3D,CD3E,CD3G,CD4,CD8A,ELK1,GRAP2,HRAS,IKBKB,IKBKE,IKBKG,ITK,KRAS,LCP2,MALT1,MAP2K1,MAP2K2,MAP2K4,MAPK3,MAPK8,MRAS,NFATC1,NFATC2,NFKB2,PAG1,PIK3C2A,PIK3C2B,PIK3CD,PIK3R1,PIK3R5,PPP3CB,PPP3CC,PTPN7,PTPRH,RAC1,RALB,RAP1A,RAP1B,RAP2A,RASD1,RASD2,RELA,TEC,ZAP70
Factors Promoting Cardiogenesis in Vertebrates	0.415	0.482	0.739	ACVR2B,BMP2,BMP3,BMP4,BMP8A,BMP8B,CAMK2A,CAMK2D,CAMK2G,CCND1,CER1,CREB3L3,CREB5,CTNNB1,DKK1,FZD10,FZD3,FZD4,FZD5,FZD6,FZD8,GATA4,LEF1,LRP5,LRP6,MAP2K4,MAPK10,MAPK8,MYH7,MYL2,MYOCD,NKX2-5,NODAL,NOG,NOTUM,NPPA,PDIA3,PLCB1,PLCB3,PLCD1,PLCD4,PLCL1,PLCL2,PRKCB,PRKCD,PRKCE,PRKCG,PRKCI,RHOA,ROCK2,SCN5A,SMAD9,TCF4,TCF7,TCF7L1,TCF7L2,TGFB2,TGFB3,TGFBR2,TGFBR3,WNT10A,WNT16,WNT2B,WNT3,WNT5B,WNT6,WNT7A,WNT9A
GABA Receptor Signaling	0.413	0.488	#NUM!	ABAT,ADCY2,ADCY5,ADCY9,AP1B1,AP1G2,AP2B1,CACNA1A,CACNA1E,CACNA1H,CACNA2D1,CACNA2D3,CACNB1,CACNB2,CACNB4,CACNG4,CACNG7,DNM1,GABRA2,GABRA3,GABRA4,GABRB1,GABRB2,GABRD,GABRE,GABRG2,GABRG3,GABRP,GABRQ,GNAS,GPHN,KCNN3,KCNQ2,KCNQ3,MRAS,SLC32A1,SLC6A1,SLC6A11,SLC6A13,UBC,UBQLN1
Telomerase Signaling	0.412	0.485	2.271	ABL1,AKT1,AKT2,AKT3,E2F1,EGFR,ELF3,ELF4,ELF5,ELK3,ETS1,HDAC1,HDAC11,HDAC2,HDAC4,HDAC5,HDAC9,HRAS,HSP90AA1,HSP90AB1,HSP90B1,IL2RA,IL2RB,IL2RG,KRAS,MAP2K1,MAP2K2,MAPK3,MRAS,PDPK1,PIK3C2A,PIK3C2B,PIK3CD,PIK3R1,PIK3R5,POT1,PPP2R2A,PPP2R2B,PPP2R5B,RALB,RAP1A,RAP1B,RAP2A,RASD1,RASD2,RB1,SHC1,TERT,TINF2,TP53
Role of Pattern Recognition Receptors in Recognition of Bacteria and Viruses	0.41	0.482	3.333	C3,CASP1,CCL5,CD40LG,CD70,CLCF1,CNTF,CSF2,DDX58,EDA,EIF2S1,IFIH1,IL10,IL11,IL18,IL1A,IL21,IL33,IL4,IL5,IL6,IRF3,IRF7,LEP,LTA,LTB,MAP2K4,MAPK10,MAPK3,MAPK8,MAVS,MYD88,NFKB2,NLRP3,NOD2,OAS1,OAS2,OAS3,OSM,PIK3C2A,PIK3C2B,PIK3CD,PIK3R1,PIK3R5,PRKCB,PRKCD,PRKCE,PRKCG,PRKCI,PTX3,RELA,RNASEL,SYK,TGFB2,TGFB3,TICAM1,TLR3,TLR4,TLR5,TLR6,TNF,TNFSF10,TNFSF12,TNFSF14,TNFSF15,TNFSF8,TNFSF9
Heparan Sulfate Biosynthesis	0.41	0.492	1.257	AARS1,AARSD1,B3GAT1,B3GAT2,CES2,CHST15,CHST2,CHST3,CHST7,DTD2,EXTL1,EXTL3,GAL3ST2,GLCE,HS2ST1,HS3ST3B1,HS6ST3,LIPE,NDST1,NOTUM,PNPLA7,PRDX6,RPE65,SULT1A2,SULT1A3/SULT1A4,SULT1B1,SULT1C2,SULT1E1,SULT2A1,UST,XYLT2
Remodeling of Epithelial Adherens Junctions	0.41	0.492	3.051	ACTA1,ACTA2,ACTB,ACTG2,ACTR2,ACTR3,ARPC1B,ARPC2,ARPC4,ARPC5,CTNNA2,CTNNB1,CTNND1,DNM1,DNM2,HGF,MAPRE2,MET,NME1,RAB5B,RAB5C,RAB7A,TUBA1A,TUBA3C/TUBA3D,TUBA4A,TUBB,TUBB1,TUBB2A,TUBB3,TUBB4A,VCL
D-myo-inositol (1,4,5)-trisphosphate Degradation	0.409	0.529	2.333	BPNT1,IMPA1,INPP1,INPP5A,INPP5D,INPP5K,INPPL1,SYNJ1,SYNJ2
FAT10 Signaling Pathway	0.409	0.529	0	MAP1LC3B,PSMA8,PSME1,PSMF1,SQSTM1,TNF,UBA1,UBA6,UBE2Z
Mouse Embryonic Stem Cell Pluripotency	0.408	0.485	1.64	AKT1,AKT2,AKT3,BMP4,CTNNB1,DVL2,FZD10,FZD3,FZD4,FZD5,FZD6,FZD8,HRAS,ID1,ID3,ID4,IL6ST,JAK2,JAK3,KRAS,LEF1,LIFR,MAP2K1,MAP2K2,MAPK11,MAPK3,MRAS,PIK3C2A,PIK3C2B,PIK3CD,PIK3R1,PIK3R5,POU5F1,RALB,RAP1A,RAP1B,RAP2A,RASD1,RASD2,SMAD9,SOX2,STAT3,TBXT,TCF4,TCF7,TCF7L1,TCF7L2,TP53,ZFP42
IL-4 Signaling	0.408	0.488	#NUM!	AKT1,AKT2,AKT3,FCER2,HLA-A,HLA-B,HLA-DMA,HLA-DOB,HLA-DRB1,HLA-DRB5,HRAS,IL2RG,IL4,IL4R,INPP5D,INPP5K,INPPL1,IRS1,JAK2,JAK3,KRAS,MRAS,NFATC1,NFATC2,NR3C1,PIK3C2A,PIK3C2B,PIK3CD,PIK3R1,PIK3R5,RALB,RAP1A,RAP1B,RAP2A,RASD1,RASD2,SHC1,SOCS1,SYNJ1,SYNJ2
Altered T Cell and B Cell Signaling in Rheumatoid Arthritis	0.403	0.487	#NUM!	CCL21,CD28,CD40LG,CD79A,CD79B,CSF1,CSF2,CXCL13,FAS,HLA-A,HLA-B,HLA-DMA,HLA-DOB,HLA-DRB1,HLA-DRB5,IL10,IL18,IL1A,IL1RN,IL21,IL22,IL33,IL4,IL6,LTA,LTB,MAP3K14,NFKB2,PRTN3,RELA,SLAMF1,SPP1,TLR10,TLR3,TLR4,TLR5,TLR6,TNF,TNFRSF13C
Fatty Acid α-oxidation	0.402	0.533	0.707	ALDH1A1,ALDH1A2,ALDH1A3,ALDH2,ALDH3A2,ALDH3B1,PTGS2,TMLHE
Oxidative Ethanol Degradation III	0.402	0.533	1.414	ACSS2,ACSS3,ALDH1A1,ALDH1A2,ALDH1A3,ALDH2,ALDH3A2,ALDH3B1
Coronavirus Replication Pathway	0.398	0.5	1.606	ACE2,ARCN1,BAG3,COPA,GSK3A,HNRNPA1,IFITM1,IFITM2,IFITM3,PI4KB,TUBA1A,TUBA3C/TUBA3D,TUBA4A,TUBA4B,TUBB,TUBB1,TUBB2A,TUBB3,TUBB4A
Role of Tissue Factor in Cancer	0.396	0.482	#NUM!	AKT1,AKT2,AKT3,ARRB1,BLK,CASP3,CDC42,CFL1,CFL2,CSF1,CSF2,CXCL1,EGFR,EGR1,F3,FGA,FGF5,FGG,GNA11,GNA12,GNA15,GNAQ,HBEGF,HRAS,ITGA3,ITGA6,ITGB3,JAK2,KRAS,MAPK11,MAPK3,MMP1,MRAS,PDIA6,PIK3C2A,PIK3C2B,PIK3CD,PIK3R1,PIK3R5,PLAUR,PLCB1,RAC1,RALB,RAP1A,RAP1B,RAP2A,RASD1,RASD2,RPS6KA2,RPS6KA4,STAT5A,STAT5B,TP53,VEGFA,VEGFC
Urate Biosynthesis/Inosine 5'-phosphate Degradation	0.395	0.538	-0.378	ACP3,NT5C2,NT5C3A,NT5C3B,NT5M,PNP,XDH
BEX2 Signaling Pathway	0.394	0.487	0.822	AKT1,AKT2,AKT3,BAD,BAK1,BCL2,BEX1,CCND1,CTNNB1,ERBB2,KLK1,KLK3,LEF1,MAP2,MAP2K4,MAPK10,MAPK8,MMP2,NFKB2,NGFR,PPP2R2A,PPP2R2B,PPP2R5B,PROK1,RELA,SMARCB1,SPP1,STAT3,SWAP70,TCF4,TCF7,TCF7L1,TCF7L2,VEGFA,VEGFB,VEGFC,VEGFD
Xenobiotic Metabolism AHR Signaling Pathway	0.394	0.487	2.466	ABCG2,AHR,AHRR,ALDH16A1,ALDH1A1,ALDH1A2,ALDH1A3,ALDH1L2,ALDH2,ALDH3A2,ALDH3B1,ALDH6A1,ALDH8A1,ARNT,CYP1B1,GSTA1,GSTA2,GSTM4,GSTM5,HDAC4,HDAC5,HSP90AA1,HSP90AB1,HSP90B1,IL1A,IL6,MGST3,NCOA1,NFKB2,NQO1,NQO2,PON1,RELA,SENP1,TNF,UGT1A10 (includes others),UGT1A6
NAD biosynthesis II (from tryptophan)	0.387	0.545	-0.816	AFMID,HAAO,KYNU,NMNAT2,NMNAT3,TDO2
TWEAK Signaling	0.385	0.5	0.728	BID,BIRC3,CASP3,CASP7,IKBKB,IKBKE,IKBKG,MAP3K14,NFKB2,NFKBIB,NFKBID,RELA,RIPK1,TNFSF12,TRADD,TRAF1,TRAF2
OX40 Signaling Pathway	0.382	0.491	0.535	B2M,BCL2,CD247,CD3D,CD3E,CD3G,CD4,HLA-A,HLA-B,HLA-C,HLA-DMA,HLA-DOB,HLA-DPA1,HLA-DRB1,HLA-DRB5,HLA-E,HLA-F,HLA-G,MAP2K4,MAPK10,MAPK8,NFKB2,NFKBIB,NFKBID,RELA,TRAF2
α-Adrenergic Signaling	0.38	0.483	3.402	ADCY2,ADCY5,ADCY9,ADRA1A,ADRA2A,CALM1 (includes others),CALML5,CAMK4,GNAQ,GNAS,GNB1,GNB5,GNG11,GNG13,GNG2,GNG5,GYS2,HRAS,ITPR1,ITPR2,ITPR3,KRAS,MAP2K1,MAP2K2,MAPK3,MRAS,PRKACA,PRKACB,PRKAR2B,PRKCB,PRKCD,PRKCE,PRKCG,PRKCI,RALB,RAP1A,RAP1B,RAP2A,RASD1,RASD2,SLC8A1,SLC8A2,SLC8A3
NAD Phosphorylation and Dephosphorylation	0.379	0.556	-0.447	ACP3,ACP6,NADK,NADK2,PXYLP1
Leucine Degradation I	0.379	0.556	-1.342	ACADM,HMGCLL1,IVD,MCCC1,MCCC2
Serotonin Degradation	0.377	0.49	0.6	ADH1A,ADH1B,ADH1C,ADH5,ADHFE1,ALDH1A1,ALDH1A2,ALDH1A3,ALDH2,ALDH3A2,ALDH3B1,DHRS4,DHRS9,LARGE1,LARGE2,MAOB,SMOX,SULT1A2,SULT1A3/SULT1A4,SULT1B1,UGT1A10 (includes others),UGT1A6,UGT2A3,UGT2B10,UGT2B7
CDK5 Signaling	0.374	0.481	1.043	ABL1,ADCY2,ADCY5,ADCY9,CACNA1A,CAPN1,CDK5,CDK5R1,DRD5,EGR1,FOSB,GNAL,GNAS,HRAS,ITGA3,ITGA6,KRAS,LAMA1,LAMA5,LAMB1,MAP2K1,MAP2K2,MAPK10,MAPK11,MAPK3,MAPK4,MAPK6,MAPK8,MRAS,NGFR,NTRK2,PPP1CB,PPP1R10,PPP1R11,PPP1R14A,PPP1R14D,PPP1R3C,PPP1R7,PPP2R2A,PPP2R2B,PPP2R5B,PRKACA,PRKACB,PRKAR2B,RALB,RAP1A,RAP1B,RAP2A,RASD1,RASD2
Retinoic acid Mediated Apoptosis Signaling	0.371	0.49	0.229	BID,CASP3,CFLAR,CRABP1,CRABP2,IFNAR1,IRF1,PARP11,PARP12,PARP15,PARP2,PARP4,PARP9,RARB,RXRA,RXRB,RXRG,TIPARP,TNFRSF10A,TNFRSF10B,TNFRSF10C,TNFRSF10D,TNFSF10,TNKS
PDGF Signaling	0.371	0.482	3.042	ABL1,CAV1,CRKL,CSNK2A1,CSNK2A2,CSNK2B,ELK1,HRAS,INPP5D,INPP5K,INPPL1,JAK2,JAK3,KRAS,MAP2K1,MAP2K2,MAP2K4,MAPK3,MAPK8,MRAS,PDGFA,PDGFD,PDGFRA,PDGFRB,PIK3C2A,PIK3C2B,PIK3CD,PIK3R1,PIK3R5,PRKCB,RALB,RAP1A,RAP1B,RAP2A,RASD1,RASD2,SHC1,SPHK1,STAT3,SYNJ1,SYNJ2
Purine Ribonucleosides Degradation to Ribose-1-phosphate	0.37	0.571	-1	ADA,ADAT3,PGM2,PNP
Mineralocorticoid Biosynthesis	0.37	0.571	#NUM!	CYP21A2,EBP,GSTA1,HSD3B1
LPS-stimulated MAPK Signaling	0.366	0.482	3.212	CDC42,ELK1,HRAS,IKBKB,IKBKE,IKBKG,KRAS,LBP,MAP2K1,MAP2K2,MAP2K4,MAP3K14,MAP3K5,MAPK10,MAPK11,MAPK3,MAPK8,MRAS,NFKB2,NFKBIB,NFKBID,PIK3C2A,PIK3C2B,PIK3CD,PIK3R1,PIK3R5,PRKCB,PRKCD,PRKCE,PRKCG,PRKCI,RAC1,RALB,RAP1A,RAP1B,RAP2A,RASD1,RASD2,RELA,TLR4
Communication between Innate and Adaptive Immune Cells	0.366	0.482	#NUM!	B2M,CCL15,CCL3L3,CCL5,CCR7,CD28,CD4,CD40LG,CD79A,CD79B,CD8A,CSF2,HLA-A,HLA-B,HLA-C,HLA-DRB1,HLA-DRB5,HLA-E,HLA-F,HLA-G,IGHD,IGHE,IGHG3,IGHG4,IGHM,IL10,IL18,IL1A,IL1RN,IL33,IL4,IL5,IL6,TLR10,TLR3,TLR4,TLR5,TLR6,TNF,TNFRSF13C
Role of p14/p19ARF in Tumor Suppression	0.364	0.5	-0.577	CDKN2A,E2F1,MDM2,NPM1,NPM3,PIK3C2A,PIK3C2B,PIK3CD,PIK3R1,PIK3R5,POLR3D,RAC1,RB1,TP53
Nur77 Signaling in T Lymphocytes	0.362	0.484	3.053	BCL2,CALM1 (includes others),CALML5,CAMK4,CASP3,CD247,CD28,CD3D,CD3E,CD3G,CHP1,HDAC1,HDAC2,HDAC9,MAP2K1,MAP2K2,MAP3K3,MAPK3,MEF2D,NFATC1,PDK1,PPP3CB,PPP3CC,PRKCB,PRKCD,PRKCE,PRKCG,PRKCI,RXRA,SIN3A,TNFSF10
Th2 Pathway	0.361	0.477	3.355	ACVR2B,APH1A,APH1B,BHLHE41,CCR4,CCR8,CD247,CD28,CD3D,CD3E,CD3G,CD4,CHD4,CRLF2,HAVCR1,HLA-A,HLA-B,HLA-DMA,HLA-DOB,HLA-DPA1,HLA-DRB1,HLA-DRB5,ICAM1,ICOSLG/LOC102723996,IKZF1,IL10,IL12RB2,IL17RB,IL1RL1,IL24,IL2RA,IL2RB,IL2RG,IL33,IL4,IL4R,IL5,JAG1,JAK2,JAK3,MAF,NFATC2,NOTCH1,PIK3C2A,PIK3C2B,PIK3CD,PIK3R1,PIK3R5,PSEN1,PSEN2,PSENEN,PTGDR2,RUNX3,S1PR1,SOCS3,STAT4,STAT5A,STAT5B,TBX21,TGFBR2,TGFBR3,TIMD4…
Creatine-phosphate Biosynthesis	0.359	0.6	#NUM!	CKB,CKM,CKMT1A/CKMT1B
Tetrahydrofolate Salvage from 5,10-methenyltetrahydrofolate	0.359	0.6	#NUM!	MTHFD1,MTHFD1L,MTHFD2
Lysine Degradation II	0.359	0.6	#NUM!	AADAT,AASDH,AASDHPPT
α-tocopherol Degradation	0.359	0.6	#NUM!	CYP4F12,CYP4F2,CYP4F8
Galactose Degradation I (Leloir Pathway)	0.359	0.6	#NUM!	GALK2,GALM,GALT
dTMP De Novo Biosynthesis	0.359	0.6	#NUM!	DHFR2,SHMT2,TYMS
Folate Polyglutamylation	0.359	0.6	#NUM!	MTHFD1,MTHFD1L,SHMT2
Nicotine Degradation III	0.358	0.489	-0.655	AOX1,CYP1B1,CYP2A6 (includes others),CYP2C18,CYP2C19,CYP2C9,CYP2D6,CYP2J2,CYP3A4,CYP3A5,CYP4B1,CYP4F8,CYP4X1,FMO5,LARGE1,LARGE2,POR,UGT1A10 (includes others),UGT1A6,UGT2A3,UGT2B10,UGT2B7
Stearate Biosynthesis I (Animals)	0.351	0.488	1.414	ACOT1,ACOT11,ACOT2,ACOT7,ACOT8,ACOT9,ACSBG1,ACSL5,ASPG,DHCR24,DHRS11,ELOVL1,ELOVL2,ELOVL6,LPCAT4,PLA2G6,PPT1,PRXL2B,SLC27A3,SLC27A4,ZADH2
5-aminoimidazole Ribonucleotide Biosynthesis I	0.347	0.667	#NUM!	PFAS,PPAT
Thyronamine and Iodothyronamine Metabolism	0.347	0.667	#NUM!	DIO2,DIO3
Inosine-5'-phosphate Biosynthesis II	0.347	0.667	#NUM!	ADSL,PAICS
Thyroid Hormone Metabolism I (via Deiodination)	0.347	0.667	#NUM!	DIO2,DIO3
L-cysteine Degradation I	0.347	0.667	#NUM!	CDO1,GOT1
S-adenosyl-L-methionine Biosynthesis	0.347	0.667	#NUM!	MAT1A,MAT2B
Fcγ Receptor-mediated Phagocytosis in Macrophages and Monocytes	0.346	0.478	3.317	ACTA1,ACTA2,ACTB,ACTG2,ACTR2,ACTR3,AKT1,AKT2,AKT3,ARPC1B,ARPC2,ARPC4,ARPC5,CDC42,CSF2,DGKB,EZR,FYB1,INPP5D,LCP2,MAPK3,NAPEPLD,NCF1,NCK1,PIK3R1,PIP5K1A,PLA2G6,PLD4,PLD6,PRKCB,PRKCD,PRKCE,PRKCG,PRKCI,PXN,RAB11A,RAC1,RAC2,RAC3,SYK,TLN1,VAMP3,VASP,WAS
NF-κB Signaling	0.345	0.474	4.472	AKT1,AKT2,AKT3,BCL10,BMP2,BMP4,BRAF,CARD11,CD40LG,CSNK2A1,CSNK2A2,CSNK2B,EGFR,FGFR1,FGFR2,GHR,HDAC1,HDAC2,HRAS,IGF1R,IKBKB,IKBKG,IL18,IL1A,IL1R1,IL1RN,IL33,IRAK3,IRAK4,KRAS,LTA,MALT1,MAP2K7,MAP3K14,MAP3K3,MAPK8,MRAS,MYD88,NFKB2,NFKBIB,NFKBID,NGFR,NTRK1,NTRK2,NTRK3,PDGFRA,PDGFRB,PIK3C2A,PIK3C2B,PIK3CD,PIK3R1,PIK3R5,PRKACA,PRKACB,PRKCB,RALB,RAP1A,RAP1B,RAP2A,RASD1,RASD2,RELA,RIPK1,TAB2,TBK1,TGFBR2,…
Graft-versus-Host Disease Signaling	0.344	0.488	#NUM!	CD28,FAS,GZMB,HLA-A,HLA-B,HLA-C,HLA-DMA,HLA-DOB,HLA-DRB1,HLA-DRB5,HLA-E,HLA-F,HLA-G,IL18,IL1A,IL1RN,IL33,IL6,KIR2DL1/KIR2DL3,TNF
Role of MAPK Signaling in Promoting the Pathogenesis of Influenza	0.338	0.476	1.414	ATP6V0A1,ATP6V0A2,ATP6V0A4,ATP6V0C,ATP6V0D1,ATP6V1B1,ATP6V1E2,ATP6V1F,ATP6V1G1,ATP6V1G2,BCL2,BRAF,CASP3,HRAS,KRAS,MAP2K1,MAP2K2,MAP2K4,MAP2K7,MAP3K5,MAPK10,MAPK11,MAPK3,MAPK8,MRAS,NFKB2,NFKBIB,NFKBID,PLA2G10,PLA2G2A,PLA2G2C,PLA2G2D,PLA2G2F,PLA2G4A,PLA2G4B,PLA2G4D,PLA2G5,PLA2G6,PLAAT2,PLAAT3,PLAAT4,PLAAT5,PLB1,PTGS2,RALB,RAP1A,RAP1B,RAP2A,RASD1,RASD2
Estrogen Receptor Signaling	0.334	0.471	2.948	ADCY2,ADCY5,ADCY9,AGT,AKT1,AKT2,AKT3,ARG2,ATP5F1C,ATP5F1D,BAD,BCL2,CACNA1A,CACNA1E,CAV1,CCND1,CFL1,CFL2,CREB3L3,CREB5,DDX5,EGFR,EIF2B2,EIF2B5,ESR1,ESR2,FBXO32,FOXG1,FOXO1,FOXO4,GNA11,GNA12,GNA15,GNAL,GNAO1,GNAQ,GNAS,GNAZ,GNB1,GNG11,GNG2,GNG5,GSK3A,HES1,HRAS,HSP90AA1,HSP90AB1,HSP90B1,IGF1R,IGF2,JAK2,JAK3,KRAS,LEP,LEPR,MAP2K1,MAP2K2,MAPK3,MED12L,MED13,MED17,MED20,MED24,MED30,MED31,MED6,MMP1,MMP10,M…
Activation of IRF by Cytosolic Pattern Recognition Receptors	0.332	0.481	1.961	ADAR,DDX58,IFIH1,IFIT2,IFNAR1,IKBKB,IKBKE,IKBKG,IL10,IL6,IRF3,IRF7,ISG15,LTA,MAP2K4,MAPK10,MAPK8,MAVS,NFKB2,NFKBIB,NFKBID,PPIB,RELA,RIPK1,TBK1,TNF
Methylthiopropionate Biosynthesis	0.331	1	#NUM!	ADI1
Thio-molybdenum Cofactor Biosynthesis	0.331	1	#NUM!	MOCOS
Acyl Carrier Protein Metabolism	0.331	1	#NUM!	AASDHPPT
Thiamin Salvage III	0.331	1	#NUM!	TPK1
Glutamate Removal from Folates	0.331	1	#NUM!	GGH
Lipoate Salvage and Modification	0.331	1	#NUM!	LIPT1
Histamine Biosynthesis	0.331	1	#NUM!	HDC
L-cysteine Degradation II	0.331	1	#NUM!	CTH
Asparagine Biosynthesis I	0.331	1	#NUM!	ASNS
Adenine and Adenosine Salvage VI	0.331	1	#NUM!	ADK
Lanosterol Biosynthesis	0.331	1	#NUM!	LSS
4-hydroxybenzoate Biosynthesis	0.331	1	#NUM!	TAT
4-hydroxyphenylpyruvate Biosynthesis	0.331	1	#NUM!	TAT
Docosahexaenoic Acid (DHA) Signaling	0.33	0.486	#NUM!	AKT1,AKT2,AKT3,ALOX15,BAD,BCL2,BID,CASP3,FOXO1,GSK3A,PDPK1,PIK3C2A,PIK3C2B,PIK3CD,PIK3R1,PIK3R5,PNPLA2,SERPINF1
Growth Hormone Signaling	0.329	0.478	2.921	A2M,CEBPA,ELK1,GHR,IGF1R,IGF2,IGFALS,IGFBP3,IRS1,JAK2,MAPK3,PDPK1,PIK3C2A,PIK3C2B,PIK3CD,PIK3R1,PIK3R5,PRKCB,PRKCD,PRKCE,PRKCG,PRKCI,RPS6KA2,RPS6KA4,RPS6KC1,SLC2A4,SOCS1,SOCS3,SOCS4,SOCS7,STAT3,STAT5A,STAT5B
Th1 Pathway	0.327	0.474	3.727	APH1A,APH1B,CD247,CD28,CD3D,CD3E,CD3G,CD4,CD40LG,CD8A,CXCR3,HLA-A,HLA-B,HLA-DMA,HLA-DOB,HLA-DPA1,HLA-DRB1,HLA-DRB5,ICAM1,ICOSLG/LOC102723996,IFNAR1,IFNGR1,IFNGR2,IL10,IL10RA,IL10RB,IL12RB2,IL18,IL27RA,IL4,IL6,IL6R,IRF1,JAK2,JAK3,KLRC1,LGALS9,LTA,NFATC1,NFATC2,NOTCH1,PIK3C2A,PIK3C2B,PIK3CD,PIK3R1,PIK3R5,PSEN1,PSEN2,PSENEN,RUNX3,SOCS1,SOCS3,STAT3,STAT4,TBX21
SAPK/JNK Signaling	0.324	0.475	3.429	CDC42,CRKL,DUSP8,ELK1,GADD45A,GNA12,GNB1,GNG11,GNG2,GNG5,HRAS,IRS1,KRAS,MAP2K4,MAP2K7,MAP3K10,MAP3K11,MAP3K3,MAP3K5,MAP3K9,MAP4K1,MAP4K3,MAP4K5,MAPK10,MAPK8,MRAS,NFATC1,PIK3C2A,PIK3C2B,PIK3CD,PIK3R1,PIK3R5,RAC1,RAC2,RAC3,RALB,RAP1A,RAP1B,RAP2A,RASD1,RASD2,RIPK1,SH2D2A,SHC1,TP53,TRADD,TRAF2
Role of RIG1-like Receptors in Antiviral Innate Immunity	0.322	0.486	3.357	CASP10,DDX58,IFIH1,IKBKB,IKBKE,IKBKG,IRF3,IRF7,MAVS,NFKB2,NFKBIB,NFKBID,RELA,RIPK1,TBK1,TRAF2,TRIM25
Nucleotide Excision Repair Pathway	0.322	0.486	#NUM!	CCNH,CDK7,ERCC2,ERCC3,ERCC6,ERCC8,GTF2H3,MNAT1,POLR2C,POLR2D,POLR2E,POLR2F,POLR2H,POLR2I,POLR2L,RPA4,XPA
NAD Salvage Pathway II	0.32	0.5	-0.333	ACP3,ACP6,NMNAT2,NMNAT3,NT5C2,NT5C3A,NT5C3B,NT5M,PXYLP1
Purine Nucleotides Degradation II (Aerobic)	0.32	0.5	-0.333	ACP3,ADA,ADAT3,NT5C2,NT5C3A,NT5C3B,NT5M,PNP,XDH
Tight Junction Signaling	0.316	0.471	#NUM!	ACTA1,ACTA2,ACTB,ACTG2,AKT1,AKT2,AKT3,ARHGEF2,CDC42,CDK4,CEBPA,CLDN11,CLDN14,CLDN18,CLDN19,CLDN20,CLDN23,CLDN5,CLDN8,CLDN9,CNKSR3,CPSF2,CPSF4,CPSF6,CTNNB1,GPAA1,IGSF5,JAM2,JAM3,MAGI2,MPP5,MYH1,MYH11,MYH3,MYH7,MYH7B,MYH8,MYL2,MYL4,MYL6,MYL9,MYLK,NAPG,NFKB2,NGFR,PATJ,PPP2R2A,PPP2R2B,PPP2R5B,PRKACA,PRKACB,PRKAR2B,PRKCI,RAB13,RAC1,RELA,RHOA,SNAP25,STX4,TGFB2,TGFB3,TGFBR2,TJP1,TJP3,TNF,TNFRSF11B,TNFRS…
Mismatch Repair in Eukaryotes	0.309	0.5	#NUM!	MLH1,MSH3,MSH6,PMS2,RFC1,RFC2,RFC4,RFC5
Allograft Rejection Signaling	0.306	0.478	#NUM!	B2M,CD28,CD40LG,FAS,GZMB,HLA-A,HLA-B,HLA-C,HLA-DMA,HLA-DOB,HLA-DPA1,HLA-DRB1,HLA-DRB5,HLA-E,HLA-F,HLA-G,IGHG3,IGHG4,IL10,IL4,IL5,TNF
ErbB Signaling	0.305	0.473	2.402	AKT1,AREG,CDC42,EGFR,ELK1,ERBB2,ERBB4,FOXO1,HBEGF,HRAS,KRAS,MAP2K1,MAP2K2,MAP2K4,MAPK10,MAPK11,MAPK3,MAPK8,MRAS,NCK1,NRG1,NRG2,PAK2,PAK4,PAK6,PDPK1,PIK3C2A,PIK3C2B,PIK3CD,PIK3R1,PIK3R5,PRKCB,PRKCD,PRKCE,PRKCG,PRKCI,RALB,RAP1A,RAP1B,RAP2A,RASD1,RASD2,SHC1
GDNF Family Ligand-Receptor Interactions	0.3	0.473	3.157	CDC42,DOK4,GDNF,GFRA1,GFRA2,HRAS,IRS1,IRS2,ITPR1,ITPR2,ITPR3,KRAS,MAP2K1,MAP2K2,MAP2K4,MAPK10,MAPK3,MAPK8,MRAS,NCK1,PDLIM7,PIK3C2A,PIK3C2B,PIK3CD,PIK3R1,PIK3R5,RAC1,RALB,RAP1A,RAP1B,RAP2A,RASD1,RASD2,RET,SHC1
iNOS Signaling	0.299	0.477	2.84	CALM1 (includes others),CALML5,CAMK4,IFNGR1,IFNGR2,IKBKB,IKBKE,IKBKG,IRAK3,IRAK4,IRF1,JAK2,JAK3,LBP,MAPK11,MYD88,NFKB2,NFKBIB,NFKBID,RELA,TLR4
Role of IL-17A in Psoriasis	0.298	0.5	1.89	CCL20,CXCL1,CXCL3,CXCL5,IL17RA,IL17RB,IL17RC
Chondroitin Sulfate Degradation (Metazoa)	0.298	0.5	-2.646	ARSB,CEMIP,CEMIP2,HEXA,HEXB,HYAL2,HYAL4
Renin-Angiotensin Signaling	0.287	0.469	3.539	ADCY2,ADCY5,ADCY9,AGT,AGTR1,CCL2,CCL5,ELK1,GNAQ,HRAS,ITPR1,ITPR2,ITPR3,JAK2,KRAS,MAP2K1,MAP2K2,MAP2K4,MAPK10,MAPK11,MAPK3,MAPK8,MRAS,NFKB2,PAK2,PAK4,PAK6,PIK3C2A,PIK3C2B,PIK3CD,PIK3R1,PIK3R5,PRKACA,PRKACB,PRKAR2B,PRKCB,PRKCD,PRKCE,PRKCG,PRKCI,RAC1,RALB,RAP1A,RAP1B,RAP2A,RASD1,RASD2,RELA,REN,SHC1,SHE,STAT3,TNF
Unfolded protein response	0.287	0.473	-0.6	BCL2,CD82,CEBPA,CEBPD,CEBPG,CEBPZ,DDIT3,DNAJB9,ERN1,HSP90B1,HSPA14,HSPA1A/HSPA1B,HSPA2,HSPA8,HSPA9,MAP2K7,MAP3K5,MAPK8,MBTPS1,NFE2L2,PDIA6,PPARG,SREBF2,SYVN1,TRAF2,UBXN4
Hematopoiesis from Pluripotent Stem Cells	0.285	0.475	#NUM!	CD247,CD3D,CD3E,CD3G,CD4,CD8A,CSF1,CSF2,IGHD,IGHG3,IGHG4,IGHM,IL10,IL11,IL1A,IL4,IL5,IL6,IL7
Assembly of RNA Polymerase III Complex	0.284	0.5	-2.449	BDP1,BRF1,GTF3A,GTF3C3,GTF3C4,POLR3D
TGF-β Signaling	0.277	0.468	1.461	ACVR2B,AMHR2,BCL2,BMP2,BMP4,CDC42,HDAC1,HOXC9,HRAS,INHA,INHBB,IRF7,KRAS,MAP2K1,MAP2K2,MAP2K4,MAP4K1,MAPK11,MAPK3,MAPK8,MRAS,NKX2-5,NODAL,RALB,RAP1A,RAP1B,RAP2A,RASD1,RASD2,RNF111,RUNX3,SERPINE1,SMAD3,SMAD6,SMAD9,SMURF2,TFE3,TGFB2,TGFB3,TGFBR2,TGIF1,VDR,ZFYVE9,ZNF423
Dendritic Cell Maturation	0.276	0.467	6.277	AKT1,AKT2,AKT3,B2M,CCR7,CD1A,CD1B,CD1C,CD1D,CD40LG,COL11A2,COL18A1,COL1A2,CREB3L3,CREB5,CSF2,DDR2,HLA-A,HLA-B,HLA-C,HLA-DMA,HLA-DOB,HLA-DRB1,HLA-DRB5,HLA-E,HLA-F,ICAM1,IFNAR1,IGHG3,IGHG4,IKBKB,IKBKE,IKBKG,IL10,IL18,IL1A,IL1RN,IL32,IL33,IL6,JAK2,LEP,LEPR,LTA,LTB,MAP2K4,MAP3K14,MAPK10,MAPK11,MAPK3,MAPK8,MYD88,NFKB2,NFKBIB,NFKBID,NGFR,NOTUM,PDIA3,PIK3C2A,PIK3C2B,PIK3CD,PIK3R1,PIK3R5,PLCB1,PLCB3,PLCD…
Role of JAK1, JAK2 and TYK2 in Interferon Signaling	0.27	0.478	1.134	CGA,IFNAR1,IFNAR2,IFNGR1,IFNGR2,JAK2,NFKB2,PTPN2,RELA,SOCS1,STAT3
Superpathway of D-myo-inositol (1,4,5)-trisphosphate Metabolism	0.27	0.478	2.714	BPNT1,IMPA1,INPP1,INPP5A,INPP5D,INPP5K,INPPL1,ITPKB,ITPKC,SYNJ1,SYNJ2
Prostanoid Biosynthesis	0.268	0.5	2.236	HPGDS,PTGES,PTGIS,PTGS1,PTGS2
Melatonin Degradation I	0.268	0.469	-0.209	CYP1B1,CYP2A6 (includes others),CYP2C18,CYP2C19,CYP2C9,CYP2D6,CYP2J2,CYP3A4,CYP3A5,CYP4B1,CYP4F8,CYP4X1,LARGE1,LARGE2,POR,SULT1A2,SULT1A3/SULT1A4,SULT1B1,UGT1A10 (includes others),UGT1A6,UGT2A3,UGT2B10,UGT2B7
Chemokine Signaling	0.264	0.467	2.828	CALM1 (includes others),CALML5,CAMK1D,CAMK2A,CAMK2D,CAMK2G,CAMK4,CCL13,CCL2,CCL5,CFL1,CXCL12,GNAQ,HRAS,KRAS,MAP2K1,MAP2K2,MAPK11,MAPK3,MAPK8,MRAS,MYL2,PLCB1,PLCB3,PPP1CB,PPP1R12B,PRKCB,RALB,RAP1A,RAP1B,RAP2A,RASD1,RASD2,RHOA,ROCK2
Transcriptional Regulatory Network in Embryonic Stem Cells	0.26	0.468	#NUM!	EOMES,GATA4,H4-16,H4C1,H4C3,H4C4,H4C9,HAND1,KAT6A,L1CAM,MEIS1,PAX6,POU5F1,REST,RIF1,SET,SKIL,SMARCAD1,SOX2,STAT3,TCF7L1,TRIM24
Polyamine Regulation in Colon Cancer	0.26	0.476	#NUM!	CTNNB1,KRAS,MXD1,ODC1,PPARG,PSMA8,PSME1,PSMF1,TCF4,TCF7L2
Sucrose Degradation V (Mammalian)	0.25	0.5	2	ALDOA,ALDOB,GALM,KHK
Superoxide Radicals Degradation	0.25	0.5	2	CYGB,NQO1,SOD1,SOD2
Salvage Pathways of Pyrimidine Deoxyribonucleotides	0.25	0.5	2	AICDA,APOBEC3A,CDA,TYMP
Ethanol Degradation IV	0.249	0.474	1.667	ACSS2,ACSS3,ALDH1A1,ALDH1A2,ALDH1A3,ALDH2,ALDH3A2,ALDH3B1,CYGB
Putrescine Degradation III	0.236	0.471	0.707	ALDH1A1,ALDH1A2,ALDH1A3,ALDH2,ALDH3A2,ALDH3B1,MAOB,SMOX
Glycine Cleavage Complex	0.228	0.5	#NUM!	AMT,GLDC,TBXT
Extrinsic Prothrombin Activation Pathway	0.223	0.467	#NUM!	F12,F3,FGA,FGG,PROS1,TFPI,THBD
Dermatan Sulfate Degradation (Metazoa)	0.223	0.467	-1.89	CEMIP,CEMIP2,HEXA,HEXB,HYAL2,HYAL4,IDS
Retinoate Biosynthesis II	0.197	0.5	#NUM!	RBP2,RBP5
Pyruvate Fermentation to Lactate	0.197	0.5	#NUM!	LDHAL6B,LDHB
2-ketoglutarate Dehydrogenase Complex	0.197	0.5	#NUM!	DHTKD1,OGDH
Heme Degradation	0.197	0.5	#NUM!	BLVRB,HMOX2
Serotonin and Melatonin Biosynthesis	0.197	0.5	#NUM!	ASMT,TPH1
Spermine and Spermidine Degradation I	0.197	0.5	#NUM!	PAOX,SMOX
Catecholamine Biosynthesis	0.197	0.5	#NUM!	DBH,PNMT
Glycerol Degradation I	0.197	0.5	#NUM!	GK,GPD1
NAD Salvage Pathway III	0.197	0.5	#NUM!	NMNAT2,NMNAT3
Ceramide Degradation	0.197	0.5	#NUM!	ACER2,ASAH1
Melatonin Degradation II	0.197	0.5	#NUM!	MAOB,SMOX
Rapoport-Luebering Glycolytic Shunt	0.197	0.5	#NUM!	PGAM1,TIGAR
NAD Biosynthesis III	0.197	0.5	#NUM!	NMNAT2,NMNAT3
Acetate Conversion to Acetyl-CoA	0.197	0.5	#NUM!	ACSS2,ACSS3
L-carnitine Biosynthesis	0.146	0.5	#NUM!	TMLHE
Asparagine Degradation I	0.146	0.5	#NUM!	ASPG
UDP-D-xylose and UDP-D-glucuronate Biosynthesis	0.146	0.5	#NUM!	UXS1
Dolichol and Dolichyl Phosphate Biosynthesis	0.146	0.5	#NUM!	DHDDS
L-dopachrome Biosynthesis	0.146	0.5	#NUM!	TYR
Epoxysqualene Biosynthesis	0.146	0.5	#NUM!	SQLE
All-trans-decaprenyl Diphosphate Biosynthesis	0.146	0.5	#NUM!	PDSS1
L-DOPA Degradation	0.146	0.5	#NUM!	COMT
S-methyl-5-thio-α-D-ribose 1-phosphate Degradation	0.146	0.5	#NUM!	APIP
Taurine Biosynthesis	0.146	0.5	#NUM!	CDO1
Flavin Biosynthesis IV (Mammalian)	0.146	0.5	#NUM!	RFK
Palmitate Biosynthesis I (Animals)	0.146	0.5	#NUM!	OXSM
L-cysteine Degradation III	0.146	0.5	#NUM!	GOT1
Methionine Salvage II (Mammalian)	0.146	0.5	#NUM!	BHMT2
Sulfate Activation for Sulfonation	0.146	0.5	#NUM!	PAPSS2
Xanthine and Xanthosine Salvage	0.146	0.5	#NUM!	PNP
Glycerol-3-phosphate Shuttle	0.146	0.5	#NUM!	GPD1
L-glutamine Biosynthesis II (tRNA-dependent)	0.146	0.5	#NUM!	GATB
Fatty Acid Biosynthesis Initiation II	0.146	0.5	#NUM!	OXSM
Glycine Degradation (Creatine Biosynthesis)	0.146	0.5	#NUM!	GATM
Cysteine Biosynthesis/Homocysteine Degradation	0.146	0.5	#NUM!	CTH
GDP-L-fucose Biosynthesis I (from GDP-D-mannose)	0.146	0.5	#NUM!	GMDS
Cardiolipin Biosynthesis II	0.146	0.5	#NUM!	PTPMT1
Formaldehyde Oxidation II (Glutathione-dependent)	0.146	0.5	#NUM!	ADH5
Glutamate Degradation II	0.146	0.5	#NUM!	GOT1
Glycine Biosynthesis I	0.146	0.5	#NUM!	SHMT2
Glutamate Biosynthesis II	0.146	0.5	#NUM!	GLUD1
Glutamate Degradation X	0.146	0.5	#NUM!	GLUD1
Aspartate Biosynthesis	0.146	0.5	#NUM!	GOT1
IL-10 Signaling	0	0.456	#NUM!	ARG2,BLVRB,ELK1,IKBKB,IKBKE,IKBKG,IL10,IL10RA,IL10RB,IL18,IL1A,IL1R1,IL1RAPL1,IL1RAPL2,IL1RL1,IL1RN,IL33,IL4R,IL6,LBP,MAP2K4,MAP3K14,MAPK11,MAPK8,NFKB2,NFKBIB,NFKBID,RELA,SOCS3,STAT3,TNF
Circadian Rhythm Signaling	0	0.419	#NUM!	ADCYAP1,ADCYAP1R1,ARNTL,BHLHE40,BHLHE41,CREB3L3,CREB5,GRIN2A,GRIN2D,GRIN3A,PER1,PER3,VIPR2
Huntington's Disease Signaling	0	0.465	2.177	AKT1,AKT2,AKT3,ATP5F1C,ATP5F1D,CAPN1,CAPN2,CAPN3,CAPN5,CAPN7,CAPN8,CAPNS1,CASP1,CASP10,CASP14,CASP2,CASP3,CASP5,CASP7,CASQ1,CDK5,CDK5R1,CLTB,CLTC,CPLX2,CREB3L3,CREB5,CTSD,DCTN1,DNAJC5,DNM1,DNM2,EGFR,GNA11,GNA15,GNAQ,GNB1,GNB5,GNG11,GNG13,GNG2,GNG5,GPAA1,HDAC1,HDAC11,HDAC2,HDAC4,HDAC5,HDAC9,HRAS,HSPA14,HSPA1A/HSPA1B,HSPA2,HSPA8,HSPA9,IGF1R,ITPR1,MAP2K4,MAP2K7,MAP3K10,MAPK3,MAPK8,NAPG,NEUROD1,NTRK1…
NRF2-mediated Oxidative Stress Response	0	0.413	0.469	ABCC2,ABCC4,ACTA1,ACTA2,ACTB,ACTG2,AKR7A3,AKT1,AOX1,CBR1,CCT7,CDC34,DNAJA3,DNAJA4,DNAJB13,DNAJB2,DNAJB4,DNAJB5,DNAJB9,DNAJC18,DNAJC5,DNAJC9,ENC1,ERP29,FKBP5,FMO1,FTL,GCLC,GSR,GSTA1,GSTA2,GSTM4,GSTM5,HACD3,HRAS,HSPB8,JUND,KRAS,MAF,MAFF,MAFK,MAP2K1,MAP2K2,MAP2K4,MAP2K7,MAP3K5,MAPK3,MAPK8,MGST3,MRAS,NFE2L2,NQO1,NQO2,PIK3C2A,PIK3C2B,PIK3CD,PIK3R1,PIK3R5,PMF1/PMF1-BGLAP,PPIB,PRKCB,PRKCD,PRKCE,PRKCG,PR…
PPARα/RXRα Activation	0	0.466	-1.5	ACADL,ACVR2B,ADCY2,ADCY5,ADCY9,ADIPOQ,ADIPOR2,APOA1,APOA2,BCL3,CAND1,CD36,CYP2C18,CYP2C19,CYP2C9,GHR,GK,GNA11,GNA15,GNAQ,GNAS,GPD1,HELZ2,HRAS,HSP90AA1,HSP90AB1,HSP90B1,IKBKB,IKBKE,IKBKG,IL1R1,IL1RAPL1,IL1RAPL2,IL1RL1,IL6,IRS1,ITGB5,JAK2,KRAS,MAP2K1,MAP2K2,MAP2K4,MAP2K7,MAP3K14,MAPK3,MAPK8,MED24,MRAS,NFKB2,NFKBIB,NFKBID,NOTUM,NR0B2,PDIA3,PLCB1,PLCB3,PLCD1,PLCD4,PLCL1,PLCL2,PPARGC1A,PRKAA2,PRKAB1,P…
Mitochondrial Dysfunction	0	0.333	#NUM!	ACO1,APH1A,APH1B,ATP5F1C,ATP5F1D,ATP5MF,ATP5PO,ATPAF1,ATPAF2,BACE1,BACE2,BCL2,CASP3,COX11,COX17,COX6B1,COX6B2,COX7A1,COX7A2L,COX8A,CPT1A,CYB5R3,DHODH,DMAC2L,GLRX2,GSR,MAOB,MAP2K4,MAPK10,MAPK8,NDUFA12,NDUFA4,NDUFA7,NDUFAF1,NDUFB10,NDUFS2,NDUFS7,NDUFV1,OGDH,PINK1,PRDX3,PSEN1,PSEN2,PSENEN,SDHC,SDHD,SOD2,TRAK1,UQCR10,UQCRH,VPS9D1,XDH
Ceramide Signaling	0	0.465	2.333	AKT1,AKT2,AKT3,BAD,BCL2,CTSD,DIABLO,HRAS,KRAS,MAP2K1,MAP2K4,MAPK3,MAPK8,MRAS,NFKB2,NGFR,PIK3C2A,PIK3C2B,PIK3CD,PIK3R1,PIK3R5,PPP2R2A,PPP2R2B,PPP2R5B,RALB,RAP1A,RAP1B,RAP2A,RASD1,RASD2,RELA,S1PR1,S1PR4,SMPD1,SMPD3,SPHK1,TNF,TNFRSF11B,TNFRSF1A,TNFRSF1B
Role of BRCA1 in DNA Damage Response	0	0.434	0	ACTB,ARID2,ATRIP,BABAM1,BABAM2,BLM,BRD7,BRIP1,CHEK2,E2F1,E2F2,E2F3,E2F5,E2F6,E2F7,FANCL,FANCM,GADD45A,HLTF,MDC1,MLH1,MSH6,PLK1,RB1,RBBP8,RFC1,RFC2,RFC4,RFC5,SMARCA2,SMARCB1,SMARCD2,TP53
CCR5 Signaling in Macrophages	0	0.44	1.604	CACNA1A,CACNA1E,CACNA1H,CACNA2D1,CACNA2D3,CACNB1,CACNB2,CACNB4,CACNG4,CACNG7,CALM1 (includes others),CALML5,CAMK4,CCL5,CD247,CD3D,CD3E,CD3G,CD4,FAS,GNAS,GNB1,GNB5,GNG11,GNG13,GNG2,GNG5,MAP2K4,MAPK10,MAPK11,MAPK8,MRAS,PRKCB,PRKCD,PRKCE,PRKCG,PRKCI
Thrombopoietin Signaling	0	0.444	3.138	HRAS,IRS2,JAK2,KRAS,MAP2K1,MAP2K2,MAPK3,MRAS,PIK3C2A,PIK3C2B,PIK3CD,PIK3R1,PIK3R5,PRKCB,PRKCD,PRKCE,PRKCG,PRKCI,RALB,RAP1A,RAP1B,RAP2A,RASD1,RASD2,SHC1,STAT3,STAT5A,STAT5B
CTLA4 Signaling in Cytotoxic T Lymphocytes	0	0.434	#NUM!	AKT1,AKT2,AKT3,AP1B1,AP1G2,AP1S2,AP2B1,B2M,CD247,CD28,CD3D,CD3E,CD3G,CD8A,CLTB,CLTC,GRAP2,HLA-A,HLA-B,HLA-C,HLA-E,HLA-F,JAK2,LCP2,PIK3C2A,PIK3C2B,PIK3CD,PIK3R1,PIK3R5,PPP2R2A,PPP2R2B,PPP2R5B,PTPN22,SYK,TRAT1,ZAP70
B Cell Activating Factor Signaling	0	0.463	3	ELK1,IKBKB,IKBKE,IKBKG,MAP2K4,MAP2K7,MAP3K14,MAPK10,MAPK11,MAPK8,NFATC1,NFATC2,NFKB2,NFKBIB,NFKBID,RELA,TNFRSF13C,TRAF1,TRAF2
Role of Cytokines in Mediating Communication between Immune Cells	0	0.372	#NUM!	CSF2,IFNL1,IL10,IL18,IL1A,IL1RN,IL20,IL21,IL22,IL24,IL32,IL33,IL4,IL5,IL6,TNF
Melatonin Signaling	0	0.464	2.556	BRAF,CALM1 (includes others),CALML5,CAMK2A,CAMK2D,CAMK2G,CAMK4,GNAO1,GNAQ,MAP2K1,MAP2K2,MAP2K4,MAP2K7,MAPK3,NOTUM,PDIA3,PLCB1,PLCB3,PLCD1,PLCD4,PLCL1,PLCL2,PRKACA,PRKACB,PRKAR2B,PRKCB,PRKCD,PRKCE,PRKCG,PRKCI,RORB,SLC2A4
Neuropathic Pain Signaling In Dorsal Horn Neurons	0	0.457	4.422	CAMK1D,CAMK2A,CAMK2D,CAMK2G,CAMK4,ELK1,GRIA1,GRIA4,GRIN2A,GRIN2D,GRIN3A,GRM6,GRM8,ITPR1,ITPR2,ITPR3,KCNN3,KCNQ2,KCNQ3,MAPK3,NOTUM,NTRK2,PDIA3,PIK3C2A,PIK3C2B,PIK3CD,PIK3R1,PIK3R5,PLCB1,PLCB3,PLCD1,PLCD4,PLCL1,PLCL2,PRKACA,PRKACB,PRKAR2B,PRKCB,PRKCD,PRKCE,PRKCG,PRKCI,TACR1
CNTF Signaling	0	0.464	2.449	AKT1,CNTF,CNTFR,HRAS,IL6ST,JAK2,KRAS,LIFR,MAP2K1,MAP2K2,MAPK3,MRAS,PIK3C2A,PIK3C2B,PIK3CD,PIK3R1,PIK3R5,RALB,RAP1A,RAP1B,RAP2A,RASD1,RASD2,RPS6KA2,RPS6KA4,STAT3
Cardiomyocyte Differentiation via BMP Receptors	0	0.444	-0.816	BMP2,BMP4,GATA4,MYH7,MYL2,NKX2-5,NPPA,SMAD6
Lipid Antigen Presentation by CD1	0	0.455	#NUM!	AP1B1,AP1G2,AP2B1,B2M,CD1A,CD1B,CD1C,CD1D,CD3E,PDIA3
Mitotic Roles of Polo-Like Kinase	0	0.41	-1.291	ANAPC10,ANAPC11,ANAPC5,CAPN1,CCNB2,CCNB3,CDC20,CDC23,CDC25A,CDC25B,CDK1,CHEK2,FZR1,HSP90AA1,HSP90AB1,HSP90B1,KIF23,PKMYT1,PLK1,PLK3,PLK4,PPP2R2A,PPP2R2B,PPP2R5B,PRC1
Role of CHK Proteins in Cell Cycle Checkpoint Control	0	0.464	0.471	CDC25A,CDK1,CDK2,CHEK2,CLSPN,E2F1,E2F2,E2F3,E2F5,E2F6,E2F7,HUS1,MDC1,PLK1,PPP2R2A,PPP2R2B,PPP2R5B,RAD1,RAD17,RFC1,RFC2,RFC4,RFC5,TLK1,TLK2,TP53
FLT3 Signaling in Hematopoietic Progenitor Cells	0	0.456	3.307	AKT1,AKT2,AKT3,BAD,CREB3L3,CREB5,ELK1,FLT3,FLT3LG,HRAS,INPP5D,KRAS,MAP2K1,MAP2K2,MAPK11,MAPK3,MRAS,PDPK1,PIK3C2A,PIK3C2B,PIK3CD,PIK3R1,PIK3R5,RALB,RAP1A,RAP1B,RAP2A,RASD1,RASD2,RPS6KA2,RPS6KA4,SHC1,STAT3,STAT4,STAT5A,STAT5B
RAN Signaling	0	0.375	-2.449	IPO5,RAN,RANBP2,RCC1,TNPO1,XPO1
Melanocyte Development and Pigmentation Signaling	0	0.409	3.182	ADCY2,ADCY5,ADCY9,BCL2,CREB3L3,CREB5,DCT,GNAS,HRAS,KRAS,MAP2K1,MAP2K2,MAPK3,MC1R,MITF,MRAS,PAX3,PIK3C2A,PIK3C2B,PIK3CD,PIK3R1,PIK3R5,POMC,PRKACA,PRKACB,PRKAR2B,RALB,RAP1A,RAP1B,RAP2A,RASD1,RASD2,RPS6KA2,RPS6KA4,RPS6KC1,SH2B2,SHC1,TYR
DNA Methylation and Transcriptional Repression Signaling	0	0.419	#NUM!	CHD3,CHD4,DNMT3A,H4-16,H4C1,H4C3,H4C4,H4C9,HDAC1,HDAC2,MBD3,MTA1,SIN3A
ATM Signaling	0	0.387	0	ABL1,BID,BLM,CCNB2,CCNB3,CDC25A,CDK1,CDK2,CHEK2,CREB3L3,CREB5,GADD45A,GADD45B,GADD45G,MAP2K4,MAPK10,MAPK11,MAPK8,MDC1,MDM2,MDM4,PPM1D,PPP2R2A,PPP2R2B,PPP2R5B,RAD17,RBBP8,SMC2,SUV39H1,TDP1,TLK1,TLK2,TP53,TP53BP1,TRRAP,ZEB1
Role of Oct4 in Mammalian Embryonic Stem Cell Pluripotency	0	0.444	-0.447	AQR,BMI1,CCNF,FGF4,IGF2BP1,KDM5B,NR5A2,PHB,POU5F1,RB1,REST,RXRB,SALL4,SH3GLB1,SOX2,SPP1,TASOR,TDRD7,TP53,WWP2
Aldosterone Signaling in Epithelial Cells	0	0.456	2.137	ASIC1,ASIC3,CRYAB,DNAJB13,DNAJB2,DNAJB4,DNAJB5,DNAJB9,DNAJC12,DNAJC18,DNAJC2,DNAJC28,DNAJC30,DNAJC5,DNAJC9,HSP90AA1,HSP90AB1,HSP90B1,HSPA14,HSPA1A/HSPA1B,HSPA2,HSPA4L,HSPA8,HSPA9,HSPB2,HSPB6,HSPB7,HSPB8,HSPB9,HSPD1,HSPE1,ITPR1,ITPR2,ITPR3,KRAS,MAP2K1,MAP2K2,MAPK3,NEDD4,NOTUM,PDIA3,PDPK1,PIK3C2A,PIK3C2B,PIK3CD,PIK3R1,PIK3R5,PIP5K1A,PIP5K1B,PIP5K1C,PLCB1,PLCB3,PLCD1,PLCD4,PLCL1,PLCL2,PRKCB,PRKCD,PR…
Prolactin Signaling	0	0.444	2.959	HRAS,IRF1,IRS1,JAK2,KRAS,MAP2K1,MAP2K2,MAPK3,MRAS,NR3C1,PDPK1,PIK3C2A,PIK3C2B,PIK3CD,PIK3R1,PIK3R5,PRKCB,PRKCD,PRKCE,PRKCG,PRKCI,RALB,RAP1A,RAP1B,RAP2A,RASD1,RASD2,SHC1,SOCS1,SOCS3,SOCS4,SOCS7,STAT3,STAT5A,STAT5B,TCF7
Renal Cell Carcinoma Signaling	0	0.461	1.961	AKT1,AKT2,AKT3,ARNT,CDC42,CUL2,EGLN3,ETS1,HGF,HRAS,KRAS,MAP2K1,MAP2K2,MAPK3,MET,MRAS,PAK2,PAK4,PAK6,PIK3C2A,PIK3C2B,PIK3CD,PIK3R1,PIK3R5,RAC1,RALB,RAP1A,RAP1B,RAP2A,RASD1,RASD2,SLC2A1,UBC,VEGFA,VHL
ERK5 Signaling	0	0.431	3.024	AKT1,BAD,CREB3L3,CREB5,EGFR,GNA12,GNAQ,HRAS,IL6ST,KRAS,MAP3K3,MEF2D,MRAS,NTRK1,RALB,RAP1A,RAP1B,RAP2A,RASD1,RASD2,RPS6KA2,RPS6KA4,RPS6KC1,SFN,SGK1,SH2D2A,YWHAB,YWHAG,YWHAH,YWHAQ,YWHAZ
Cleavage and Polyadenylation of Pre-mRNA	0	0.417	#NUM!	CPSF2,CPSF4,CPSF6,PAPOLA,WDR33
G Protein Signaling Mediated by Tubby	0	0.464	#NUM!	ABL1,GNAQ,GNAS,GNB1,GNB5,GNG11,GNG13,GNG2,GNG5,JAK2,MRAS,PLCB1,PLCB3
Systemic Lupus Erythematosus Signaling	0	0.381	#NUM!	AKT1,AKT2,AKT3,BDKRB2,C6,C7,C8G,CAMK4,CD22,CD247,CD28,CD2BP2,CD3D,CD3E,CD3G,CD40LG,CD79A,CD79B,HLA-A,HLA-B,HLA-C,HLA-E,HLA-F,HLA-G,HNRNPC,HRAS,IGHG3,IGHG4,IGHM,IL10,IL18,IL1A,IL1RN,IL33,IL6,IL6R,INPP5D,KLK1,KRAS,LSM1,LSM14A,LSM8,MAPK3,MRAS,NFATC1,NFATC2,PIK3C2A,PIK3C2B,PIK3CD,PIK3R1,PIK3R5,PRPF31,PRPF38A,PRPF39,PRPF4,PRPF40A,PRPF6,RALB,RAP1A,RAP1B,RAP2A,RASD1,RASD2,SNRNP35,SNRPA,SNRPE,SNRPG,TNF,T…
April Mediated Signaling	0	0.45	2.183	ELK1,IKBKB,IKBKE,IKBKG,MAP2K4,MAP2K7,MAP3K14,MAPK10,MAPK11,MAPK8,NFATC1,NFATC2,NFKB2,NFKBIB,NFKBID,RELA,TRAF1,TRAF2
AMPK Signaling	0	0.431	3.159	ACACB,ACTB,ADIPOQ,ADRA1A,ADRA2A,ADRA2B,ADRB1,ADRB2,AK1,AK8,AKT1,AKT1S1,AKT2,AKT3,ARID2,BRD7,CAB39,CCNA2,CCND1,CHRM2,CHRM3,CHRM4,CHRNA10,CHRNA3,CHRNA5,CHRNA6,CHRNA7,CHRNA9,CHRNB1,CHRNB2,CHRNE,CKM,CPT1A,CREB3L3,CREB5,CRTC2,EEF2K,FOXG1,FOXO1,FOXO4,GNAS,GYS2,HLTF,IRS1,IRS2,KAT2B,LEP,LIPE,MAPK11,MRAS,NOS3,PFKL,PFKM,PHLPP1,PHLPP2,PIK3C2A,PIK3C2B,PIK3CD,PIK3R1,PIK3R5,PPARGC1A,PPAT,PPM1D,PPM1F,PPM1H,PPP2…
Hereditary Breast Cancer Signaling	0	0.455	#NUM!	ACTB,AKT1,AKT2,AKT3,ARID2,BLM,BRD7,CCND1,CDK1,CDK4,CDK6,CHEK2,E2F1,FANCL,FANCM,GADD45A,GADD45B,GADD45G,HDAC1,HDAC11,HDAC2,HDAC4,HDAC5,HDAC9,HLTF,HRAS,KRAS,MLH1,MRAS,MSH6,NPM1,PIK3C2A,PIK3C2B,PIK3CD,PIK3R1,PIK3R5,PMS2,POLR2C,POLR2D,POLR2E,POLR2F,POLR2H,POLR2I,POLR2L,RALB,RAP1A,RAP1B,RAP2A,RASD1,RASD2,RB1,RFC1,RFC2,RFC4,RFC5,SFN,SMARCA2,SMARCB1,SMARCD2,TP53,UBC
HER-2 Signaling in Breast Cancer	0	0.452	1.964	AKT1,AKT1S1,AKT2,AKT3,AREG,ARF3,BAD,BCL2L11,BLK,BRAF,CASP3,CASP7,CCND1,CCNE1,CCNE2,CDC42,CDK4,CDKN1B,COPS6,COX11,COX17,COX6B1,COX6B2,COX7A1,COX7A2L,COX8A,EGFR,ELF3,ELF4,ELF5,ELK1,ELK3,ERBB2,ETS1,FCER1A,FOXO1,GSK3A,HBEGF,HRAS,IKBKB,IKBKE,IKBKG,IL1A,ITGB3,ITGB5,KRAS,MAP2K1,MAP2K2,MAPK3,MDM2,MMP2,MRAS,MS4A2,NFKB2,NFKBIB,NFKBID,NRG1,PARD3,PDK1,PGR,PIK3C2A,PIK3C2B,PIK3CD,PIK3R1,PIK3R5,PRKCB,PRKCD,PRKC…
Regulation of eIF4 and p70S6K Signaling	0	0.436	2.117	AGO3,AKT1,AKT2,AKT3,EIF2B2,EIF2B5,EIF2S1,EIF2S3,EIF3A,EIF3C,EIF3E,EIF3H,EIF3J,EIF3K,EIF4A1,EIF4A2,EIF4A3,HRAS,IRS1,ITGA1,ITGA3,ITGA5,ITGA6,ITGAL,ITGB3,ITGB5,KRAS,MAP2K1,MAP2K2,MAPK11,MAPK3,MRAS,PAIP1,PDPK1,PIK3C2A,PIK3C2B,PIK3CD,PIK3R1,PIK3R5,PPP2R2A,PPP2R2B,PPP2R5B,RALB,RAP1A,RAP1B,RAP2A,RASD1,RASD2,RPS12,RPS14,RPS15A,RPS17,RPS18,RPS2,RPS23,RPS24,RPS25,RPS27L,RPS29,RPS3,RPS3A,RPS4X,RPS4Y1,RPS5,R…
Pathogenesis of Multiple Sclerosis	0	0.333	#NUM!	CCL5,CXCL11,CXCR3
Granzyme B Signaling	0	0.188	#NUM!	BID,CASP3,GZMB
IL-1 Signaling	0	0.449	3.128	ADCY2,ADCY5,ADCY9,GNA11,GNA12,GNA15,GNAL,GNAO1,GNAQ,GNAS,GNAZ,GNB1,GNB5,GNG11,GNG13,GNG2,GNG5,IKBKB,IKBKE,IKBKG,IL1A,IL1R1,IRAK3,IRAK4,MAP2K4,MAP2K7,MAP3K14,MAPK10,MAPK11,MAPK8,MRAS,MYD88,NFKB2,NFKBIB,NFKBID,PRKACA,PRKACB,PRKAR2B,RELA,TAB2
Granzyme A Signaling	0	0.4	#NUM!	ANP32A,APEX1,H1-0,H1-2,NME1,SET
Role of Wnt/GSK-3β Signaling in the Pathogenesis of Influenza	0	0.422	-0.943	APC2,CSNK1G1,CSNK1G2,CTNNB1,DVL2,FZD10,FZD3,FZD4,FZD5,FZD6,FZD8,IFNAR1,LEF1,NCOA1,SIAH1,TCF4,TCF7,TCF7L1,TCF7L2,WNT10A,WNT16,WNT2B,WNT3,WNT5B,WNT6,WNT7A,WNT9A
Role of Lipids/Lipid Rafts in the Pathogenesis of Influenza	0	0.167	#NUM!	IFNAR1,RSAD2
Role of PI3K/AKT Signaling in the Pathogenesis of Influenza	0	0.415	1.414	AKT1,AKT2,AKT3,CCL5,CRKL,IFNAR1,IRF3,MAP2K1,MAP2K2,MAPK3,MLH1,NFKB2,NFKBIB,NFKBID,PIK3C2A,PIK3C2B,PIK3CD,PIK3R1,PIK3R5,PLAC8,RELA,ZNF346
P2Y Purigenic Receptor Signaling Pathway	0	0.431	4.33	ADCY2,ADCY5,ADCY9,AKT1,AKT2,AKT3,CREB3L3,CREB5,GNAQ,GNB1,GNB5,GNG11,GNG13,GNG2,GNG5,HRAS,ITGB3,KRAS,MAP2K1,MAP2K2,MAPK3,MRAS,NFKB2,NOTUM,P2RY12,P2RY4,PDIA3,PIK3C2A,PIK3C2B,PIK3CD,PIK3R1,PIK3R5,PLCB1,PLCB3,PLCD1,PLCD4,PLCL1,PLCL2,PRKACA,PRKACB,PRKAR2B,PRKCB,PRKCD,PRKCE,PRKCG,PRKCI,RALB,RAP1A,RAP1B,RAP2A,RASD1,RASD2,RELA
Tumoricidal Function of Hepatic Natural Killer Cells	0	0.417	-0.816	BID,CASP3,CASP7,FAS,GZMB,ICAM1,ITGAL,LYVE1,M6PR,SERPINB9
Intrinsic Prothrombin Activation Pathway	0	0.436	2	COL11A2,COL18A1,COL1A2,F11,F12,FGA,FGG,KLK1,KLK10,KLK14,KLK3,KLK4,KLK7,KLK8,KLKB1,PROS1,THBD
Assembly of RNA Polymerase II Complex	0	0.4	-2.683	CCNH,CDK7,ERCC2,ERCC3,GTF2E2,GTF2H3,MNAT1,POLR2C,POLR2D,POLR2E,POLR2F,POLR2H,POLR2I,POLR2L,TAF1L,TAF4B,TAF5L,TAF6,TAF7,TAF9
DNA Double-Strand Break Repair by Homologous Recombination	0	0.214	#NUM!	ABL1,POLA1,RAD52
DNA Double-Strand Break Repair by Non-Homologous End Joining	0	0.286	#NUM!	DCLRE1C,LIG3,WRN,XRCC5
Assembly of RNA Polymerase I Complex	0	0.364	-2	POLR1B,POLR1C,POLR1D,POLR2F
Spliceosomal Cycle	0	0.292	-1.069	AQR,CASC3,CDC5L,DHX16,EIF4A3,GPKOW,HSPA8,ISY1,PLRG1,RBM8A,SF3B1,SF3B3,SF3B6,U2AF1/U2AF1L5
Role of IL-17F in Allergic Inflammatory Airway Diseases	0	0.429	3.207	CCL2,CREB3L3,CREB5,CSF2,CXCL1,CXCL5,IL11,IL17RA,IL17RB,IL17RC,IL6,MAP2K1,MAP2K2,MAPK3,NFKB2,RELA,RPS6KA2,RPS6KA4
Differential Regulation of Cytokine Production in Macrophages and T Helper Cells by IL-17A and IL-17F	0	0.389	2.646	CCL2,CCL5,CSF2,CXCL1,IL10,IL6,TNF
Differential Regulation of Cytokine Production in Intestinal Epithelial Cells by IL-17A and IL-17F	0	0.348	2.828	CCL2,CCL5,CSF2,CXCL1,IL10,IL1A,LCN2,TNF
Dopamine-DARPP32 Feedback in cAMP Signaling	0	0.43	3.046	ADCY2,ADCY5,ADCY9,ATP2A3,CACNA1A,CACNA1E,CALM1 (includes others),CALML5,CALY,CAMK4,CAMKK1,CDK5,CHP1,CREB3L3,CREB5,CSNK1G1,CSNK1G2,DRD5,GNAQ,GNAS,GRIN2A,GRIN2D,GRIN3A,GUCY1A1,GUCY1B1,ITPR1,ITPR2,ITPR3,KCNJ11,KCNJ12,KCNJ2,KCNJ4,KCNJ8,NOS1,NOTUM,PAWR,PDIA3,PLCB1,PLCB3,PLCD1,PLCD4,PLCL1,PLCL2,PPP1CB,PPP1R10,PPP1R11,PPP1R14A,PPP1R14D,PPP1R3C,PPP1R7,PPP2R2A,PPP2R2B,PPP2R5B,PPP3CB,PPP3CC,PRKACA,PRKACB,P…
Paxillin Signaling	0	0.413	2.959	ACTA1,ACTA2,ACTB,ACTG2,ARHGEF6,CDC42,HRAS,ITGA1,ITGA10,ITGA3,ITGA5,ITGA6,ITGA7,ITGAL,ITGB3,ITGB5,KRAS,MAP2K4,MAPK10,MAPK11,MAPK8,MRAS,NCK1,PAK2,PAK4,PAK6,PARVA,PIK3C2A,PIK3C2B,PIK3CD,PIK3R1,PIK3R5,PTPN12,PXN,RAC1,RALB,RAP1A,RAP1B,RAP2A,RASD1,RASD2,TLN1,VCL
Telomere Extension by Telomerase	0	0.4	#NUM!	HNRNPA1,PINX1,POT1,TINF2,TNKS,XRCC5
Hematopoiesis from Multipotent Stem Cells	0	0.417	#NUM!	CSF1,CSF2,IL4,IL5,IL7
Arsenate Detoxification I (Glutaredoxin)	0	0.4	#NUM!	GLRX2,PNP
NAD Biosynthesis from 2-amino-3-carboxymuconate Semialdehyde	0	0.4	#NUM!	NMNAT2,NMNAT3
Fatty Acid Activation	0	0.333	1	ACSBG1,ACSL5,SLC27A3,SLC27A4
Glucose and Glucose-1-phosphate Degradation	0	0.3	#NUM!	HK2,PGM2,PGM5
Thyroid Hormone Metabolism II (via Conjugation and/or Degradation)	0	0.414	0	DIO2,DIO3,LARGE1,LARGE2,SULT1A2,SULT1A3/SULT1A4,SULT1B1,UGT1A10 (includes others),UGT1A6,UGT2A3,UGT2B10,UGT2B7
Pyrimidine Ribonucleotides De Novo Biosynthesis	0	0.303	0	AK1,AK8,CMPK2,DHX9,ENTPD1,ENTPD3,NME1,NME2,NUDT15,PCK1
Glutaryl-CoA Degradation	0	0.312	-0.447	ACAT2,CA1,HSD17B4,HSD17B8,L3HYPDH
Isoleucine Degradation I	0	0.176	#NUM!	ACAD8,ACAT2,HSD17B4
Diphthamide Biosynthesis	0	0.333	#NUM!	DPH5
Proline Biosynthesis II (from Arginine)	0	0.4	#NUM!	OAT,PYCR1
Trehalose Degradation II (Trehalase)	0	0.333	#NUM!	HK2,TREH
Glutathione Redox Reactions I	0	0.333	1.134	CLIC2,GPX1,GPX3,GSR,GSTA1,MGST3,PRDX6
Protein Citrullination	0	0.333	#NUM!	PADI2
Pentose Phosphate Pathway (Oxidative Branch)	0	0.25	#NUM!	PGD
Ketogenesis	0	0.364	1	ACAT2,HMGCLL1,HMGCS1,HMGCS2
tRNA Splicing	0	0.463	0.943	APEX1,GDPD1,GDPD3,NAPEPLD,PDE10A,PDE1A,PDE1B,PDE1C,PDE2A,PDE3B,PDE4B,PDE4D,PDE5A,PDE7A,PDE8A,PDE8B,PLD6,SMPDL3A,SMPDL3B
D-myo-inositol-5-phosphate Metabolism	0	0.404	0.788	ACP6,ATP1A1,ATP1A2,CDC25A,CDC25B,CILP,DUSP13,DUSP14,DUSP16,DUSP5,DUSP8,EPHX2,MTMR4,NUDT1,NUDT11,NUDT14,NUDT15,NUDT16,NUDT2,NUDT9,PAWR,PDCD1,PGAM5,PIP4K2A,PIP4P1,PLCB1,PLCB3,PLCD1,PLCD4,PLPP6,PPFIA2,PPFIA3,PPM1H,PPP1R12C,PPP1R14A,PPP1R16B,PPP1R1C,PPP1R7,PPP2R5B,PPP5C,PTPN12,PTPN2,PTPN20,PTPN22,PTPN7,PTPRH,PTPRJ,PTPRM,PTPRO,PXYLP1,RNGTT,SET,SIRPA,SOCS3,SSH3,SYNJ1,THTPA,TNS3,WBP11
PRPP Biosynthesis I	0	0.333	#NUM!	PRPS1
Chondroitin and Dermatan Biosynthesis	0	0.167	#NUM!	CHSY1
NADH Repair	0	0.333	#NUM!	GAPDH
Ceramide Biosynthesis	0	0.333	#NUM!	SPTLC1,SPTLC3
γ-linolenate Biosynthesis II (Animals)	0	0.375	1.633	ACSBG1,ACSL5,CYB5R3,FADS2,SLC27A3,SLC27A4
Pyrimidine Deoxyribonucleotides De Novo Biosynthesis I	0	0.381	-0.707	AK1,AK8,CMPK2,DUT,NME1,NME2,PCK1,TYMS
Methylglyoxal Degradation I	0	0.333	#NUM!	GLO1
Triacylglycerol Degradation	0	0.425	0.5	AARS1,AARSD1,CEL,CES1,CES2,DAGLB,DTD2,LIPE,LIPG,MGLL,NDST1,NOTUM,PLB1,PNPLA2,PNPLA7,PRDX6,RPE65
Guanine and Guanosine Salvage I	0	0.333	#NUM!	PNP
Phospholipases	0	0.466	1	LIPG,NAPEPLD,NOTUM,PDIA3,PLA2G10,PLA2G2A,PLA2G2C,PLA2G2D,PLA2G2F,PLA2G4A,PLA2G4B,PLA2G4D,PLA2G5,PLA2G6,PLAAT2,PLAAT3,PLAAT4,PLAAT5,PLB1,PLCB1,PLCB3,PLCD1,PLCD4,PLCL1,PLCL2,PLD4,PLD6
Tetrapyrrole Biosynthesis II	0	0.2	#NUM!	ALAS2
Choline Biosynthesis III	0	0.385	-0.447	NAPEPLD,PCYT1A,PHKA1,PLD4,PLD6
Oleate Biosynthesis II (Animals)	0	0.25	#NUM!	ALDH6A1,FADS2
Tryptophan Degradation X (Mammalian, via Tryptamine)	0	0.421	0.707	ALDH1A1,ALDH1A2,ALDH1A3,ALDH2,ALDH3A2,ALDH3B1,MAOB,SMOX
Leukotriene Biosynthesis	0	0.385	2	ALOX5,DPEP3,GGT5,GSTM4,MGST3
CMP-N-acetylneuraminate Biosynthesis I (Eukaryotes)	0	0.2	#NUM!	GNE
Histidine Degradation III	0	0.429	#NUM!	MTHFD1,MTHFD1L,MTHFD2
Thioredoxin Pathway	0	0.333	#NUM!	NXN,TXNRD3
Chondroitin Sulfate Biosynthesis	0	0.408	1.342	B3GAT1,B3GAT2,CHST15,CHST2,CHST3,CHST7,CHSY1,GAL3ST2,HS2ST1,HS3ST3B1,HS6ST3,NDST1,SULT1A2,SULT1A3/SULT1A4,SULT1B1,SULT1C2,SULT1E1,SULT2A1,UST,XYLT2
Dermatan Sulfate Biosynthesis	0	0.404	1.528	B3GAT1,B3GAT2,CHST15,CHST2,CHST3,CHST7,CHSY1,DSEL,GAL3ST2,HS2ST1,HS3ST3B1,HS6ST3,NDST1,SULT1A2,SULT1A3/SULT1A4,SULT1B1,SULT1C2,SULT1E1,SULT2A1,UST,XYLT2
Glycogen Degradation III	0	0.455	0.447	GAA,MGAM,PGM2,PGM5,TYMP
Cholesterol Biosynthesis I	0	0.462	1.633	DHCR24,EBP,LBR,LSS,SQLE,TM7SF2
Glutathione-mediated Detoxification	0	0.32	1.414	ANPEP,GGH,GSTA1,GSTA2,GSTM4,GSTM5,HPGDS,MGST3
1D-myo-inositol Hexakisphosphate Biosynthesis II (Mammalian)	0	0.444	2.121	INPP5A,INPP5D,INPP5K,INPPL1,ITPKB,ITPKC,SYNJ1,SYNJ2
Phosphatidylcholine Biosynthesis I	0	0.429	#NUM!	CHKA,PCYT1A,PHKA1
tRNA Charging	0	0.447	-3.638	AARS1,DARS1,IARS1,KARS1,LARS1,MARS1,MARS2,NARS1,NARS2,RARS2,SARS1,SARS2,TARS1,TARS3,WARS2,YARS1,YARS2
1,25-dihydroxyvitamin D3 Biosynthesis	0	0.333	#NUM!	POR
Calcium Transport I	0	0.4	2	ATP2A3,ATP2B2,ATP2B3,ATP2B4
Dermatan Sulfate Biosynthesis (Late Stages)	0	0.436	2.183	CHST15,CHST2,CHST3,CHST7,DSEL,GAL3ST2,HS2ST1,HS3ST3B1,HS6ST3,NDST1,SULT1A2,SULT1A3/SULT1A4,SULT1B1,SULT1C2,SULT1E1,SULT2A1,UST
Methylmalonyl Pathway	0	0.25	#NUM!	PCCB
Glutathione Biosynthesis	0	0.333	#NUM!	GCLC
Glycogen Degradation II	0	0.333	#NUM!	PGM2,PGM5,TYMP
D-myo-inositol (1,4,5,6)-Tetrakisphosphate Biosynthesis	0	0.402	0.277	ACP6,ATP1A1,ATP1A2,CDC25A,CDC25B,CILP,DUSP13,DUSP14,DUSP16,DUSP5,DUSP8,EPHX2,MTMR4,NUDT1,NUDT11,NUDT14,NUDT15,NUDT16,NUDT2,NUDT9,PAWR,PDCD1,PGAM5,PLPP6,PPFIA2,PPFIA3,PPM1H,PPP1R12C,PPP1R14A,PPP1R16B,PPP1R1C,PPP1R7,PPP2R5B,PPP5C,PTPN12,PTPN2,PTPN20,PTPN22,PTPN7,PTPRH,PTPRJ,PTPRM,PTPRO,PXYLP1,RNGTT,SET,SIRPA,SOCS3,SSH3,SYNJ1,THTPA,TNS3,WBP11
Citrulline Biosynthesis	0	0.375	#NUM!	ARG1,ARG2,OAT
Superpathway of Inositol Phosphate Compounds	0	0.432	1.688	ACP6,ATP1A1,ATP1A2,CDC25A,CDC25B,CDIPT,CILP,DUSP13,DUSP14,DUSP16,DUSP5,DUSP8,EPHX2,INPP5A,INPP5D,INPP5K,INPPL1,IP6K1,ITPKB,ITPKC,MTMR4,NUDT1,NUDT11,NUDT14,NUDT15,NUDT16,NUDT2,NUDT9,PAWR,PDCD1,PGAM5,PI4K2A,PI4K2B,PI4KB,PIK3C2A,PIK3C2B,PIK3CD,PIK3R1,PIK3R5,PIP4K2A,PIP4P1,PIP5K1A,PIP5K1B,PIP5K1C,PLCB1,PLCB3,PLCD1,PLCD4,PLPP6,PPFIA2,PPFIA3,PPIP5K2,PPM1H,PPP1R12C,PPP1R14A,PPP1R16B,PPP1R1C,PPP1R7,PPP2R…
Inositol Pyrophosphates Biosynthesis	0	0.333	#NUM!	IP6K1,PPIP5K2
Mevalonate Pathway I	0	0.385	1.342	ACAT2,HMGCS1,HMGCS2,MVK,PMVK
Valine Degradation I	0	0.2	#NUM!	ABAT,ACAD8,ALDH6A1,HSD17B4
Ascorbate Recycling (Cytosolic)	0	0.333	#NUM!	GLRX
Mitochondrial L-carnitine Shuttle Pathway	0	0.312	1.342	ACSBG1,ACSL5,CPT1A,SLC27A3,SLC27A4
Tetrahydrobiopterin Biosynthesis I	0	0.333	#NUM!	SPR
D-myo-inositol (1,3,4)-trisphosphate Biosynthesis	0	0.444	2.121	INPP5A,INPP5D,INPP5K,INPPL1,ITPKB,ITPKC,SYNJ1,SYNJ2
D-myo-inositol (3,4,5,6)-tetrakisphosphate Biosynthesis	0	0.402	0.277	ACP6,ATP1A1,ATP1A2,CDC25A,CDC25B,CILP,DUSP13,DUSP14,DUSP16,DUSP5,DUSP8,EPHX2,MTMR4,NUDT1,NUDT11,NUDT14,NUDT15,NUDT16,NUDT2,NUDT9,PAWR,PDCD1,PGAM5,PLPP6,PPFIA2,PPFIA3,PPM1H,PPP1R12C,PPP1R14A,PPP1R16B,PPP1R1C,PPP1R7,PPP2R5B,PPP5C,PTPN12,PTPN2,PTPN20,PTPN22,PTPN7,PTPRH,PTPRJ,PTPRM,PTPRO,PXYLP1,RNGTT,SET,SIRPA,SOCS3,SSH3,SYNJ1,THTPA,TNS3,WBP11
TCA Cycle II (Eukaryotic)	0	0.333	1.134	ACO1,DHTKD1,IDH3B,OGDH,SDHAF4,SDHC,SDHD
3-phosphoinositide Degradation	0	0.425	0.384	ACP6,ATP1A1,ATP1A2,CDC25A,CDC25B,CILP,DUSP13,DUSP14,DUSP16,DUSP5,DUSP8,EPHX2,INPP4B,INPP5D,INPP5K,INPPL1,MTM1,MTMR14,MTMR4,NUDT1,NUDT11,NUDT14,NUDT15,NUDT16,NUDT2,NUDT9,PAWR,PDCD1,PGAM5,PIP4P1,PLPP6,PPFIA2,PPFIA3,PPM1H,PPP1R12C,PPP1R14A,PPP1R16B,PPP1R1C,PPP1R7,PPP2R5B,PPP5C,PTPMT1,PTPN12,PTPN2,PTPN20,PTPN22,PTPN7,PTPRH,PTPRJ,PTPRM,PTPRO,PXYLP1,RNGTT,SET,SIRPA,SOCS3,SSH3,SYNJ1,SYNJ2,THTPA,TNS3,WBP…
Bile Acid Biosynthesis, Neutral Pathway	0	0.308	-1	AKR1C4,AMACR,BAAT,CYP3A4
Adenine and Adenosine Salvage III	0	0.429	#NUM!	ADA,ADAT3,PNP
3-phosphoinositide Biosynthesis	0	0.419	0.75	ACP6,ATP1A1,ATP1A2,CDC25A,CDC25B,CDIPT,CILP,DUSP13,DUSP14,DUSP16,DUSP5,DUSP8,EPHX2,MTMR4,NUDT1,NUDT11,NUDT14,NUDT15,NUDT16,NUDT2,NUDT9,PAWR,PDCD1,PGAM5,PI4K2A,PI4K2B,PI4KB,PIK3C2A,PIK3C2B,PIK3CD,PIK3R1,PIK3R5,PIP5K1A,PIP5K1B,PIP5K1C,PLPP6,PPFIA2,PPFIA3,PPM1H,PPP1R12C,PPP1R14A,PPP1R16B,PPP1R1C,PPP1R7,PPP2R5B,PPP5C,PTPN12,PTPN2,PTPN20,PTPN22,PTPN7,PTPRH,PTPRJ,PTPRM,PTPRO,PXYLP1,RNGTT,SET,SIRPA,SOCS…
Retinol Biosynthesis	0	0.447	1.291	CEL,CES1,CES2,DAGLB,DHRS9,LIPE,LIPG,LRAT,PLB1,PNPLA2,RBP2,RBP5,RDH10,RDH11,RDH12,RDH13,RDH8
γ-glutamyl Cycle	0	0.3	#NUM!	ANPEP,GCLC,GGT5
Heme Biosynthesis II	0	0.111	#NUM!	ALAS2
Myo-inositol Biosynthesis	0	0.4	#NUM!	IMPA1,ISYNA1
Tryptophan Degradation III (Eukaryotic)	0	0.391	-1	ACAT2,AFMID,CA1,HAAO,HSD17B4,HSD17B8,KYNU,L3HYPDH,TDO2
Ketolysis	0	0.125	#NUM!	ACAT2
Anandamide Degradation	0	0.333	#NUM!	NAAA
Biotin-carboxyl Carrier Protein Assembly	0	0.333	#NUM!	ACACB
Thiosulfate Disproportionation III (Rhodanese)	0	0.333	#NUM!	MOCS3
Pyrimidine Ribonucleotides Interconversion	0	0.323	0	AK1,AK8,CMPK2,DHX9,ENTPD1,ENTPD3,NME1,NME2,NUDT15,PCK1
Purine Nucleotides De Novo Biosynthesis II	0	0.455	-2.236	ADSL,ADSS1,PAICS,PFAS,PPAT
Proline Biosynthesis I	0	0.25	#NUM!	PYCR1
Cholesterol Biosynthesis II (via 24,25-dihydrolanosterol)	0	0.462	1.633	DHCR24,EBP,LBR,LSS,SQLE,TM7SF2
Methylglyoxal Degradation III	0	0.231	#NUM!	DHRS11,PRXL2B,ZADH2
Histamine Degradation	0	0.462	0.816	ALDH1A1,ALDH1A2,ALDH1A3,ALDH2,ALDH3A2,ALDH3B1
2-oxobutanoate Degradation I	0	0.2	#NUM!	PCCB
Dolichyl-diphosphooligosaccharide Biosynthesis	0	0.4	0	ALG6,ALG8,DPAGT1,DPM2
Chondroitin Sulfate Biosynthesis (Late Stages)	0	0.415	1.698	CHST15,CHST2,CHST3,CHST7,CHSY1,GAL3ST2,HS2ST1,HS3ST3B1,HS6ST3,NDST1,SULT1A2,SULT1A3/SULT1A4,SULT1B1,SULT1C2,SULT1E1,SULT2A1,UST
Zymosterol Biosynthesis	0	0.333	#NUM!	LBR,TM7SF2
Cholesterol Biosynthesis III (via Desmosterol)	0	0.462	1.633	DHCR24,EBP,LBR,LSS,SQLE,TM7SF2
Superpathway of Melatonin Degradation	0	0.463	-0.2	CYP1B1,CYP2A6 (includes others),CYP2C18,CYP2C19,CYP2C9,CYP2D6,CYP2J2,CYP3A4,CYP3A5,CYP4B1,CYP4F8,CYP4X1,LARGE1,LARGE2,MAOB,POR,SMOX,SULT1A2,SULT1A3/SULT1A4,SULT1B1,UGT1A10 (includes others),UGT1A6,UGT2A3,UGT2B10,UGT2B7
Adenine and Adenosine Salvage I	0	0.333	#NUM!	PNP
Glycoaminoglycan-protein Linkage Region Biosynthesis	0	0.429	#NUM!	B3GAT1,B3GAT2,XYLT2
Oxidized GTP and dGTP Detoxification	0	0.333	#NUM!	NUDT1
Tetrahydrobiopterin Biosynthesis II	0	0.333	#NUM!	SPR
GDP-glucose Biosynthesis	0	0.333	#NUM!	HK2,PGM2,PGM5
Sphingomyelin Metabolism	0	0.429	#NUM!	SGMS2,SMPD1,SMPD3
UDP-N-acetyl-D-galactosamine Biosynthesis II	0	0.417	0.447	GNPDA1,GNPNAT1,GPI,HK2,UAP1
N-acetylglucosamine Degradation II	0	0.25	#NUM!	GNPDA1
Fatty Acid β-oxidation I	0	0.3	-0.333	ACADM,ACSBG1,ACSL5,ECI2,HSD17B4,HSD17B8,IVD,SLC27A3,SLC27A4
Tyrosine Degradation I	0	0.25	#NUM!	TAT
Glutamate Degradation III (via 4-aminobutyrate)	0	0.2	#NUM!	ABAT
Aspartate Degradation II	0	0.2	#NUM!	GOT1
Superpathway of Geranylgeranyldiphosphate Biosynthesis I (via Mevalonate)	0	0.312	1.342	ACAT2,HMGCS1,HMGCS2,MVK,PMVK
Superpathway of Cholesterol Biosynthesis	0	0.393	2.111	ACAT2,DHCR24,EBP,HMGCS1,HMGCS2,LBR,LSS,MVK,PMVK,SQLE,TM7SF2
Gαi Signaling	0	0.437	3.063	ADCY2,ADCY5,ADCY9,ADORA1,ADRA2A,ADRA2B,AGTR1,CAV1,CCR4,CHRM2,CHRM4,CNR1,CNR2,GNAS,GNB1,GNB5,GNG11,GNG13,GNG2,GNG5,GPR17,GRM6,GRM8,HCAR2,HRAS,HRH3,KRAS,LPAR1,MAPK3,MRAS,NPR3,NPY1R,OPRD1,OPRK1,P2RY12,P2RY13,P2RY14,PRKACA,PRKACB,PRKAR2B,PTGER3,RALB,RAP1A,RAP1B,RAP2A,RASD1,RASD2,RGS4,RXFP4,S1PR1,SHC1,STAT3
4-aminobutyrate Degradation I	0	0.333	#NUM!	ABAT
L-serine Degradation	0	0.333	#NUM!	SRR
Fatty Acid β-oxidation III (Unsaturated, Odd Number)	0	0.333	#NUM!	ECI2
N-acetylglucosamine Degradation I	0	0.333	#NUM!	GNPDA1
UVA-Induced MAPK Signaling	0	0.448	2.6	CASP3,EGFR,HRAS,KRAS,MAP2K4,MAPK10,MAPK11,MAPK3,MAPK8,MRAS,NOTUM,PARP11,PARP12,PARP15,PARP2,PARP4,PARP9,PDIA3,PIK3C2A,PIK3C2B,PIK3CD,PIK3R1,PIK3R5,PLCB1,PLCB3,PLCD1,PLCD4,PLCL1,PLCL2,RALB,RAP1A,RAP1B,RAP2A,RASD1,RASD2,RPS6KA2,RPS6KA4,RPS6KC1,SMPD1,SMPD3,TIPARP,TNKS,TP53
UVB-Induced MAPK Signaling	0	0.4	0.688	AKT1,BAD,EGFR,MAP2K1,MAP2K4,MAPK10,MAPK11,MAPK3,MAPK8,PIK3C2A,PIK3C2B,PIK3CD,PIK3R1,PIK3R5,PRKCB,PRKCD,PRKCE,PRKCG,PRKCI,TP53
Oxidative Phosphorylation	0	0.265	1.177	ATP5F1C,ATP5F1D,ATP5MF,ATP5PO,ATPAF1,ATPAF2,COX11,COX17,COX6B1,COX6B2,COX7A1,COX7A2L,COX8A,DMAC2L,NDUFA12,NDUFA4,NDUFA7,NDUFB10,NDUFS2,NDUFS7,NDUFV1,SDHC,SDHD,UQCR10,UQCRH,VPS9D1
BER pathway	0	0.417	#NUM!	APEX1,LIG3,PNKP,POLE,POLG
HIPPO signaling	0	0.402	-0.655	AJUBA,CRB1,CUL1,FAT4,FRMD6,LATS2,MST1,PARD3,PATJ,PPP1CB,PPP1R10,PPP1R11,PPP1R14A,PPP1R14D,PPP1R3C,PPP1R7,PPP2R2A,PPP2R2B,PPP2R5B,SFN,SKP2,SMAD3,STK3,TEAD1,TEAD3,WWC1,WWTR1,YAP1,YWHAB,YWHAG,YWHAH,YWHAQ,YWHAZ
Wnt/Ca+ pathway	0	0.414	2.041	CAMK2A,CREB3L3,CREB5,DVL2,FZD10,FZD3,FZD4,FZD5,FZD6,FZD8,NFATC1,NFATC2,NFKB2,NOTUM,PDIA3,PLCB1,PLCB3,PLCD1,PLCD4,PLCL1,PLCL2,RELA,ROR1,WNT5B
Parkinson's Signaling	0	0.364	#NUM!	CASP3,MAPK11,MAPK8,UCHL1
Toll-like Receptor Signaling	0	0.438	2.558	ELK1,IKBKB,IKBKG,IL18,IL1A,IL1RL1,IL1RN,IL33,IRAK3,IRAK4,LBP,MAP2K4,MAP3K14,MAPK11,MAPK8,MYD88,NFKB2,RELA,TAB2,TICAM1,TICAM2,TIRAP,TLR10,TLR3,TLR4,TLR5,TLR6,TNF,TNFAIP3,TRAF1,TRAF4,UBC
EGF Signaling	0	0.455	1.633	AKT1,AKT2,AKT3,CSNK2A1,CSNK2A2,CSNK2B,EGFR,ELK1,HRAS,ITPR1,ITPR2,ITPR3,MAP2K1,MAP2K4,MAP2K7,MAPK11,MAPK3,MAPK8,PIK3C2A,PIK3C2B,PIK3CD,PIK3R1,PIK3R5,SHC1,STAT3
ERK/MAPK Signaling	0	0.466	2.165	BAD,BRAF,CREB3L3,CREB5,CRKL,DUSP6,DUSP9,ELF3,ELF4,ELF5,ELK1,ELK3,ESR1,ETS1,HRAS,HSPB2,HSPB7,ITGA1,ITGA3,ITGA5,ITGA6,ITGAL,ITGB3,ITGB5,JMJD7-PLA2G4B,KRAS,MAP2K1,MAP2K2,MAPK3,MAPKAPK5,MRAS,MYCN,NFATC1,PAK2,PAK4,PAK6,PIK3C2A,PIK3C2B,PIK3CD,PIK3R1,PIK3R5,PLA2G10,PLA2G2A,PLA2G2D,PLA2G2F,PLA2G4A,PLA2G4B,PLA2G4D,PLA2G5,PLA2G6,PPARG,PPP1CB,PPP1R10,PPP1R11,PPP1R14A,PPP1R14D,PPP1R3C,PPP1R7,PPP2R2A,PPP2R2B,…
Cardiac β-adrenergic Signaling	0	0.462	0	ADCY2,ADCY5,ADCY9,ADRB1,AKAP1,AKAP10,AKAP12,AKAP17A,AKAP7,AKAP9,APEX1,ATP2A3,CACNA1A,CACNA1E,GDPD1,GDPD3,GNAS,GNB1,GNB5,GNG11,GNG13,GNG2,GNG5,MRAS,NAPEPLD,PDE10A,PDE1A,PDE1B,PDE1C,PDE2A,PDE3B,PDE4B,PDE4D,PDE5A,PDE7A,PDE8A,PDE8B,PKIA,PKIB,PKIG,PLD6,PLN,PPP1CB,PPP1R10,PPP1R11,PPP1R14A,PPP1R14D,PPP1R3C,PPP1R7,PPP2R2A,PPP2R2B,PPP2R5B,PRKACA,PRKACB,PRKAR2B,SLC8A1,SLC8A2,SLC8A3,SMPDL3A,SMPDL3B
Protein Ubiquitination Pathway	0	0.391	#NUM!	ANAPC10,ANAPC11,ANAPC5,B2M,BIRC3,CDC20,CDC23,CDC34,CRYAB,CUL1,CUL2,DNAJB13,DNAJB2,DNAJB4,DNAJB5,DNAJB9,DNAJC12,DNAJC18,DNAJC2,DNAJC28,DNAJC30,DNAJC5,DNAJC9,FBXW7,FZR1,HLA-A,HLA-B,HLA-C,HLA-E,HLA-F,HSP90AA1,HSP90AB1,HSP90B1,HSPA14,HSPA1A/HSPA1B,HSPA2,HSPA4L,HSPA8,HSPA9,HSPB2,HSPB6,HSPB7,HSPB8,HSPB9,HSPD1,HSPE1,MDM2,MED20,NEDD4,PSMA3,PSMA4,PSMB2,PSMB5,PSMB8,PSMB9,PSMC1,PSMC2,PSMC4,PSMC6,PSMD1,PSMD1…
FGF Signaling	0	0.463	1.667	AKT1,AKT2,AKT3,CREB3L3,CREB5,CRKL,FGF1,FGF10,FGF19,FGF2,FGF20,FGF23,FGF3,FGF4,FGF5,FGF7,FGF8,FGF9,FGFR1,FGFR2,HGF,HRAS,ITPR1,MAP2K1,MAP3K5,MAPK11,MAPK3,MAPK8,MAPKAPK2,MET,PIK3C2A,PIK3C2B,PIK3CD,PIK3R1,PIK3R5,RAC1,STAT3
JAK/Stat Signaling	0	0.45	3.43	AKT1,AKT2,AKT3,GNAQ,HRAS,IL6,JAK2,JAK3,KRAS,MAP2K1,MAP2K2,MAPK3,MRAS,NFKB2,PIAS2,PIK3C2A,PIK3C2B,PIK3CD,PIK3R1,PIK3R5,RALB,RAP1A,RAP1B,RAP2A,RASD1,RASD2,RELA,SHC1,SOCS1,SOCS3,SOCS4,SOCS7,STAT3,STAT4,STAT5A,STAT5B
Xenobiotic Metabolism Signaling	0	0.463	#NUM!	ABCB1,ABCC2,ABCC3,AHR,AHRR,ALDH16A1,ALDH1A1,ALDH1A2,ALDH1A3,ALDH1L2,ALDH2,ALDH3A2,ALDH3B1,ALDH6A1,ALDH8A1,ARNT,CAMK1D,CAMK2A,CAMK2D,CAMK2G,CAMK4,CES1,CES2,CHST15,CHST2,CHST3,CHST7,CITED2,CYP1B1,CYP2C19,CYP2C9,CYP3A4,CYP3A5,FMO1,FMO2,FMO4,FMO5,FTL,GAL3ST2,GCLC,GSTA1,GSTA2,GSTM4,GSTM5,HDAC4,HDAC5,HRAS,HS2ST1,HS3ST3B1,HS6ST3,HSP90AA1,HSP90AB1,HSP90B1,IL1A,IL6,KRAS,MAF,MAOB,MAP2K1,MAP2K2,MAP2K4,MAP2K…
Serotonin Receptor Signaling	0	0.4	#NUM!	ADCY2,ADCY5,ADCY9,HTR2A,HTR2B,HTR3A,HTR4,HTR7,MAOB,PCBD1,QDPR,SLC18A1,SLC18A2,SMOX,SPR,TPH1
Phototransduction Pathway	0	0.395	#NUM!	CNGA3,CNGB3,GNB1,GNB5,GNGT1,GNGT2,GUCA1A,GUCA1B,GUCA2B,GUCY1A1,GUCY1B1,PRKACA,PRKACB,PRKAR2B,RGS9
Neurotrophin/TRK Signaling	0	0.453	2.646	AKT1,CDC42,CREB3L3,CREB5,HRAS,KLK3,KRAS,MAP2K1,MAP2K2,MAP2K4,MAP2K7,MAP3K5,MAPK3,MAPK8,MRAS,NGFR,NTRK1,NTRK2,NTRK3,PDPK1,PIK3C2A,PIK3C2B,PIK3CD,PIK3R1,PIK3R5,RALB,RAP1A,RAP1B,RAP2A,RASD1,RASD2,SHC1,SORCS1,SPRY2
Sonic Hedgehog Signaling	0	0.414	0.302	CDK1,GLI1,GLI2,GLI3,GLIS2,PRKACA,PRKACB,PRKAR2B,PTCH2,SHH,SUFU,ZNF875
Dopamine Receptor Signaling	0	0.375	2.121	ADCY2,ADCY5,ADCY9,CALY,COMT,DRD5,MAOB,NCS1,PCBD1,PPP1CB,PPP1R10,PPP1R11,PPP1R14A,PPP1R14D,PPP1R3C,PPP1R7,PPP2R2A,PPP2R2B,PPP2R5B,PRKACA,PRKACB,PRKAR2B,QDPR,SLC18A1,SLC18A2,SMOX,SPR
p38 MAPK Signaling	0	0.446	2.412	CDC25B,CREB3L3,CREB5,DDIT3,EEF2K,ELK1,FAS,HSPB2,HSPB7,IL18,IL1A,IL1R1,IL1RAPL1,IL1RAPL2,IL1RL1,IL1RN,IL33,IRAK3,IRAK4,JMJD7-PLA2G4B,MAP2K4,MAP3K5,MAP4K1,MAPK11,MAPKAPK2,MAPKAPK5,MEF2D,PLA2G10,PLA2G2A,PLA2G2D,PLA2G2F,PLA2G4A,PLA2G4B,PLA2G4D,PLA2G5,PLA2G6,RPS6KA2,RPS6KA4,RPS6KC1,TAB2,TGFB2,TGFB3,TGFBR2,TIFA,TNF,TNFRSF1A,TNFRSF1B,TP53,TRADD,TRAF2
Notch Signaling	0	0.444	-0.632	APH1A,APH1B,CNTN1,DLL3,DTX1,DTX3,HES1,HES7,HEY1,JAG1,MAG,MFNG,NOTCH1,PSEN1,PSEN2,PSENEN
VEGF Signaling	0	0.464	2.137	ACTA1,ACTA2,ACTB,ACTG2,AKT1,AKT2,AKT3,ARNT,BAD,BCL2,EIF2B2,EIF2B5,EIF2S1,EIF2S3,FOXO1,HRAS,KRAS,MAP2K1,MAP2K2,MAPK3,MRAS,NOS3,PIK3C2A,PIK3C2B,PIK3CD,PIK3R1,PIK3R5,PRKCB,PROK1,PXN,RALB,RAP1A,RAP1B,RAP2A,RASD1,RASD2,ROCK2,SFN,SH2D2A,SHC1,VCL,VEGFA,VEGFB,VEGFC,VEGFD
Hypoxia Signaling in the Cardiovascular System	0	0.347	1.732	AKT1,ARNT,CDC34,CREB3L3,CREB5,HSP90AA1,HSP90AB1,HSP90B1,MDM2,NFKBIB,NFKBID,NOS3,NQO1,SLC2A4,TP53,UBE2A,UBE2E1,UBE2G2,UBE2J2,UBE2L3,UBE2Q2,UBE2T,UBE2Z,VEGFA,VHL
BMP signaling pathway	0	0.446	1.976	BMP2,BMP3,BMP4,BMP8A,BMP8B,CAMK4,CHRD,FST,GREM1,HOXC9,HRAS,KRAS,MAP2K1,MAP2K2,MAP2K4,MAPK10,MAPK11,MAPK3,MAPK8,MRAS,NFKB2,NKX2-5,NOG,PRKACA,PRKACB,PRKAR2B,RALB,RAP1A,RAP1B,RAP2A,RASD1,RASD2,RELA,SMAD6,SMAD9,SOSTDC1,ZNF423
GPCR-Mediated Nutrient Sensing in Enteroendocrine Cells	0	0.456	4.23	ADCY2,ADCY5,ADCY9,CACNA1A,CACNA1E,CACNA1H,CACNA2D1,CACNA2D3,CACNB1,CACNB2,CACNB4,CACNG4,CACNG7,CASR,CCK,FFAR2,FFAR4,GNA11,GNA15,GNAQ,GNAS,GNG11,GNG13,GNG2,GNG5,GPR119,ITPR1,ITPR2,ITPR3,LPAR5,NOTUM,PDIA3,PLCB1,PLCB3,PLCD1,PLCD4,PLCL1,PLCL2,PRKACA,PRKACB,PRKAR2B,PRKCB,PRKCD,PRKCE,PRKCG,PRKCI,RAPGEF4
Phagosome Maturation	0	0.455	#NUM!	ATP6V0A1,ATP6V0A2,ATP6V0A4,ATP6V0C,ATP6V0D1,ATP6V1B1,ATP6V1E2,ATP6V1F,ATP6V1G1,ATP6V1G2,B2M,CTSA,CTSD,CTSE,CTSG,CTSS,CTSZ,DYNLRB1,GPAA1,HLA-A,HLA-B,HLA-C,HLA-DRB1,HLA-DRB5,HLA-E,HLA-F,LAMP1,LPO,M6PR,NAPG,NCF1,NOS1,PRDX6,RAB5B,RAB5C,RAB7A,RAB7B,SNAP25,TAP1,TPO,TSG101,TUBA1A,TUBA3C/TUBA3D,TUBA4A,TUBA4B,TUBB,TUBB1,TUBB2A,TUBB3,TUBB4A,TUBD1,TUBE1,VAMP2,VAMP3,VPS28,VPS33B,VPS37A,VPS37B,VPS37C,VTI1B,YK…
Autophagy	0	0.327	#NUM!	ATG16L1,ATG4A,ATG9A,ATG9B,BCL2,CTSA,CTSD,CTSE,CTSG,CTSS,CTSZ,LAMP1,MAP1LC3B,SQSTM1,VPS33B,WDFY3
Macropinocytosis Signaling	0	0.421	2.449	ABI1,CDC42,CSF1,HGF,HRAS,ITGA5,ITGB3,ITGB5,KRAS,MET,MRAS,PDGFA,PDGFD,PIK3C2A,PIK3C2B,PIK3CD,PIK3R1,PIK3R5,PRKCB,PRKCD,PRKCE,PRKCG,PRKCI,RAC1,RALB,RAP1A,RAP1B,RAP2A,RASD1,RASD2,RHOA,USP6NL
Sirtuin Signaling Pathway	0	0.398	1.222	ACADL,ACSS2,ADAM10,AGTRAP,AKT1,APEX1,ARG2,ARNTL,ATG14,ATG16L1,ATG2A,ATG4A,ATG9A,ATG9B,ATP5F1C,ATP5F1D,BCL2L11,CPS1,CPT1A,CRTC2,DUSP6,E2F1,EPAS1,FOXO1,FOXO4,GABPB1,GABPB2,GADD45A,GADD45B,GADD45G,GLUD1,H1-0,H1-2,HMGCS2,KAT2A,LDHB,MAP1LC3B,MAPK3,MAPK4,MAPK6,MYCN,NDRG1,NDUFA12,NDUFA4,NDUFA7,NDUFAF1,NDUFB10,NDUFS2,NDUFS7,NDUFV1,NEDD4,NFE2L2,NFKB2,NOS3,NQO1,NR1H4,PAM16,PCK1,PDK1,PFKM,PGAM1,POLR1B,POLR1…
Th17 Activation Pathway	0	0.418	3.402	AHR,BATF,CCL20,CCR6,CSF2,FOXP3,HSP90AA1,HSP90AB1,HSP90B1,IL10,IL12RB2,IL1R1,IL21,IL22,IL6,IL6R,IRAK3,IRAK4,JAK2,JAK3,MYD88,NFATC1,NFATC2,NFKB2,RELA,SOCS3,STAT3,STAT4
NER Pathway	0	0.444	-2.082	CCNH,CDK7,CHAF1B,COPS2,COPS3,COPS6,COPS8,DDB1,DNA2,ERCC2,ERCC3,ERCC6,ERCC8,GTF2H3,H4-16,H4C1,H4C3,H4C4,H4C9,LIG3,MNAT1,POLA1,POLA2,POLD2,POLD4,POLE,POLE2,POLE4,POLR2C,POLR2D,POLR2E,POLR2F,POLR2H,POLR2I,POLR2L,PRIM1,RFC1,RFC2,RFC4,RFC5,RNF111,RPA4,TOP2A,XPA
Endocannabinoid Neuronal Synapse Pathway	0	0.466	2.335	ADCY2,ADCY5,ADCY9,CACNA1A,CACNA1E,CACNA1H,CACNA2D1,CACNA2D3,CACNB1,CACNB2,CACNB4,CACNG4,CACNG7,CHP1,CNR1,CNR2,GNA11,GNA15,GNAL,GNAO1,GNAQ,GNB1,GNG11,GNG2,GNG5,GRIA1,GRIA4,GRIN2A,GRIN2D,GRIN3A,ITPR1,MAPK10,MAPK11,MAPK3,MAPK4,MAPK6,MAPK8,MGLL,NAPEPLD,NDUFS2,NOTUM,PDIA3,PLCB1,PLCB3,PLCD1,PLCD4,PLCL1,PLCL2,PPP3CB,PPP3CC,PRKACA,PRKACB,PRKAR2B,PTGS2,TRPV1
Apelin Pancreas Signaling Pathway	0	0.419	-0.471	DDIT3,ERN1,MAP2K4,MAPK10,MAPK8,NFKB2,PDE3B,PIK3C2A,PIK3C2B,PIK3CD,PIK3R1,PIK3R5,PRKAA2,PRKAB1,PRKACA,PRKACB,PRKAR2B,RELA
Apelin Adipocyte Signaling Pathway	0	0.351	-0.2	ADCY2,ADCY5,ADCY9,CLIC2,GNA11,GPX1,GPX3,GSTA1,LIPE,MAPK10,MAPK11,MAPK3,MAPK4,MAPK6,MAPK8,MGST3,NCF1,PLIN1,PPARGC1A,PRDX6,PRKAA2,PRKAB1,PRKACA,PRKACB,PRKAR2B,SOD1,UCP1
PFKFB4 Signaling Pathway	0	0.435	1.606	CREB3L3,CREB5,FBP1,FGF2,GNAS,GPI,HK2,MAP2K1,MAP2K2,MAP2K4,MAP2K7,MAPK3,PFKM,PRKACA,PRKACB,PRKAR2B,TGFB2,TGFB3,TP53,XDH
T Cell Exhaustion Signaling Pathway	0	0.44	2.064	ACVR2B,AKT1,AKT2,AKT3,BATF,BCL6,BTLA,CD28,EOMES,FOXO1,GZMB,HLA-A,HLA-B,HLA-C,HLA-DMA,HLA-DOB,HLA-DPA1,HLA-DRB1,HLA-DRB5,HLA-E,HLA-F,HLA-G,HRAS,IFNAR1,IFNAR2,IL10,IL10RA,IL10RB,IL12RB2,IL6,IL6R,JAK2,JAK3,KRAS,LGALS9,MAP2K4,MAPK10,MAPK3,MAPK8,MGAT5,MRAS,NFATC1,NFATC2,PDCD1,PDK1,PIK3C2A,PIK3C2B,PIK3CD,PIK3R1,PIK3R5,PPP2R2A,PPP2R2B,PPP2R5B,PRDM1,RALB,RAP1A,RAP1B,RAP2A,RASD1,RASD2,SMAD3,STAT3,STAT4,TB…
IL-23 Signaling Pathway	0	0.455	1.342	AKT1,AKT2,AKT3,CSF2,FOXP3,IL12RB2,IL21,IL22,JAK2,NFKB2,PIK3C2A,PIK3C2B,PIK3CD,PIK3R1,PIK3R5,RELA,SOCS3,STAT3,STAT4,TNF
Inhibition of ARE-Mediated mRNA Degradation Pathway	0	0.407	3.753	AGO3,AKT1,AKT2,AKT3,CD40LG,CD70,CNOT2,CNOT7,DIS3L,EDC3,EXOSC2,LTA,LTB,MAPK11,MAPK3,MAPK4,MAPK6,MAPKAPK2,NGFR,PAPOLA,POMC,PPP2R2A,PPP2R2B,PPP2R5B,PRKACA,PRKACB,PRKAR2B,PSMA8,PSME1,PSMF1,SFN,TIA1,TNF,TNFRSF11B,TNFRSF1A,TNFRSF1B,TNFSF10,TNFSF12,TNFSF14,TNFSF15,TNFSF8,TNFSF9,YWHAB,YWHAG,YWHAH,YWHAQ,YWHAZ,ZFP36
Xenobiotic Metabolism General Signaling Pathway	0	0.448	2.213	ABCA4,AHR,AKT1,AKT2,AKT3,ARNT,FTL,GCLC,GSTA1,GSTA2,GSTM4,GSTM5,HRAS,KRAS,MAF,MAP2K1,MAP2K2,MAP2K4,MAP2K7,MAP3K10,MAP3K11,MAP3K14,MAP3K3,MAP3K5,MAP3K6,MAP3K9,MAPK11,MAPK3,MAPK8,MGST3,MRAS,NFE2L2,NQO1,NQO2,NR1H4,NR1I3,PIK3C2A,PIK3C2B,PIK3CD,PIK3R1,PIK3R5,PRKCB,PRKCD,PRKCE,PRKCG,PRKCI,RALB,RAP1A,RAP1B,RAP2A,RASD1,RASD2,RXRA,SLC51A,SLC51B,UGT1A10 (includes others),UGT1A6,UGT2B10,UGT2B7,UGT8
Xenobiotic Metabolism CAR Signaling Pathway	0	0.442	0.471	ABCB1,ABCC2,ABCC3,ALDH16A1,ALDH1A1,ALDH1A2,ALDH1A3,ALDH1L2,ALDH2,ALDH3A2,ALDH3B1,ALDH6A1,ALDH8A1,CHST15,CHST2,CHST3,CHST7,CITED2,CYP2C19,CYP2C9,CYP3A4,CYP3A5,EGFR,FMO1,FMO2,FMO4,FMO5,GAL3ST2,GSTA1,GSTA2,GSTM4,GSTM5,HS2ST1,HS3ST3B1,HS6ST3,HSP90AA1,HSP90AB1,HSP90B1,MAP2K1,MAP2K2,MAP2K4,MAP2K7,MAPK3,MGST3,NCOA1,NDST1,NR1I3,PPARGC1A,PPP2R2A,PPP2R2B,PPP2R5B,PRKCB,PRKCD,PRKCE,PRKCG,PRKCI,RXRA,SCAND1,SL…
Xenobiotic Metabolism PXR Signaling Pathway	0	0.461	1.937	ABCB1,ABCC2,ABCC3,ALDH16A1,ALDH1A1,ALDH1A2,ALDH1A3,ALDH1L2,ALDH2,ALDH3A2,ALDH3B1,ALDH6A1,ALDH8A1,CAMK2A,CAMK2D,CAMK2G,CDK2,CDK5,CES1,CES2,CHST15,CHST2,CHST3,CHST7,CITED2,CYP2C19,CYP2C9,CYP3A4,CYP3A5,GAL3ST2,GSTA1,GSTA2,GSTM4,GSTM5,HS2ST1,HS3ST3B1,HS6ST3,HSP90AA1,HSP90AB1,HSP90B1,MAOB,MGST3,NCOA1,NDST1,PPARGC1A,PPP1CB,PPP1R10,PPP1R11,PPP1R14A,PPP1R14D,PPP1R3C,PPP1R7,PRKACA,PRKACB,PRKAR2B,PRKCB,PRK…
Insulin Secretion Signaling Pathway	0	0.43	3.839	ABCC8,ADCY2,ADCY5,ADCY9,AGO3,CACNA1A,CACNA1E,CACNA1H,CAMK2A,CAMK2D,CAMK2G,CCK,CCKAR,CHRM3,CLCN3,CREB3L3,CREB5,CRTC2,EIF2B2,EIF2B5,EIF2S1,EIF2S3,EIF4A1,EIF4A2,EIF4A3,GCGR,GHR,GIPR,GLP1R,GNA11,GNA15,GNAQ,GNAS,GPAA1,GPR119,ITPR1,ITPR2,ITPR3,JAK2,JAK3,KCNJ11,KCNJ8,KLF11,MAPK11,MAPK3,NAPG,NEUROD1,NOTUM,PAIP1,PC,PCSK2,PDHX,PDIA3,PIK3C2A,PIK3C2B,PIK3CD,PIK3R1,PIK3R5,PLCB1,PLCB3,PLCD1,PLCD4,PLCL1,PLCL2,P…
Kinetochore Metaphase Signaling Pathway	0	0.392	-1.915	ANAPC10,ANAPC11,ANAPC5,BOD1,BUB1,BUB1B,CDC20,CDC23,CDK1,CENPE,CENPK,CENPN,CENPP,CENPQ,CENPU,ENSA,H2AZ1,KNL1,KNTC1,MAD1L1,MAD2L1,MASTL,MXD3,PLK1,PMF1/PMF1-BGLAP,PPP1CB,PPP1R10,PPP1R11,PPP1R14A,PPP1R14D,PPP1R3C,PPP1R7,PPP2R5B,REC8,SKA1,SPC24,ZWILCH,ZWINT
Eicosanoid Signaling	0	0.444	1.291	ALOX15,ALOX5,ALOX5AP,CYSLTR1,DPEP3,HPGDS,PLA2G10,PLA2G2A,PLA2G2C,PLA2G2D,PLA2G2F,PLA2G4A,PLA2G4B,PLA2G4D,PLA2G5,PLA2G6,PLAAT2,PLAAT3,PLAAT4,PLAAT5,PLB1,PTGDR,PTGER3,PTGES,PTGIR,PTGIS,PTGS1,PTGS2
Ferroptosis Signaling Pathway	0	0.41	1.313	ALOX15,ALOX5,ANGPTL4,ARF3,BID,BRAF,CTH,DPP4,EMP1,FTL,GCLC,H2AZ1,H2BC12,H2BC15,H2BC5,H2BC8,HRAS,IREB2,KRAS,MAP2K1,MAP2K2,MAPK3,MRAS,NFE2L2,PRKAA2,PRKAB1,RALB,RAP1A,RAP1B,RAP2A,RASD1,RASD2,RB1,SLC11A2,SLC39A14,SLC39A8,SLC3A2,SLC7A11,SQSTM1,SREBF2,STAT3,STEAP3,TF,TFAP2C,TFRC,TP53,WWTR1,YAP1

## Sheet: fig_s1f
ID	Term_Description	Fold_Enrichment	occurrence	support	lowest_p	highest_p	Up_regulated	Down_regulated
hsa04915	Estrogen signaling pathway	5.31302	1	0.10989	1.38912e-07	1.38912e-07	HSPA2, KRT14, SP1, GNAO1, CALML5	KRT31, KRT32, KRT36, ITPR2
hsa04270	Vascular smooth muscle contraction	4.45773	1	0.0549451	9.10181e-07	9.10181e-07	AGTR1, CALML5, MYLK, MYL9, MYH11, PPP1R12B	ITPR2
hsa05100	Bacterial invasion of epithelial cells	3.73274	1	0.032967	7.54178e-06	7.54178e-06	CTNNA3, RAC1, CAV1
hsa04810	Regulation of actin cytoskeleton	3.08099	1	0.043956	1.13909e-05	1.13909e-05	CHRM2, RAC1, MYLK, PPP1R12B, MYL9, MYH11	FGF3, FGF20
hsa05150	Staphylococcus aureus infection	3.55499	1	0.0549451	0.000160467	0.000160467	KRT14	KRT31, KRT32, KRT36
hsa04921	Oxytocin signaling pathway	3.23504	1	0.043956	0.000220732	0.000220732	CALML5, MYLK, MYL9, PPP1R12B, GNAO1	ITPR2
hsa04510	Focal adhesion	3.26771	1	0.0659341	0.000428373	0.000428373	COL4A3, TNXB, MYL9, PPP1R12B, MYLK, CAPN2, RAC1, CAV1
hsa04213	Longevity regulating pathway	2.6089	1	0.010989	0.000578717	0.000578717	HSPA2, CRYAB
hsa05205	Proteoglycans in cancer	2.39042	1	0.0769231	0.000738006	0.000738006	RAC1, ANK2, PPP1R12B, CAV1	ITPR2, FZD3
hsa05163	Human cytomegalovirus infection	2.17603	1	0.032967	0.00107197	0.00107197	SP1, RAC1, CALML5, GNAO1	ITPR2, CDK6
hsa04520	Adherens junction	2.45079	1	0.010989	0.00136824	0.00136824	RAC1, CTNNA3
hsa05416	Viral myocarditis	4.0438	1	0.010989	0.00224757	0.00224757	CAV1, RAC1	MYH7
hsa05020	Prion disease	2.83223	1	0.0769231	0.00279501	0.00279501	NCAM1, PSMA8, C6, C7, HSPA2, CAV1, RAC1, TUBB2A	ITPR2
hsa04261	Adrenergic signaling in cardiomyocytes	3.85124	1	0.010989	0.00328129	0.00328129	ADRB1, ATP1A2, ATP2B4, CALML5, PLN, AGTR1	MYH7
hsa04145	Phagosome	2.12831	1	0.021978	0.00362756	0.00362756	ATP6V1G2, TUBB2A, RAC1	ATP6V0A4
hsa04022	cGMP-PKG signaling pathway	5.02335	1	0.032967	0.00431021	0.00431021	AGTR1, ATP1A2, ATP2B4, PLN, CALML5, MYLK, MYL9, ADRB1	MYH7, ITPR2
hsa04141	Protein processing in endoplasmic reticulum	2.00934	1	0.010989	0.00431021	0.00431021	HSPA2, CRYAB, CAPN2	FBXO2
hsa04670	Leukocyte transendothelial migration	2.20571	1	0.010989	0.00637425	0.00637425	RAC1, CTNNA3, MYL9
hsa04977	Vitamin digestion and absorption	7.35236	1	0.010989	0.00639521	0.00639521	APOB	PLB1
hsa05130	Pathogenic Escherichia coli infection	1.27699	1	0.021978	0.0070756	0.0070756	RAC1, MYH11, TUBB2A
hsa05203	Viral carcinogenesis	1.47047	1	0.010989	0.00738058	0.00738058	HDAC9, RAC1	CDK6
hsa04970	Salivary secretion	6.29035	1	0.010989	0.011664	0.011664	ADRB1, CALML5, AQP5, ATP1A2, ATP2B4	ITPR2, PRH1
hsa04144	Endocytosis	1.37078	1	0.010989	0.0117147	0.0117147	HSPA2, CAV1, PSD	SH3GL2
hsa05418	Fluid shear stress and atherosclerosis	2.34423	1	0.032967	0.0125581	0.0125581	CAV1, CALML5, RAC1	GSTA2
hsa05012	Parkinson disease	1.75056	1	0.032967	0.0126785	0.0126785	SNCA, PSMA8, CALML5, TUBB2A	ITPR2
hsa04020	Calcium signaling pathway	4.0438	1	0.032967	0.0142299	0.0142299	ATP2B4, ADRB1, PLN, CASQ2, CHRM2, AGTR1, NTSR1, CALML5, MYLK	ITPR2
hsa05224	Breast cancer	2.76972	1	0.021978	0.0148559	0.0148559	SP1	FGF3, FGF20, FZD3, CDK6
hsa04925	Aldosterone synthesis and secretion	4.12632	1	0.010989	0.0150461	0.0150461	AGTR1, ATP1A2, CALML5, ATP2B4	ITPR2
hsa04972	Pancreatic secretion	4.12632	1	0.010989	0.0150461	0.0150461	RAC1, CLCA4, ATP1A2, ATP2B4	ITPR2
hsa04934	Cushing syndrome	2.62584	1	0.010989	0.017414	0.017414	SP1, AGTR1	CDK6, ITPR2, FZD3
hsa04218	Cellular senescence	2.08712	1	0.010989	0.0177527	0.0177527	CAPN2, CALML5	CDK6, ITPR2
hsa04530	Tight junction	1.56534	1	0.021978	0.0177527	0.0177527	RAC1, MYH11, MYL9
hsa04975	Fat digestion and absorption	2.12831	1	0.010989	0.0194143	0.0194143	APOB
hsa04960	Aldosterone-regulated sodium reabsorption	4.49311	1	0.010989	0.0231804	0.0231804	SCNN1G, ATP1A2
hsa04979	Cholesterol metabolism	3.36983	1	0.010989	0.0311029	0.0311029	APOB, ABCB11
hsa04024	cAMP signaling pathway	3.86966	1	0.010989	0.0315613	0.0315613	ADRB1, ADCYAP1R1, CHRM2, CNGA3, CALML5, RAC1, MYL9, PLN, ATP1A2, ATP2B4
hsa05167	Kaposi sarcoma-associated herpesvirus infection	1.68492	1	0.010989	0.0335206	0.0335206	RAC1, CALML5	CDK6, ITPR2
hsa05131	Shigellosis	1.53319	1	0.010989	0.0443161	0.0443161	RAC1, MYL9, CAPN2	ITPR2

## Sheet: fig_s1g
© 2000-2021 QIAGEN. All rights reserved.
Ingenuity Canonical Pathways	-log(p-value)	Ratio	z-score	Molecules
FXR/RXR Activation	5.02	0.283	#NUM!	ABCC2,ABCG5,ABCG8,AGT,AMBP,APOA1,APOC2,APOC3,APOH,APOM,C4A/C4B,CLU,CYP19A1,FABP6,FOXA2,G6PC3,HNF1A,HNF4A,IL1B,ITIH4,KNG1,MAPK9,MTTP,NR0B2,NR1H3,PPARA,RARA,SAA1,SERPINF2,SLC51B,TF,TNF,TTR,UGT2B4
LXR/RXR Activation	3.71	0.259	-2.746	ABCG4,ABCG5,ABCG8,AGT,AMBP,APOA1,APOC2,APOC3,APOH,APOM,C4A/C4B,CLU,IL18RAP,IL1B,IL1R1,IL1R2,IL1RL2,IL6,IRF3,ITIH4,KNG1,MMP9,NCOR1,NGFR,NR1H3,SAA1,SERPINF2,TF,TNF,TTR
Airway Pathology in Chronic Obstructive Pulmonary Disease	3.29	0.255	#NUM!	AMBP,APOM,CD70,CSF2,CXCL1,CXCL3,CXCL8,EDA,FGF11,FGF2,FGF23,GZMB,IL12A,IL13,IL1B,IL23A,IL6,LCN12,LCN15,LCN2,LEP,MMP8,MMP9,OBP2B,OSM,PTGDS,TNF
Serotonin Degradation	3.2	0.314	0	ADH1B,ADH1C,ADH4,ALDH1B1,ALDH3A1,B3GAT3,DHRS2,EXT2,LARGE2,MAOB,SULT1C4,UGT1A1,UGT1A10 (includes others),UGT2B10,UGT2B4,UGT2B7
Hepatic Cholestasis	3.02	0.219	#NUM!	ABCC2,ABCG5,ABCG8,ADCY10,ADCY3,ADCY7,ADCY9,ATP8B1,CD70,CSF2,CXCL8,EDA,FABP6,GCGR,HNF1A,HNF4A,IKBKG,IL12A,IL13,IL18RAP,IL1B,IL1R1,IL1R2,IL1RL2,IL6,LEP,MAPK9,NFKBIB,NGFR,NR0B2,NR1H3,OSM,PPARA,PRKAG2,PRKAR2B,PRKCA,PRKCG,RARA,TNF
Role of IL-17A in Psoriasis	2.98	0.5	1.134	CXCL1,CXCL3,CXCL5,CXCL8,DEFB4A/DEFB4B,IL17RA,S100A7
Glucocorticoid Receptor Signaling	2.95	0.185	#NUM!	AGT,ARID2,CCL13,CEBPA,CHP1,CSF2,CXCL3,CXCL8,DPF1,EGFR,ELK1,ERCC3,GABPB1,GTF2B,GTF2H3,HP,IGF1,IKBKG,IL13,IL17RA,IL18RAP,IL1B,IL1R1,IL1R2,IL1RL2,IL2RG,IL31RA,IL6,IL6R,IRF3,KRT10,KRT15,KRT23,KRT4,KRT6A,KRT6B,KRT6C,KRT7,KRT80,KRT86,MAPK13,MAPK9,MMP8,MMP9,MT-ATP6,MYC,NCOR1,NFATC4,NFKBIB,NRIP1,PDK4,PIK3C2B,PIK3R2,PIK3R3,PLA2G10,PLA2G12B,PLA2G5,POLR2C,POLR2E,POLR2G,POLR2I,POLR2J,POLR2J2/POLR2J3,PRKAG2,R…
Nicotine Degradation II	2.91	0.306	-0.775	AOX1,B3GAT3,CYP19A1,CYP2B6,CYP2E1,CYP2S1,CYP4X1,EXT2,FMO3,LARGE2,UGT1A1,UGT1A10 (includes others),UGT2B10,UGT2B4,UGT2B7
Nicotine Degradation III	2.83	0.311	-0.535	AOX1,B3GAT3,CYP19A1,CYP2B6,CYP2E1,CYP2S1,CYP4X1,EXT2,LARGE2,UGT1A1,UGT1A10 (includes others),UGT2B10,UGT2B4,UGT2B7
Acute Phase Response Signaling	2.7	0.214	2.502	AGT,AMBP,APOA1,APOH,C2,C4A/C4B,C4BPA,CP,ELK1,F2,FTL,HNF1A,HP,IKBKG,IL1B,IL1R1,IL6,IL6R,ITIH4,MAPK13,MAPK9,NFKBIB,NGFR,OSM,PIK3R2,PIK3R3,PTPN11,RALA,RBP7,SAA1,SERPINF2,SHC1,SOCS2,SOD2,TF,TNF,TTR
Valine Degradation I	2.57	0.4	1.414	ACAD8,ACADSB,BCAT1,BCKDHA,DLD,HADHA,HADHB,HIBCH
Mismatch Repair in Eukaryotes	2.57	0.438	#NUM!	MSH6,PCNA,PMS2,RFC1,RFC3,RFC5,RPA1
Spliceosomal Cycle	2.54	0.292	-3.742	AQR,CTNNBL1,DHX16,DHX8,GPKOW,ISY1,PPIE,PRPF19,RBMX2,RNF113A,SNRNP200,U2AF1/U2AF1L5,XAB2,YJU2
Glycine Betaine Degradation	2.49	0.556	0.447	BHMT2,PIPOX,SDSL,SHMT1,SRR
Superpathway of Melatonin Degradation	2.45	0.278	-0.775	B3GAT3,CYP19A1,CYP2B6,CYP2E1,CYP2S1,CYP4X1,EXT2,LARGE2,MAOB,SULT1C4,UGT1A1,UGT1A10 (includes others),UGT2B10,UGT2B4,UGT2B7
Melatonin Degradation I	2.44	0.286	-1.069	B3GAT3,CYP19A1,CYP2B6,CYP2E1,CYP2S1,CYP4X1,EXT2,LARGE2,SULT1C4,UGT1A1,UGT1A10 (includes others),UGT2B10,UGT2B4,UGT2B7
Isoleucine Degradation I	2.39	0.412	1.134	ACAD8,ACADSB,BCAT1,DLD,HADHA,HADHB,HSD17B10
Iron homeostasis signaling pathway	2.28	0.217	#NUM!	ABCB10,ACO1,ARNT,ATP6AP1,ATP6V0B,ATP6V0C,ATP6V1B1,CIAO2B,CP,CREB3L3,CYBRD1,EGFR,FBXL5,FECH,FTL,GDF15,HEPH,HIF1A,HIF3A,HP,IL6,IL6R,NUBP2,PCBP1,SLC25A37,SMAD5,TF,TFRC
Differential Regulation of Cytokine Production in Macrophages and T Helper Cells by IL-17A and IL-17F	2.23	0.389	1.134	CSF2,CXCL1,IL12A,IL13,IL1B,IL6,TNF
Superpathway of Methionine Degradation	2.18	0.312	1.265	AHCYL2,BHMT2,CBS/CBSL,DLD,EEF1AKMT2,EEF1AKMT4,FTSJ1,GOT1,MGMT,MTR
Granulocyte Adhesion and Diapedesis	2.18	0.206	#NUM!	CCL13,CCL14,CCL17,CCL18,CCL24,CLDN10,CLDN14,CLDN18,CLDN4,CLDN8,CX3CL1,CXCL1,CXCL17,CXCL3,CXCL5,CXCL8,ICAM2,IL18RAP,IL1B,IL1R1,IL1R2,IL1RL2,MMP20,MMP7,MMP8,MMP9,NGFR,PF4,PPBP,SELE,TNF,XCL1
Role of IL-17F in Allergic Inflammatory Airway Diseases	2.17	0.286	1.897	CREB3L3,CSF2,CXCL1,CXCL5,CXCL8,IGF1,IL17RA,IL1B,IL6,RPS6KA2,RPS6KA5,TRAF3IP2
Differential Regulation of Cytokine Production in Intestinal Epithelial Cells by IL-17A and IL-17F	2.14	0.348	0.707	CSF2,CXCL1,DEFB4A/DEFB4B,IL12A,IL13,IL1B,LCN2,TNF
LPS/IL-1 Mediated Inhibition of RXR Function	2.1	0.194	1.147	ABCC2,ABCG5,ABCG8,ACSL1,ALAS1,ALDH18A1,ALDH1B1,ALDH3A1,APOC2,CHST13,CHST4,CPT1A,CRAT,CYP2B6,FABP4,FABP6,FMO3,GSTA2,GSTA4,GSTP1,HS6ST3,IL18RAP,IL1B,IL1R1,IL1R2,IL1RL2,MAOB,MAPK9,MGMT,MGST2,NGFR,NR0B2,NR1H3,PPARA,PPARGC1B,RARA,SLC35A2,SULT1C4,TNF,UST
Noradrenaline and Adrenaline Degradation	2.1	0.321	1	ADH1B,ADH1C,ADH4,ALDH1B1,ALDH3A1,COMT,DHRS2,MAOB,PNMT
2-ketoglutarate Dehydrogenase Complex	2.08	0.75	#NUM!	DLD,DLST,OGDH
IL-17A Signaling in Airway Cells	2.03	0.246	1.941	CXCL1,CXCL3,CXCL5,DEFB4A/DEFB4B,IKBKG,IL17RA,IL19,IL6,MAPK13,MAPK9,MUC5AC,NFKBIB,PIK3C2B,PIK3R2,PIK3R3,TRAF3IP2
RAR Activation	2.01	0.195	#NUM!	ADCY10,ADCY3,ADCY7,ADCY9,ADH1B,ADH1C,ADH4,ARID2,CARM1,CSNK2B,DHRS3,DPF1,ERCC3,GTF2H3,MAPK13,MAPK9,NCOR1,NR2F6,NRIP1,PIK3R2,PIK3R3,PRKAG2,PRKAR2B,PRKCA,PRKCG,RARA,RBP7,RDH10,REL,SCAND1,SMAD5,SMARCA2,SMARCB1,SMARCD3,SMARCE1,SRC,VEGFA
Hereditary Breast Cancer Signaling	2	0.207	#NUM!	ARID2,BARD1,DPF1,H2AX,HDAC6,HDAC8,MSH6,PIK3C2B,PIK3R2,PIK3R3,PMS2,POLR2C,POLR2E,POLR2G,POLR2I,POLR2J,POLR2J2/POLR2J3,RALA,RFC1,RFC3,RFC5,RPA1,SMARCA2,SMARCB1,SMARCD3,SMARCE1,WEE1,XPC
Thyroid Hormone Metabolism II (via Conjugation and/or Degradation)	1.99	0.31	-1.667	B3GAT3,EXT2,LARGE2,SULT1C4,UGT1A1,UGT1A10 (includes others),UGT2B10,UGT2B4,UGT2B7
Hepatic Fibrosis / Hepatic Stellate Cell Activation	1.95	0.196	#NUM!	AGT,CERT1,COL11A2,COL25A1,COL28A1,COL6A6,COL9A1,COL9A3,CXCL3,CXCL8,CXCR3,CYP2E1,EDNRA,EGFR,FGF2,FGFR2,IFNGR2,IGF1,IGF2,IL18RAP,IL1B,IL1R1,IL1R2,IL1RL2,IL6,IL6R,LAMA1,LEP,MMP9,MYL4,MYL6B,NGFR,TNF,VEGFA,VEGFD
NER Pathway	1.92	0.218	-1.342	COPS7A,DDB1,ERCC3,GPS1,GTF2H3,H4C1,PCNA,POLA1,POLR2C,POLR2E,POLR2G,POLR2I,POLR2J,POLR2J2/POLR2J3,PRIM2,RFC1,RFC3,RFC5,RPA1,UBE2I,XAB2,XPC
Role of Hypercytokinemia/hyperchemokinemia in the Pathogenesis of Influenza	1.92	0.231	-1.886	AREG,CXCL3,CXCL8,DDX58,IFIT3,IL12A,IL13,IL1B,IL6,IRF3,IRF7,ISG15,MX1,OAS1,OAS2,TICAM1,TLR9,TNF
Nucleotide Excision Repair Pathway	1.89	0.286	#NUM!	ERCC3,GTF2H3,POLR2C,POLR2E,POLR2G,POLR2I,POLR2J,POLR2J2/POLR2J3,RPA1,XPC
Interferon Signaling	1.8	0.278	-2.53	IFI6,IFIT1,IFIT3,IFITM1,IFITM2,IFITM3,IFNGR2,ISG15,MX1,OAS1
Alanine Degradation III	1.76	1	#NUM!	GPT,GPT2
Alanine Biosynthesis II	1.76	1	#NUM!	GPT,GPT2
L-cysteine Degradation III	1.76	1	#NUM!	GOT1,MPST
Methionine Salvage II (Mammalian)	1.76	1	#NUM!	BHMT2,MTR
CDP-diacylglycerol Biosynthesis I	1.7	0.318	0.816	ABHD5,AGPAT2,CDS2,GPAM,GPAT2,GPAT4,PNPLA3
Heme Biosynthesis II	1.65	0.444	2	ALAS1,CPOX,FECH,UROS
Neuroprotective Role of THOP1 in Alzheimer's Disease	1.64	0.208	0.728	AGT,CFD,FAP,GZMB,HPN,KLK4,KLK5,KLK7,KLK8,KNG1,MAPT,MASP1,MMP9,NFYA,PRKAG2,PRKAR2B,PRSS12,PRSS2,PRSS21,ST14,TMPRSS7
Role of Tissue Factor in Cancer	1.61	0.202	#NUM!	CFL1,CSF2,CXCL1,CXCL8,EGFR,F10,F2,FRK,GNAQ,HBEGF,IL1B,LYN,MAPK13,PIK3C2B,PIK3R2,PIK3R3,PRKCA,PTPN11,RALA,RPS6KA2,RPS6KA5,SRC,VEGFA
α-Adrenergic Signaling	1.6	0.211	1.667	ADCY10,ADCY3,ADCY7,ADCY9,ADRA2A,GNAQ,GNB2,GNG13,GNG5,GNG7,PHKA2,PHKB,PHKG2,PRKAG2,PRKAR2B,PRKCA,PRKCG,PYGB,RALA
Tryptophan Degradation III (Eukaryotic)	1.6	0.304	0	ACMSD,CA1,CYP2S1,HADHA,HADHB,HSD17B10,IDO1
Androgen Signaling	1.58	0.197	2.333	CACNA1C,CACNB3,CALR,ERCC3,GNAL,GNAQ,GNB2,GNG13,GNG5,GNG7,GTF2B,GTF2H3,POLR2C,POLR2E,POLR2G,POLR2I,POLR2J,POLR2J2/POLR2J3,PRKAG2,PRKAR2B,PRKCA,PRKCG,SHC1,SRC,TBP
Assembly of RNA Polymerase II Complex	1.56	0.24	-2.887	ERCC3,GTF2B,GTF2H3,POLR2C,POLR2E,POLR2G,POLR2I,POLR2J,POLR2J2/POLR2J3,TAF6,TAF6L,TBP
Gαs Signaling	1.56	0.204	1.886	ADCY10,ADCY3,ADCY7,ADCY9,ADRB1,CNGB1,CREB3L3,DRD5,ELK1,GNB2,GNG13,GNG5,GNG7,HCAR2,HCAR3,PRKAG2,PRKAR2B,PTGDR,RAPGEF3,SRC,VIPR1
Chondroitin Sulfate Degradation (Metazoa)	1.54	0.357	-0.447	CEMIP2,GALNS,HEXA,HYAL1,HYAL3
PXR/RXR Activation	1.52	0.226	#NUM!	ABCC2,ALAS1,CPT1A,CYP2B6,GSTA2,HNF4A,IL6,NR0B2,PPARA,PRKAG2,PRKAR2B,TNF,UGT1A1,UGT1A10 (includes others)
Tumoricidal Function of Hepatic Natural Killer Cells	1.5	0.292	-0.447	AIFM1,BID,CASP9,CYCS,GZMB,LYVE1,SERPINB9
Phosphatidylglycerol Biosynthesis II (Non-plastidic)	1.5	0.292	0.816	ABHD5,AGPAT2,CDS2,GPAM,GPAT2,GPAT4,PNPLA3
Prostanoid Biosynthesis	1.48	0.4	#NUM!	CYP2S1,PTGDS,PTGES,PTGIS
Dolichyl-diphosphooligosaccharide Biosynthesis	1.48	0.4	-2	ALG13,ALG3,ALG8,DPM2
CDK5 Signaling	1.43	0.198	1.964	ADCY10,ADCY3,ADCY7,ADCY9,DRD5,GNAL,LAMA1,MAPK13,MAPK15,MAPK9,MAPT,NGFR,PPP1CA,PPP1R11,PPP1R14A,PPP2R1A,PPP2R3A,PPP2R3B,PRKAG2,PRKAR2B,RALA
Maturity Onset Diabetes of Young (MODY) Signaling	1.43	0.224	#NUM!	ALDOB,APOA1,APOC2,APOC3,APOH,APOM,CACNA1C,FOXA2,HNF1A,HNF4A,KCNJ11,OGDH,PAX4
IL-6 Signaling	1.42	0.192	2.449	CSNK2B,CXCL8,CYP19A1,ELK1,IKBKG,IL18RAP,IL1B,IL1R1,IL1R2,IL1RL2,IL6,IL6R,MAPK13,MAPK9,NFKBIB,NGFR,PIK3C2B,PIK3R2,PIK3R3,PTPN11,RALA,SHC1,TNF,VEGFA
Melanocyte Development and Pigmentation Signaling	1.42	0.202	2.183	ADCY10,ADCY3,ADCY7,ADCY9,CREB3L3,CRK,PAX3,PIK3C2B,PIK3R2,PIK3R3,PRKAG2,PRKAR2B,PTPN11,RALA,RPS6KA2,RPS6KA5,SH2B2,SHC1,SRC
Reelin Signaling in Neurons	1.41	0.193	2.294	ACTR2,ARHGEF12,ARHGEF2,ARHGEF3,ARHGEF4,ARPC1A,CFL1,CRK,FRK,GRIN1,GRIN2A,GRIN2C,LYN,MAP3K11,MAP3K9,MAPK8IP1,MAPK9,MAPT,PDK4,PIK3C2B,PIK3R2,PIK3R3,SRC
Dermatan Sulfate Degradation (Metazoa)	1.41	0.333	-0.447	CEMIP2,FGFRL1,HEXA,HYAL1,HYAL3
Glutathione-mediated Detoxification	1.41	0.28	-1.134	ANPEP,GGH,GSTA2,GSTA4,GSTP1,MGST2,NAT8
Ethanol Degradation II	1.41	0.28	1.89	ACSL1,ADH1B,ADH1C,ADH4,ALDH1B1,ALDH3A1,DHRS2
Agranulocyte Adhesion and Diapedesis	1.38	0.181	#NUM!	ACTG1,CCL13,CCL14,CCL17,CCL18,CCL24,CLDN10,CLDN14,CLDN18,CLDN4,CLDN8,CX3CL1,CXCL1,CXCL17,CXCL3,CXCL5,CXCL8,ICAM2,IL1B,IL1R1,MMP20,MMP7,MMP8,MMP9,MYL4,MYL6B,PF4,PPBP,SELE,TNF,XCL1
Relaxin Signaling	1.37	0.187	0.243	ADCY10,ADCY3,ADCY7,ADCY9,ELK1,GAD1,GDE1,GNAL,GNAQ,GNB2,GNG13,GNG5,GNG7,MMP9,NFKBIB,PDE4D,PDE8B,PIK3C2B,PIK3R2,PIK3R3,PRKAG2,PRKAR2B,RLN1,RLN2,SLC39A7,VEGFA
Xenobiotic Metabolism AHR Signaling Pathway	1.37	0.208	1.5	AHR,AIP,ALDH18A1,ALDH1B1,ALDH3A1,ARNT,GSTA2,GSTA4,GSTP1,IL1B,IL6,MGST2,NRIP1,TNF,UGT1A1,UGT1A10 (includes others)
Renin-Angiotensin Signaling	1.36	0.193	1.886	ADCY10,ADCY3,ADCY7,ADCY9,AGT,ELK1,GNAQ,MAPK13,MAPK9,PAK4,PIK3C2B,PIK3R2,PIK3R3,PRKAG2,PRKAR2B,PRKCA,PRKCG,RALA,REN,SHC1,SHC2,TNF
IL-17A Signaling in Gastric Cells	1.32	0.269	1.89	CXCL1,CXCL8,EGFR,IL17RA,MAPK13,MAPK9,TNF
Biotin-carboxyl Carrier Protein Assembly	1.32	0.667	#NUM!	ACACB,HLCS
Thiosulfate Disproportionation III (Rhodanese)	1.32	0.667	#NUM!	MOCS3,MPST
L-serine Degradation	1.32	0.667	#NUM!	SDSL,SRR
Cysteine Biosynthesis III (mammalia)	1.3	0.286	0	AHCYL2,CBS/CBSL,EEF1AKMT2,EEF1AKMT4,FTSJ1,MGMT
Glutaryl-CoA Degradation	1.3	0.312	0	CA1,CYP2S1,HADHA,HADHB,HSD17B10
Airway Inflammation in Asthma	1.28	0.25	#NUM!	CSF2,CXCL8,IFNGR2,IL12A,IL13,IL23A,MMP9,OSM
Dopamine-DARPP32 Feedback in cAMP Signaling	1.27	0.181	2.6	ADCY10,ADCY3,ADCY7,ADCY9,CACNA1C,CAMKK1,CHP1,CREB3L3,CSNK1A1,DRD5,GNAQ,GRIN1,GRIN2A,GRIN2C,KCNJ11,KCNJ12,KCNJ15,PDIA3,PPP1CA,PPP1R11,PPP1R14A,PPP2R1A,PPP2R3A,PPP2R3B,PRKAG2,PRKAR2B,PRKCA,PRKCG
Xenobiotic Metabolism Signaling	1.27	0.169	#NUM!	ABCC2,AHR,AIP,ALDH18A1,ALDH1B1,ALDH3A1,ARNT,CHST13,CHST4,CYP2B6,FMO3,FTL,GSTA2,GSTA4,GSTP1,HS6ST3,IL1B,IL6,MAOB,MAP3K11,MAP3K9,MAPK13,MAPK9,MGMT,MGST2,NRIP1,PIK3C2B,PIK3R2,PIK3R3,PPP2R1A,PPP2R3A,PPP2R3B,PRKCA,PRKCG,RALA,SCAND1,SULT1C4,TNF,UGT1A1,UGT1A10 (includes others),UGT2B10,UGT2B4,UGT2B7,UST
Xenobiotic Metabolism General Signaling Pathway	1.26	0.184	-0.2	AHR,ARNT,FTL,GSTA2,GSTA4,GSTP1,MAP3K11,MAP3K9,MAPK13,MAPK9,MGST2,NR1H3,PIK3C2B,PIK3R2,PIK3R3,PPARA,PRKCA,PRKCG,RALA,SLC51B,UGT1A1,UGT1A10 (includes others),UGT2B10,UGT2B4,UGT2B7
Dopamine Receptor Signaling	1.23	0.203	1.89	ADCY10,ADCY3,ADCY7,ADCY9,COMT,DRD5,MAOB,PPP1CA,PPP1R11,PPP1R14A,PPP2R1A,PPP2R3A,PPP2R3B,PRKAG2,PRKAR2B
Xenobiotic Metabolism PXR Signaling Pathway	1.22	0.176	-1.461	ABCC2,ALDH18A1,ALDH1B1,ALDH3A1,CHST13,CHST4,CYP2B6,GSTA2,GSTA4,GSTP1,HS6ST3,MAOB,MGST2,NCOR1,NRIP1,PPP1CA,PPP1R11,PPP1R14A,PRKAG2,PRKAR2B,PRKCA,PRKCG,SCAND1,SULT1C4,UGT1A1,UGT1A10 (includes others),UGT2B10,UGT2B4,UGT2B7,UST
Xenobiotic Metabolism CAR Signaling Pathway	1.2	0.177	-1.671	ABCC2,ALDH18A1,ALDH1B1,ALDH3A1,CHST13,CHST4,CYP2B6,EGFR,FMO3,GSTA2,GSTA4,GSTP1,HS6ST3,MGST2,NRIP1,PPP2R1A,PPP2R3A,PPP2R3B,PRKCA,PRKCG,SCAND1,SRC,SULT1C4,UGT1A1,UGT1A10 (includes others),UGT2B10,UGT2B4,UGT2B7,UST
Intrinsic Prothrombin Activation Pathway	1.19	0.231	0.378	COL11A2,F10,F2,KLK4,KLK5,KLK7,KLK8,KNG1,PROC
Endothelin-1 Signaling	1.18	0.174	-0.365	ADCY10,ADCY3,ADCY7,ADCY9,ARAF,CASP9,EDNRA,GNAL,GNAQ,MAPK13,MAPK15,MAPK9,MYC,PDIA3,PIK3C2B,PIK3R2,PIK3R3,PLA2G10,PLA2G12B,PLA2G5,PLAAT2,PLAAT3,PLD2,PLD3,PNPLA3,PRKCA,PRKCG,RALA,SHC1,SHC2,SRC
Estrogen Receptor Signaling	1.17	0.163	1.54	ADCY10,ADCY3,ADCY7,ADCY9,AGT,CACNA1C,CARM1,CFL1,CREB3L3,EGFR,EIF2B5,GNAL,GNAQ,GNG5,GNG7,HIF1A,IGF1,IGF2,LEP,MED12,MED13L,MED16,MED24,MMP20,MMP7,MMP8,MMP9,MT-ATP6,MYC,MYL4,MYL6B,NCOR1,NR0B2,NRIP1,PCNA,PDIA3,PIK3C2B,PIK3R2,PIK3R3,PRKAG2,PRKAR2B,PRKCA,PRKCG,RALA,SHC1,SHC2,SOD2,SRC,UQCRC2,VEGFA,VEGFD
Cardiac β-adrenergic Signaling	1.16	0.18	2.357	ADCY10,ADCY3,ADCY7,ADCY9,ADRB1,AKAP6,AKAP7,CACNA1C,GDE1,GNB2,GNG13,GNG5,GNG7,PDE4D,PDE8B,PKIB,PPP1CA,PPP1R11,PPP1R14A,PPP2R1A,PPP2R3A,PPP2R3B,PRKAG2,PRKAR2B
IL-17 Signaling	1.14	0.173	1.461	CCL17,CD70,CSF2,CXCL1,CXCL3,CXCL5,CXCL8,DEFB4A/DEFB4B,EDA,ELK1,IL12A,IL13,IL17RA,IL1B,IL6,LCN2,LEP,MAPK13,MAPK9,MMP9,MUC5AC,OSM,PIK3C2B,PIK3R2,PIK3R3,RALA,TNF,TRAF3IP2,VEGFA,VEGFD
TCA Cycle II (Eukaryotic)	1.13	0.261	2.449	ACO1,DLD,DLST,FH,OGDH,SDHA
Gluconeogenesis I	1.13	0.261	0	ALDOA,ALDOB,ALDOC,ENO4,ME2,PGK1
Triacylglycerol Degradation	1.13	0.225	1.667	ABHD12,ABHD16A,ABHD2,DDHD2,PLA1A,PNLIPRP2,PNPLA3,PNPLA7,RPE65
Antioxidant Action of Vitamin C	1.12	0.186	1.069	CSF2,IKBKG,MAPK13,MAPK9,NFKBIB,PDIA3,PLA2G10,PLA2G12B,PLA2G5,PLAAT2,PLAAT3,PLD2,PLD3,PNPLA3,SLC23A2,SLC2A14,SLC2A8,TNF,TXNRD2
Endocannabinoid Developing Neuron Pathway	1.11	0.183	-0.229	ADCY10,ADCY3,ADCY7,ADCY9,AKT1S1,ARAF,CREB3L3,GNAL,GNG5,GNG7,MAPK13,MAPK15,MAPK9,PAX6,PIK3C2B,PIK3R2,PIK3R3,PRKAG2,PRKAR2B,RALA,SRC
Sucrose Degradation V (Mammalian)	1.11	0.375	#NUM!	ALDOA,ALDOB,ALDOC
STAT3 Pathway	1.1	0.178	0.943	EGFR,FGF2,FGFR2,IGF1,IL17RA,IL18RAP,IL1B,IL1R1,IL1R2,IL1RL2,IL2RG,IL31RA,IL6R,MAP3K11,MAP3K21,MAP3K9,MAPK13,MAPK9,MYC,NGFR,RALA,SOCS2,SRC,VEGFA
IL-1 Signaling	1.09	0.189	0.378	ADCY10,ADCY3,ADCY7,ADCY9,GNAL,GNAQ,GNB2,GNG13,GNG5,GNG7,IKBKG,IL1R1,MAPK13,MAPK9,NFKBIB,PRKAG2,PRKAR2B
Serotonin Receptor Signaling	1.07	0.22	#NUM!	ADCY10,ADCY3,ADCY7,ADCY9,HTR2B,HTR2C,HTR3A,HTR3C,MAOB
Role of Macrophages, Fibroblasts and Endothelial Cells in Rheumatoid Arthritis	1.07	0.161	#NUM!	CEBPA,CHP1,CREB3L3,CSF2,CSNK1A1,CXCL8,DKK4,FGF2,GNAQ,HNF1A,IKBKG,IL17RA,IL18RAP,IL1B,IL1R1,IL1R2,IL1RL2,IL32,IL6,IL6R,LRP5,LTBR,MAPK9,MIF,MYC,NFATC4,NFKBIB,NGFR,OSM,PDIA3,PIK3C2B,PIK3R2,PIK3R3,PRKCA,PRKCG,PRSS2,RALA,SELE,SFRP1,SFRP5,SRC,TLR9,TNF,TRAF3IP2,TRAF4,VEGFA,VEGFD,WIF1
Branched-chain α-keto acid Dehydrogenase Complex	1.06	0.5	#NUM!	BCKDHA,DLD
Heme Biosynthesis from Uroporphyrinogen-III I	1.06	0.5	#NUM!	CPOX,FECH
Glycerol Degradation I	1.06	0.5	#NUM!	GK5,GPD2
Glutathione Redox Reactions II	1.06	0.5	#NUM!	PDIA3,TXNDC12
Molybdenum Cofactor Biosynthesis	1.06	0.5	#NUM!	GPHN,MOCS3
Role of MAPK Signaling in Inhibiting the Pathogenesis of Influenza	1.05	0.194	0	ARAF,CXCL8,IL1B,IL6,MAPK13,MAPK9,NFKBIB,PLA2G10,PLA2G12B,PLA2G5,PLAAT2,PLAAT3,PNPLA3,TNF
GABA Receptor Signaling	1.04	0.188	#NUM!	ADCY10,ADCY3,ADCY7,ADCY9,CACNA1C,CACNB3,GABRA2,GABRA3,GABRB2,GABRB3,GABRQ,GAD1,GPHN,KCNN1,KCNQ2,KCNQ3
Aryl Hydrocarbon Receptor Signaling	1.04	0.175	0.728	AHR,AIP,ALDH18A1,ALDH1B1,ALDH3A1,ARNT,CCNE2,GSTA2,GSTA4,GSTP1,IL1B,IL6,MCM7,MGST2,MYC,NFIA,NFIB,NR0B2,NRIP1,POLA1,RARA,SLC35A2,SRC,TNF
AMPK Signaling	1.04	0.167	1.091	ACACB,ADRA2A,ADRB1,AK3,AK4,AK9,AKT1S1,ARID2,CHRNA10,CPT1A,CREB3L3,DPF1,EEF2K,HNF4A,LEP,MAPK13,PFKFB2,PFKFB4,PHLPP2,PIK3C2B,PIK3R2,PIK3R3,PPM1B,PPM1E,PPP2R1A,PPP2R3A,PPP2R3B,PRKAG2,PRKAR2B,RAB3A,SMARCA2,SMARCB1,SMARCD3,SMARCE1
Clathrin-mediated Endocytosis Signaling	1.03	0.168	#NUM!	AAK1,ACTG1,ACTR2,AP1M1,APOA1,APOC2,APOC3,APOM,ARPC1A,CHP1,CLU,CSNK2B,EPN1,F2,FGF11,FGF2,FGF23,HGS,IGF1,NUMB,PIK3C2B,PIK3R2,PIK3R3,RAB11B,SH3GL1,SH3KBP1,SRC,TF,TFRC,VEGFA,VEGFD
IL-17A Signaling in Fibroblasts	1.02	0.222	#NUM!	CXCL5,IKBKG,IL17RA,IL6,LCN2,MAPK13,NFKBIB,TRAF3IP2
Notch Signaling	1.02	0.222	-1.89	CNTN1,DLL1,DLL4,FURIN,HES5,NOTCH2,NUMB,PSENEN
Tumor Microenvironment Pathway	1.02	0.17	1.671	ARAF,CSF2,CXCL8,FGF11,FGF2,FGF23,HIF1A,IDO1,IGF1,IGF2,IL13,IL1B,IL6,IL6R,LEP,MMP20,MMP7,MMP8,MMP9,MYC,OSM,PIK3C2B,PIK3R2,PIK3R3,RALA,SPP1,TNF,VEGFA,VEGFD
Thrombin Signaling	1.02	0.167	0.784	ADCY10,ADCY3,ADCY7,ADCY9,ARHGEF12,ARHGEF2,ARHGEF3,ARHGEF4,EGFR,ELK1,F2,GATA4,GNAL,GNAQ,GNB2,GNG13,GNG5,GNG7,MAPK13,MYL4,MYL6B,PDIA3,PIK3C2B,PIK3R2,PIK3R3,PRKCA,PRKCG,RALA,RHOQ,RHOV,SHC1,SRC,TBP
Methionine Degradation I (to Homocysteine)	1.02	0.263	-0.447	AHCYL2,EEF1AKMT2,EEF1AKMT4,FTSJ1,MGMT
Amyotrophic Lateral Sclerosis Signaling	0.987	0.183	1	ALS2,BID,CACNA1C,CAPN2,CAPN6,CASP9,CYCS,GRIN1,GRIN2A,GRIN2C,IGF1,PIK3C2B,PIK3R2,PIK3R3,SSR4,VEGFA,VEGFD
DNA Double-Strand Break Repair by Homologous Recombination	0.987	0.286	#NUM!	GEN1,POLA1,RAD52,RPA1
Role of JAK family kinases in IL-6-type Cytokine Signaling	0.987	0.24	#NUM!	IL6,IL6R,MAPK13,MAPK9,OSM,PTPN11
Role of IL-17A in Arthritis	0.983	0.2	#NUM!	CXCL1,CXCL3,CXCL5,CXCL8,IL17RA,MAPK13,MAPK9,NFKBIB,PIK3C2B,PIK3R2,PIK3R3
Myc Mediated Apoptosis Signaling	0.975	0.204	1.265	ADRB1,BID,CASP9,CYCS,IKBKG,MYC,NGFR,PRKAG2,PRKAR2B,TNF
Docosahexaenoic Acid (DHA) Signaling	0.967	0.216	#NUM!	ALOX15,BID,CASP9,CYCS,IL1B,PIK3C2B,PIK3R2,PIK3R3
PPAR Signaling	0.939	0.178	-0.943	AIP,IKBKG,IL18RAP,IL1B,IL1R1,IL1R2,IL1RL2,NCOR1,NFKBIB,NGFR,NR0B2,NR1H3,NRIP1,PPARA,RALA,SCAND1,SHC1,TNF
Endocannabinoid Neuronal Synapse Pathway	0.932	0.174	0.218	ADCY10,ADCY3,ADCY7,ADCY9,CACNA1C,CACNB3,CHP1,GNAL,GNAQ,GNG5,GNG7,GRIN1,GRIN2A,GRIN2C,MAPK13,MAPK15,MAPK9,NDUFS2,PDIA3,PRKAG2,PRKAR2B
Eicosanoid Signaling	0.914	0.19	-1.342	ALOX15,GGT1,PLA2G10,PLA2G12B,PLA2G5,PLAAT2,PLAAT3,PNPLA3,PTGDR,PTGDS,PTGES,PTGIS
Role of Pattern Recognition Receptors in Recognition of Bacteria and Viruses	0.907	0.169	0.535	CD70,CSF2,CXCL8,DDX58,EDA,IL12A,IL13,IL1B,IL6,IRF3,IRF7,LEP,MAPK9,OAS1,OAS2,OSM,PIK3C2B,PIK3R2,PIK3R3,PRKCA,PRKCG,TICAM1,TLR9,TNF
Endocannabinoid Cancer Inhibition Pathway	0.907	0.169	0	ADCY10,ADCY3,ADCY7,ADCY9,AKT1S1,ATF3,CASP9,CCNE2,CREB3L3,GNAL,GNAQ,HIF1A,HNF1A,MYC,PIK3C2B,PIK3R2,PIK3R3,PRKAG2,PRKAR2B,SMPD2,SPTLC2,SRC,VEGFA,VEGFD
MSP-RON Signaling Pathway	0.9	0.193	#NUM!	ACTG1,IL12A,KLK4,KLK5,KLK7,KLK8,PIK3C2B,PIK3R2,PIK3R3,RPS6KA2,TNF
Neuregulin Signaling	0.879	0.175	0.258	AREG,CRK,EGFR,ELK1,ERBIN,GRB7,HBEGF,MYC,NRG4,PICK1,PIK3R2,PIK3R3,PRKCA,PRKCG,PTPN11,RALA,SHC1,SRC
Glutamate Removal from Folates	0.879	1	#NUM!	GGH
2-amino-3-carboxymuconate Semialdehyde Degradation to Glutaryl-CoA	0.879	1	#NUM!	ACMSD
Histamine Biosynthesis	0.879	1	#NUM!	HDC
Phosphatidylethanolamine Biosynthesis III	0.879	1	#NUM!	PTDSS2
Role of Oct4 in Mammalian Embryonic Stem Cell Pluripotency	0.876	0.2	#NUM!	AQR,FOXA2,IGF2BP1,NR2F6,RARA,SALL4,SOX2,SPP1,TASOR
Creatine-phosphate Biosynthesis	0.876	0.4	#NUM!	CKB,CKMT2
Tetrapyrrole Biosynthesis II	0.876	0.4	#NUM!	ALAS1,UROS
Myo-inositol Biosynthesis	0.876	0.4	#NUM!	INPP5F,ISYNA1
Glutamate Degradation III (via 4-aminobutyrate)	0.876	0.4	#NUM!	GAD1,SUCLG2
Embryonic Stem Cell Differentiation into Cardiac Lineages	0.866	0.3	#NUM!	GATA4,SOX2,SP4
Triacylglycerol Biosynthesis	0.866	0.205	1.134	ABHD5,AGPAT2,GPAM,GPAT2,GPAT4,LPIN1,MOGAT3,PNPLA3
Antiproliferative Role of Somatostatin Receptor 2	0.854	0.183	0.333	ELK1,GAD1,GNB2,GNG13,GNG5,GNG7,PIK3C2B,PIK3R2,PIK3R3,PTPN11,RALA,SLC39A7,SRC
CXCR4 Signaling	0.851	0.165	0.426	ADCY10,ADCY3,ADCY7,ADCY9,CRK,ELK1,GNAL,GNAQ,GNB2,GNG13,GNG5,GNG7,LYN,MAPK9,MYL4,MYL6B,PAK4,PIK3C2B,PIK3R2,PIK3R3,PRKCA,PRKCG,RALA,RHOQ,RHOV,SRC
Glutamate Receptor Signaling	0.845	0.192	1	GNG5,GNG7,GRIN1,GRIN2A,GRIN2C,HOMER1,PICK1,SLC17A1,SLC17A8,SLC38A1
Apelin Adipocyte Signaling Pathway	0.839	0.179	0	ADCY10,ADCY3,ADCY7,ADCY9,CLIC2,GSTP1,HIF1A,MAPK13,MAPK15,MAPK9,MGST2,PLIN1,PRKAG2,PRKAR2B
White Adipose Tissue Browning Pathway	0.836	0.169	0.447	ADCY10,ADCY3,ADCY7,ADCY9,CACNA1C,CACNB3,CREB3L3,FGFR2,FGFRL1,KLB,LEP,MAPK13,PLIN1,PPARA,PRKAG2,PRKAR2B,RARA,RUNX1T1,THRB,VEGFA
P2Y Purigenic Receptor Signaling Pathway	0.827	0.168	1.606	ADCY10,ADCY3,ADCY7,ADCY9,CREB3L3,GNAQ,GNB2,GNG13,GNG5,GNG7,MYC,P2RY1,PDIA3,PIK3C2B,PIK3R2,PIK3R3,PRKAG2,PRKAR2B,PRKCA,PRKCG,RALA
Granzyme B Signaling	0.818	0.25	-1	BID,CASP9,CYCS,GZMB
Bladder Cancer Signaling	0.815	0.174	0	CXCL8,EGFR,FGF11,FGF2,FGF23,MMP20,MMP7,MMP8,MMP9,MYC,RALA,RASSF1,RPS6KA5,SUV39H1,VEGFA,VEGFD
Cardiac Hypertrophy Signaling	0.81	0.157	2.263	ADCY10,ADCY3,ADCY7,ADCY9,ADRA2A,ADRB1,CACNA1C,CHP1,EIF2B5,ELK1,GATA4,GNAL,GNAQ,GNB2,GNG13,GNG5,GNG7,IGF1,IL6,IL6R,MAP3K11,MAP3K9,MAPK13,MAPK9,MYL4,MYL6B,NFATC4,PDIA3,PIK3C2B,PIK3R2,PIK3R3,PRKAG2,PRKAR2B,RALA,RHOQ,RHOV
Complement System	0.81	0.206	0	C2,C4A/C4B,C4BPA,C6,CFD,MASP1,MASP2
Phospholipases	0.785	0.183	-1	PDIA3,PLA1A,PLA2G10,PLA2G12B,PLA2G15,PLA2G5,PLAAT2,PLAAT3,PLD2,PLD3,PNPLA3
p70S6K Signaling	0.78	0.165	1.091	AGT,BCAP31,EEF2K,EGFR,F2,GNAQ,IL2RG,LYN,MAPT,PDIA3,PIK3C2B,PIK3R2,PIK3R3,PPP2R1A,PPP2R3A,PPP2R3B,PRKCA,PRKCG,RALA,SHC1,SRC
FGF Signaling	0.777	0.175	0.535	CREB3L3,CRK,FGF11,FGF2,FGF23,FGFR2,FGFRL1,MAPK13,PIK3C2B,PIK3R2,PIK3R3,PRKCA,PTPN11,RPS6KA5
Role of NFAT in Cardiac Hypertrophy	0.775	0.158	2.502	ADCY10,ADCY3,ADCY7,ADCY9,CACNA1C,CACNB3,CHP1,CSNK1A1,GATA4,GNAQ,GNB2,GNG13,GNG5,GNG7,HDAC6,HDAC8,IGF1,IL6,MAPK13,MAPK9,NFATC4,PDIA3,PIK3C2B,PIK3R2,PIK3R3,PRKAG2,PRKAR2B,PRKCA,PRKCG,RALA,SHC1,SRC
Assembly of RNA Polymerase I Complex	0.77	0.273	#NUM!	POLR1C,POLR1D,TBP
γ-glutamyl Cycle	0.77	0.273	#NUM!	ANPEP,GGT1,OPLAH
HMGB1 Signaling	0.764	0.161	1.706	CD70,CSF2,CXCL8,EDA,ELK1,IFNGR2,IL12A,IL13,IL1B,IL1R1,IL6,KAT6A,LEP,MAPK13,MAPK9,NGFR,OSM,PIK3C2B,PIK3R2,PIK3R3,RALA,RHOQ,RHOV,SELE,TNF
Bupropion Degradation	0.745	0.217	0.447	CYP19A1,CYP2B6,CYP2E1,CYP2S1,CYP4X1
Dopamine Degradation	0.745	0.217	0.447	ALDH1B1,ALDH3A1,COMT,MAOB,SULT1C4
Glycolysis I	0.745	0.217	-0.447	ALDOA,ALDOB,ALDOC,ENO4,PGK1
PPARα/RXRα Activation	0.74	0.158	-0.626	ADCY10,ADCY3,ADCY7,ADCY9,ADIPOR2,AIP,APOA1,GNAQ,GPD2,IKBKG,IL18RAP,IL1B,IL1R1,IL1R2,IL1RL2,IL6,MED12,MED24,NCOR1,NFKBIB,NR0B2,PDIA3,PPARA,PRKAG2,PRKAR2B,PRKCA,RALA,SHC1
Glycine Cleavage Complex	0.738	0.333	#NUM!	DLD,GLDC
UDP-N-acetyl-D-glucosamine Biosynthesis II	0.738	0.333	#NUM!	FMO3,GFPT1
EGF Signaling	0.733	0.182	0	CSNK2B,EGFR,ELK1,MAPK13,PIK3C2B,PIK3R2,PIK3R3,PRKCA,SHC1,SRC
Production of Nitric Oxide and Reactive Oxygen Species in Macrophages	0.721	0.157	0.928	APOA1,APOC2,APOC3,APOM,CLU,IFNGR2,IKBKG,MAP3K11,MAP3K9,MAPK13,MAPK9,NFKBIB,NGFR,PIK3C2B,PIK3R2,PIK3R3,PPARA,PPP1CA,PPP1R11,PPP1R14A,PPP2R1A,PPP2R3A,PPP2R3B,PRKCA,PRKCG,RHOQ,RHOV,SIRPA,TNF
Adrenomedullin signaling pathway	0.721	0.157	1.961	ADCY10,ADCY3,ADCY7,ADCY9,ARAF,ARNT,ELK1,GAD1,GNAQ,HIF1A,IL1B,KCNN1,KCNQ2,KCNQ3,MAPK13,MAPK15,MAPK9,MYLK3,PDIA3,PIK3C2B,PIK3R2,PIK3R3,PRKAG2,PRKAR2B,RALA,SHC1,SHC2,SLC39A7,TNF
Estrogen Biosynthesis	0.717	0.194	0	AKR1C1/AKR1C2,CYP19A1,CYP2B6,CYP2E1,CYP2S1,CYP4X1,HSD17B10
Amyloid Processing	0.712	0.184	1.342	CAPN2,CAPN6,CSNK1A1,CSNK2B,MAPK13,MAPT,PRKAG2,PRKAR2B,PSENEN
Growth Hormone Signaling	0.706	0.174	0.632	CEBPA,ELK1,IGF1,IGF2,PIK3C2B,PIK3R2,PIK3R3,PRKCA,PRKCG,RPS6KA2,RPS6KA5,SOCS2
Apelin Cardiomyocyte Signaling Pathway	0.706	0.167	1.5	ARNT,HIF1A,MAPK13,MAPK15,MAPK9,MYL4,MYL6B,PDIA3,PIK3C2B,PIK3R2,PIK3R3,PRKCA,PRKCG,SLC9A2,SLC9A3,SLC9A5
Adipogenesis pathway	0.688	0.16	#NUM!	AGPAT2,CEBPA,ERCC3,FABP4,FGF2,FGFR2,FGFRL1,GTF2H3,HDAC6,HDAC8,HIF1A,KAT6A,LEP,LPIN1,NFATC4,NR1D2,PLIN1,RUNX1T1,SAP18,SMAD5,TNF
Guanosine Nucleotides Degradation III	0.686	0.25	#NUM!	NT5C2,NT5M,XDH
Parkinson's Signaling	0.686	0.25	#NUM!	CASP9,CYCS,MAPK13
Neuroinflammation Signaling Pathway	0.684	0.15	0.822	CALB1,CHP1,CREB3L3,CX3CL1,CXCL8,GABRA2,GABRA3,GABRB2,GABRB3,GABRQ,GAD1,GJB1,GRIN1,GRIN2A,GRIN2C,IFNGR2,IKBKG,IL12A,IL1B,IL1R1,IL6,IL6R,IRF3,IRF7,MAPK13,MAPK15,MAPK9,MAPT,MMP9,NFATC4,PIK3C2B,PIK3R2,PIK3R3,PLA2G10,PLA2G12B,PLA2G5,PRKCG,PSENEN,S100B,SOD2,TICAM1,TLR9,TNF
The Visual Cycle	0.682	0.222	1	DHRS3,RBP7,RDH10,RPE65
Neuropathic Pain Signaling In Dorsal Horn Neurons	0.68	0.165	0.5	ELK1,GRIN1,GRIN2A,GRIN2C,KCNN1,KCNQ2,KCNQ3,PDIA3,PIK3C2B,PIK3R2,PIK3R3,PRKAG2,PRKAR2B,PRKCA,PRKCG,SRC
Role of Cytokines in Mediating Communication between Immune Cells	0.676	0.18	#NUM!	CSF2,CXCL8,IL12A,IL13,IL1B,IL23A,IL32,IL6,TNF
Role of BRCA1 in DNA Damage Response	0.67	0.169	#NUM!	ARID2,BABAM1,BARD1,DPF1,MSH6,RFC1,RFC3,RFC5,RPA1,SMARCA2,SMARCB1,SMARCD3,SMARCE1
Gustation Pathway	0.668	0.159	#NUM!	ADCY10,ADCY3,ADCY7,ADCY9,ASIC2,CACNA1C,CACNB3,GDE1,GNG13,GNG5,GNG7,P2RY1,PDE4D,PDE8B,PKD1L3,PRKAG2,PRKAR2B,SCNN1B,TAS1R3,TAS2R38,TAS2R4
MSP-RON Signaling In Cancer Cells Pathway	0.668	0.159	0.655	ARAF,ARNT,CREB3L3,EGFR,ELF4,HIF1A,HNF1A,KLK4,KLK5,KLK7,KLK8,MYC,PIK3C2B,PIK3R2,PIK3R3,RALA,RPS6KA2,SRC,ST14,VEGFA,VEGFD
Mitochondrial Dysfunction	0.666	0.156	#NUM!	ACO1,AIFM1,ATPAF2,CASP9,COX6B2,CPT1A,CYCS,FURIN,GPD2,HSD17B10,MAOB,MAPK9,MT-ATP6,MT-CO2,MT-ND2,MT-ND4,NDUFB11,NDUFS2,OGDH,PSENEN,SDHA,SOD2,TXNRD2,UQCRC2,XDH
ErbB Signaling	0.66	0.165	0.775	AREG,EGFR,ELK1,HBEGF,MAPK13,MAPK9,NRG4,PAK4,PIK3C2B,PIK3R2,PIK3R3,PRKCA,PRKCG,RALA,SHC1
Protein Kinase A Signaling	0.656	0.147	1.581	ADCY10,ADCY3,ADCY7,ADCY9,AKAP6,AKAP7,ANAPC13,CDC14B,CHP1,CNGB1,CREB3L3,ELK1,EPM2A,GDE1,GNAQ,GNB2,GNG13,GNG5,GNG7,H1-10,H1-2,HNF1A,IHH,KDELR1,MYL4,MYL6B,MYLK3,NFATC4,NFKBIB,NGFR,PDE4D,PDE8B,PDIA3,PHKA2,PHKB,PHKG2,PPP1CA,PPP1R11,PPP1R14A,PRKAG2,PRKAR2B,PRKCA,PRKCG,PTCH1,PTP4A1,PTPN11,PTPN22,PTPRO,PTPRR,PTPRS,PYGB,SIRPA,TNNI1,TNS2
Retinoate Biosynthesis I	0.656	0.194	1.342	ADH1B,ADH1C,ADH4,DHRS3,RBP7,RDH10
IL-23 Signaling Pathway	0.656	0.182	2.121	CSF2,HIF1A,IL1B,IL23A,PIK3C2B,PIK3R2,PIK3R3,TNF
Corticotropin Releasing Hormone Signaling	0.648	0.158	0.471	ADCY10,ADCY3,ADCY7,ADCY9,CACNA1C,CACNB3,CREB3L3,CRHR2,ELK1,GAD1,GNAQ,JUND,MAPK13,PRKAG2,PRKAR2B,PRKCA,PRKCG,PTCH1,SLC39A7,UCN3,VEGFA
Small Cell Lung Cancer Signaling	0.648	0.169	0	BID,CASP9,CCNE2,CYCS,IKBKG,MYC,NFKBIB,PIK3C2B,PIK3R2,PIK3R3,SUV39H1,TRAF4
Estrogen-Dependent Breast Cancer Signaling	0.648	0.169	0.632	AKR1C1/AKR1C2,CREB3L3,CYP19A1,EGFR,ELK1,HSD17B10,IGF1,PIK3C2B,PIK3R2,PIK3R3,RALA,SRC
GPCR-Mediated Integration of Enteroendocrine Signaling Exemplified by an L Cell	0.648	0.169	2.309	ADCY10,ADCY3,ADCY7,ADCY9,ADRB1,GIPR,GLP2R,GNAQ,PDIA3,PRKAG2,PRKAR2B,VIPR1
UVB-Induced MAPK Signaling	0.642	0.176	1.667	EGFR,MAPK13,MAPK9,PIK3C2B,PIK3R2,PIK3R3,PRKCA,PRKCG,RPS6KA5
UVC-Induced MAPK Signaling	0.642	0.176	0.333	ARAF,EGFR,MAPK13,MAPK9,PRKCA,PRKCG,RALA,SMPD2,SRC
NGF Signaling	0.629	0.159	1.213	CREB3L3,CRK,ELK1,IKBKG,MAP3K11,MAP3K9,MAPK9,NGFR,PIK3C2B,PIK3R2,PIK3R3,PTPN11,RALA,RPS6KA2,RPS6KA5,SHC1,SMPD2,TRAF4
Atherosclerosis Signaling	0.627	0.158	#NUM!	ALOX15,APOA1,APOC2,APOC3,APOM,CLU,COL11A2,CXCL8,IL1B,IL6,MMP9,PLA2G10,PLA2G12B,PLA2G5,PLAAT2,PLAAT3,PNPLA3,SELE,TNF
Angiopoietin Signaling	0.62	0.167	1.134	CASP9,CRK,GRB14,GRB7,IKBKG,NFKBIB,PAK4,PIK3C2B,PIK3R2,PIK3R3,PTPN11,RALA
nNOS Signaling in Neurons	0.62	0.178	1	CAPN2,CAPN6,CHP1,GRIN1,GRIN2A,GRIN2C,PRKCA,PRKCG
NRF2-mediated Oxidative Stress Response	0.614	0.152	-1.069	ABCC2,ACTG1,AKR7A3,AOX1,CDC34,DNAJB11,DNAJB12,DNAJC13,DNAJC4,FTL,GSTA2,GSTA4,GSTP1,JUNB,JUND,MAFF,MAPK9,MGST2,PIK3C2B,PIK3R2,PIK3R3,PMF1/PMF1-BGLAP,PPIB,PRKCA,PRKCG,RALA,SLC35A2,SOD2
Acyl-CoA Hydrolysis	0.614	0.231	#NUM!	ACOT7,ACOT8,HNF4A
Urate Biosynthesis/Inosine 5'-phosphate Degradation	0.614	0.231	#NUM!	NT5C2,NT5M,XDH
Methylglyoxal Degradation III	0.614	0.231	#NUM!	ADH4,AKR1C1/AKR1C2,CYP2E1
Circadian Rhythm Signaling	0.613	0.188	#NUM!	ADCYAP1R1,CREB3L3,GRIN1,GRIN2A,GRIN2C,PER3
Role of JAK2 in Hormone-like Cytokine Signaling	0.613	0.188	#NUM!	PRLR,PTPN11,SH2B2,SHC1,SIRPA,SOCS2
Cardiac Hypertrophy Signaling (Enhanced)	0.613	0.144	2.853	ADCY10,ADCY3,ADCY7,ADCY9,ADRA2A,ADRB1,AGT,CACNA1C,CD70,CHP1,CSF2,CXCL8,DVL2,DVL3,EDA,EDNRA,EIF2B5,ELK1,FGF11,FGF2,FGF23,FGFR2,FGFRL1,GATA4,GDE1,GNAQ,GNG5,GNG7,HDAC6,HDAC8,IGF1,IKBKG,IL12A,IL13,IL17RA,IL18RAP,IL1B,IL1R1,IL1R2,IL1RL2,IL2RG,IL31RA,IL6,IL6R,INPP5F,LEP,MAP3K11,MAP3K9,MAPK13,MAPK9,MYC,NFATC4,NGFR,OSM,PDE4D,PDE8B,PDIA3,PIK3C2B,PIK3R2,PIK3R3,PRKAG2,PRKAR2B,PRKCA,PRKCG,RALA,RPS6KA5,TG,TNF
CD27 Signaling in Lymphocytes	0.609	0.173	0	BID,CASP9,CD70,CYCS,IKBKG,MAP3K11,MAP3K9,MAPK9,NFKBIB
SAPK/JNK Signaling	0.609	0.16	1.291	CRK,DAXX,ELK1,GNG5,GNG7,MAP3K11,MAP3K9,MAPK8IP1,MAPK9,MINK1,PIK3C2B,PIK3R2,PIK3R3,RALA,SH2D2A,SHC1
G Beta Gamma Signaling	0.607	0.158	2.183	CACNA1C,CACNB3,CAV2,EGFR,GNAL,GNAQ,GNB2,GNG13,GNG5,GNG7,HBEGF,PRKAG2,PRKAR2B,PRKCA,PRKCG,RALA,SHC1,SRC
Lipoate Biosynthesis and Incorporation II	0.607	0.5	#NUM!	LIAS
Glycine Biosynthesis III	0.607	0.5	#NUM!	AGXT
L-DOPA Degradation	0.607	0.5	#NUM!	COMT
Hypusine Biosynthesis	0.607	0.5	#NUM!	DHPS
Spermidine Biosynthesis I	0.607	0.5	#NUM!	SRM
Glycerol-3-phosphate Shuttle	0.607	0.5	#NUM!	GPD2
Cysteine Biosynthesis/Homocysteine Degradation	0.607	0.5	#NUM!	CBS/CBSL
Putrescine Biosynthesis III	0.607	0.5	#NUM!	ODC1
Glutamate Degradation II	0.607	0.5	#NUM!	GOT1
Glycine Biosynthesis I	0.607	0.5	#NUM!	SHMT1
Glutamate Biosynthesis II	0.607	0.5	#NUM!	GLUD2
Glutamate Degradation X	0.607	0.5	#NUM!	GLUD2
Aspartate Biosynthesis	0.607	0.5	#NUM!	GOT1
Glutamate Dependent Acid Resistance	0.607	0.5	#NUM!	GAD1
Leptin Signaling in Obesity	0.593	0.164	1.342	ADCY10,ADCY3,ADCY7,ADCY9,LEP,PDIA3,PIK3C2B,PIK3R2,PIK3R3,PRKAG2,PRKAR2B,PTPN11
Ephrin A Signaling	0.587	0.174	#NUM!	CFL1,EFNA1,EFNA5,NGFR,PIK3C2B,PIK3R2,PIK3R3,PTPN11
p38 MAPK Signaling	0.587	0.157	0.258	CREB3L3,DAXX,EEF2K,ELK1,IL18RAP,IL1B,IL1R1,IL1R2,IL1RL2,MAPK13,MAPT,MYC,PLA2G10,PLA2G12B,PLA2G5,RPS6KA2,RPS6KA5,TNF
Lymphotoxin β Receptor Signaling	0.578	0.17	-0.333	CASP9,CXCL1,CYCS,IKBKG,LTBR,PIK3C2B,PIK3R2,PIK3R3,TRAF4
Activation of IRF by Cytosolic Pattern Recognition Receptors	0.573	0.167	0	DDX58,IKBKG,IL6,IRF3,IRF7,ISG15,MAPK9,NFKBIB,PPIB,TNF
IL-9 Signaling	0.573	0.182	0.447	IL2RG,PIK3C2B,PIK3R2,PIK3R3,SOCS2,TNF
Phospholipase C Signaling	0.573	0.147	1.3	ADCY10,ADCY3,ADCY7,ADCY9,AHNAK,ARHGEF12,ARHGEF2,ARHGEF3,ARHGEF4,CHP1,CREB3L3,GNAQ,GNB2,GNG13,GNG5,GNG7,GRAP2,HDAC6,HDAC8,LYN,MYL4,MYL6B,NFATC4,PLA2G10,PLA2G12B,PLA2G5,PLD2,PLD3,PPP1R14A,PRKCA,PRKCG,RALA,RAPGEF3,RHOQ,RHOV,SHC1,SRC
IL-12 Signaling and Production in Macrophages	0.569	0.154	#NUM!	ALOX15,APOA1,APOC2,APOC3,APOM,CLU,IKBKG,IL12A,IL23A,MAPK13,MAPK9,NFKBIB,PIK3C2B,PIK3R2,PIK3R3,PRKCA,PRKCG,REL,TNF,ZNF668
Fc Epsilon RI Signaling	0.565	0.155	0.535	CSF2,GRAP2,IL13,INPP5F,LYN,MAPK13,MAPK9,PIK3C2B,PIK3R2,PIK3R3,PLA2G10,PLA2G12B,PLA2G5,PRKCA,PRKCG,PTPN11,RALA,TNF
eNOS Signaling	0.553	0.152	1.414	ADCY10,ADCY3,ADCY7,ADCY9,AQP5,AQP6,AQP7,CASP9,CHRNA10,CNGB1,GNAQ,KNG1,NOSIP,PIK3C2B,PIK3R2,PIK3R3,PRKAG2,PRKAR2B,PRKCA,PRKCG,VEGFA,VEGFD
RhoGDI Signaling	0.545	0.149	-0.447	ACTG1,ACTR2,ARHGAP8/PRR5-ARHGAP8,ARHGEF12,ARHGEF2,ARHGEF3,ARHGEF4,ARPC1A,CDH16,CDH19,CDH24,CDH7,CFL1,GNAL,GNAQ,GNB2,GNG13,GNG5,GNG7,MYL4,MYL6B,PAK4,PRKCA,RHOQ,RHOV,SRC
IL-15 Signaling	0.542	0.16	0	AKT1S1,CSF2,CXCL8,GZMB,IL2RG,MAPK13,MYC,PIK3C2B,PIK3R2,PIK3R3,RALA,SHC1
Phosphatidylethanolamine Biosynthesis II	0.542	0.25	#NUM!	ETNK1,SELENOI
Ketolysis	0.542	0.25	#NUM!	HADHA,HADHB
ERK/MAPK Signaling	0.539	0.148	0.962	ARAF,CREB3L3,CRK,ELF4,ELK1,LAMTOR3,MYC,PAK4,PIK3C2B,PIK3R2,PIK3R3,PLA2G10,PLA2G12B,PLA2G5,PPP1CA,PPP1R11,PPP1R14A,PPP2R1A,PPP2R3A,PPP2R3B,PRKAG2,PRKAR2B,PRKCA,PRKCG,RALA,RAPGEF3,RPS6KA5,SHC1,SRC
TWEAK Signaling	0.536	0.176	0	BID,CASP9,CYCS,IKBKG,NFKBIB,TNFRSF25
GNRH Signaling	0.524	0.149	0.853	ADCY10,ADCY3,ADCY7,ADCY9,CACNA1C,CACNB3,CREB3L3,EGFR,ELK1,GNAQ,GNG5,GNG7,HBEGF,MAP3K11,MAP3K9,MAPK13,MAPK9,PAK4,PRKAG2,PRKAR2B,PRKCA,PRKCG,RALA,SRC
IGF-1 Signaling	0.524	0.154	1.604	CASP9,CCN3,CSNK2B,ELK1,GRB10,IGF1,IGFBP2,PIK3C2B,PIK3R2,PIK3R3,PRKAG2,PRKAR2B,PTPN11,RALA,SHC1,SOCS2
VEGF Signaling	0.521	0.155	0.277	ACTG1,ARNT,EIF2B5,HIF1A,PIK3C2B,PIK3R2,PIK3R3,PRKCA,PTPN11,RALA,SH2D2A,SHC1,SRC,VEGFA,VEGFD
VEGF Family Ligand-Receptor Interactions	0.52	0.157	0.577	NRP2,PIK3C2B,PIK3R2,PIK3R3,PLA2G10,PLA2G12B,PLA2G5,PRKCA,PRKCG,RALA,SHC1,VEGFA,VEGFD
IL-10 Signaling	0.519	0.159	#NUM!	ELK1,IKBKG,IL18RAP,IL1B,IL1R1,IL1R2,IL1RL2,IL6,MAPK13,NFKBIB,TNF
Erythropoietin Signaling Pathway	0.509	0.148	0.408	ARNT,CD70,CSF2,CXCL8,EDA,ELK1,HIF1A,IL12A,IL13,IL1B,IL6,LEP,MACROH2A2,NFKBIB,OSM,PIK3C2B,PIK3R2,PIK3R3,PRKCA,PRKCG,RALA,SHC1,SRC,TNF
G Protein Signaling Mediated by Tubby	0.509	0.179	#NUM!	GNAQ,GNB2,GNG13,GNG5,GNG7
Acetone Degradation I (to Methylglyoxal)	0.509	0.179	0.447	CYP19A1,CYP2B6,CYP2E1,CYP2S1,CYP4X1
GPCR-Mediated Nutrient Sensing in Enteroendocrine Cells	0.504	0.152	1.5	ADCY10,ADCY3,ADCY7,ADCY9,CACNA1C,CACNB3,GNAQ,GNG13,GNG5,GNG7,PDIA3,PRKAG2,PRKAR2B,PRKCA,PRKCG,TAS1R3
Role of MAPK Signaling in Promoting the Pathogenesis of Influenza	0.504	0.152	-1	ARAF,ATP6AP1,ATP6V0B,ATP6V0C,ATP6V1B1,MAPK13,MAPK9,NFKBIB,PLA2G10,PLA2G12B,PLA2G5,PLAAT2,PLAAT3,PNPLA3,PRKCA,RALA
Extrinsic Prothrombin Activation Pathway	0.496	0.2	#NUM!	F10,F2,PROC
Adenosine Nucleotides Degradation II	0.496	0.2	#NUM!	NT5C2,NT5M,XDH
Oxidative Ethanol Degradation III	0.496	0.2	#NUM!	ACSL1,ALDH1B1,ALDH3A1
CNTF Signaling	0.493	0.161	2.333	CNTFR,LIFR,PIK3C2B,PIK3R2,PIK3R3,PTPN11,RALA,RPS6KA2,RPS6KA5
Signaling by Rho Family GTPases	0.487	0.144	0.6	ACTG1,ACTR2,ARHGEF12,ARHGEF2,ARHGEF3,ARHGEF4,ARPC1A,CDH16,CDH19,CDH24,CDH7,CFL1,CLIP1,ELK1,GNAL,GNAQ,GNB2,GNG13,GNG5,GNG7,MAP3K11,MAP3K21,MAP3K9,MAPK9,MYL4,MYL6B,PAK4,PARD3,PARD6A,PIK3C2B,PIK3R2,PIK3R3,RHOQ,RHOV
Type I Diabetes Mellitus Signaling	0.485	0.151	-0.535	BID,CASP9,CYCS,GAD1,GZMB,IFNGR2,IKBKG,IL12A,IL1B,IL1R1,MAPK13,MAPK9,NFKBIB,NGFR,SOCS2,TNF
Gαi Signaling	0.474	0.149	-1	ADCY10,ADCY3,ADCY7,ADCY9,ADRA2A,GNB2,GNG13,GNG5,GNG7,HCAR2,OPRD1,PRKAG2,PRKAR2B,RALA,RGS10,SHC1,SRC,XCR1
Heparan Sulfate Biosynthesis	0.47	0.156	0.632	B3GAT3,CHST13,CHST4,EXT2,HS6ST3,PLA1A,PNPLA7,RPE65,SULT1C4,UST
Folate Transformations I	0.47	0.222	#NUM!	MTR,SHMT1
CREB Signaling in Neurons	0.469	0.139	2.433	ACKR1,ACKR4,ADCY10,ADCY3,ADCY7,ADCY9,ADCYAP1R1,ADGRB1,ADGRD2,ADGRE5,ADGRF2,ADGRV1,ADRA2A,ADRB1,CACNA1C,CACNB3,CELSR3,CREB3L3,CRHR2,DRD5,EDNRA,EGFR,ELK1,FGF2,FGFR2,GCGR,GIPR,GLP2R,GNAL,GNAQ,GNB2,GNG13,GNG5,GNG7,GPR143,GPR157,GPRC5A,GRIN1,GRIN2A,GRIN2C,GTF2B,HCAR2,HCAR3,HTR2B,HTR2C,IGF1,NGFR,NMUR2,OPRD1,P2RY1,PDIA3,PIK3C2B,PIK3R2,PIK3R3,POLR2C,POLR2E,POLR2G,POLR2I,POLR2J,POLR2J2/POLR2J3,PRKAG2,PRKA…
Heparan Sulfate Biosynthesis (Late Stages)	0.469	0.158	1	CHST13,CHST4,EXT2,HS6ST3,PLA1A,PNPLA7,RPE65,SULT1C4,UST
Fcγ Receptor-mediated Phagocytosis in Macrophages and Monocytes	0.46	0.151	0.535	ACTG1,ACTR2,ARPC1A,CRK,CSF2,LYN,PIK3R2,PIK3R3,PLD2,PLD3,PRKCA,PRKCG,RAB11B,SRC
Role of Osteoblasts, Osteoclasts and Chondrocytes in Rheumatoid Arthritis	0.46	0.144	#NUM!	CASP9,CHP1,CSF2,CSNK1A1,DKK4,HNF1A,IGF1,IKBKG,IL18RAP,IL1B,IL1R1,IL1R2,IL1RL2,IL6,LRP5,MAPK9,MMP8,NFATC4,NFKBIB,NGFR,PIK3C2B,PIK3R2,PIK3R3,SFRP1,SFRP5,SMAD5,SPP1,SRC,TNF,WIF1
Diphthamide Biosynthesis	0.46	0.333	#NUM!	DPH6
Protein Citrullination	0.46	0.333	#NUM!	PADI4
PRPP Biosynthesis I	0.46	0.333	#NUM!	PRPS1
Methylglyoxal Degradation I	0.46	0.333	#NUM!	HAGHL
Coenzyme A Biosynthesis	0.46	0.333	#NUM!	COASY
Thyroid Hormone Biosynthesis	0.46	0.333	#NUM!	IYD
Oxidized GTP and dGTP Detoxification	0.46	0.333	#NUM!	DDX6
L-cysteine Degradation I	0.46	0.333	#NUM!	GOT1
Tyrosine Biosynthesis IV	0.46	0.333	#NUM!	PAH
4-aminobutyrate Degradation I	0.46	0.333	#NUM!	SUCLG2
CCR3 Signaling in Eosinophils	0.452	0.148	-0.577	CCL24,CFL1,GNB2,GNG13,GNG5,GNG7,MAPK13,PAK4,PIK3C2B,PIK3R2,PIK3R3,PLA2G10,PLA2G12B,PLA2G5,PRKCA,PRKCG,RALA
Pancreatic Adenocarcinoma Signaling	0.449	0.148	0.775	CASP9,CYP2E1,EGFR,ELK1,HBEGF,MAPK9,MMP9,PIK3C2B,PIK3R2,PIK3R3,PLD2,PLD3,RALA,SUV39H1,VEGFA,VEGFD
Mouse Embryonic Stem Cell Pluripotency	0.445	0.149	0.258	DVL2,DVL3,HNF1A,ID1,LIFR,MAPK13,MYC,PIK3C2B,PIK3R2,PIK3R3,PTPN11,RALA,SMAD5,SOX2,ZFP42
Netrin Signaling	0.444	0.155	3	ABLIM3,CACNA1C,CACNB3,CHP1,ENAH,NFATC4,PRKAG2,PRKAR2B,UNC5A
Hepatic Fibrosis Signaling Pathway	0.44	0.14	1.131	AGT,ARAF,CACNA1C,COL11A2,CREB3L3,CXCL8,DVL2,DVL3,EDNRA,ELK1,FGF2,FTL,HIF1A,HNF1A,IKBKG,IL17RA,IL18RAP,IL1B,IL1R1,IL1R2,IL1RL2,LEP,LRP5,MAPK13,MAPK9,MYC,MYL4,MYL6B,MYLK3,NFKBIB,NGFR,PIK3C2B,PIK3R2,PIK3R3,PRKAG2,PRKAR2B,PRKCA,PRKCG,PTCH1,RALA,RHOQ,RHOV,SDHA,SOD2,SPP1,TF,TFRC,TNF,TRPM7,VEGFA,VEGFD
Opioid Signaling Pathway	0.435	0.142	1.061	ADCY10,ADCY3,ADCY7,ADCY9,CACNA1C,CACNB3,CREB3L3,ELK1,FRK,GNAL,GNG5,GNG7,GRIN1,GRIN2A,GRIN2C,LYN,MAPK15,MYC,OGFR,OPRD1,PLD2,PRKAG2,PRKAR2B,PRKCA,PRKCG,RALA,RGS10,RGS11,RGS20,RGS9,RPS6KA2,RPS6KA5,SRC
Gap Junction Signaling	0.423	0.142	#NUM!	ACTG1,ADCY10,ADCY3,ADCY7,ADCY9,ADRB1,CCN3,CSNK1A1,EGFR,GAD1,GJB1,GJC2,GNAQ,HTR2B,HTR2C,PDIA3,PIK3C2B,PIK3R2,PIK3R3,PRKAG2,PRKAR2B,PRKCA,PRKCG,RALA,SLC39A7,SRC,TUBB
Synaptogenesis Signaling Pathway	0.419	0.14	2.271	ACTR2,ADCY10,ADCY3,ADCY7,ADCY9,ARPC1A,CACNB3,CDH16,CDH19,CDH24,CDH7,CFL1,CNTNAP2,CPLX2,CREB3L3,CRK,EFNA1,EFNA5,GRIN1,GRIN2A,GRIN2C,ITSN2,LYN,MAPT,NECTIN1,PIK3C2B,PIK3R2,PIK3R3,PRKAG2,PRKAR2B,RAB3A,RALA,SHC1,SHC2,SNCG,SRC,SYN2,SYT17,THBS3,UNC13A
Tight Junction Signaling	0.418	0.143	#NUM!	ACTG1,ARHGEF2,CASK,CEBPA,CLDN10,CLDN14,CLDN18,CLDN4,CLDN8,CSTF1,CSTF2,MYL4,MYL6B,NECTIN1,NGFR,PARD6A,PPP2R1A,PPP2R3A,PPP2R3B,PRKAG2,PRKAR2B,SYMPK,TNF
tRNA Charging	0.409	0.158	1.633	CARS1,DARS2,IARS1,IARS2,LARS1,NARS1
Calcium Transport I	0.409	0.2	#NUM!	ATP2B1,ATP2B4
Inhibition of Matrix Metalloproteases	0.409	0.158	0	MMP20,MMP7,MMP8,MMP9,TFPI2,TIMP4
Toll-like Receptor Signaling	0.409	0.149	-0.707	ELK1,IKBKG,IL12A,IL1B,MAPK13,PPARA,SIGIRR,TICAM1,TLR9,TNF,TRAF4
Colorectal Cancer Metastasis Signaling	0.406	0.14	2.191	ADCY10,ADCY3,ADCY7,ADCY9,CASP9,EGFR,GNB2,GNG13,GNG5,GNG7,HNF1A,IL6,IL6R,LRP5,MAPK9,MMP20,MMP7,MMP8,MMP9,MSH6,MYC,PIK3C2B,PIK3R2,PIK3R3,PRKAG2,PRKAR2B,RALA,RHOQ,RHOV,SRC,TLR9,TNF,VEGFA,VEGFD
Pyrimidine Ribonucleotides Interconversion	0.406	0.161	-1	AK4,AK9,CMPK2,DHX29,ENTPD3
Putrescine Degradation III	0.402	0.176	#NUM!	ALDH1B1,ALDH3A1,MAOB
Induction of Apoptosis by HIV1	0.399	0.15	1	BID,CASP9,CYCS,DAXX,IKBKG,MAPK9,NFKBIB,NGFR,TNF
VDR/RXR Activation	0.389	0.147	-0.816	CALB1,CEBPA,CSF2,CST6,GTF2B,IL12A,LRP5,NCOR1,PRKCA,PRKCG,SPP1
UVA-Induced MAPK Signaling	0.388	0.144	1.667	CASP9,CYCS,EGFR,MAPK13,MAPK9,PDIA3,PIK3C2B,PIK3R2,PIK3R3,PRKCA,RALA,RPS6KA2,RPS6KA5,SMPD2
TNFR1 Signaling	0.387	0.152	-1.134	BID,CASP9,CYCS,IKBKG,NFKBIB,PAK4,TNF
PFKFB4 Signaling Pathway	0.387	0.152	1.134	CREB3L3,FGF2,PFKFB4,PRKAG2,PRKAR2B,RPS6KA5,XDH
TREM1 Signaling	0.384	0.147	1.265	CD83,CSF2,CXCL3,CXCL8,DEFB4A/DEFB4B,IL1B,IL6,SIGIRR,TLR9,TNF
Retinol Biosynthesis	0.382	0.154	1.633	DDHD2,DHRS3,PNLIPRP2,PNPLA3,RBP7,RDH10
IL-2 Signaling	0.378	0.148	0.707	CSNK2B,ELK1,IL2RG,PIK3C2B,PIK3R2,PIK3R3,PTPN11,RALA,SHC1
Coagulation System	0.376	0.156	0.447	F10,F2,KNG1,PROC,SERPINF2
Renal Cell Carcinoma Signaling	0.371	0.145	1.134	ARNT,CRK,FH,HIF1A,PAK4,PIK3C2B,PIK3R2,PIK3R3,PTPN11,RALA,VEGFA
HER-2 Signaling in Breast Cancer	0.37	0.139	-0.6	AKT1S1,ARAF,AREG,CASP9,CCNE2,COX6B2,EGFR,ELF4,ELK1,FRK,HBEGF,IKBKG,LYN,MT-CO2,MYC,NFKBIB,PARD3,PARD6A,PIK3C2B,PIK3R2,PIK3R3,PRKCA,PRKCG,RALA,SRC,TP53RK
Apelin Liver Signaling Pathway	0.37	0.16	-1	AGT,COL11A2,MAPK9,TNF
Gαq Signaling	0.369	0.14	1.414	CHP1,ELK1,GNAQ,GNB2,GNG13,GNG5,GNG7,HTR2B,HTR2C,IKBKG,NFATC4,NFKBIB,PIK3C2B,PIK3R2,PIK3R3,PLD2,PLD3,PRKCA,PRKCG,RHOQ,RHOV
Calcium Signaling	0.365	0.139	1.5	ASPH,ATP2B1,ATP2B4,CACNA1C,CACNB3,CALR,CAMKK1,CHP1,CHRNA10,CREB3L3,GRIN1,GRIN2A,GRIN2C,HDAC6,HDAC8,HTR3A,MYL4,MYL6B,NFATC4,PRKAG2,PRKAR2B,TNNC1,TNNI1,TPM3,TRPC1
Purine Nucleotides Degradation II (Aerobic)	0.364	0.167	#NUM!	NT5C2,NT5M,XDH
Retinoate Biosynthesis II	0.363	0.25	#NUM!	RBP7
Serotonin and Melatonin Biosynthesis	0.363	0.25	#NUM!	ASMT
Catecholamine Biosynthesis	0.363	0.25	#NUM!	PNMT
Eumelanin Biosynthesis	0.363	0.25	#NUM!	MIF
Proline Biosynthesis I	0.363	0.25	#NUM!	ALDH18A1
Melatonin Degradation II	0.363	0.25	#NUM!	MAOB
Rapoport-Luebering Glycolytic Shunt	0.363	0.25	#NUM!	TIGAR
NAD Biosynthesis III	0.363	0.25	#NUM!	NAMPT
Phenylalanine Degradation I (Aerobic)	0.363	0.25	#NUM!	PAH
Acetate Conversion to Acetyl-CoA	0.363	0.25	#NUM!	ACSL1
CTLA4 Signaling in Cytotoxic T Lymphocytes	0.36	0.143	#NUM!	AP1M1,AP1S3,CD8B,GRAP2,PIK3C2B,PIK3R2,PIK3R3,PPP2R1A,PPP2R3A,PPP2R3B,PTPN11,PTPN22
NAD biosynthesis II (from tryptophan)	0.358	0.182	#NUM!	IDO1,QPRT
Ketogenesis	0.358	0.182	#NUM!	HADHA,HADHB
April Mediated Signaling	0.357	0.15	0	ELK1,IKBKG,MAPK13,MAPK9,NFATC4,NFKBIB
Coronavirus Replication Pathway	0.357	0.15	-0.816	ACE2,IFITM1,IFITM10,IFITM2,IFITM3,TUBB
fMLP Signaling in Neutrophils	0.354	0.14	1.604	ACTR2,ARPC1A,CHP1,ELK1,GNB2,GNG13,GNG5,GNG7,NFATC4,NFKBIB,PIK3C2B,PIK3R2,PIK3R3,PRKCA,PRKCG,RALA
Role of MAPK Signaling in the Pathogenesis of Influenza	0.353	0.143	#NUM!	MAPK13,MAPK9,PLA2G10,PLA2G12B,PLA2G5,PLAAT2,PLAAT3,PNPLA3,PRKCA,RALA,TNF
BEX2 Signaling Pathway	0.353	0.143	0.302	HIF1A,HNF1A,MAPK9,NGFR,PPP2R1A,PPP2R3A,PPP2R3B,SMARCB1,SPP1,VEGFA,VEGFD
MIF-mediated Glucocorticoid Regulation	0.349	0.152	-2.236	MIF,NFKBIB,PLA2G10,PLA2G12B,PLA2G5
Pyrimidine Ribonucleotides De Novo Biosynthesis	0.349	0.152	-1	AK4,AK9,CMPK2,DHX29,ENTPD3
G-Protein Coupled Receptor Signaling	0.344	0.136	#NUM!	ADCY10,ADCY3,ADCY7,ADCY9,ADRA2A,ADRB1,CREB3L3,DRD5,GDE1,GNAL,GNAQ,HCAR2,HCAR3,HTR2B,HTR2C,IKBKG,LAMTOR3,NFKBIB,OPRD1,PDE4D,PDE8B,PIK3C2B,PIK3R2,PIK3R3,PRKAG2,PRKAR2B,PRKCA,PRKCG,PTGDR,RALA,RAPGEF3,RGS10,SHC1,SRC,VIPR1,XCR1
PDGF Signaling	0.343	0.141	0.577	CRK,CSNK2B,ELK1,INPP5F,MYC,PIK3C2B,PIK3R2,PIK3R3,PRKCA,RALA,SHC1,SRC
Ephrin Receptor Signaling	0.342	0.137	0.218	ACTR2,ARPC1A,CFL1,CREB3L3,CRK,EFNA1,EFNA5,GNAL,GNAQ,GNB2,GNG13,GNG5,GNG7,GRIN1,GRIN2A,GRIN2C,PAK4,PTPN11,RALA,SDCBP,SHC1,SORBS1,SRC,VEGFA,VEGFD
Thrombopoietin Signaling	0.338	0.143	1.667	MYC,PIK3C2B,PIK3R2,PIK3R3,PRKCA,PRKCG,PTPN11,RALA,SHC1
Role of RIG1-like Receptors in Antiviral Innate Immunity	0.333	0.146	-1.342	DDX58,IKBKG,IRF3,IRF7,NFKBIB,TRIM25
MIF Regulation of Innate Immunity	0.333	0.146	-1.633	MAPK9,MIF,NFKBIB,PLA2G10,PLA2G12B,PLA2G5
B Cell Activating Factor Signaling	0.333	0.146	-0.447	ELK1,IKBKG,MAPK13,MAPK9,NFATC4,NFKBIB
Sirtuin Signaling Pathway	0.331	0.136	-1.633	ATG13,ATG2A,CPS1,CPT1A,CXCL8,GABPB1,GLUD2,H1-10,H1-2,HIF1A,MAP1LC3B2,MAPK15,MT-ATP6,MT-ND2,MT-ND4,MYC,NAMPT,NDUFB11,NDUFS2,NR1H3,PGK1,POLR1C,POLR1D,PPARA,SDHA,SOD2,SUV39H1,TIMM13,TIMM17A,TIMM17B,TNF,TOMM40L,TOMM6,TRIM28,UQCRC2,XPC,ZIC2
Role of CHK Proteins in Cell Cycle Checkpoint Control	0.33	0.143	#NUM!	PCNA,PPP2R1A,PPP2R3A,PPP2R3B,RFC1,RFC3,RFC5,RPA1
Tryptophan Degradation X (Mammalian, via Tryptamine)	0.328	0.158	#NUM!	ALDH1B1,ALDH3A1,MAOB
Ethanol Degradation IV	0.328	0.158	#NUM!	ACSL1,ALDH1B1,ALDH3A1
FLT3 Signaling in Hematopoietic Progenitor Cells	0.32	0.139	0.905	CREB3L3,ELK1,MAPK13,PIK3C2B,PIK3R2,PIK3R3,PTPN11,RALA,RPS6KA2,RPS6KA5,SHC1
MSP-RON Signaling In Macrophages Pathway	0.32	0.138	1.807	CREB3L3,ETV3,IFNGR2,IKBKG,IL12A,KLK4,KLK5,KLK7,KLK8,PIK3C2B,PIK3R2,PIK3R3,RALA,ST14,TNF
Cleavage and Polyadenylation of Pre-mRNA	0.314	0.167	#NUM!	CSTF1,CSTF2
Assembly of RNA Polymerase III Complex	0.314	0.167	#NUM!	BDP1,TBP
Phenylalanine Degradation IV (Mammalian, via Side Chain)	0.314	0.167	#NUM!	GOT1,MAOB
Type II Diabetes Mellitus Signaling	0.313	0.136	1.155	ACSL1,ADIPOR2,CACNA1C,CACNB3,IKBKG,KCNJ11,MAPK9,NFKBIB,NGFR,PIK3C2B,PIK3R2,PIK3R3,PRKAG2,PRKCA,PRKCG,SMPD2,SOCS2,TNF
Huntington's Disease Signaling	0.312	0.135	2	CAPN2,CAPN6,CASP9,CPLX2,CREB3L3,CYCS,EGFR,GNAQ,GNB2,GNG13,GNG5,GNG7,HDAC6,HDAC8,IGF1,MAPK9,NCOR1,PIK3C2B,PIK3R2,PIK3R3,POLR2C,POLR2E,POLR2G,POLR2I,POLR2J,POLR2J2/POLR2J3,PRKCA,PRKCG,SDHA,SHC1,TBP
ERK5 Signaling	0.312	0.139	1	CREB3L3,EGFR,GNAQ,MYC,PTPN11,RALA,RPS6KA2,RPS6KA5,SH2D2A,SRC
RANK Signaling in Osteoclasts	0.312	0.138	-0.302	CHP1,ELK1,IKBKG,MAP3K11,MAP3K9,MAPK13,MAPK9,NFKBIB,PIK3C2B,PIK3R2,PIK3R3,SRC
Synaptic Long Term Potentiation	0.307	0.136	2.5	CACNA1C,CHP1,CREB3L3,GNAQ,GRIN1,GRIN2A,GRIN2C,PDIA3,PPP1CA,PPP1R11,PPP1R14A,PRKAG2,PRKAR2B,PRKCA,PRKCG,RALA,RAPGEF3
IL-8 Signaling	0.305	0.135	1.043	ARAF,CXCL1,CXCL8,EGFR,GNB2,GNG13,GNG5,GNG7,HBEGF,IKBKG,MAPK9,MMP9,NFKBIB,PIK3C2B,PIK3R2,PIK3R3,PLD2,PLD3,PRKCA,PRKCG,RALA,RHOQ,RHOV,SRC,VEGFA,VEGFD
Systemic Lupus Erythematosus In B Cell Signaling Pathway	0.304	0.134	-0.169	CD70,CHP1,CSF2,CXCL8,EDA,IFIT3,IFNGR2,IL12A,IL13,IL1B,IL6,IL6R,INPP5F,IRF3,IRF7,ISG15,LEP,LYN,MYC,NFATC4,OSM,PIK3C2B,PIK3R2,PIK3R3,PRKCA,PRKCG,PTPN11,RALA,SHC1,SHC2,SRC,TICAM1,TLR9,TNF,TRAF4
D-myo-inositol (1,4,5,6)-Tetrakisphosphate Biosynthesis	0.301	0.135	0	CA3,CILP,FIG4,IGBP1,INPP5F,MTMR8,NUDT3,NUDT9,PPP1CA,PPP1R14A,PPP2R3A,PPP4C,PPTC7,PTPN11,PTPN22,PTPRO,SIRPA,STYX
D-myo-inositol (3,4,5,6)-tetrakisphosphate Biosynthesis	0.301	0.135	0	CA3,CILP,FIG4,IGBP1,INPP5F,MTMR8,NUDT3,NUDT9,PPP1CA,PPP1R14A,PPP2R3A,PPP4C,PPTC7,PTPN11,PTPN22,PTPRO,SIRPA,STYX
Telomerase Signaling	0.299	0.136	0.577	EGFR,ELF4,HDAC6,HDAC8,IL2RG,MYC,PIK3C2B,PIK3R2,PIK3R3,PPP2R1A,PPP2R3A,PPP2R3B,RALA,SHC1
Dendritic Cell Maturation	0.298	0.135	-0.426	CD83,COL11A2,CREB3L3,CSF2,IKBKG,IL12A,IL1B,IL1RL2,IL23A,IL32,IL6,LEP,LTBR,MAPK13,MAPK9,NFKBIB,NGFR,PDIA3,PIK3C2B,PIK3R2,PIK3R3,TLR9,TNF
3-phosphoinositide Biosynthesis	0.298	0.135	0.218	CA3,CILP,FIG4,IGBP1,INPP5F,MTMR8,NUDT3,NUDT9,PIK3C2B,PIK3R2,PIK3R3,PPP1CA,PPP1R14A,PPP2R3A,PPP4C,PPTC7,PTPN11,PTPN22,PTPRO,SIRPA,STYX
NAD Biosynthesis from 2-amino-3-carboxymuconate Semialdehyde	0.293	0.2	#NUM!	QPRT
Lysine Degradation II	0.293	0.2	#NUM!	AASS
Lysine Degradation V	0.293	0.2	#NUM!	PIPOX
2-oxobutanoate Degradation I	0.293	0.2	#NUM!	DLD
dTMP De Novo Biosynthesis	0.293	0.2	#NUM!	SHMT1
Aspartate Degradation II	0.293	0.2	#NUM!	GOT1
Folate Polyglutamylation	0.293	0.2	#NUM!	SHMT1
Insulin Receptor Signaling	0.29	0.134	0	ASIC2,CRK,EIF2B5,GRB10,INPP5F,PIK3C2B,PIK3R2,PIK3R3,PPP1CA,PPP1R11,PPP1R14A,PRKAG2,PRKAR2B,PTPN11,RALA,RHOQ,SCNN1B,SHC1
Apelin Pancreas Signaling Pathway	0.29	0.14	0	MAPK9,PIK3C2B,PIK3R2,PIK3R3,PRKAG2,PRKAR2B
Prolactin Signaling	0.289	0.136	0.905	MYC,PIK3C2B,PIK3R2,PIK3R3,PRKCA,PRKCG,PRLR,PTPN11,RALA,SHC1,SOCS2
GP6 Signaling Pathway	0.288	0.134	1.291	CERT1,COL11A2,COL25A1,COL28A1,COL6A6,COL9A1,COL9A3,GRAP2,LAMA1,LAMB2,LYN,PIK3C2B,PIK3R2,PIK3R3,PRKCA,PRKCG
ErbB4 Signaling	0.287	0.136	2.121	NRG4,PIK3C2B,PIK3R2,PIK3R3,PRKCA,PRKCG,PSENEN,RALA,SHC1
Insulin Secretion Signaling Pathway	0.285	0.133	0.539	ADCY10,ADCY3,ADCY7,ADCY9,CACNA1C,CREB3L3,DLD,EIF2B5,FURIN,GCGR,GIPR,GNAQ,HNF1A,KCNJ11,LYN,MAPK13,PDIA3,PIK3C2B,PIK3R2,PIK3R3,PRKAG2,PRKAR2B,PRKCA,PRKCG,PRLR,RPS6KA5,SCNN1B,SLC2A14,SLC2A8,SRC,SSR4
Cell Cycle Regulation by BTG Family Proteins	0.277	0.139	#NUM!	BTG2,CCNE2,PPP2R1A,PPP2R3A,PPP2R3B
Mevalonate Pathway I	0.277	0.154	#NUM!	HADHA,HADHB
Histamine Degradation	0.277	0.154	#NUM!	ALDH1B1,ALDH3A1
SPINK1 General Cancer Pathway	0.277	0.136	1.414	EGFR,IL6,IL6R,PIK3C2B,PIK3R2,PIK3R3,PRSS2,RALA
Ferroptosis Signaling Pathway	0.276	0.133	0.775	ALOX15,ARAF,BID,CARS1,CBS/CBSL,FTL,H2AC18/H2AC19,H2AX,H2BC12,PHKG2,PRKAG2,RALA,SLC38A1,SLC39A8,TF,TFRC
PEDF Signaling	0.275	0.134	-0.632	DOCK3,ELK1,HNF1A,IKBKG,MAPK13,NFKBIB,PIK3C2B,PIK3R2,PIK3R3,RALA,SOD2
Nitric Oxide Signaling in the Cardiovascular System	0.27	0.133	1.732	ADRB1,CACNA1C,KNG1,PIK3C2B,PIK3R2,PIK3R3,PRKAG2,PRKAR2B,PRKCA,PRKCG,VEGFA,VEGFD
Glutathione Redox Reactions I	0.268	0.143	#NUM!	CLIC2,GSTP1,MGST2
Pyrimidine Deoxyribonucleotides De Novo Biosynthesis I	0.268	0.143	#NUM!	AK4,AK9,CMPK2
Endoplasmic Reticulum Stress Pathway	0.268	0.143	#NUM!	CALR,CASP9,TAOK3
Sonic Hedgehog Signaling	0.262	0.138	-2	DYRK1B,PRKAG2,PRKAR2B,PTCH1
TR/RXR Activation	0.261	0.133	#NUM!	ADRB1,AKR1C1/AKR1C2,F10,HIF1A,HP,NCOR1,PIK3C2B,PIK3R2,PIK3R3,THRB,THRSP
LPS-stimulated MAPK Signaling	0.261	0.133	0.302	ELK1,IKBKG,MAPK13,MAPK9,NFKBIB,PIK3C2B,PIK3R2,PIK3R3,PRKCA,PRKCG,RALA
Stearate Biosynthesis I (Animals)	0.253	0.133	-0.447	ACOT7,ACOT8,ACSL1,CYP2E1,HNF4A,TECR
Superpathway of Citrulline Metabolism	0.243	0.143	#NUM!	ALDH18A1,CPS1
Choline Biosynthesis III	0.243	0.143	#NUM!	PLD2,PLD3
Leukotriene Biosynthesis	0.243	0.143	#NUM!	GGT1,MGST2
Arginine Biosynthesis IV	0.241	0.167	#NUM!	GLUD2
Superpathway of Serine and Glycine Biosynthesis I	0.241	0.167	#NUM!	SHMT1
Urea Cycle	0.241	0.167	#NUM!	CPS1
Ceramide Biosynthesis	0.241	0.167	#NUM!	SPTLC2
Thioredoxin Pathway	0.241	0.167	#NUM!	TXNRD2
Pentose Phosphate Pathway (Non-oxidative Branch)	0.241	0.167	#NUM!	TALDO1
Acetyl-CoA Biosynthesis I (Pyruvate Dehydrogenase Complex)	0.241	0.167	#NUM!	DLD
Tryptophan Degradation to 2-amino-3-carboxymuconate Semialdehyde	0.241	0.167	#NUM!	IDO1
Zymosterol Biosynthesis	0.241	0.167	#NUM!	NSDHL
GDP-mannose Biosynthesis	0.241	0.167	#NUM!	PMM1
Fatty Acid β-oxidation I	0.24	0.133	1	ACSL1,HADHA,HADHB,HSD17B10
Fatty Acid α-oxidation	0.215	0.133	#NUM!	ALDH1B1,ALDH3A1
Glycoaminoglycan-protein Linkage Region Biosynthesis	0.201	0.143	#NUM!	B3GAT3
Natural Killer Cell Signaling	0	0.0957	0.243	CFL1,COL11A2,IL12A,IL18RAP,KIR2DL4,KLRC2,MAP3K11,MAP3K9,MAPK13,NFATC4,PAK4,PIK3C2B,PIK3R2,PIK3R3,PTPN11,PVR,RALA,ULBP1
Leukocyte Extravasation Signaling	0	0.123	1.414	ACTG1,ARHGAP8/PRR5-ARHGAP8,CLDN10,CLDN14,CLDN18,CLDN4,CLDN8,CRK,MAPK13,MAPK9,MMP20,MMP7,MMP8,MMP9,PIK3C2B,PIK3R2,PIK3R3,PRKCA,PRKCG,PTPN11,RAPGEF3,SRC,TIMP4
Axonal Guidance Signaling	0	0.125	#NUM!	ABLIM3,ACE2,ACTR2,ADAM15,ADAMTS19,ARHGEF12,ARPC1A,CFL1,CHP1,CRK,DPYSL5,EFNA1,EFNA5,FES,GNAL,GNAQ,GNB2,GNG13,GNG5,GNG7,IGF1,KCNJ12,KIF7,LNPEP,LRRC4C,MMP20,MMP7,MMP8,MMP9,MYL4,MYL6B,NFATC4,NGFR,NRP2,PAK4,PAPPA,PAPPA2,PDIA3,PIK3C2B,PIK3R2,PIK3R3,PRKAG2,PRKAR2B,PRKCA,PRKCG,PTCH1,PTPN11,RALA,ROBO2,SDCBP,SEMA3E,SHC1,SLIT1,TUBB,UNC5A,VEGFA,VEGFD
Actin Cytoskeleton Signaling	0	0.114	0	ACTG1,ACTR2,ARHGEF12,ARHGEF4,ARPC1A,CFL1,CRK,F2,FGF11,FGF2,FGF23,IQGAP2,KNG1,MYL4,MYL6B,MYLK3,NCKAP1,PAK4,PIK3C2B,PIK3R2,PIK3R3,RALA,SHC1,TMSB10/TMSB4X
Synaptic Long Term Depression	0	0.124	1.414	CACNA1C,CACNB3,GAD1,GNAL,GNAQ,IGF1,LYN,PDIA3,PLA2G10,PLA2G12B,PLA2G5,PLAAT2,PLAAT3,PNPLA3,PPP2R1A,PPP2R3A,PPP2R3B,PRKCA,PRKCG,RALA,SLC39A7
p53 Signaling	0	0.0928	-0.816	ADGRB1,CCNG1,HIF1A,MDM4,PCNA,PIK3C2B,PIK3R2,PIK3R3,TIGAR
Ceramide Signaling	0	0.126	0.632	CYCS,NGFR,PIK3C2B,PIK3R2,PIK3R3,PPP2R1A,PPP2R3A,PPP2R3B,RALA,SMPD2,TNF
Regulation of Actin-based Motility by Rho	0	0.0889	-0.378	ACTR2,ARPC1A,CFL1,MYL4,MYL6B,PAK4,RHOQ,RHOV
14-3-3-mediated Signaling	0	0.122	1.155	AKT1S1,ELK1,MAPK9,MAPT,PDIA3,PIK3C2B,PIK3R2,PIK3R3,PRKCA,PRKCG,RALA,SRC,SRPK2,TNF,TUBB
Caveolar-mediated Endocytosis Signaling	0	0.0972	#NUM!	ACTG1,DYRK3,EGFR,FLOT2,ITGA7,PRKCA,SRC
Role of PKR in Interferon Induction and Antiviral Response	0	0.13	-0.775	ATF3,BID,CASP9,CYCS,DDX58,IFNGR2,IKBKG,IL1B,IRF3,MAPK13,MAPK9,NFKBIB,TARBP2,TLR9,TNF
Role of NFAT in Regulation of the Immune Response	0	0.0983	2.111	CHP1,CSNK1A1,GATA4,GNAL,GNAQ,GNB2,GNG13,GNG5,GNG7,IKBKG,LYN,NFATC4,NFKBIB,PIK3C2B,PIK3R2,PIK3R3,RALA
FcγRIIB Signaling in B Lymphocytes	0	0.13	1.89	CACNA1C,CACNB3,LYN,MAPK9,PIK3C2B,PIK3R2,PIK3R3,RALA,SHC1
NF-κB Activation by Viruses	0	0.118	0.333	IKBKG,NFKBIB,PIK3C2B,PIK3R2,PIK3R3,PRKCA,PRKCG,RALA,TBP
CCR5 Signaling in Macrophages	0	0.118	1	CACNA1C,CACNB3,GNB2,GNG13,GNG5,GNG7,MAPK13,MAPK9,PRKCA,PRKCG
IL-22 Signaling	0	0.0833	#NUM!	MAPK13,MAPK9
CD40 Signaling	0	0.109	1.134	IKBKG,MAPK13,MAPK9,NFKBIB,PIK3C2B,PIK3R2,PIK3R3
Calcium-induced T Lymphocyte Apoptosis	0	0.0667	2	CAPN2,CHP1,PRKCA,PRKCG
Cytotoxic T Lymphocyte-mediated Apoptosis of Target Cells	0	0.125	-1	BID,CASP9,CYCS,GZMB
IL-3 Signaling	0	0.114	1.667	CHP1,ELK1,PIK3C2B,PIK3R2,PIK3R3,PRKCA,PRKCG,RALA,SHC1
4-1BB Signaling in T Lymphocytes	0	0.125	#NUM!	IKBKG,MAPK13,MAPK9,NFKBIB
IL-15 Production	0	0.12	1.069	DSTYK,DYRK3,EGFR,FES,FGFR2,FRK,IL6,IRF3,LYN,MAP3K11,PEAK1,PTK7,ROR1,SRC
T Helper Cell Differentiation	0	0.116	#NUM!	IFNGR2,IL12A,IL13,IL2RG,IL6,IL6R,NGFR,TNF
Oncostatin M Signaling	0	0.093	1	ELK1,OSM,RALA,SHC1
CD28 Signaling in T Helper Cells	0	0.103	0.905	ACTR2,ARPC1A,CHP1,GRAP2,IKBKG,MAPK9,NFATC4,NFKBIB,PIK3C2B,PIK3R2,PIK3R3,PTPN11
Virus Entry via Endocytic Pathways	0	0.111	#NUM!	ACTG1,AP1M1,FOLR1,PIK3C2B,PIK3R2,PIK3R3,PRKCA,PRKCG,RALA,SRC,TFRC
Mechanisms of Viral Exit from Host Cells	0	0.125	#NUM!	ACTG1,PRKCA,PRKCG,SH3GL1,VPS25
HIF1α Signaling	0	0.13	1.569	ARAF,ARNT,CHP1,EGLN2,FGF2,HIF1A,IGF1,IGF2,IL6,IL6R,MMP20,MMP7,MMP8,MMP9,NAA10,PIK3C2B,PIK3R2,PIK3R3,PRKCA,PRKCG,RALA,SLC2A14,SLC2A8,TF,VEGFA,VEGFD
Melatonin Signaling	0	0.1	1.633	ARAF,GNAQ,PDIA3,PRKAG2,PRKAR2B,PRKCA,PRKCG
Cellular Effects of Sildenafil (Viagra)	0	0.132	#NUM!	ACTG1,ADCY10,ADCY3,ADCY7,ADCY9,CACNA1C,KCNN1,KCNQ2,KCNQ3,MYL4,MYL6B,PDE4D,PDIA3,PRKAG2,PRKAR2B
Factors Promoting Cardiogenesis in Vertebrates	0	0.0704	-0.333	CREB3L3,GATA4,HNF1A,LRP5,MAPK9,MYC,PDIA3,PRKCA,PRKCG,SMAD5
Agrin Interactions at Neuromuscular Junction	0	0.123	0	ACTG1,EGFR,GABPB1,MAPK9,NRG4,PAK4,RALA,SRC
Cardiomyocyte Differentiation via BMP Receptors	0	0.0556	#NUM!	GATA4
Semaphorin Signaling in Neurons	0	0.132	#NUM!	ARHGEF12,CFL1,DPYSL5,FES,PAK4,RHOQ,RHOV
iCOS-iCOSL Signaling in T Helper Cells	0	0.0952	1	CHP1,GRAP2,IKBKG,IL2RG,NFATC4,NFKBIB,PIK3C2B,PIK3R2,PIK3R3,SHC1
Molecular Mechanisms of Cancer	0	0.119	#NUM!	ADCY10,ADCY3,ADCY7,ADCY9,ARHGEF12,ARHGEF2,ARHGEF3,ARHGEF4,BID,CASP9,CCNE2,CDK16,CDKN2C,CRK,CYCS,DAXX,ELK1,GNAL,GNAQ,HIF1A,IHH,LAMTOR3,LRP5,MAPK13,MAPK9,MYC,NFKBIB,PAK4,PIK3C2B,PIK3R2,PIK3R3,PRKAG2,PRKAR2B,PRKCA,PRKCG,PSENEN,PTCH1,PTPN11,RALA,RAPGEF3,RHOQ,RHOV,SHC1,SMAD5,SRC,SUV39H1
Lipid Antigen Presentation by CD1	0	0.087	#NUM!	CALR,PDIA3
Mitotic Roles of Polo-Like Kinase	0	0.115	1	ANAPC13,PLK2,PPP2R1A,PPP2R3A,PPP2R3B,SLK,WEE1
HGF Signaling	0	0.109	1.732	ELF4,ELK1,IL6,MAP3K11,MAP3K9,MAPK9,PIK3C2B,PIK3R2,PIK3R3,PRKCA,PRKCG,PTPN11,RALA
Polyamine Regulation in Colon Cancer	0	0.0952	#NUM!	MYC,ODC1
Cholecystokinin/Gastrin-mediated Signaling	0	0.112	2.496	EGFR,ELK1,GNAQ,IL1B,MAPK9,PRKCA,PRKCG,RALA,RHOQ,RHOV,SHC1,SRC,TNF
Human Embryonic Stem Cell Pluripotency	0	0.0945	#NUM!	FGF2,FGFR2,FGFRL1,HNF1A,LEFTY1,LEFTY2,PIK3C2B,PIK3R2,PIK3R3,SALL4,SMAD5,SOX2
RAN Signaling	0	0.118	#NUM!	KPNA4,RANGAP1
DNA Methylation and Transcriptional Repression Signaling	0	0.0606	#NUM!	H4C1,SAP18
ATM Signaling	0	0.128	-0.577	BID,CREB3L3,H2AX,KAT5,MAPK13,MAPK9,MDM4,PPP2R1A,PPP2R3A,PPP2R3B,SUV39H1,TRIM28
Germ Cell-Sertoli Cell Junction Signaling	0	0.112	#NUM!	ACTG1,CFL1,EPN1,MAP3K11,MAP3K9,MAPK9,MYO7A,PAK4,PIK3C2B,PIK3R2,PIK3R3,RALA,RHOQ,RHOV,SORBS1,SRC,TNF,TUBB
Aldosterone Signaling in Epithelial Cells	0	0.08	0.707	ASIC2,DNAJB11,DNAJB12,DNAJC13,DNAJC4,PDIA3,PIK3C2B,PIK3R2,PIK3R3,PRKCA,PRKCG,SCNN1B
Role of NANOG in Mammalian Embryonic Stem Cell Pluripotency	0	0.0957	1	GATA4,LIFR,PIK3C2B,PIK3R2,PIK3R3,RALA,SALL4,SHC1,SMAD5,SOX2,ZFP42
Melanoma Signaling	0	0.08	1	PIK3C2B,PIK3R2,PIK3R3,RALA
Prostate Cancer Signaling	0	0.112	#NUM!	CASP9,CCNE2,CREB3L3,GSTP1,NFKBIB,PIK3C2B,PIK3R2,PIK3R3,RALA,SUV39H1
Endometrial Cancer Signaling	0	0.117	0.378	CASP9,ELK1,MYC,PIK3C2B,PIK3R2,PIK3R3,RALA
Basal Cell Carcinoma Signaling	0	0.0735	0	DVL2,DVL3,HNF1A,KIF7,PTCH1
Primary Immunodeficiency Signaling	0	0.114	#NUM!	AIRE,IKBKG,IL2RG,RAG1,RFXANK
Allograft Rejection Signaling	0	0.0417	#NUM!	GZMB,TNF
Glioma Signaling	0	0.111	1.897	CDKN2C,EGFR,IGF1,IGF2,PIK3C2B,PIK3R2,PIK3R3,PRKCA,PRKCG,RALA,SHC1,SUV39H1
Autoimmune Thyroid Disease Signaling	0	0.0476	#NUM!	GZMB,TG
Acute Myeloid Leukemia Signaling	0	0.102	0	ARAF,CEBPA,HNF1A,MYC,PIK3C2B,PIK3R2,PIK3R3,RALA,RARA
Thyroid Cancer Signaling	0	0.132	0.632	CXCL8,ELK1,HNF1A,IGF1,MYC,PIK3C2B,PIK3R2,PIK3R3,RALA,SHC1
Graft-versus-Host Disease Signaling	0	0.093	#NUM!	GZMB,IL1B,IL6,TNF
Chronic Myeloid Leukemia Signaling	0	0.108	#NUM!	CRK,HDAC6,HDAC8,IKBKG,MYC,PIK3C2B,PIK3R2,PIK3R3,PTPN11,RALA,SUV39H1
Non-Small Cell Lung Cancer Signaling	0	0.123	2.121	CASP9,EGFR,PIK3C2B,PIK3R2,PIK3R3,PRKCA,RALA,RASSF1,SUV39H1
Gα12/13 Signaling	0	0.127	-0.775	CDH16,CDH19,CDH24,CDH7,ELK1,F2,IKBKG,MAPK9,MYL4,MYL6B,NFKBIB,PIK3C2B,PIK3R2,PIK3R3,RALA,SRC
mTOR Signaling	0	0.124	1.789	AKT1S1,ARHGAP8/PRR5-ARHGAP8,ATG13,FAU,HIF1A,PIK3C2B,PIK3R2,PIK3R3,PLD2,PLD3,PPP2R1A,PPP2R3A,PPP2R3B,PRKAG2,PRKCA,PRKCG,PRR5,RALA,RHOQ,RHOV,RPS21,RPS6KA2,RPS6KA5,VEGFA,VEGFD
Communication between Innate and Adaptive Immune Cells	0	0.105	#NUM!	CD83,CD8B,CSF2,CXCL8,IL12A,IL1B,IL6,TLR9,TNF
Sphingosine-1-phosphate Signaling	0	0.115	0.277	ADCY10,ADCY3,ADCY7,ADCY9,CASP9,GNAQ,PDIA3,PIK3C2B,PIK3R2,PIK3R3,RHOQ,RHOV,SMPD2
Crosstalk between Dendritic Cells and Natural Killer Cells	0	0.114	-0.378	ACTG1,CD83,CSF2,IL12A,IL2RG,IL6,KIR2DL4,LTBR,TLR9,TNF
Systemic Lupus Erythematosus Signaling	0	0.0981	#NUM!	C6,IL1B,IL6,IL6R,KNG1,LSM4,LYN,NFATC4,PIK3C2B,PIK3R2,PIK3R3,PRPF19,PRPF6,RALA,SART1,SNRNP200,SNRPB2,SNRPC,SNU13,TLR9,TNF
Cdc42 Signaling	0	0.12	-0.832	ACTR2,ARPC1A,CFL1,CLIP1,EXOC5,IQGAP2,MAP3K11,MAPK13,MAPK9,MYL4,MYL6B,PAK4,PARD3,PARD6A,RALA,SRC
ILK Signaling	0	0.122	0.218	ACTG1,CFL1,CREB3L3,HIF1A,MAPK9,MMP9,MYC,MYL4,MYL6B,PIK3C2B,PIK3R2,PIK3R3,PPP2R1A,PPP2R3A,PPP2R3B,RHOQ,RHOV,RPS6KA5,TMSB10/TMSB4X,TNF,VEGFA,VEGFD
FAK Signaling	0	0.11	#NUM!	ACTG1,CAPN2,CAPN6,CRK,EGFR,PAK4,PIK3C2B,PIK3R2,PIK3R3,RALA,SRC
EIF2 Signaling	0	0.0714	0	ATF3,EIF2B5,FAU,MYC,PIK3C2B,PIK3R2,PIK3R3,PPP1CA,PPP1R15A,RALA,RPL23A,RPL39L,RPS21,SHC1,VEGFA
Retinoic acid Mediated Apoptosis Signaling	0	0.0909	-0.447	BID,CASP9,CYCS,DAP3,RARA
PAK Signaling	0	0.11	0.632	CFL1,MAPK9,MYL4,MYL6B,PAK4,PIK3C2B,PIK3R2,PIK3R3,RALA,SHC1,TNF
Rac Signaling	0	0.129	-0.277	ACTR2,ANK1,ARPC1A,CFL1,ELK1,IQGAP2,MAP3K11,NCKAP1,PAK4,PARD3,PARD6A,PIK3C2B,PIK3R2,PIK3R3,RALA
RhoA Signaling	0	0.107	0.302	ACTG1,ACTR2,ARHGAP8/PRR5-ARHGAP8,ARHGEF12,ARPC1A,CFL1,IGF1,KTN1,MYL4,MYL6B,MYLK3,NRP2
Ovarian Cancer Signaling	0	0.126	0.832	EDNRA,EGFR,HNF1A,MMP7,MMP9,MSH6,PIK3C2B,PIK3R2,PIK3R3,PMS2,PRKAG2,PRKAR2B,RALA,SRC,SUV39H1,VEGFA,VEGFD
Altered T Cell and B Cell Signaling in Rheumatoid Arthritis	0	0.0976	#NUM!	CSF2,IL12A,IL1B,IL23A,IL6,SPP1,TLR9,TNF
Regulation of eIF4 and p70S6K Signaling	0	0.075	1.414	EIF2B5,FAU,MAPK13,PIK3C2B,PIK3R2,PIK3R3,PPP2R1A,PPP2R3A,PPP2R3B,RALA,RPS21,SHC1
Pathogenesis of Multiple Sclerosis	0	0.111	#NUM!	CXCR3
Glioma Invasiveness Signaling	0	0.114	0.707	MMP9,PIK3C2B,PIK3R2,PIK3R3,RALA,RHOQ,RHOV,TIMP4
B Cell Development	0	0.0345	#NUM!	RAG1
Breast Cancer Regulation by Stathmin1	0	0.128	1.344	ACKR1,ACKR4,ADCYAP1R1,ADGRB1,ADGRD2,ADGRE5,ADGRF2,ADGRV1,ADRA2A,ADRB1,ANKHD1/ANKHD1-EIF4EBP3,ARHGEF12,ARHGEF2,ARHGEF3,ARHGEF4,CELSR3,CREB3L3,CRHR2,DRD5,EDNRA,FGF2,GCGR,GIPR,GLP2R,GNAQ,GNB2,GNG13,GNG5,GNG7,GPR143,GPR157,GPRC5A,HCAR2,HCAR3,HIF1A,HTR2B,HTR2C,IGF1,MMP9,NMUR2,OPRD1,P2RY1,PIK3C2B,PIK3R2,PIK3R3,PPP1CA,PPP1R11,PPP1R14A,PPP2R1A,PPP2R3A,PPP2R3B,PPP4C,PRKAG2,PRKAR2B,PRKCA,PRKCG,PROKR1,PTGDR…
Glioblastoma Multiforme Signaling	0	0.0813	0.832	EGFR,IGF1,IGF2,MYC,PDIA3,PIK3C2B,PIK3R2,PIK3R3,RALA,RHOQ,RHOV,SHC1,SRC
Regulation of IL-2 Expression in Activated and Anergic T Lymphocytes	0	0.0787	#NUM!	CHP1,ELK1,IKBKG,MAPK9,NFATC4,NFKBIB,RALA
Granzyme A Signaling	0	0.125	#NUM!	H1-10,H1-2
Role of Wnt/GSK-3β Signaling in the Pathogenesis of Influenza	0	0.0571	#NUM!	CSNK1A1,DVL2,DVL3,HNF1A
Nur77 Signaling in T Lymphocytes	0	0.0923	1.633	CASP9,CHP1,CYCS,PCNA,PRKCA,PRKCG
PKCθ Signaling in T Lymphocytes	0	0.0903	0.905	CACNA1C,CACNB3,CHP1,GRAP2,IKBKG,MAP3K11,MAP3K9,NFATC4,NFKBIB,PIK3C2B,PIK3R2,PIK3R3,RALA
TNFR2 Signaling	0	0.103	#NUM!	IKBKG,NFKBIB,TNF
Role of PI3K/AKT Signaling in the Pathogenesis of Influenza	0	0.119	0.447	CASP9,CRK,IRF3,NFKBIB,PIK3C2B,PIK3R2,PIK3R3
Antiproliferative Role of TOB in T Cell Signaling	0	0.0526	#NUM!	CCNE2,CDC34
OX40 Signaling Pathway	0	0.0364	#NUM!	MAPK9,NFKBIB
PI3K Signaling in B Lymphocytes	0	0.0827	-0.632	ATF3,CD81,CHP1,ELK1,IKBKG,LYN,NFATC4,NFKBIB,PDIA3,PIK3R2,RALA
Inhibition of Angiogenesis by TSP1	0	0.129	0	MAPK13,MAPK9,MMP9,VEGFA
Cyclins and Cell Cycle Regulation	0	0.127	0.816	CCNE2,CDKN2C,FBXL5,HDAC6,HDAC8,PPP2R1A,PPP2R3A,PPP2R3B,SUV39H1,WEE1
Cell Cycle Control of Chromosomal Replication	0	0.109	-1.633	CDK16,MCM7,PCNA,POLA1,PRIM2,RPA1
Role of JAK1, JAK2 and TYK2 in Interferon Signaling	0	0.0417	#NUM!	IFNGR2
Role of JAK1 and JAK3 in γc Cytokine Signaling	0	0.119	#NUM!	FES,IL2RG,PIK3C2B,PIK3R2,PIK3R3,PTPN11,RALA,SHC1
Actin Nucleation by ARP-WASP Complex	0	0.0633	1.342	ACTR2,ARPC1A,RALA,RHOQ,RHOV
Paxillin Signaling	0	0.106	0	ACTG1,CRK,ITGA7,MAPK13,MAPK9,PAK4,PIK3C2B,PIK3R2,PIK3R3,RALA,SRC
Sertoli Cell-Sertoli Cell Junction Signaling	0	0.13	#NUM!	ACTG1,ADCY10,CLDN10,CLDN14,CLDN18,CLDN4,CLDN8,ELK1,EPN1,MAP3K11,MAP3K9,MAPK13,MAPK9,MYO7A,NECTIN1,PRKAG2,PRKAR2B,RALA,SORBS1,SRC,SYMPK,TJAP1,TNF,TUBB
Hematopoiesis from Pluripotent Stem Cells	0	0.119	#NUM!	CD8B,CSF2,CXCL8,IL12A,IL6
Hematopoiesis from Multipotent Stem Cells	0	0.0833	#NUM!	CSF2
Transcriptional Regulatory Network in Embryonic Stem Cells	0	0.122	#NUM!	GATA4,H4C1,HNF4A,KAT6A,PAX6,SOX2
iNOS Signaling	0	0.0909	-2	IFNGR2,IKBKG,MAPK13,NFKBIB
nNOS Signaling in Skeletal Muscle Cells	0	0.0588	#NUM!	CACNA1C,CACNB3
Ephrin B Signaling	0	0.116	#NUM!	CFL1,GNAL,GNAQ,GNB2,GNG13,GNG5,GNG7,ITSN2
ErbB2-ErbB3 Signaling	0	0.127	0.707	ELK1,MYC,NRG4,PIK3C2B,PIK3R2,PIK3R3,RALA,SHC1
Estrogen-mediated S-phase Entry	0	0.0769	#NUM!	CCNE2,MYC
GADD45 Signaling	0	0.105	#NUM!	CCNE2,PCNA
GDNF Family Ligand-Receptor Interactions	0	0.0946	1.89	GFRA2,MAPK9,PIK3C2B,PIK3R2,PIK3R3,RALA,SHC1
Fatty Acid Activation	0	0.0833	#NUM!	ACSL1
Glucose and Glucose-1-phosphate Degradation	0	0.1	#NUM!	RGN
Androgen Biosynthesis	0	0.0833	#NUM!	HSD3B2
Ubiquinol-10 Biosynthesis (Eukaryotic)	0	0.125	#NUM!	BCKDHA,CYP2E1
tRNA Splicing	0	0.122	0.447	GDE1,PDE4D,PDE8B,TRPT1,TSEN15
D-myo-inositol-5-phosphate Metabolism	0	0.122	0	CA3,CILP,FIG4,IGBP1,INPP5F,MTMR8,NUDT3,NUDT9,PPP1CA,PPP1R14A,PPP2R3A,PPP4C,PPTC7,PTPN11,PTPN22,PTPRO,SIRPA,STYX
γ-linolenate Biosynthesis II (Animals)	0	0.0625	#NUM!	ACSL1
NAD Salvage Pathway II	0	0.105	#NUM!	NT5C2,NT5M
Pyridoxal 5'-phosphate Salvage Pathway	0	0.0984	1.633	ARAF,CSNK1A1,FAM20B,HIPK1,MAP3K9,MAPK9
Chondroitin Sulfate Biosynthesis	0	0.12	0	B3GAT3,CHST13,CHST4,HS6ST3,SULT1C4,UST
Dermatan Sulfate Biosynthesis	0	0.113	0	B3GAT3,CHST13,CHST4,HS6ST3,SULT1C4,UST
Glycogen Degradation III	0	0.0833	#NUM!	PYGB
Cholesterol Biosynthesis I	0	0.0769	#NUM!	NSDHL
1D-myo-inositol Hexakisphosphate Biosynthesis II (Mammalian)	0	0.111	#NUM!	INPP5F,ITPKC
Dermatan Sulfate Biosynthesis (Late Stages)	0	0.125	0.447	CHST13,CHST4,HS6ST3,SULT1C4,UST
Pentose Phosphate Pathway	0	0.1	#NUM!	TALDO1
Glycogen Degradation II	0	0.1	#NUM!	PYGB
Citrulline Biosynthesis	0	0.125	#NUM!	ALDH18A1
Superpathway of Inositol Phosphate Compounds	0	0.118	0	CA3,CILP,FIG4,IGBP1,INPP5F,ITPKC,MTMR8,NUDT3,NUDT9,PIK3C2B,PIK3R2,PIK3R3,PPP1CA,PPP1R14A,PPP2R3A,PPP4C,PPTC7,PTPN11,PTPN22,PTPRO,SIRPA,STYX
Superpathway of D-myo-inositol (1,4,5)-trisphosphate Metabolism	0	0.087	#NUM!	INPP5F,ITPKC
Mitochondrial L-carnitine Shuttle Pathway	0	0.125	#NUM!	ACSL1,CPT1A
Superoxide Radicals Degradation	0	0.125	#NUM!	SOD2
D-myo-inositol (1,3,4)-trisphosphate Biosynthesis	0	0.111	#NUM!	INPP5F,ITPKC
Leucine Degradation I	0	0.111	#NUM!	BCAT1
3-phosphoinositide Degradation	0	0.129	-0.229	CA3,CILP,FIG4,IGBP1,INPP5F,MTMR14,MTMR8,NUDT3,NUDT9,PPP1CA,PPP1R14A,PPP2R3A,PPP4C,PPTC7,PTPN11,PTPN22,PTPRO,SIRPA,STYX
Bile Acid Biosynthesis, Neutral Pathway	0	0.0769	#NUM!	AKR1C1/AKR1C2
D-myo-inositol (1,4,5)-trisphosphate Degradation	0	0.0588	#NUM!	INPP5F
Colanic Acid Building Blocks Biosynthesis	0	0.0714	#NUM!	PMM1
Salvage Pathways of Pyrimidine Ribonucleotides	0	0.132	-0.577	AK4,AK9,ARAF,CDA,CMPK2,CSNK1A1,FAM20B,HIPK1,MAP3K9,MAPK9,UCKL1,UPRT
Cholesterol Biosynthesis II (via 24,25-dihydrolanosterol)	0	0.0769	#NUM!	NSDHL
Chondroitin Sulfate Biosynthesis (Late Stages)	0	0.119	0.447	CHST13,CHST4,HS6ST3,SULT1C4,UST
Salvage Pathways of Pyrimidine Deoxyribonucleotides	0	0.125	#NUM!	CDA
Cholesterol Biosynthesis III (via Desmosterol)	0	0.0769	#NUM!	NSDHL
Histidine Degradation VI	0	0.0769	#NUM!	CYP2E1
Pregnenolone Biosynthesis	0	0.0833	#NUM!	CYP2E1
Glucocorticoid Biosynthesis	0	0.111	#NUM!	HSD3B2
Sphingomyelin Metabolism	0	0.125	#NUM!	SMPD2
Mineralocorticoid Biosynthesis	0	0.125	#NUM!	HSD3B2
Superpathway of Geranylgeranyldiphosphate Biosynthesis I (via Mevalonate)	0	0.125	#NUM!	HADHA,HADHB
Superpathway of Cholesterol Biosynthesis	0	0.107	#NUM!	HADHA,HADHB,NSDHL
DNA damage-induced 14-3-3σ Signaling	0	0.0526	#NUM!	CCNE2
Epithelial Adherens Junction Signaling	0	0.129	#NUM!	ACTG1,ACTR2,ARPC1A,CLIP1,CRK,DLL1,EGFR,EPN1,HNF1A,MYL4,MYL6B,MYO7A,NECTIN1,NOTCH2,PARD3,RALA,SORBS1,SRC,TUBB
Regulation of Cellular Mechanics by Calpain Protease	0	0.0833	1.342	CAPN2,CAPN6,CNGB1,EGFR,RALA,SRC
Remodeling of Epithelial Adherens Junctions	0	0.123	-1	ACTG1,ACTR2,ARPC1A,CLIP1,HGS,RALA,SRC,TUBB
Regulation of the Epithelial-Mesenchymal Transition Pathway	0	0.109	#NUM!	ARAF,DVL2,DVL3,EGFR,FGF11,FGF2,FGF23,FGFR2,FGFRL1,HIF1A,HNF1A,MMP9,NOTCH2,PARD6A,PIK3C2B,PIK3R2,PIK3R3,PSENEN,PTPN11,RALA
Role of p14/p19ARF in Tumor Suppression	0	0.107	#NUM!	PIK3C2B,PIK3R2,PIK3R3
Sperm Motility	0	0.13	-0.258	ADCY10,CNGB1,DSTYK,DYRK3,EGFR,FES,FGFR2,FRK,LYN,MAP3K11,PDE4D,PDIA3,PEAK1,PLA2G10,PLA2G12B,PLA2G5,PLAAT2,PLAAT3,PNPLA3,PRKAG2,PRKAR2B,PRKCA,PRKCG,PTK7,ROR1,SLC9A5,SRC
Tec Kinase Signaling	0	0.127	1.069	ACTG1,FRK,GNAL,GNAQ,GNB2,GNG13,GNG5,GNG7,LYN,MAPK9,PAK4,PIK3C2B,PIK3R2,PIK3R3,PRKCA,PRKCG,RHOQ,RHOV,SRC,TNF,TNFRSF25
Vitamin-C Transport	0	0.0909	#NUM!	SLC23A2,TXNRD2
Oxidative Phosphorylation	0	0.11	2.714	ATPAF2,COX6B2,CYCS,MT-ATP6,MT-CO2,MT-ND2,MT-ND4,NDUFB11,NDUFS2,SDHA,UQCRC2
BER pathway	0	0.0833	#NUM!	PCNA
HIPPO signaling	0	0.108	1.342	PARD3,PPP1CA,PPP1R11,PPP1R14A,PPP2R1A,PPP2R3A,PPP2R3B,RASSF1,SMAD5
PCP pathway	0	0.0893	-0.447	DVL2,DVL3,JUNB,JUND,MAPK9
Unfolded protein response	0	0.0727	-1	CALR,CEBPA,EDEM1,PPP1R15A
Wnt/Ca+ pathway	0	0.119	0.378	CREB3L3,DVL2,DVL3,NFATC4,PDIA3,PRKCA,ROR1
Cell Cycle: G1/S Checkpoint Regulation	0	0.106	0.816	CCNE2,CDKN2C,FBXL5,HDAC6,HDAC8,MYC,SUV39H1
PI3K/AKT Signaling	0	0.111	0.302	GDF15,IKBKG,IL17RA,IL18RAP,IL1R1,IL1R2,IL1RL2,IL2RG,IL31RA,IL6R,INPP5F,MAPK8IP1,NFKBIB,PIK3R2,PIK3R3,PPP2R1A,PPP2R3A,PPP2R3B,RALA,SHC1
PTEN Signaling	0	0.0889	-1.265	CASP9,CSNK2B,EGFR,FGFR2,IKBKG,INPP5F,MAGI3,NGFR,PIK3R2,PIK3R3,RALA,SHC1
Protein Ubiquitination Pathway	0	0.0728	#NUM!	CDC34,DNAJB11,DNAJB12,DNAJC13,DNAJC4,PSMA7,PSMB1,PSMC4,PSMD3,PSMD7,PSMD8,SUGT1,UBA1,UBE2G2,UBE2I,UBE2M,USP11,USP2,USP27X
JAK/Stat Signaling	0	0.113	1.667	GNAQ,IL6,PIK3C2B,PIK3R2,PIK3R3,PTPN11,RALA,SHC1,SOCS2
Cell Cycle: G2/M DNA Damage Checkpoint Regulation	0	0.0612	#NUM!	FBXL5,MDM4,WEE1
IL-4 Signaling	0	0.0976	#NUM!	IL2RG,INPP5F,NFATC4,PIK3C2B,PIK3R2,PIK3R3,RALA,SHC1
Antigen Presentation Pathway	0	0.0526	#NUM!	CALR,PDIA3
B Cell Receptor Signaling	0	0.1	0	CFL1,CREB3L3,ELK1,IKBKG,INPP5F,LYN,MAP3K11,MAP3K9,MAPK13,MAPK9,NFATC4,NFKBIB,PIK3C2B,PIK3R2,PIK3R3,PTPN11,RALA,SHC1
Wnt/β-catenin Signaling	0	0.123	0.229	CSNK1A1,CSNK2B,DKK4,DVL2,DVL3,GNAQ,HNF1A,KREMEN2,LRP5,MMP7,MYC,PPP2R1A,PPP2R3A,PPP2R3B,RARA,SFRP1,SFRP5,SOX2,SRC,WIF1
Phototransduction Pathway	0	0.105	#NUM!	CNGB1,PRKAG2,PRKAR2B,RGS9
Chemokine Signaling	0	0.107	0.707	CCL13,CCL24,CFL1,GNAQ,MAPK13,PRKCA,RALA,SRC
Neurotrophin/TRK Signaling	0	0.107	1.414	CREB3L3,NGFR,PIK3C2B,PIK3R2,PIK3R3,PTPN11,RALA,SHC1
Integrin Signaling	0	0.0995	0.688	ACTG1,ACTR2,ARPC1A,CAPN2,CAPN6,CRK,GRB7,ITGA7,MAP3K11,MYLK3,PAK4,PIK3C2B,PIK3R2,PIK3R3,RALA,RHOQ,RHOV,SHC1,SRC,TSPAN6
Death Receptor Signaling	0	0.111	-0.632	ACTG1,BID,CASP9,CYCS,DAXX,GAS2,IKBKG,NFKBIB,TNF,TNFRSF25
cAMP-mediated signaling	0	0.126	0.816	ADCY10,ADCY3,ADCY7,ADCY9,ADRA2A,ADRB1,AKAP6,AKAP7,CNGB1,CREB3L3,DRD5,GDE1,GNAL,HCAR2,HCAR3,LAMTOR3,OPRD1,PDE4D,PDE8B,PKIB,PRKAR2B,PTGDR,RAPGEF3,RGS10,SRC,VIPR1,XCR1
TGF-β Signaling	0	0.104	0.707	FOXH1,HNF4A,INHBC,IRF7,MAPK13,MAPK9,RALA,RUNX3,SMAD5,TFE3
Apoptosis Signaling	0	0.124	-1.155	AIFM1,BID,CAPN2,CAPN6,CASP9,CYCS,GAS2,IKBKG,NFKBIB,PRKCA,RALA,TNF
NF-κB Signaling	0	0.109	1.147	ARAF,CSNK2B,EGFR,FGFR2,IKBKG,IL1B,IL1R1,IL1R2,LTBR,NFKBIB,NGFR,PELI1,PIK3C2B,PIK3R2,PIK3R3,RALA,SIGIRR,TLR9,TNF
Hypoxia Signaling in the Cardiovascular System	0	0.125	-1	ARNT,CDC34,CREB3L3,HIF1A,NFKBIB,UBE2G2,UBE2I,UBE2M,VEGFA
T Cell Receptor Signaling	0	0.0857	#NUM!	CD8B,ELK1,GRAP2,IKBKG,NFATC4,PIK3C2B,PIK3R2,PIK3R3,RALA
BMP signaling pathway	0	0.0843	1.633	MAGED1,MAPK13,MAPK9,PRKAG2,PRKAR2B,RALA,SMAD5
Phagosome Formation	0	0.0902	#NUM!	FCAMR,MRC1,PDIA3,PIK3C2B,PIK3R2,PIK3R3,PRKCA,PRKCG,RHOQ,RHOV,TLR9
Phagosome Maturation	0	0.0588	#NUM!	ATP6AP1,ATP6V0B,ATP6V0C,ATP6V1B1,CALR,CTSH,RILP,TUBB
Autophagy	0	0.06	#NUM!	ATG13,CTSH,MAP1LC3B2
Macropinocytosis Signaling	0	0.118	1.414	ANKFY1,MRC1,PIK3C2B,PIK3R2,PIK3R3,PRKCA,PRKCG,RALA,SRC
Inflammasome pathway	0	0.05	#NUM!	IL1B
PD-1, PD-L1 cancer immunotherapy pathway	0	0.108	1.265	CSNK2B,ELK1,IFNGR2,IL12A,IL2RG,NGFR,PIK3C2B,PIK3R2,PIK3R3,PTPN11,TNF
Cancer Drug Resistance By Drug Efflux	0	0.0877	#NUM!	ABCC2,ARAF,PIK3R2,PIK3R3,RALA
Sumoylation Pathway	0	0.12	-0.905	CEBPA,DAXX,MAPK9,PCNA,RANGAP1,RFC1,RFC3,RFC5,RHOQ,RHOV,RPA1,UBE2I
Th1 and Th2 Activation Pathway	0	0.108	#NUM!	CXCR3,DLL1,DLL4,HAVCR1,IFNGR2,IL12A,IL13,IL2RG,IL6,IL6R,NFATC4,NOTCH2,PIK3C2B,PIK3R2,PIK3R3,PSENEN,RUNX3,TIMD4
Th1 Pathway	0	0.12	0	CXCR3,DLL1,DLL4,IFNGR2,IL12A,IL6,IL6R,NFATC4,NOTCH2,PIK3C2B,PIK3R2,PIK3R3,PSENEN,RUNX3
Th2 Pathway	0	0.0902	-0.632	DLL1,HAVCR1,IL12A,IL13,IL2RG,NOTCH2,PIK3C2B,PIK3R2,PIK3R3,PSENEN,RUNX3,TIMD4
Osteoarthritis Pathway	0	0.132	1.177	ALPG,ALPP,CASP9,CNMD,CREB3L3,CXCL8,FGF2,HIF1A,HNF1A,IHH,IL18RAP,IL1B,IL1R1,IL1R2,IL1RL2,LEP,MATN3,MMP9,NAMPT,PRG4,PRKAG2,PTCH1,SLC39A8,SMAD5,SPP1,TNF,VEGFA,VEGFD
IL-7 Signaling Pathway	0	0.111	0	IL2RG,LYN,MAPK13,MYC,PIK3C2B,PIK3R2,PIK3R3,SHC1
Th17 Activation Pathway	0	0.131	2.111	AHR,CSF2,DEFB4A/DEFB4B,HIF1A,IL12A,IL1B,IL1R1,IL23A,IL6,IL6R,NFATC4
SPINK1 Pancreatic Cancer Pathway	0	0.118	-1.633	CPN1,KLK4,KLK5,KLK7,KLK8,PRSS2
Apelin Cardiac Fibroblast Signaling Pathway	0	0.13	#NUM!	ACE2,IL6,PRKAG2
Apelin Endothelial Signaling Pathway	0	0.132	1.807	ADCY10,ADCY3,ADCY7,ADCY9,ARNT,GNAL,HIF1A,MAPK9,PIK3C2B,PIK3R2,PIK3R3,PRKAG2,PRKCA,PRKCG,RALA
Apelin Muscle Signaling Pathway	0	0.0526	#NUM!	PRKAG2
BAG2 Signaling Pathway	0	0.0732	#NUM!	BAG2,MAPT,MYC
FAT10 Signaling Pathway	0	0.118	#NUM!	TNF,UBA1
FAT10 Cancer Signaling Pathway	0	0.109	1.342	IKBKG,IL6,NGFR,PCNA,TNF
T Cell Exhaustion Signaling Pathway	0	0.0958	0.535	BTLA,GZMB,IL12A,IL6,IL6R,MAPK9,NFATC4,PIK3C2B,PIK3R2,PIK3R3,PPP2R1A,PPP2R3A,PPP2R3B,PTPN11,RALA,VEGFA
Systemic Lupus Erythematosus In T Cell Signaling Pathway	0	0.0791	1.213	AKT1S1,CASP9,CD70,CHP1,CREB3L3,IL23A,IL6,LEP,PIK3C2B,PIK3R2,PIK3R3,PPP2R1A,PPP2R3A,PPP2R3B,RALA,RHOQ,RHOV
Senescence Pathway	0	0.124	1.414	ANAPC13,ARAF,ASXL2,ASXL3,ATF3,CACNA1C,CAPN2,CAPN6,CHP1,CXCL8,DLD,ELF4,EP400,GATA4,IKBKG,IL6,IRF3,ITSN2,MAPK15,NFATC4,PDK4,PIK3C2B,PIK3R2,PIK3R3,PPP1CA,PPP2R1A,PPP2R3A,PPP2R3B,RALA,RPS6KA5,SAA1,SMAD5,SOD2
Inhibition of ARE-Mediated mRNA Degradation Pathway	0	0.108	1.387	CD70,DDX6,EXOSC1,EXOSC5,MAPK13,MAPK15,NGFR,PPP2R1A,PPP2R3A,PPP2R3B,PRKAG2,PRKAR2B,TNF
HOTAIR Regulatory Pathway	0	0.0844	0.277	HNF1A,HOXD10,MMP20,MMP7,MMP8,MMP9,MTF2,MYC,PIK3C2B,PIK3R2,PIK3R3,SPP1,WIF1
Necroptosis Signaling Pathway	0	0.121	0	CAPN2,CAPN6,CHP1,IKBKG,IRF3,NGFR,PELI1,PLA2G10,PLA2G12B,PLA2G5,TICAM1,TIMM13,TIMM17A,TIMM17B,TNF,TOMM40L,TOMM6,TRPM7
Semaphorin Neuronal Repulsive Signaling Pathway	0	0.128	-1	ARHGEF12,CFL1,DPYSL5,FES,MAPT,MYL4,MYL6B,NRP2,PAK4,PDE4D,PIK3C2B,PIK3R2,PIK3R3,PRKAG2,PRKAR2B,SEMA3E
Regulation Of The Epithelial Mesenchymal Transition By Growth Factors Pathway	0	0.126	0.894	ARAF,CD70,EGFR,FGF11,FGF2,FGF23,FGFR2,FGFRL1,IKBKG,IL6,IL6R,MAPK13,MAPK9,MMP9,NGFR,PARD6A,PIK3C2B,PIK3R2,PIK3R3,PTPN11,RALA,SHC1,TNF
Regulation Of The Epithelial Mesenchymal Transition In Development Pathway	0	0.0741	0.447	DVL2,DVL3,HIF1A,HNF1A,PSENEN,PTCH1
Kinetochore Metaphase Signaling Pathway	0	0.0816	0	ANAPC13,H2AC18/H2AC19,H2AX,KAT5,PMF1/PMF1-BGLAP,PPP1CA,PPP1R11,PPP1R14A
Coronavirus Pathogenesis Pathway	0	0.116	0.5	ACE2,AGT,CASP9,CXCL8,DDX58,ELK1,FAU,IL1B,IL6,IRF3,IRF7,MAPK13,MAPK9,NFKBIB,RPS21,SUV39H1,TRIM25
GM-CSF Signaling	0	0.129	1.667	CSF2,ELK1,LYN,PIK3C2B,PIK3R2,PIK3R3,PTPN11,RALA,SHC1
