# Supplementary material for: The gut microbial metabolite formate exacerbates colorectal cancer progression
Source: Nat Metab. 2022 Apr 18;4(4):458–75. doi: 10.1038/s42255-022-00558-0 (PMC9046088; doi:10.1038/s42255-022-00558-0)
Supplement: Source Data Extended Data Fig. 2 — Numerical source data. [file 42255_2022_558_MOESM12_ESM.xlsx]

## Sheet: fig_s2c_CRC7_and_8_ch1
24.10.18/2:05 PM SW ver:OXY4v2_41
Header Ch-1
Description:
IDENTIFICATION
PHIboard number : v1231304
PM number : 00000000
Serial number : S TLD 0003 000007
MUX channel : ON - 01
PARAMETERS
Signal LED current: 100
Ref LED current : 083
Ref LED amplitude : 115025
Frequency : 006-0
Sending interval : 0001
Averaging : 2
Internal temp : 20.0 C
SYSTEM SETTINGS
APL function : ON
Temp compensation : OFF
Analog out : OFF
RS232 echo : OFF
Oxygen unit : %a.s.
CALIBRATION
Sensor type : 2
0%a.s.phase 1 : 60.48 at 020.0ｰC amp 014800
100.00%a.s.phase 2: 27.09 at 020.0ｰC amp 037700
Date (ddmmyy) : 270916
Pressure (mBar) : 0958
FIRMWARE
Code 3.025 (IAP) : 12/13/05, 09:29:25
Xilinx built : 01/05/04 (MM/DD/YY)
Pressure [hPa]: 958
Date/dd:mm:yy;Time/hh:mm:ss;Logtime/h;Oxy/% oxy sat.;Phase/-;Amp;Temp/-C;Error
24.10.18;2:05:00 PM;0.00;24.308;25.540;17020.000;20.000;0.000
24.10.18;2:06:00 PM;0.02;24.034;25.660;17128.000;20.000;0.000
24.10.18;2:07:00 PM;0.03;23.470;25.900;17199.000;20.000;0.000
24.10.18;2:08:00 PM;0.05;23.451;25.910;17306.000;20.000;0.000
24.10.18;2:09:00 PM;0.07;23.326;25.960;17338.000;20.000;0.000
24.10.18;2:10:00 PM;0.08;23.382;25.940;17338.000;20.000;0.000
24.10.18;2:11:00 PM;0.10;22.641;26.270;17517.000;20.000;0.000
24.10.18;2:12:00 PM;0.12;22.379;26.390;17676.000;20.000;0.000
24.10.18;2:13:00 PM;0.13;21.750;26.690;17945.000;20.000;0.000
24.10.18;2:14:00 PM;0.15;21.051;27.030;18259.000;20.000;0.000
24.10.18;2:15:00 PM;0.17;20.106;27.520;18607.000;20.000;0.000
24.10.18;2:16:00 PM;0.18;19.527;27.830;18935.000;20.000;0.000
24.10.18;2:17:00 PM;0.20;19.014;28.120;19219.000;20.000;0.000
24.10.18;2:18:00 PM;0.22;18.897;28.190;19252.000;20.000;0.000
24.10.18;2:19:00 PM;0.23;18.868;28.200;19297.000;20.000;0.000
24.10.18;2:20:00 PM;0.25;18.868;28.200;19348.000;20.000;0.000
24.10.18;2:21:00 PM;0.27;18.773;28.260;19343.000;20.000;0.000
24.10.18;2:22:00 PM;0.28;18.426;28.460;19448.000;20.000;0.000
24.10.18;2:23:00 PM;0.30;18.084;28.670;19592.000;20.000;0.000
24.10.18;2:24:00 PM;0.32;17.887;28.790;19798.000;20.000;0.000
24.10.18;2:25:00 PM;0.33;17.585;28.970;19923.000;20.000;0.000
24.10.18;2:26:00 PM;0.35;17.395;29.090;20041.000;20.000;0.000
24.10.18;2:27:00 PM;0.37;17.133;29.260;20184.000;20.000;0.000
24.10.18;2:28:00 PM;0.38;17.152;29.250;20146.000;20.000;0.000
24.10.18;2:29:00 PM;0.40;17.213;29.210;20132.000;20.000;0.000
24.10.18;2:30:00 PM;0.42;16.997;29.350;20276.000;20.000;0.000
24.10.18;2:31:00 PM;0.43;16.802;29.480;20387.000;20.000;0.000
24.10.18;2:32:00 PM;0.45;16.699;29.540;20427.000;20.000;0.000
24.10.18;2:33:00 PM;0.47;16.548;29.650;20602.000;20.000;0.000
24.10.18;2:34:00 PM;0.48;16.148;29.920;20744.000;20.000;0.000
24.10.18;2:35:00 PM;0.50;15.899;30.090;20889.000;20.000;0.000
24.10.18;2:36:00 PM;0.52;15.796;30.170;20994.000;20.000;0.000
24.10.18;2:37:00 PM;0.53;15.578;30.320;21050.000;20.000;0.000
24.10.18;2:38:00 PM;0.55;15.421;30.440;21194.000;20.000;0.000
24.10.18;2:39:00 PM;0.57;15.193;30.600;21321.000;20.000;0.000
24.10.18;2:40:00 PM;0.58;15.090;30.680;21401.000;20.000;0.000
24.10.18;2:41:00 PM;0.60;14.910;30.820;21540.000;20.000;0.000
24.10.18;2:42:00 PM;0.62;14.734;30.950;21641.000;20.000;0.000
24.10.18;2:43:00 PM;0.63;14.523;31.120;21768.000;20.000;0.000
24.10.18;2:44:00 PM;0.65;14.414;31.200;21822.000;20.000;0.000
24.10.18;2:45:00 PM;0.67;14.236;31.350;21925.000;20.000;0.000
24.10.18;2:46:00 PM;0.68;14.112;31.440;22031.000;20.000;0.000
24.10.18;2:47:00 PM;0.70;13.892;31.630;22136.000;20.000;0.000
24.10.18;2:48:00 PM;0.72;13.804;31.700;22291.000;20.000;0.000
24.10.18;2:49:00 PM;0.73;13.645;31.830;22394.000;20.000;0.000
24.10.18;2:50:00 PM;0.75;13.402;32.040;22512.000;20.000;0.000
24.10.18;2:51:00 PM;0.77;13.316;32.110;22599.000;20.000;0.000
24.10.18;2:52:00 PM;0.78;13.234;32.180;22678.000;20.000;0.000
24.10.18;2:53:00 PM;0.80;13.131;32.270;22779.000;20.000;0.000
24.10.18;2:54:00 PM;0.82;13.010;32.380;22862.000;20.000;0.000
24.10.18;2:55:00 PM;0.83;12.832;32.540;22954.000;20.000;0.000
24.10.18;2:56:00 PM;0.85;12.717;32.650;23093.000;20.000;0.000
24.10.18;2:57:00 PM;0.87;12.566;32.790;23153.000;20.000;0.000
24.10.18;2:58:00 PM;0.88;12.518;32.830;23251.000;20.000;0.000
24.10.18;2:59:00 PM;0.90;12.348;32.990;23368.000;20.000;0.000
24.10.18;3:00:00 PM;0.92;12.287;33.050;23366.000;20.000;0.000
24.10.18;3:01:00 PM;0.93;12.270;33.060;23374.000;20.000;0.000
24.10.18;3:02:00 PM;0.95;12.090;33.240;23481.000;20.000;0.000
24.10.18;3:03:00 PM;0.97;11.992;33.330;23614.000;20.000;0.000
24.10.18;3:04:00 PM;0.98;11.791;33.530;23750.000;20.000;0.000
24.10.18;3:05:00 PM;1.00;11.742;33.580;23848.000;20.000;0.000
24.10.18;3:06:00 PM;1.02;11.541;33.780;23969.000;20.000;0.000
24.10.18;3:07:00 PM;1.03;11.502;33.820;24056.000;20.000;0.000
24.10.18;3:08:00 PM;1.05;11.363;33.970;24149.000;20.000;0.000
24.10.18;3:09:00 PM;1.07;11.244;34.090;24254.000;20.000;0.000
24.10.18;3:10:00 PM;1.08;11.183;34.150;24330.000;20.000;0.000
24.10.18;3:11:00 PM;1.10;11.047;34.300;24424.000;20.000;0.000
24.10.18;3:12:00 PM;1.12;10.999;34.350;24490.000;20.000;0.000
24.10.18;3:13:00 PM;1.13;10.909;34.450;24587.000;20.000;0.000
24.10.18;3:14:00 PM;1.15;10.860;34.500;24605.000;20.000;0.000
24.10.18;3:15:00 PM;1.17;10.810;34.550;24692.000;20.000;0.000
24.10.18;3:16:00 PM;1.18;10.712;34.660;24765.000;20.000;0.000
24.10.18;3:17:00 PM;1.20;10.645;34.740;24842.000;20.000;0.000
24.10.18;3:18:00 PM;1.22;10.548;34.850;24888.000;20.000;0.000
24.10.18;3:19:00 PM;1.23;10.477;34.920;24970.000;20.000;0.000
24.10.18;3:20:00 PM;1.25;10.429;34.980;25042.000;20.000;0.000
24.10.18;3:21:00 PM;1.27;10.236;35.200;25240.000;20.000;0.000
24.10.18;3:22:00 PM;1.28;10.092;35.370;25337.000;20.000;0.000
24.10.18;3:23:00 PM;1.30;10.008;35.470;25414.000;20.000;0.000
24.10.18;3:24:00 PM;1.32;9.978;35.500;25458.000;20.000;0.000
24.10.18;3:25:00 PM;1.33;10.140;35.310;25331.000;20.000;0.000
24.10.18;3:26:00 PM;1.35;10.131;35.320;25370.000;20.000;0.000
24.10.18;3:27:00 PM;1.37;10.008;35.470;25466.000;20.000;0.000
24.10.18;3:28:00 PM;1.38;9.972;35.510;25516.000;20.000;0.000
24.10.18;3:29:00 PM;1.40;9.836;35.670;25569.000;20.000;0.000
24.10.18;3:30:00 PM;1.42;9.993;35.490;25487.000;20.000;0.000
24.10.18;3:31:00 PM;1.43;9.941;35.550;25493.000;20.000;0.000
24.10.18;3:32:00 PM;1.45;9.886;35.610;25647.000;20.000;0.000
24.10.18;3:33:00 PM;1.47;9.612;35.950;25871.000;20.000;0.000
24.10.18;3:34:00 PM;1.48;9.526;36.060;25990.000;20.000;0.000
24.10.18;3:35:00 PM;1.50;9.377;36.240;26065.000;20.000;0.000
24.10.18;3:36:00 PM;1.52;9.344;36.290;25958.000;20.000;0.000
24.10.18;3:37:00 PM;1.53;9.363;36.260;25969.000;20.000;0.000
24.10.18;3:38:00 PM;1.55;9.258;36.400;26099.000;20.000;0.000
24.10.18;3:39:00 PM;1.57;9.201;36.470;26197.000;20.000;0.000
24.10.18;3:40:00 PM;1.58;9.149;36.540;26314.000;20.000;0.000
24.10.18;3:41:00 PM;1.60;9.029;36.690;26420.000;20.000;0.000
24.10.18;3:42:00 PM;1.62;8.935;36.820;26536.000;20.000;0.000
24.10.18;3:43:00 PM;1.63;8.864;36.910;26605.000;20.000;0.000
24.10.18;3:44:00 PM;1.65;8.814;36.980;26707.000;20.000;0.000
24.10.18;3:45:00 PM;1.67;8.654;37.200;26793.000;20.000;0.000
24.10.18;3:46:00 PM;1.68;8.606;37.260;26872.000;20.000;0.000
24.10.18;3:47:00 PM;1.70;8.556;37.330;26901.000;20.000;0.000
24.10.18;3:48:00 PM;1.72;8.455;37.470;27025.000;20.000;0.000
24.10.18;3:49:00 PM;1.73;8.388;37.570;27093.000;20.000;0.000
24.10.18;3:50:00 PM;1.75;8.376;37.590;27120.000;20.000;0.000
24.10.18;3:51:00 PM;1.77;8.284;37.720;27227.000;20.000;0.000
24.10.18;3:52:00 PM;1.78;8.225;37.800;27275.000;20.000;0.000
24.10.18;3:53:00 PM;1.80;8.235;37.790;27289.000;20.000;0.000
24.10.18;3:54:00 PM;1.82;8.150;37.910;27354.000;20.000;0.000
24.10.18;3:55:00 PM;1.83;8.068;38.030;27445.000;20.000;0.000
24.10.18;3:56:00 PM;1.85;8.001;38.130;27561.000;20.000;0.000
24.10.18;3:57:00 PM;1.87;7.902;38.280;27628.000;20.000;0.000
24.10.18;3:58:00 PM;1.88;7.888;38.300;27705.000;20.000;0.000
24.10.18;3:59:00 PM;1.90;7.823;38.400;27754.000;20.000;0.000
24.10.18;4:00:00 PM;1.92;7.770;38.480;27836.000;20.000;0.000
24.10.18;4:01:00 PM;1.93;7.703;38.580;27861.000;20.000;0.000
24.10.18;4:02:00 PM;1.95;7.668;38.640;27933.000;20.000;0.000
24.10.18;4:03:00 PM;1.97;7.638;38.680;27997.000;20.000;0.000
24.10.18;4:04:00 PM;1.98;7.550;38.820;28053.000;20.000;0.000
24.10.18;4:05:00 PM;2.00;7.519;38.870;28140.000;20.000;0.000
24.10.18;4:06:00 PM;2.02;7.435;39.000;28192.000;20.000;0.000
24.10.18;4:07:00 PM;2.03;7.376;39.090;28295.000;20.000;0.000
24.10.18;4:08:00 PM;2.05;7.301;39.210;28369.000;20.000;0.000
24.10.18;4:09:00 PM;2.07;7.289;39.240;28394.000;20.000;0.000
24.10.18;4:10:00 PM;2.08;7.282;39.240;28456.000;20.000;0.000
24.10.18;4:11:00 PM;2.10;7.257;39.290;28512.000;20.000;0.000
24.10.18;4:12:00 PM;2.12;7.190;39.390;28531.000;20.000;0.000
24.10.18;4:13:00 PM;2.13;7.159;39.450;28586.000;20.000;0.000
24.10.18;4:14:00 PM;2.15;7.119;39.510;28602.000;20.000;0.000
24.10.18;4:15:00 PM;2.17;7.073;39.590;28714.000;20.000;0.000
24.10.18;4:16:00 PM;2.18;7.008;39.700;28729.000;20.000;0.000
24.10.18;4:17:00 PM;2.20;7.004;39.700;28776.000;20.000;0.000
24.10.18;4:18:00 PM;2.22;6.966;39.770;28812.000;20.000;0.000
24.10.18;4:19:00 PM;2.23;6.945;39.800;28891.000;20.000;0.000
24.10.18;4:20:00 PM;2.25;6.870;39.930;28964.000;20.000;0.000
24.10.18;4:21:00 PM;2.27;6.863;39.940;28967.000;20.000;0.000
24.10.18;4:22:00 PM;2.28;6.798;40.050;29041.000;20.000;0.000
24.10.18;4:23:00 PM;2.30;6.763;40.110;29101.000;20.000;0.000
24.10.18;4:24:00 PM;2.32;6.721;40.190;29159.000;20.000;0.000
24.10.18;4:25:00 PM;2.33;6.698;40.230;29216.000;20.000;0.000
24.10.18;4:26:00 PM;2.35;6.626;40.350;29279.000;20.000;0.000
24.10.18;4:27:00 PM;2.37;6.593;40.410;29310.000;20.000;0.000
24.10.18;4:28:00 PM;2.38;6.555;40.470;29372.000;20.000;0.000
24.10.18;4:29:00 PM;2.40;6.518;40.540;29441.000;20.000;0.000
24.10.18;4:30:00 PM;2.42;6.488;40.590;29437.000;20.000;0.000
24.10.18;4:31:00 PM;2.43;6.461;40.640;29508.000;20.000;0.000
24.10.18;4:32:00 PM;2.45;6.455;40.650;29534.000;20.000;0.000
24.10.18;4:33:00 PM;2.47;6.436;40.690;29516.000;20.000;0.000
24.10.18;4:34:00 PM;2.48;6.421;40.720;29571.000;20.000;0.000
24.10.18;4:35:00 PM;2.50;6.379;40.790;29629.000;20.000;0.000
24.10.18;4:36:00 PM;2.52;6.346;40.850;29668.000;20.000;0.000
24.10.18;4:37:00 PM;2.53;6.363;40.820;29477.000;20.000;0.000
24.10.18;4:38:00 PM;2.55;6.363;40.820;29475.000;20.000;0.000
24.10.18;4:39:00 PM;2.57;6.295;40.940;29565.000;20.000;0.000
24.10.18;4:40:00 PM;2.58;6.277;40.980;29658.000;20.000;0.000
24.10.18;4:41:00 PM;2.60;6.254;41.020;29723.000;20.000;0.000
24.10.18;4:42:00 PM;2.62;6.237;41.050;29788.000;20.000;0.000
24.10.18;4:43:00 PM;2.63;6.149;41.210;29895.000;20.000;0.000
24.10.18;4:44:00 PM;2.65;6.090;41.330;29936.000;20.000;0.000
24.10.18;4:45:00 PM;2.67;6.071;41.360;29981.000;20.000;0.000
24.10.18;4:46:00 PM;2.68;6.006;41.490;30020.000;20.000;0.000
24.10.18;4:47:00 PM;2.70;6.032;41.440;30028.000;20.000;0.000
24.10.18;4:48:00 PM;2.72;6.000;41.500;30097.000;20.000;0.000
24.10.18;4:49:00 PM;2.73;5.950;41.590;30166.000;20.000;0.000
24.10.18;4:50:00 PM;2.75;5.908;41.680;30185.000;20.000;0.000
24.10.18;4:51:00 PM;2.77;5.872;41.740;30234.000;20.000;0.000
24.10.18;4:52:00 PM;2.78;5.870;41.750;30264.000;20.000;0.000
24.10.18;4:53:00 PM;2.80;5.849;41.790;30294.000;20.000;0.000
24.10.18;4:54:00 PM;2.82;5.843;41.800;30304.000;20.000;0.000
24.10.18;4:55:00 PM;2.83;5.828;41.830;30321.000;20.000;0.000
24.10.18;4:56:00 PM;2.85;5.812;41.860;30335.000;20.000;0.000
24.10.18;4:57:00 PM;2.87;5.782;41.920;30380.000;20.000;0.000
24.10.18;4:58:00 PM;2.88;5.776;41.930;30390.000;20.000;0.000
24.10.18;4:59:00 PM;2.90;5.774;41.930;30418.000;20.000;0.000
24.10.18;5:00:00 PM;2.92;5.744;42.000;30455.000;20.000;0.000
24.10.18;5:01:00 PM;2.93;5.728;42.030;30489.000;20.000;0.000
24.10.18;5:02:00 PM;2.95;5.711;42.060;30493.000;20.000;0.000
24.10.18;5:03:00 PM;2.97;5.709;42.060;30525.000;20.000;0.000
24.10.18;5:04:00 PM;2.98;5.656;42.170;30566.000;20.000;0.000
24.10.18;5:05:00 PM;3.00;5.646;42.190;30562.000;20.000;0.000
24.10.18;5:06:00 PM;3.02;5.575;42.330;30615.000;20.000;0.000
24.10.18;5:07:00 PM;3.03;5.566;42.350;30619.000;20.000;0.000
24.10.18;5:08:00 PM;3.05;5.533;42.420;30712.000;20.000;0.000
24.10.18;5:09:00 PM;3.07;5.531;42.420;30718.000;20.000;0.000
24.10.18;5:10:00 PM;3.08;5.516;42.450;30720.000;20.000;0.000
24.10.18;5:11:00 PM;3.10;5.518;42.450;30760.000;20.000;0.000
24.10.18;5:12:00 PM;3.12;5.487;42.510;30778.000;20.000;0.000
24.10.18;5:13:00 PM;3.13;5.504;42.480;30798.000;20.000;0.000
24.10.18;5:14:00 PM;3.15;5.445;42.600;30851.000;20.000;0.000
24.10.18;5:15:00 PM;3.17;5.451;42.590;30887.000;20.000;0.000
24.10.18;5:16:00 PM;3.18;5.411;42.670;30883.000;20.000;0.000
24.10.18;5:17:00 PM;3.20;5.382;42.730;30959.000;20.000;0.000
24.10.18;5:18:00 PM;3.22;5.349;42.800;30951.000;20.000;0.000
24.10.18;5:19:00 PM;3.23;5.351;42.790;31011.000;20.000;0.000
24.10.18;5:20:00 PM;3.25;5.353;42.790;31023.000;20.000;0.000
24.10.18;5:21:00 PM;3.27;5.342;42.810;31035.000;20.000;0.000
24.10.18;5:22:00 PM;3.28;5.325;42.850;31049.000;20.000;0.000
24.10.18;5:23:00 PM;3.30;5.317;42.860;31037.000;20.000;0.000
24.10.18;5:24:00 PM;3.32;5.328;42.840;31060.000;20.000;0.000
24.10.18;5:25:00 PM;3.33;5.309;42.880;31076.000;20.000;0.000
24.10.18;5:26:00 PM;3.35;5.296;42.910;31140.000;20.000;0.000
24.10.18;5:27:00 PM;3.37;5.261;42.980;31180.000;20.000;0.000
24.10.18;5:28:00 PM;3.38;5.248;43.010;31206.000;20.000;0.000
24.10.18;5:29:00 PM;3.40;5.248;43.010;31212.000;20.000;0.000
24.10.18;5:30:00 PM;3.42;5.246;43.020;31212.000;20.000;0.000
24.10.18;5:31:00 PM;3.43;5.231;43.040;31206.000;20.000;0.000
24.10.18;5:32:00 PM;3.45;5.219;43.070;31238.000;20.000;0.000
24.10.18;5:33:00 PM;3.47;5.198;43.120;31258.000;20.000;0.000
24.10.18;5:34:00 PM;3.48;5.154;43.210;31292.000;20.000;0.000
24.10.18;5:35:00 PM;3.50;5.137;43.250;31339.000;20.000;0.000
24.10.18;5:36:00 PM;3.52;5.131;43.260;31364.000;20.000;0.000
24.10.18;5:37:00 PM;3.53;5.110;43.310;31399.000;20.000;0.000
24.10.18;5:38:00 PM;3.55;5.114;43.300;31432.000;20.000;0.000
24.10.18;5:39:00 PM;3.57;5.116;43.290;31400.000;20.000;0.000
24.10.18;5:40:00 PM;3.58;5.103;43.320;31421.000;20.000;0.000
24.10.18;5:41:00 PM;3.60;5.120;43.280;31430.000;20.000;0.000
24.10.18;5:42:00 PM;3.62;5.062;43.410;31437.000;20.000;0.000
24.10.18;5:43:00 PM;3.63;5.030;43.480;31507.000;20.000;0.000
24.10.18;5:44:00 PM;3.65;5.026;43.490;31559.000;20.000;0.000
24.10.18;5:45:00 PM;3.67;4.988;43.570;31606.000;20.000;0.000
24.10.18;5:46:00 PM;3.68;4.994;43.560;31587.000;20.000;0.000
24.10.18;5:47:00 PM;3.70;4.988;43.570;31576.000;20.000;0.000
24.10.18;5:48:00 PM;3.72;5.011;43.520;31571.000;20.000;0.000
24.10.18;5:49:00 PM;3.73;5.026;43.490;31589.000;20.000;0.000
24.10.18;5:50:00 PM;3.75;4.974;43.600;31588.000;20.000;0.000
24.10.18;5:51:00 PM;3.77;4.971;43.610;31658.000;20.000;0.000
24.10.18;5:52:00 PM;3.78;4.932;43.700;31688.000;20.000;0.000
24.10.18;5:53:00 PM;3.80;4.934;43.690;31706.000;20.000;0.000
24.10.18;5:54:00 PM;3.82;4.892;43.790;31755.000;20.000;0.000
24.10.18;5:55:00 PM;3.83;4.925;43.710;31716.000;20.000;0.000
24.10.18;5:56:00 PM;3.85;4.917;43.730;31718.000;20.000;0.000
24.10.18;5:57:00 PM;3.87;4.936;43.680;31742.000;20.000;0.000
24.10.18;5:58:00 PM;3.88;4.906;43.750;31745.000;20.000;0.000
24.10.18;5:59:00 PM;3.90;4.900;43.760;31763.000;20.000;0.000
24.10.18;6:00:00 PM;3.92;4.860;43.850;31811.000;20.000;0.000
24.10.18;6:01:00 PM;3.93;4.842;43.900;31856.000;20.000;0.000
24.10.18;6:02:00 PM;3.95;4.854;43.870;31830.000;20.000;0.000
24.10.18;6:03:00 PM;3.97;4.835;43.910;31862.000;20.000;0.000
24.10.18;6:04:00 PM;3.98;4.827;43.930;31850.000;20.000;0.000
24.10.18;6:05:00 PM;4.00;4.829;43.920;31846.000;20.000;0.000
24.10.18;6:06:00 PM;4.02;4.823;43.940;31898.000;20.000;0.000
24.10.18;6:07:00 PM;4.03;4.804;43.980;31922.000;20.000;0.000
24.10.18;6:08:00 PM;4.05;4.793;44.010;31963.000;20.000;0.000
24.10.18;6:09:00 PM;4.07;4.789;44.020;31977.000;20.000;0.000
24.10.18;6:10:00 PM;4.08;4.764;44.070;32017.000;20.000;0.000
24.10.18;6:11:00 PM;4.10;4.749;44.110;32050.000;20.000;0.000
24.10.18;6:12:00 PM;4.12;4.751;44.100;32053.000;20.000;0.000
24.10.18;6:13:00 PM;4.13;4.718;44.170;32056.000;20.000;0.000
24.10.18;6:14:00 PM;4.15;4.728;44.150;32114.000;20.000;0.000
24.10.18;6:15:00 PM;4.17;4.705;44.210;32075.000;20.000;0.000
24.10.18;6:16:00 PM;4.18;4.733;44.140;32080.000;20.000;0.000
24.10.18;6:17:00 PM;4.20;4.720;44.170;32064.000;20.000;0.000
24.10.18;6:18:00 PM;4.22;4.718;44.180;32073.000;20.000;0.000
24.10.18;6:19:00 PM;4.23;4.691;44.240;32107.000;20.000;0.000
24.10.18;6:20:00 PM;4.25;4.663;44.300;32140.000;20.000;0.000
24.10.18;6:21:00 PM;4.27;4.651;44.330;32202.000;20.000;0.000
24.10.18;6:22:00 PM;4.28;4.657;44.320;32196.000;20.000;0.000
24.10.18;6:23:00 PM;4.30;4.636;44.360;32195.000;20.000;0.000
24.10.18;6:24:00 PM;4.32;4.624;44.400;32205.000;20.000;0.000
24.10.18;6:25:00 PM;4.33;4.622;44.400;32229.000;20.000;0.000
24.10.18;6:26:00 PM;4.35;4.615;44.420;32221.000;20.000;0.000
24.10.18;6:27:00 PM;4.37;4.617;44.410;32237.000;20.000;0.000
24.10.18;6:28:00 PM;4.38;4.609;44.430;32267.000;20.000;0.000
24.10.18;6:29:00 PM;4.40;4.607;44.430;32303.000;20.000;0.000
24.10.18;6:30:00 PM;4.42;4.580;44.500;32319.000;20.000;0.000
24.10.18;6:31:00 PM;4.43;4.555;44.560;32359.000;20.000;0.000
24.10.18;6:32:00 PM;4.45;4.540;44.590;32360.000;20.000;0.000
24.10.18;6:33:00 PM;4.47;4.538;44.600;32400.000;20.000;0.000
24.10.18;6:34:00 PM;4.48;4.534;44.600;32400.000;20.000;0.000
24.10.18;6:35:00 PM;4.50;4.540;44.590;32410.000;20.000;0.000
24.10.18;6:36:00 PM;4.52;4.544;44.580;32391.000;20.000;0.000
24.10.18;6:37:00 PM;4.53;4.521;44.630;32393.000;20.000;0.000
24.10.18;6:38:00 PM;4.55;4.529;44.610;32402.000;20.000;0.000
24.10.18;6:39:00 PM;4.57;4.529;44.610;32398.000;20.000;0.000
24.10.18;6:40:00 PM;4.58;4.511;44.660;32405.000;20.000;0.000
24.10.18;6:41:00 PM;4.60;4.529;44.620;32458.000;20.000;0.000
24.10.18;6:42:00 PM;4.62;4.492;44.700;32472.000;20.000;0.000
24.10.18;6:43:00 PM;4.63;4.483;44.720;32464.000;20.000;0.000
24.10.18;6:44:00 PM;4.65;4.456;44.790;32519.000;20.000;0.000
24.10.18;6:45:00 PM;4.67;4.469;44.760;32494.000;20.000;0.000
24.10.18;6:46:00 PM;4.68;4.481;44.730;32526.000;20.000;0.000
24.10.18;6:47:00 PM;4.70;4.460;44.780;32531.000;20.000;0.000
24.10.18;6:48:00 PM;4.72;4.460;44.780;32543.000;20.000;0.000
24.10.18;6:49:00 PM;4.73;4.469;44.760;32519.000;20.000;0.000
24.10.18;6:50:00 PM;4.75;4.452;44.800;32553.000;20.000;0.000
24.10.18;6:51:00 PM;4.77;4.414;44.890;32539.000;20.000;0.000
24.10.18;6:52:00 PM;4.78;4.408;44.900;32553.000;20.000;0.000
24.10.18;6:53:00 PM;4.80;4.393;44.940;32620.000;20.000;0.000
24.10.18;6:54:00 PM;4.82;4.385;44.960;32646.000;20.000;0.000
24.10.18;6:55:00 PM;4.83;4.391;44.940;32640.000;20.000;0.000
24.10.18;6:56:00 PM;4.85;4.370;44.990;32679.000;20.000;0.000
24.10.18;6:57:00 PM;4.87;4.376;44.980;32693.000;20.000;0.000
24.10.18;6:58:00 PM;4.88;4.389;44.950;32686.000;20.000;0.000
24.10.18;6:59:00 PM;4.90;4.393;44.940;32644.000;20.000;0.000
24.10.18;7:00:00 PM;4.92;4.362;45.010;32679.000;20.000;0.000
24.10.18;7:01:00 PM;4.93;4.385;44.960;32700.000;20.000;0.000
24.10.18;7:02:00 PM;4.95;4.364;45.010;32676.000;20.000;0.000
24.10.18;7:03:00 PM;4.97;4.330;45.090;32743.000;20.000;0.000
24.10.18;7:04:00 PM;4.98;4.324;45.100;32773.000;20.000;0.000
24.10.18;7:05:00 PM;5.00;4.316;45.120;32794.000;20.000;0.000
24.10.18;7:06:00 PM;5.02;4.316;45.120;32784.000;20.000;0.000
24.10.18;7:07:00 PM;5.03;4.328;45.100;32767.000;20.000;0.000
24.10.18;7:08:00 PM;5.05;4.312;45.130;32794.000;20.000;0.000
24.10.18;7:09:00 PM;5.07;4.332;45.080;32777.000;20.000;0.000
24.10.18;7:10:00 PM;5.08;4.322;45.110;32795.000;20.000;0.000
24.10.18;7:11:00 PM;5.10;4.330;45.090;32787.000;20.000;0.000
24.10.18;7:12:00 PM;5.12;4.312;45.140;32830.000;20.000;0.000
24.10.18;7:13:00 PM;5.13;4.291;45.180;32851.000;20.000;0.000
24.10.18;7:14:00 PM;5.15;4.278;45.220;32832.000;20.000;0.000
24.10.18;7:15:00 PM;5.17;4.268;45.240;32900.000;20.000;0.000
24.10.18;7:16:00 PM;5.18;4.263;45.250;32897.000;20.000;0.000
24.10.18;7:17:00 PM;5.20;4.240;45.310;32923.000;20.000;0.000
24.10.18;7:18:00 PM;5.22;4.238;45.310;32910.000;20.000;0.000
24.10.18;7:19:00 PM;5.23;4.244;45.300;32923.000;20.000;0.000
24.10.18;7:20:00 PM;5.25;4.232;45.330;32927.000;20.000;0.000
24.10.18;7:21:00 PM;5.27;4.253;45.280;32935.000;20.000;0.000
24.10.18;7:22:00 PM;5.28;4.230;45.330;32934.000;20.000;0.000
24.10.18;7:23:00 PM;5.30;4.242;45.300;32948.000;20.000;0.000
24.10.18;7:24:00 PM;5.32;4.217;45.370;32977.000;20.000;0.000
24.10.18;7:25:00 PM;5.33;4.226;45.350;32966.000;20.000;0.000
24.10.18;7:26:00 PM;5.35;4.213;45.380;32987.000;20.000;0.000
24.10.18;7:27:00 PM;5.37;4.198;45.410;33007.000;20.000;0.000
24.10.18;7:28:00 PM;5.38;4.211;45.380;32987.000;20.000;0.000
24.10.18;7:29:00 PM;5.40;4.221;45.360;32977.000;20.000;0.000
24.10.18;7:30:00 PM;5.42;4.207;45.390;32998.000;20.000;0.000
24.10.18;7:31:00 PM;5.43;4.219;45.360;33007.000;20.000;0.000
24.10.18;7:32:00 PM;5.45;4.219;45.360;32999.000;20.000;0.000
24.10.18;7:33:00 PM;5.47;4.192;45.430;33004.000;20.000;0.000
24.10.18;7:34:00 PM;5.48;4.171;45.480;33048.000;20.000;0.000
24.10.18;7:35:00 PM;5.50;4.171;45.480;33094.000;20.000;0.000
24.10.18;7:36:00 PM;5.52;4.159;45.510;33076.000;20.000;0.000
24.10.18;7:37:00 PM;5.53;4.159;45.510;33101.000;20.000;0.000
24.10.18;7:38:00 PM;5.55;4.146;45.540;33088.000;20.000;0.000
24.10.18;7:39:00 PM;5.57;4.169;45.490;33074.000;20.000;0.000
24.10.18;7:40:00 PM;5.58;4.165;45.500;33082.000;20.000;0.000
24.10.18;7:41:00 PM;5.60;4.184;45.450;33071.000;20.000;0.000
24.10.18;7:42:00 PM;5.62;4.156;45.510;33101.000;20.000;0.000
24.10.18;7:43:00 PM;5.63;4.163;45.500;33136.000;20.000;0.000
24.10.18;7:44:00 PM;5.65;4.115;45.620;33127.000;20.000;0.000
24.10.18;7:45:00 PM;5.67;4.115;45.620;33172.000;20.000;0.000
24.10.18;7:46:00 PM;5.68;4.133;45.570;33174.000;20.000;0.000
24.10.18;7:47:00 PM;5.70;4.123;45.600;33145.000;20.000;0.000
24.10.18;7:48:00 PM;5.72;4.136;45.570;33120.000;20.000;0.000
24.10.18;7:49:00 PM;5.73;4.148;45.540;33100.000;20.000;0.000
24.10.18;7:50:00 PM;5.75;4.144;45.550;33114.000;20.000;0.000
24.10.18;7:51:00 PM;5.77;4.129;45.580;33151.000;20.000;0.000
24.10.18;7:52:00 PM;5.78;4.119;45.610;33144.000;20.000;0.000
24.10.18;7:53:00 PM;5.80;4.106;45.640;33180.000;20.000;0.000
24.10.18;7:54:00 PM;5.82;4.104;45.650;33207.000;20.000;0.000
24.10.18;7:55:00 PM;5.83;4.089;45.680;33230.000;20.000;0.000
24.10.18;7:56:00 PM;5.85;4.100;45.660;33212.000;20.000;0.000
24.10.18;7:57:00 PM;5.87;4.121;45.600;33181.000;20.000;0.000
24.10.18;7:58:00 PM;5.88;4.144;45.550;33176.000;20.000;0.000
24.10.18;7:59:00 PM;5.90;4.133;45.570;33152.000;20.000;0.000
24.10.18;8:00:00 PM;5.92;4.106;45.640;33200.000;20.000;0.000
24.10.18;8:01:00 PM;5.93;4.094;45.680;33245.000;20.000;0.000
24.10.18;8:02:00 PM;5.95;4.081;45.700;33254.000;20.000;0.000
24.10.18;8:03:00 PM;5.97;4.096;45.670;33251.000;20.000;0.000
24.10.18;8:04:00 PM;5.98;4.077;45.720;33246.000;20.000;0.000
24.10.18;8:05:00 PM;6.00;4.085;45.700;33284.000;20.000;0.000
24.10.18;8:06:00 PM;6.02;4.100;45.660;33229.000;20.000;0.000
24.10.18;8:07:00 PM;6.03;4.087;45.690;33259.000;20.000;0.000
24.10.18;8:08:00 PM;6.05;4.073;45.730;33281.000;20.000;0.000
24.10.18;8:09:00 PM;6.07;4.045;45.790;33312.000;20.000;0.000
24.10.18;8:10:00 PM;6.08;4.033;45.830;33347.000;20.000;0.000
24.10.18;8:11:00 PM;6.10;4.020;45.860;33357.000;20.000;0.000
24.10.18;8:12:00 PM;6.12;4.020;45.860;33348.000;20.000;0.000
24.10.18;8:13:00 PM;6.13;4.012;45.880;33341.000;20.000;0.000
24.10.18;8:14:00 PM;6.15;4.039;45.810;33351.000;20.000;0.000
24.10.18;8:15:00 PM;6.17;4.022;45.850;33377.000;20.000;0.000
24.10.18;8:16:00 PM;6.18;4.031;45.830;33353.000;20.000;0.000
24.10.18;8:17:00 PM;6.20;4.016;45.870;33309.000;20.000;0.000
24.10.18;8:18:00 PM;6.22;4.004;45.900;33374.000;20.000;0.000
24.10.18;8:19:00 PM;6.23;3.993;45.930;33408.000;20.000;0.000
24.10.18;8:20:00 PM;6.25;3.985;45.950;33449.000;20.000;0.000
24.10.18;8:21:00 PM;6.27;3.985;45.950;33457.000;20.000;0.000
24.10.18;8:22:00 PM;6.28;3.953;46.030;33473.000;20.000;0.000
24.10.18;8:23:00 PM;6.30;3.968;45.990;33480.000;20.000;0.000
24.10.18;8:24:00 PM;6.32;3.964;46.000;33461.000;20.000;0.000
24.10.18;8:25:00 PM;6.33;3.972;45.980;33475.000;20.000;0.000
24.10.18;8:26:00 PM;6.35;3.985;45.950;33443.000;20.000;0.000
24.10.18;8:27:00 PM;6.37;3.989;45.940;33443.000;20.000;0.000
24.10.18;8:28:00 PM;6.38;3.964;46.000;33449.000;20.000;0.000
24.10.18;8:29:00 PM;6.40;3.972;45.980;33486.000;20.000;0.000
24.10.18;8:30:00 PM;6.42;3.962;46.010;33503.000;20.000;0.000
24.10.18;8:31:00 PM;6.43;3.939;46.060;33533.000;20.000;0.000
24.10.18;8:32:00 PM;6.45;3.945;46.050;33528.000;20.000;0.000
24.10.18;8:33:00 PM;6.47;3.945;46.050;33522.000;20.000;0.000
24.10.18;8:34:00 PM;6.48;3.943;46.050;33533.000;20.000;0.000
24.10.18;8:35:00 PM;6.50;3.949;46.040;33504.000;20.000;0.000
24.10.18;8:36:00 PM;6.52;3.976;45.970;33498.000;20.000;0.000
24.10.18;8:37:00 PM;6.53;3.953;46.030;33515.000;20.000;0.000
24.10.18;8:38:00 PM;6.55;3.953;46.030;33496.000;20.000;0.000
24.10.18;8:39:00 PM;6.57;3.955;46.020;33515.000;20.000;0.000
24.10.18;8:40:00 PM;6.58;3.941;46.060;33514.000;20.000;0.000
24.10.18;8:41:00 PM;6.60;3.932;46.080;33561.000;20.000;0.000
24.10.18;8:42:00 PM;6.62;3.932;46.080;33559.000;20.000;0.000
24.10.18;8:43:00 PM;6.63;3.924;46.100;33570.000;20.000;0.000
24.10.18;8:44:00 PM;6.65;3.913;46.130;33567.000;20.000;0.000
24.10.18;8:45:00 PM;6.67;3.924;46.100;33582.000;20.000;0.000
24.10.18;8:46:00 PM;6.68;3.897;46.180;33590.000;20.000;0.000
24.10.18;8:47:00 PM;6.70;3.909;46.140;33600.000;20.000;0.000
24.10.18;8:48:00 PM;6.72;3.907;46.150;33605.000;20.000;0.000
24.10.18;8:49:00 PM;6.73;3.880;46.220;33634.000;20.000;0.000
24.10.18;8:50:00 PM;6.75;3.859;46.270;33679.000;20.000;0.000
24.10.18;8:51:00 PM;6.77;3.853;46.290;33700.000;20.000;0.000
24.10.18;8:52:00 PM;6.78;3.842;46.320;33671.000;20.000;0.000
24.10.18;8:53:00 PM;6.80;3.853;46.290;33670.000;20.000;0.000
24.10.18;8:54:00 PM;6.82;3.859;46.270;33673.000;20.000;0.000
24.10.18;8:55:00 PM;6.83;3.874;46.240;33692.000;20.000;0.000
24.10.18;8:56:00 PM;6.85;3.855;46.280;33696.000;20.000;0.000
24.10.18;8:57:00 PM;6.87;3.878;46.230;33675.000;20.000;0.000
24.10.18;8:58:00 PM;6.88;3.867;46.250;33705.000;20.000;0.000
24.10.18;8:59:00 PM;6.90;3.838;46.330;33713.000;20.000;0.000
24.10.18;9:00:00 PM;6.92;3.825;46.360;33723.000;20.000;0.000
24.10.18;9:01:00 PM;6.93;3.844;46.310;33743.000;20.000;0.000
24.10.18;9:02:00 PM;6.95;3.844;46.310;33733.000;20.000;0.000
24.10.18;9:03:00 PM;6.97;3.851;46.290;33709.000;20.000;0.000
24.10.18;9:04:01 PM;6.98;3.867;46.250;33719.000;20.000;0.000
24.10.18;9:05:00 PM;7.00;3.853;46.290;33714.000;20.000;0.000
24.10.18;9:06:00 PM;7.02;3.817;46.380;33742.000;20.000;0.000
24.10.18;9:07:00 PM;7.03;3.823;46.370;33768.000;20.000;0.000
24.10.18;9:08:00 PM;7.05;3.819;46.370;33789.000;20.000;0.000
24.10.18;9:09:00 PM;7.07;3.819;46.380;33779.000;20.000;0.000
24.10.18;9:10:00 PM;7.08;3.828;46.350;33788.000;20.000;0.000
24.10.18;9:11:00 PM;7.10;3.794;46.440;33801.000;20.000;0.000
24.10.18;9:12:00 PM;7.12;3.821;46.370;33805.000;20.000;0.000
24.10.18;9:13:00 PM;7.13;3.790;46.450;33817.000;20.000;0.000
24.10.18;9:14:00 PM;7.15;3.802;46.420;33827.000;20.000;0.000
24.10.18;9:15:00 PM;7.17;3.796;46.440;33840.000;20.000;0.000
24.10.18;9:16:00 PM;7.18;3.781;46.480;33839.000;20.000;0.000
24.10.18;9:17:00 PM;7.20;3.775;46.490;33866.000;20.000;0.000
24.10.18;9:18:00 PM;7.22;3.777;46.490;33847.000;20.000;0.000
24.10.18;9:19:00 PM;7.23;3.784;46.470;33861.000;20.000;0.000
24.10.18;9:20:00 PM;7.25;3.784;46.470;33868.000;20.000;0.000
24.10.18;9:21:00 PM;7.27;3.771;46.500;33874.000;20.000;0.000
24.10.18;9:22:00 PM;7.28;3.742;46.580;33922.000;20.000;0.000
24.10.18;9:23:00 PM;7.30;3.742;46.580;33921.000;20.000;0.000
24.10.18;9:24:01 PM;7.32;3.746;46.570;33888.000;20.000;0.000
24.10.18;9:25:00 PM;7.33;3.748;46.570;33928.000;20.000;0.000
24.10.18;9:26:00 PM;7.35;3.763;46.530;33907.000;20.000;0.000
24.10.18;9:27:00 PM;7.37;3.740;46.580;33927.000;20.000;0.000
24.10.18;9:28:00 PM;7.38;3.756;46.540;33893.000;20.000;0.000
24.10.18;9:29:00 PM;7.40;3.758;46.540;33905.000;20.000;0.000
24.10.18;9:30:00 PM;7.42;3.779;46.480;33923.000;20.000;0.000
24.10.18;9:31:00 PM;7.43;3.744;46.580;33911.000;20.000;0.000
24.10.18;9:32:00 PM;7.45;3.717;46.650;33959.000;20.000;0.000
24.10.18;9:33:00 PM;7.47;3.719;46.640;33953.000;20.000;0.000
24.10.18;9:34:01 PM;7.48;3.813;46.390;33806.000;20.000;0.000
24.10.18;9:35:00 PM;7.50;4.035;45.820;33405.000;20.000;0.000
24.10.18;9:36:00 PM;7.52;4.180;45.460;33117.000;20.000;0.000
24.10.18;9:37:00 PM;7.53;4.133;45.570;33220.000;20.000;0.000
24.10.18;9:38:00 PM;7.55;4.062;45.750;33329.000;20.000;0.000
24.10.18;9:39:00 PM;7.57;3.976;45.970;33502.000;20.000;0.000
24.10.18;9:40:00 PM;7.58;3.920;46.110;33664.000;20.000;0.000
24.10.18;9:41:00 PM;7.60;3.886;46.200;33673.000;20.000;0.000
24.10.18;9:42:00 PM;7.62;3.886;46.200;33721.000;20.000;0.000
24.10.18;9:43:00 PM;7.63;3.853;46.290;33740.000;20.000;0.000
24.10.18;9:44:00 PM;7.65;3.851;46.290;33740.000;20.000;0.000
24.10.18;9:45:00 PM;7.67;3.819;46.380;33757.000;20.000;0.000
24.10.18;9:46:00 PM;7.68;3.819;46.380;33812.000;20.000;0.000
24.10.18;9:47:00 PM;7.70;3.802;46.420;33825.000;20.000;0.000
24.10.18;9:48:00 PM;7.72;3.817;46.380;33795.000;20.000;0.000
24.10.18;9:49:00 PM;7.73;3.823;46.370;33835.000;20.000;0.000
24.10.18;9:50:00 PM;7.75;3.811;46.400;33781.000;20.000;0.000
24.10.18;9:51:00 PM;7.77;3.836;46.330;33778.000;20.000;0.000
24.10.18;9:52:00 PM;7.78;3.823;46.370;33777.000;20.000;0.000
24.10.18;9:53:00 PM;7.80;3.817;46.380;33795.000;20.000;0.000
24.10.18;9:54:00 PM;7.82;3.805;46.410;33786.000;20.000;0.000
24.10.18;9:55:00 PM;7.83;3.800;46.430;33818.000;20.000;0.000
24.10.18;9:56:00 PM;7.85;3.802;46.420;33816.000;20.000;0.000
24.10.18;9:57:00 PM;7.87;3.807;46.410;33833.000;20.000;0.000
24.10.18;9:58:00 PM;7.88;3.823;46.370;33791.000;20.000;0.000
24.10.18;9:59:00 PM;7.90;3.830;46.350;33788.000;20.000;0.000
24.10.18;10:00:00 PM;7.92;3.832;46.350;33786.000;20.000;0.000
24.10.18;10:01:00 PM;7.93;3.813;46.390;33800.000;20.000;0.000
24.10.18;10:02:00 PM;7.95;3.823;46.370;33816.000;20.000;0.000
24.10.18;10:03:00 PM;7.97;3.825;46.360;33825.000;20.000;0.000
24.10.18;10:04:00 PM;7.98;3.779;46.480;33876.000;20.000;0.000
24.10.18;10:05:00 PM;8.00;3.786;46.460;33845.000;20.000;0.000
24.10.18;10:06:00 PM;8.02;3.784;46.470;33870.000;20.000;0.000
24.10.18;10:07:00 PM;8.03;3.796;46.440;33843.000;20.000;0.000
24.10.18;10:08:00 PM;8.05;3.802;46.420;33845.000;20.000;0.000
24.10.18;10:09:00 PM;8.07;3.802;46.420;33856.000;20.000;0.000
24.10.18;10:10:00 PM;8.08;3.798;46.430;33839.000;20.000;0.000
24.10.18;10:11:00 PM;8.10;3.828;46.360;33825.000;20.000;0.000
24.10.18;10:12:00 PM;8.12;3.800;46.420;33862.000;20.000;0.000
24.10.18;10:13:00 PM;8.13;3.798;46.430;33849.000;20.000;0.000
24.10.18;10:14:00 PM;8.15;3.790;46.450;33880.000;20.000;0.000
24.10.18;10:15:00 PM;8.17;3.796;46.440;33859.000;20.000;0.000
24.10.18;10:16:00 PM;8.18;3.796;46.440;33869.000;20.000;0.000
24.10.18;10:17:00 PM;8.20;3.794;46.440;33874.000;20.000;0.000
24.10.18;10:18:00 PM;8.22;3.805;46.420;33870.000;20.000;0.000
24.10.18;10:19:00 PM;8.23;3.821;46.370;33869.000;20.000;0.000
24.10.18;10:20:00 PM;8.25;3.805;46.410;33876.000;20.000;0.000
24.10.18;10:21:00 PM;8.27;3.805;46.410;33867.000;20.000;0.000
24.10.18;10:22:00 PM;8.28;3.790;46.450;33869.000;20.000;0.000
24.10.18;10:23:00 PM;8.30;3.844;46.310;33807.000;20.000;0.000
24.10.18;10:24:00 PM;8.32;3.882;46.220;33687.000;20.000;0.000
24.10.18;10:25:01 PM;8.33;3.888;46.200;33759.000;20.000;0.000
24.10.18;10:26:00 PM;8.35;3.867;46.250;33756.000;20.000;0.000
24.10.18;10:27:00 PM;8.37;3.872;46.240;33768.000;20.000;0.000
24.10.18;10:28:00 PM;8.38;3.846;46.300;33799.000;20.000;0.000
24.10.18;10:29:00 PM;8.40;3.836;46.330;33806.000;20.000;0.000
24.10.18;10:30:00 PM;8.42;3.878;46.220;33792.000;20.000;0.000
24.10.18;10:31:00 PM;8.43;3.846;46.310;33801.000;20.000;0.000
24.10.18;10:32:00 PM;8.45;3.851;46.290;33806.000;20.000;0.000
24.10.18;10:33:00 PM;8.47;3.834;46.340;33835.000;20.000;0.000
24.10.18;10:34:00 PM;8.48;3.832;46.350;33812.000;20.000;0.000
24.10.18;10:35:00 PM;8.50;3.838;46.330;33801.000;20.000;0.000
24.10.18;10:36:00 PM;8.52;3.859;46.270;33837.000;20.000;0.000
24.10.18;10:37:00 PM;8.53;3.857;46.280;33789.000;20.000;0.000
24.10.18;10:38:00 PM;8.55;3.851;46.300;33796.000;20.000;0.000
24.10.18;10:39:00 PM;8.57;3.853;46.290;33822.000;20.000;0.000
24.10.18;10:40:00 PM;8.58;3.844;46.310;33813.000;20.000;0.000
24.10.18;10:41:00 PM;8.60;3.825;46.360;33870.000;20.000;0.000
24.10.18;10:42:00 PM;8.62;3.813;46.400;33902.000;20.000;0.000
24.10.18;10:43:00 PM;8.63;3.828;46.350;33822.000;20.000;0.000
24.10.18;10:44:01 PM;8.65;3.844;46.310;33787.000;20.000;0.000
24.10.18;10:45:00 PM;8.67;3.855;46.290;33806.000;20.000;0.000
24.10.18;10:46:00 PM;8.68;3.888;46.200;33773.000;20.000;0.000
24.10.18;10:47:00 PM;8.70;3.899;46.170;33696.000;20.000;0.000
24.10.18;10:48:00 PM;8.72;3.907;46.150;33699.000;20.000;0.000
24.10.18;10:49:00 PM;8.73;3.913;46.130;33689.000;20.000;0.000
24.10.18;10:50:00 PM;8.75;3.901;46.170;33744.000;20.000;0.000
24.10.18;10:51:00 PM;8.77;3.863;46.260;33793.000;20.000;0.000
24.10.18;10:52:00 PM;8.78;3.865;46.260;33827.000;20.000;0.000
24.10.18;10:53:01 PM;8.80;3.844;46.310;33830.000;20.000;0.000
24.10.18;10:54:00 PM;8.82;3.832;46.340;33834.000;20.000;0.000
24.10.18;10:55:00 PM;8.83;3.842;46.320;33807.000;20.000;0.000
24.10.18;10:56:00 PM;8.85;3.846;46.310;33810.000;20.000;0.000
24.10.18;10:57:00 PM;8.87;3.867;46.250;33847.000;20.000;0.000
24.10.18;10:58:00 PM;8.88;3.853;46.290;33845.000;20.000;0.000
24.10.18;10:59:00 PM;8.90;3.853;46.290;33830.000;20.000;0.000
24.10.18;11:00:00 PM;8.92;3.842;46.320;33875.000;20.000;0.000
24.10.18;11:01:00 PM;8.93;3.840;46.320;33863.000;20.000;0.000
24.10.18;11:02:00 PM;8.95;3.834;46.340;33885.000;20.000;0.000
24.10.18;11:03:00 PM;8.97;3.832;46.350;33854.000;20.000;0.000
24.10.18;11:04:00 PM;8.98;3.819;46.380;33853.000;20.000;0.000
24.10.18;11:05:00 PM;9.00;3.842;46.320;33861.000;20.000;0.000
24.10.18;11:06:01 PM;9.02;3.851;46.290;33824.000;20.000;0.000
24.10.18;11:07:00 PM;9.03;3.846;46.310;33855.000;20.000;0.000
24.10.18;11:08:00 PM;9.05;3.853;46.290;33842.000;20.000;0.000
24.10.18;11:09:00 PM;9.07;3.849;46.300;33850.000;20.000;0.000
24.10.18;11:10:00 PM;9.08;3.838;46.330;33838.000;20.000;0.000
24.10.18;11:11:00 PM;9.10;3.834;46.340;33885.000;20.000;0.000
24.10.18;11:12:00 PM;9.12;3.821;46.370;33881.000;20.000;0.000
24.10.18;11:13:01 PM;9.13;3.849;46.300;33844.000;20.000;0.000
24.10.18;11:14:00 PM;9.15;3.838;46.330;33835.000;20.000;0.000
24.10.18;11:15:00 PM;9.17;3.853;46.290;33836.000;20.000;0.000
24.10.18;11:16:00 PM;9.18;3.865;46.260;33829.000;20.000;0.000
24.10.18;11:17:00 PM;9.20;3.867;46.250;33815.000;20.000;0.000
24.10.18;11:18:00 PM;9.22;3.849;46.300;33830.000;20.000;0.000
24.10.18;11:19:00 PM;9.23;3.851;46.290;33850.000;20.000;0.000
24.10.18;11:20:00 PM;9.25;3.851;46.300;33854.000;20.000;0.000
24.10.18;11:21:01 PM;9.27;3.836;46.330;33865.000;20.000;0.000
24.10.18;11:22:00 PM;9.28;3.832;46.340;33891.000;20.000;0.000
24.10.18;11:23:00 PM;9.30;3.840;46.320;33867.000;20.000;0.000
24.10.18;11:24:00 PM;9.32;3.834;46.340;33888.000;20.000;0.000
24.10.18;11:25:00 PM;9.33;3.842;46.320;33857.000;20.000;0.000
24.10.18;11:26:00 PM;9.35;3.857;46.280;33826.000;20.000;0.000
24.10.18;11:27:00 PM;9.37;3.855;46.280;33831.000;20.000;0.000
24.10.18;11:28:00 PM;9.38;3.838;46.330;33868.000;20.000;0.000
24.10.18;11:29:00 PM;9.40;3.823;46.370;33892.000;20.000;0.000
24.10.18;11:30:00 PM;9.42;3.809;46.400;33888.000;20.000;0.000
24.10.18;11:31:00 PM;9.43;3.830;46.350;33912.000;20.000;0.000
24.10.18;11:32:00 PM;9.45;3.811;46.400;33922.000;20.000;0.000
24.10.18;11:33:00 PM;9.47;3.807;46.410;33921.000;20.000;0.000
24.10.18;11:34:00 PM;9.48;3.832;46.340;33894.000;20.000;0.000
24.10.18;11:35:00 PM;9.50;3.823;46.370;33892.000;20.000;0.000
24.10.18;11:36:00 PM;9.52;3.798;46.430;33932.000;20.000;0.000
24.10.18;11:37:00 PM;9.53;3.832;46.350;33916.000;20.000;0.000
24.10.18;11:38:00 PM;9.55;3.830;46.350;33918.000;20.000;0.000
24.10.18;11:39:01 PM;9.57;3.825;46.360;33926.000;20.000;0.000
24.10.18;11:40:00 PM;9.58;3.811;46.400;33925.000;20.000;0.000
24.10.18;11:41:00 PM;9.60;3.819;46.380;33951.000;20.000;0.000
24.10.18;11:42:00 PM;9.62;3.798;46.430;33959.000;20.000;0.000
24.10.18;11:43:00 PM;9.63;3.781;46.480;33995.000;20.000;0.000
24.10.18;11:44:00 PM;9.65;3.798;46.430;33999.000;20.000;0.000
24.10.18;11:45:00 PM;9.67;3.805;46.410;33952.000;20.000;0.000
24.10.18;11:46:00 PM;9.68;3.798;46.430;33935.000;20.000;0.000
24.10.18;11:47:00 PM;9.70;3.817;46.380;33976.000;20.000;0.000
24.10.18;11:48:00 PM;9.72;3.802;46.420;33958.000;20.000;0.000
24.10.18;11:49:00 PM;9.73;3.796;46.440;33949.000;20.000;0.000
24.10.18;11:50:00 PM;9.75;3.786;46.460;33996.000;20.000;0.000
24.10.18;11:51:00 PM;9.77;3.786;46.460;33990.000;20.000;0.000
24.10.18;11:52:00 PM;9.78;3.771;46.500;33993.000;20.000;0.000
24.10.18;11:53:00 PM;9.80;3.777;46.490;34037.000;20.000;0.000
24.10.18;11:54:00 PM;9.82;3.775;46.490;34019.000;20.000;0.000
24.10.18;11:55:00 PM;9.83;3.784;46.470;34006.000;20.000;0.000
24.10.18;11:56:00 PM;9.85;3.779;46.480;34009.000;20.000;0.000
24.10.18;11:57:01 PM;9.87;3.788;46.460;33990.000;20.000;0.000
24.10.18;11:58:00 PM;9.88;3.798;46.430;33988.000;20.000;0.000
24.10.18;11:59:00 PM;9.90;3.800;46.430;33994.000;20.000;0.000
25.10.18;12:00:01 AM;9.92;3.802;46.420;34017.000;20.000;0.000
25.10.18;12:01:00 AM;9.93;3.786;46.470;33992.000;20.000;0.000
25.10.18;12:02:00 AM;9.95;3.788;46.460;34030.000;20.000;0.000
25.10.18;12:03:00 AM;9.97;3.777;46.490;34037.000;20.000;0.000
25.10.18;12:04:00 AM;9.98;3.777;46.490;34025.000;20.000;0.000
25.10.18;12:05:00 AM;10.00;3.786;46.460;34038.000;20.000;0.000
25.10.18;12:06:00 AM;10.02;3.775;46.490;34031.000;20.000;0.000
25.10.18;12:07:00 AM;10.03;3.779;46.480;34017.000;20.000;0.000
25.10.18;12:08:00 AM;10.05;3.792;46.450;34038.000;20.000;0.000
25.10.18;12:09:00 AM;10.07;3.779;46.480;34053.000;20.000;0.000
25.10.18;12:10:00 AM;10.08;3.777;46.480;34047.000;20.000;0.000
25.10.18;12:11:00 AM;10.10;3.765;46.520;34058.000;20.000;0.000
25.10.18;12:12:00 AM;10.12;3.763;46.530;34091.000;20.000;0.000
25.10.18;12:13:00 AM;10.13;3.752;46.550;34071.000;20.000;0.000
25.10.18;12:14:01 AM;10.15;3.781;46.480;34071.000;20.000;0.000
25.10.18;12:15:00 AM;10.17;3.777;46.490;34031.000;20.000;0.000
25.10.18;12:16:00 AM;10.18;3.779;46.480;34068.000;20.000;0.000
25.10.18;12:17:00 AM;10.20;3.784;46.470;34054.000;20.000;0.000
25.10.18;12:18:00 AM;10.22;3.784;46.470;34062.000;20.000;0.000
25.10.18;12:19:00 AM;10.23;3.754;46.550;34067.000;20.000;0.000
25.10.18;12:20:00 AM;10.25;3.754;46.550;34059.000;20.000;0.000
25.10.18;12:21:01 AM;10.27;3.748;46.560;34113.000;20.000;0.000
25.10.18;12:22:00 AM;10.28;3.767;46.510;34098.000;20.000;0.000
25.10.18;12:23:00 AM;10.30;3.771;46.510;34094.000;20.000;0.000
25.10.18;12:24:00 AM;10.32;3.769;46.510;34079.000;20.000;0.000
25.10.18;12:25:00 AM;10.33;3.771;46.500;34094.000;20.000;0.000
25.10.18;12:26:00 AM;10.35;3.771;46.500;34075.000;20.000;0.000
25.10.18;12:27:00 AM;10.37;3.758;46.540;34116.000;20.000;0.000
25.10.18;12:28:00 AM;10.38;3.765;46.520;34072.000;20.000;0.000
25.10.18;12:29:00 AM;10.40;3.765;46.520;34092.000;20.000;0.000
25.10.18;12:30:01 AM;10.42;3.765;46.520;34128.000;20.000;0.000
25.10.18;12:31:00 AM;10.43;3.765;46.520;34136.000;20.000;0.000
25.10.18;12:32:00 AM;10.45;3.761;46.530;34120.000;20.000;0.000
25.10.18;12:33:00 AM;10.47;3.763;46.520;34134.000;20.000;0.000
25.10.18;12:34:01 AM;10.48;3.773;46.500;34129.000;20.000;0.000
25.10.18;12:35:00 AM;10.50;3.769;46.510;34089.000;20.000;0.000
25.10.18;12:36:00 AM;10.52;3.744;46.570;34092.000;20.000;0.000
25.10.18;12:37:00 AM;10.53;3.775;46.490;34093.000;20.000;0.000
25.10.18;12:38:00 AM;10.55;3.758;46.530;34136.000;20.000;0.000
25.10.18;12:39:01 AM;10.57;3.731;46.610;34175.000;20.000;0.000
25.10.18;12:40:00 AM;10.58;3.737;46.590;34128.000;20.000;0.000
25.10.18;12:41:00 AM;10.60;3.744;46.580;34168.000;20.000;0.000
25.10.18;12:42:00 AM;10.62;3.754;46.550;34159.000;20.000;0.000
25.10.18;12:43:00 AM;10.63;3.750;46.560;34138.000;20.000;0.000
25.10.18;12:44:00 AM;10.65;3.740;46.590;34140.000;20.000;0.000
25.10.18;12:45:00 AM;10.67;3.740;46.590;34211.000;20.000;0.000
25.10.18;12:46:00 AM;10.68;3.740;46.590;34179.000;20.000;0.000
25.10.18;12:47:00 AM;10.70;3.737;46.590;34173.000;20.000;0.000
25.10.18;12:48:00 AM;10.72;3.758;46.540;34195.000;20.000;0.000
25.10.18;12:49:00 AM;10.73;3.725;46.630;34206.000;20.000;0.000
25.10.18;12:50:00 AM;10.75;3.708;46.670;34232.000;20.000;0.000
25.10.18;12:51:01 AM;10.77;3.702;46.690;34222.000;20.000;0.000
25.10.18;12:52:00 AM;10.78;3.712;46.660;34249.000;20.000;0.000
25.10.18;12:53:00 AM;10.80;3.693;46.710;34253.000;20.000;0.000
25.10.18;12:54:01 AM;10.82;3.693;46.710;34245.000;20.000;0.000
25.10.18;12:55:00 AM;10.83;3.704;46.680;34246.000;20.000;0.000
25.10.18;12:56:01 AM;10.85;3.702;46.690;34232.000;20.000;0.000
25.10.18;12:57:00 AM;10.87;3.706;46.680;34270.000;20.000;0.000
25.10.18;12:58:00 AM;10.88;3.698;46.700;34276.000;20.000;0.000
25.10.18;12:59:00 AM;10.90;3.696;46.700;34281.000;20.000;0.000
25.10.18;1:00:00 AM;10.92;3.696;46.700;34225.000;20.000;0.000
25.10.18;1:01:00 AM;10.93;3.710;46.660;34252.000;20.000;0.000
25.10.18;1:02:00 AM;10.95;3.706;46.680;34229.000;20.000;0.000
25.10.18;1:03:00 AM;10.97;3.689;46.720;34269.000;20.000;0.000
25.10.18;1:04:00 AM;10.98;3.700;46.690;34265.000;20.000;0.000
25.10.18;1:05:00 AM;11.00;3.708;46.670;34280.000;20.000;0.000
25.10.18;1:06:01 AM;11.02;3.712;46.660;34305.000;20.000;0.000
25.10.18;1:07:00 AM;11.03;3.700;46.690;34265.000;20.000;0.000
25.10.18;1:08:00 AM;11.05;3.693;46.710;34253.000;20.000;0.000
25.10.18;1:09:00 AM;11.07;3.708;46.670;34238.000;20.000;0.000
25.10.18;1:10:00 AM;11.08;3.696;46.700;34239.000;20.000;0.000
25.10.18;1:11:00 AM;11.10;3.735;46.600;34235.000;20.000;0.000
25.10.18;1:12:00 AM;11.12;3.729;46.610;34203.000;20.000;0.000
25.10.18;1:13:00 AM;11.13;3.723;46.630;34234.000;20.000;0.000
25.10.18;1:14:00 AM;11.15;3.710;46.660;34246.000;20.000;0.000
25.10.18;1:15:00 AM;11.17;3.700;46.690;34296.000;20.000;0.000
25.10.18;1:16:00 AM;11.18;3.704;46.680;34290.000;20.000;0.000
25.10.18;1:17:00 AM;11.20;3.700;46.690;34256.000;20.000;0.000
25.10.18;1:18:00 AM;11.22;3.712;46.660;34235.000;20.000;0.000
25.10.18;1:19:00 AM;11.23;3.700;46.690;34254.000;20.000;0.000
25.10.18;1:20:00 AM;11.25;3.737;46.590;34235.000;20.000;0.000
25.10.18;1:21:00 AM;11.27;3.731;46.610;34223.000;20.000;0.000
25.10.18;1:22:00 AM;11.28;3.735;46.600;34215.000;20.000;0.000
25.10.18;1:23:00 AM;11.30;3.725;46.620;34249.000;20.000;0.000
25.10.18;1:24:01 AM;11.32;3.731;46.610;34259.000;20.000;0.000
25.10.18;1:25:00 AM;11.33;3.723;46.630;34248.000;20.000;0.000
25.10.18;1:26:00 AM;11.35;3.727;46.620;34254.000;20.000;0.000
25.10.18;1:27:01 AM;11.37;3.731;46.610;34248.000;20.000;0.000
25.10.18;1:28:01 AM;11.38;3.737;46.590;34215.000;20.000;0.000
25.10.18;1:29:01 AM;11.40;3.723;46.630;34230.000;20.000;0.000
25.10.18;1:30:00 AM;11.42;3.746;46.570;34230.000;20.000;0.000
25.10.18;1:31:00 AM;11.43;3.731;46.610;34209.000;20.000;0.000
25.10.18;1:32:00 AM;11.45;3.714;46.660;34219.000;20.000;0.000
25.10.18;1:33:00 AM;11.47;3.702;46.690;34262.000;20.000;0.000
25.10.18;1:34:00 AM;11.48;3.721;46.630;34220.000;20.000;0.000
25.10.18;1:35:00 AM;11.50;3.754;46.550;34203.000;20.000;0.000
25.10.18;1:36:01 AM;11.52;3.754;46.550;34206.000;20.000;0.000
25.10.18;1:37:00 AM;11.53;3.763;46.530;34159.000;20.000;0.000
25.10.18;1:38:00 AM;11.55;3.752;46.550;34169.000;20.000;0.000
25.10.18;1:39:01 AM;11.57;3.744;46.580;34168.000;20.000;0.000
25.10.18;1:40:01 AM;11.58;3.752;46.550;34197.000;20.000;0.000
25.10.18;1:41:00 AM;11.60;3.752;46.550;34212.000;20.000;0.000
25.10.18;1:42:00 AM;11.62;3.748;46.560;34216.000;20.000;0.000
25.10.18;1:43:00 AM;11.63;3.771;46.500;34179.000;20.000;0.000
25.10.18;1:44:00 AM;11.65;3.748;46.560;34189.000;20.000;0.000
25.10.18;1:45:00 AM;11.67;3.758;46.540;34194.000;20.000;0.000
25.10.18;1:46:00 AM;11.68;3.767;46.520;34162.000;20.000;0.000
25.10.18;1:47:00 AM;11.70;3.788;46.460;34142.000;20.000;0.000
25.10.18;1:48:00 AM;11.72;3.794;46.440;34143.000;20.000;0.000
25.10.18;1:49:00 AM;11.73;3.781;46.480;34136.000;20.000;0.000
25.10.18;1:50:00 AM;11.75;3.765;46.520;34146.000;20.000;0.000
25.10.18;1:51:00 AM;11.77;3.750;46.560;34161.000;20.000;0.000
25.10.18;1:52:00 AM;11.78;3.779;46.480;34158.000;20.000;0.000
25.10.18;1:53:00 AM;11.80;3.796;46.440;34129.000;20.000;0.000
25.10.18;1:54:00 AM;11.82;3.807;46.410;34113.000;20.000;0.000
25.10.18;1:55:00 AM;11.83;3.813;46.390;34087.000;20.000;0.000
25.10.18;1:56:00 AM;11.85;3.807;46.410;34124.000;20.000;0.000
25.10.18;1:57:00 AM;11.87;3.784;46.470;34108.000;20.000;0.000
25.10.18;1:58:00 AM;11.88;3.794;46.450;34149.000;20.000;0.000
25.10.18;1:59:00 AM;11.90;3.771;46.500;34169.000;20.000;0.000
25.10.18;2:00:00 AM;11.92;3.752;46.550;34192.000;20.000;0.000
25.10.18;2:01:00 AM;11.93;3.752;46.550;34189.000;20.000;0.000
25.10.18;2:02:00 AM;11.95;3.756;46.540;34198.000;20.000;0.000
25.10.18;2:03:00 AM;11.97;3.767;46.510;34185.000;20.000;0.000
25.10.18;2:04:01 AM;11.98;3.775;46.490;34141.000;20.000;0.000
25.10.18;2:05:00 AM;12.00;3.758;46.540;34182.000;20.000;0.000
25.10.18;2:06:00 AM;12.02;3.767;46.510;34168.000;20.000;0.000
25.10.18;2:07:00 AM;12.03;3.752;46.550;34186.000;20.000;0.000
25.10.18;2:08:00 AM;12.05;3.765;46.520;34182.000;20.000;0.000
25.10.18;2:09:00 AM;12.07;3.752;46.550;34203.000;20.000;0.000
25.10.18;2:10:00 AM;12.08;3.758;46.540;34237.000;20.000;0.000
25.10.18;2:11:00 AM;12.10;3.721;46.640;34248.000;20.000;0.000
25.10.18;2:12:00 AM;12.12;3.737;46.590;34241.000;20.000;0.000
25.10.18;2:13:00 AM;12.13;3.733;46.600;34255.000;20.000;0.000
25.10.18;2:14:00 AM;12.15;3.727;46.620;34243.000;20.000;0.000
25.10.18;2:15:00 AM;12.17;3.779;46.480;34205.000;20.000;0.000
25.10.18;2:16:00 AM;12.18;3.817;46.380;34101.000;20.000;0.000
25.10.18;2:17:00 AM;12.20;3.784;46.470;34142.000;20.000;0.000
25.10.18;2:18:00 AM;12.22;3.802;46.420;34160.000;20.000;0.000
25.10.18;2:19:00 AM;12.23;3.784;46.470;34168.000;20.000;0.000
25.10.18;2:20:01 AM;12.25;3.775;46.490;34197.000;20.000;0.000
25.10.18;2:21:00 AM;12.27;3.763;46.530;34182.000;20.000;0.000
25.10.18;2:22:00 AM;12.28;3.754;46.550;34184.000;20.000;0.000
25.10.18;2:23:00 AM;12.30;3.771;46.500;34189.000;20.000;0.000
25.10.18;2:24:01 AM;12.32;3.773;46.500;34194.000;20.000;0.000
25.10.18;2:25:00 AM;12.33;3.771;46.500;34192.000;20.000;0.000
25.10.18;2:26:00 AM;12.35;3.775;46.490;34191.000;20.000;0.000
25.10.18;2:27:01 AM;12.37;3.756;46.540;34201.000;20.000;0.000
25.10.18;2:28:00 AM;12.38;3.750;46.560;34208.000;20.000;0.000
25.10.18;2:29:00 AM;12.40;3.731;46.610;34237.000;20.000;0.000
25.10.18;2:30:00 AM;12.42;3.737;46.590;34216.000;20.000;0.000
25.10.18;2:31:00 AM;12.43;3.748;46.570;34211.000;20.000;0.000
25.10.18;2:32:00 AM;12.45;3.758;46.540;34240.000;20.000;0.000
25.10.18;2:33:00 AM;12.47;3.750;46.560;34223.000;20.000;0.000
25.10.18;2:34:00 AM;12.48;3.752;46.550;34201.000;20.000;0.000
25.10.18;2:35:00 AM;12.50;3.742;46.580;34221.000;20.000;0.000
25.10.18;2:36:00 AM;12.52;3.754;46.550;34229.000;20.000;0.000
25.10.18;2:37:00 AM;12.53;3.740;46.590;34247.000;20.000;0.000
25.10.18;2:38:00 AM;12.55;3.727;46.620;34249.000;20.000;0.000
25.10.18;2:39:00 AM;12.57;3.752;46.550;34259.000;20.000;0.000
25.10.18;2:40:00 AM;12.58;3.746;46.570;34234.000;20.000;0.000
25.10.18;2:41:00 AM;12.60;3.748;46.560;34237.000;20.000;0.000
25.10.18;2:42:01 AM;12.62;3.756;46.540;34235.000;20.000;0.000
25.10.18;2:43:00 AM;12.63;3.746;46.570;34259.000;20.000;0.000
25.10.18;2:44:00 AM;12.65;3.727;46.620;34259.000;20.000;0.000
25.10.18;2:45:00 AM;12.67;3.742;46.580;34253.000;20.000;0.000
25.10.18;2:46:00 AM;12.68;3.725;46.630;34276.000;20.000;0.000
25.10.18;2:47:00 AM;12.70;3.710;46.660;34331.000;20.000;0.000
25.10.18;2:48:00 AM;12.72;3.719;46.640;34323.000;20.000;0.000
25.10.18;2:49:00 AM;12.73;3.735;46.600;34300.000;20.000;0.000
25.10.18;2:50:00 AM;12.75;3.717;46.650;34323.000;20.000;0.000
25.10.18;2:51:00 AM;12.77;3.731;46.610;34277.000;20.000;0.000
25.10.18;2:52:00 AM;12.78;3.744;46.580;34267.000;20.000;0.000
25.10.18;2:53:00 AM;12.80;3.740;46.580;34280.000;20.000;0.000
25.10.18;2:54:00 AM;12.82;3.733;46.610;34286.000;20.000;0.000
25.10.18;2:55:00 AM;12.83;3.721;46.640;34296.000;20.000;0.000
25.10.18;2:56:00 AM;12.85;3.712;46.660;34325.000;20.000;0.000
25.10.18;2:57:01 AM;12.87;3.714;46.650;34323.000;20.000;0.000
25.10.18;2:58:00 AM;12.88;3.723;46.630;34276.000;20.000;0.000
25.10.18;2:59:00 AM;12.90;3.752;46.550;34279.000;20.000;0.000
25.10.18;3:00:00 AM;12.92;3.758;46.540;34271.000;20.000;0.000
25.10.18;3:01:00 AM;12.93;3.737;46.590;34256.000;20.000;0.000
25.10.18;3:02:00 AM;12.95;3.735;46.600;34323.000;20.000;0.000
25.10.18;3:03:00 AM;12.97;3.717;46.650;34292.000;20.000;0.000
25.10.18;3:04:00 AM;12.98;3.761;46.530;34294.000;20.000;0.000
25.10.18;3:05:00 AM;13.00;3.731;46.610;34289.000;20.000;0.000
25.10.18;3:06:00 AM;13.02;3.765;46.520;34273.000;20.000;0.000
25.10.18;3:07:01 AM;13.03;3.748;46.560;34279.000;20.000;0.000
25.10.18;3:08:00 AM;13.05;3.744;46.580;34278.000;20.000;0.000
25.10.18;3:09:00 AM;13.07;3.735;46.600;34303.000;20.000;0.000
25.10.18;3:10:00 AM;13.08;3.731;46.610;34311.000;20.000;0.000
25.10.18;3:11:00 AM;13.10;3.714;46.650;34335.000;20.000;0.000
25.10.18;3:12:00 AM;13.12;3.717;46.650;34324.000;20.000;0.000
25.10.18;3:13:00 AM;13.13;3.717;46.650;34302.000;20.000;0.000
25.10.18;3:14:00 AM;13.15;3.748;46.560;34235.000;20.000;0.000
25.10.18;3:15:00 AM;13.17;3.752;46.550;34212.000;20.000;0.000
25.10.18;3:16:00 AM;13.18;3.773;46.500;34211.000;20.000;0.000
25.10.18;3:17:01 AM;13.20;3.786;46.470;34176.000;20.000;0.000
25.10.18;3:18:00 AM;13.22;3.761;46.530;34210.000;20.000;0.000
25.10.18;3:19:00 AM;13.23;3.761;46.530;34218.000;20.000;0.000
25.10.18;3:20:00 AM;13.25;3.775;46.490;34231.000;20.000;0.000
25.10.18;3:21:01 AM;13.27;3.779;46.480;34198.000;20.000;0.000
25.10.18;3:22:01 AM;13.28;3.790;46.460;34207.000;20.000;0.000
25.10.18;3:23:00 AM;13.30;3.750;46.560;34277.000;20.000;0.000
25.10.18;3:24:01 AM;13.32;3.763;46.530;34328.000;20.000;0.000
25.10.18;3:25:00 AM;13.33;3.746;46.570;34366.000;20.000;0.000
25.10.18;3:26:01 AM;13.35;3.740;46.590;34376.000;20.000;0.000
25.10.18;3:27:01 AM;13.37;3.733;46.600;34413.000;20.000;0.000
25.10.18;3:28:00 AM;13.38;3.714;46.650;34416.000;20.000;0.000
25.10.18;3:29:00 AM;13.40;3.717;46.650;34405.000;20.000;0.000
25.10.18;3:30:00 AM;13.42;3.721;46.640;34380.000;20.000;0.000
25.10.18;3:31:00 AM;13.43;3.714;46.650;34402.000;20.000;0.000
25.10.18;3:32:01 AM;13.45;3.708;46.670;34387.000;20.000;0.000
25.10.18;3:33:00 AM;13.47;3.712;46.660;34402.000;20.000;0.000
25.10.18;3:34:00 AM;13.48;3.733;46.600;34371.000;20.000;0.000
25.10.18;3:35:00 AM;13.50;3.719;46.640;34388.000;20.000;0.000
25.10.18;3:36:00 AM;13.52;3.714;46.660;34391.000;20.000;0.000
25.10.18;3:37:00 AM;13.53;3.708;46.670;34404.000;20.000;0.000
25.10.18;3:38:00 AM;13.55;3.689;46.720;34433.000;20.000;0.000
25.10.18;3:39:00 AM;13.57;3.706;46.680;34404.000;20.000;0.000
25.10.18;3:40:00 AM;13.58;3.733;46.600;34385.000;20.000;0.000
25.10.18;3:41:01 AM;13.60;3.710;46.670;34365.000;20.000;0.000
25.10.18;3:42:00 AM;13.62;3.731;46.610;34390.000;20.000;0.000
25.10.18;3:43:00 AM;13.63;3.696;46.710;34372.000;20.000;0.000
25.10.18;3:44:00 AM;13.65;3.696;46.700;34403.000;20.000;0.000
25.10.18;3:45:00 AM;13.67;3.708;46.670;34399.000;20.000;0.000
25.10.18;3:46:00 AM;13.68;3.696;46.700;34405.000;20.000;0.000
25.10.18;3:47:01 AM;13.70;3.687;46.720;34464.000;20.000;0.000
25.10.18;3:48:00 AM;13.72;3.685;46.730;34424.000;20.000;0.000
25.10.18;3:49:01 AM;13.73;3.679;46.750;34426.000;20.000;0.000
25.10.18;3:50:00 AM;13.75;3.691;46.720;34450.000;20.000;0.000
25.10.18;3:51:00 AM;13.77;3.675;46.760;34439.000;20.000;0.000
25.10.18;3:52:00 AM;13.78;3.693;46.710;34445.000;20.000;0.000
25.10.18;3:53:01 AM;13.80;3.679;46.750;34454.000;20.000;0.000
25.10.18;3:54:00 AM;13.82;3.675;46.760;34443.000;20.000;0.000
25.10.18;3:55:00 AM;13.83;3.704;46.680;34432.000;20.000;0.000
25.10.18;3:56:00 AM;13.85;3.704;46.680;34465.000;20.000;0.000
25.10.18;3:57:00 AM;13.87;3.681;46.740;34401.000;20.000;0.000
25.10.18;3:58:00 AM;13.88;3.675;46.760;34445.000;20.000;0.000
25.10.18;3:59:00 AM;13.90;3.675;46.760;34497.000;20.000;0.000
25.10.18;4:00:00 AM;13.92;3.647;46.830;34494.000;20.000;0.000
25.10.18;4:01:00 AM;13.93;3.664;46.790;34505.000;20.000;0.000
25.10.18;4:02:00 AM;13.95;3.681;46.740;34480.000;20.000;0.000
25.10.18;4:03:00 AM;13.97;3.693;46.710;34471.000;20.000;0.000
25.10.18;4:04:00 AM;13.98;3.683;46.740;34470.000;20.000;0.000
25.10.18;4:05:00 AM;14.00;3.691;46.720;34458.000;20.000;0.000
25.10.18;4:06:00 AM;14.02;3.691;46.710;34459.000;20.000;0.000
25.10.18;4:07:00 AM;14.03;3.673;46.770;34471.000;20.000;0.000
25.10.18;4:08:00 AM;14.05;3.673;46.770;34501.000;20.000;0.000
25.10.18;4:09:00 AM;14.07;3.670;46.770;34529.000;20.000;0.000
25.10.18;4:10:00 AM;14.08;3.668;46.780;34501.000;20.000;0.000
25.10.18;4:11:00 AM;14.10;3.664;46.790;34500.000;20.000;0.000
25.10.18;4:12:00 AM;14.12;3.668;46.780;34501.000;20.000;0.000
25.10.18;4:13:01 AM;14.13;3.666;46.780;34484.000;20.000;0.000
25.10.18;4:14:01 AM;14.15;3.675;46.760;34491.000;20.000;0.000
25.10.18;4:15:00 AM;14.17;3.660;46.800;34528.000;20.000;0.000
25.10.18;4:16:00 AM;14.18;3.666;46.780;34510.000;20.000;0.000
25.10.18;4:17:00 AM;14.20;3.662;46.790;34492.000;20.000;0.000
25.10.18;4:18:00 AM;14.22;3.664;46.790;34512.000;20.000;0.000
25.10.18;4:19:00 AM;14.23;3.664;46.790;34538.000;20.000;0.000
25.10.18;4:20:00 AM;14.25;3.654;46.820;34561.000;20.000;0.000
25.10.18;4:21:00 AM;14.27;3.637;46.860;34550.000;20.000;0.000
25.10.18;4:22:01 AM;14.28;3.641;46.850;34580.000;20.000;0.000
25.10.18;4:23:00 AM;14.30;3.637;46.860;34585.000;20.000;0.000
25.10.18;4:24:00 AM;14.32;3.637;46.860;34577.000;20.000;0.000
25.10.18;4:25:00 AM;14.33;3.622;46.900;34606.000;20.000;0.000
25.10.18;4:26:01 AM;14.35;3.645;46.840;34603.000;20.000;0.000
25.10.18;4:27:00 AM;14.37;3.647;46.830;34626.000;20.000;0.000
25.10.18;4:28:01 AM;14.38;3.641;46.850;34651.000;20.000;0.000
25.10.18;4:29:00 AM;14.40;3.654;46.810;34785.000;20.000;0.000
25.10.18;4:30:00 AM;14.42;3.633;46.870;34896.000;20.000;0.000
25.10.18;4:31:00 AM;14.43;3.647;46.830;35001.000;20.000;0.000
25.10.18;4:32:00 AM;14.45;3.643;46.850;35227.000;20.000;0.000
25.10.18;4:33:00 AM;14.47;3.637;46.860;35374.000;20.000;0.000
25.10.18;4:34:00 AM;14.48;3.622;46.900;35521.000;20.000;0.000
25.10.18;4:35:00 AM;14.50;3.622;46.900;35685.000;20.000;0.000
25.10.18;4:36:00 AM;14.52;3.645;46.840;35795.000;20.000;0.000
25.10.18;4:37:00 AM;14.53;3.618;46.910;35891.000;20.000;0.000
25.10.18;4:38:00 AM;14.55;3.633;46.870;36014.000;20.000;0.000
25.10.18;4:39:00 AM;14.57;3.631;46.880;36087.000;20.000;0.000
25.10.18;4:40:00 AM;14.58;3.629;46.880;36282.000;20.000;0.000
25.10.18;4:41:00 AM;14.60;3.647;46.830;36486.000;20.000;0.000
25.10.18;4:42:00 AM;14.62;3.635;46.870;36627.000;20.000;0.000
25.10.18;4:43:00 AM;14.63;3.633;46.870;36738.000;20.000;0.000
25.10.18;4:44:00 AM;14.65;3.603;46.950;36880.000;20.000;0.000
25.10.18;4:45:01 AM;14.67;3.595;46.970;37009.000;20.000;0.000
25.10.18;4:46:00 AM;14.68;3.595;46.970;37097.000;20.000;0.000
25.10.18;4:47:00 AM;14.70;3.603;46.950;37208.000;20.000;0.000
25.10.18;4:48:00 AM;14.72;3.614;46.920;37277.000;20.000;0.000
25.10.18;4:49:00 AM;14.73;3.610;46.930;37382.000;20.000;0.000
25.10.18;4:50:01 AM;14.75;3.608;46.940;37463.000;20.000;0.000
25.10.18;4:51:00 AM;14.77;3.605;46.950;37501.000;20.000;0.000
25.10.18;4:52:00 AM;14.78;3.614;46.920;37574.000;20.000;0.000
25.10.18;4:53:00 AM;14.80;3.599;46.960;37689.000;20.000;0.000
25.10.18;4:54:00 AM;14.82;3.605;46.950;37756.000;20.000;0.000
25.10.18;4:55:00 AM;14.83;3.587;47.000;37833.000;20.000;0.000
25.10.18;4:56:00 AM;14.85;3.589;46.990;37920.000;20.000;0.000
25.10.18;4:57:01 AM;14.87;3.601;46.960;37964.000;20.000;0.000
25.10.18;4:58:00 AM;14.88;3.585;47.000;38019.000;20.000;0.000
25.10.18;4:59:00 AM;14.90;3.589;46.990;38095.000;20.000;0.000
25.10.18;5:00:00 AM;14.92;3.587;47.000;38137.000;20.000;0.000
25.10.18;5:01:00 AM;14.93;3.591;46.980;38180.000;20.000;0.000
25.10.18;5:02:00 AM;14.95;3.597;46.970;38233.000;20.000;0.000
25.10.18;5:03:00 AM;14.97;3.597;46.970;38288.000;20.000;0.000
25.10.18;5:04:00 AM;14.98;3.582;47.010;38329.000;20.000;0.000
25.10.18;5:05:00 AM;15.00;3.608;46.940;38352.000;20.000;0.000
25.10.18;5:06:00 AM;15.02;3.578;47.020;38383.000;20.000;0.000
25.10.18;5:07:00 AM;15.03;3.578;47.020;38430.000;20.000;0.000
25.10.18;5:08:00 AM;15.05;3.555;47.090;38481.000;20.000;0.000
25.10.18;5:09:00 AM;15.07;3.557;47.080;38546.000;20.000;0.000
25.10.18;5:10:00 AM;15.08;3.545;47.110;38577.000;20.000;0.000
25.10.18;5:11:00 AM;15.10;3.564;47.060;38608.000;20.000;0.000
25.10.18;5:12:00 AM;15.12;3.570;47.040;38670.000;20.000;0.000
25.10.18;5:13:00 AM;15.13;3.532;47.140;38721.000;20.000;0.000
25.10.18;5:14:01 AM;15.15;3.545;47.110;38765.000;20.000;0.000
25.10.18;5:15:00 AM;15.17;3.562;47.060;38753.000;20.000;0.000
25.10.18;5:16:00 AM;15.18;3.620;46.910;38707.000;20.000;0.000
25.10.18;5:17:00 AM;15.20;3.643;46.850;38681.000;20.000;0.000
25.10.18;5:18:00 AM;15.22;3.649;46.830;38674.000;20.000;0.000
25.10.18;5:19:01 AM;15.23;3.643;46.840;38749.000;20.000;0.000
25.10.18;5:20:00 AM;15.25;3.620;46.910;38777.000;20.000;0.000
25.10.18;5:21:00 AM;15.27;3.618;46.910;38842.000;20.000;0.000
25.10.18;5:22:00 AM;15.28;3.597;46.970;38896.000;20.000;0.000
25.10.18;5:23:00 AM;15.30;3.574;47.030;38935.000;20.000;0.000
25.10.18;5:24:00 AM;15.32;3.564;47.060;38977.000;20.000;0.000
25.10.18;5:25:00 AM;15.33;3.568;47.050;39016.000;20.000;0.000
25.10.18;5:26:00 AM;15.35;3.562;47.070;39046.000;20.000;0.000
25.10.18;5:27:00 AM;15.37;3.545;47.110;39109.000;20.000;0.000
25.10.18;5:28:00 AM;15.38;3.549;47.100;39099.000;20.000;0.000
25.10.18;5:29:00 AM;15.40;3.555;47.090;39130.000;20.000;0.000
25.10.18;5:30:01 AM;15.42;3.566;47.060;39171.000;20.000;0.000
25.10.18;5:31:00 AM;15.43;3.553;47.090;39215.000;20.000;0.000
25.10.18;5:32:01 AM;15.45;3.543;47.120;39220.000;20.000;0.000
25.10.18;5:33:00 AM;15.47;3.572;47.040;39260.000;20.000;0.000
25.10.18;5:34:00 AM;15.48;3.555;47.080;39237.000;20.000;0.000
25.10.18;5:35:00 AM;15.50;3.566;47.050;39256.000;20.000;0.000
25.10.18;5:36:00 AM;15.52;3.559;47.070;39284.000;20.000;0.000
25.10.18;5:37:00 AM;15.53;3.557;47.080;39320.000;20.000;0.000
25.10.18;5:38:00 AM;15.55;3.551;47.100;39367.000;20.000;0.000
25.10.18;5:39:00 AM;15.57;3.555;47.080;39410.000;20.000;0.000
25.10.18;5:40:00 AM;15.58;3.545;47.110;39408.000;20.000;0.000
25.10.18;5:41:00 AM;15.60;3.532;47.150;39447.000;20.000;0.000
25.10.18;5:42:00 AM;15.62;3.547;47.110;39471.000;20.000;0.000
25.10.18;5:43:00 AM;15.63;3.543;47.120;39494.000;20.000;0.000
25.10.18;5:44:01 AM;15.65;3.551;47.090;39463.000;20.000;0.000
25.10.18;5:45:00 AM;15.67;3.545;47.110;39471.000;20.000;0.000
25.10.18;5:46:00 AM;15.68;3.559;47.070;39456.000;20.000;0.000
25.10.18;5:47:00 AM;15.70;3.557;47.080;39507.000;20.000;0.000
25.10.18;5:48:00 AM;15.72;3.562;47.070;39502.000;20.000;0.000
25.10.18;5:49:01 AM;15.73;3.564;47.060;39499.000;20.000;0.000
25.10.18;5:50:00 AM;15.75;3.555;47.090;39543.000;20.000;0.000
25.10.18;5:51:00 AM;15.77;3.562;47.060;39589.000;20.000;0.000
25.10.18;5:52:00 AM;15.78;3.536;47.140;39608.000;20.000;0.000
25.10.18;5:53:00 AM;15.80;3.513;47.200;39685.000;20.000;0.000
25.10.18;5:54:00 AM;15.82;3.511;47.200;39648.000;20.000;0.000
25.10.18;5:55:00 AM;15.83;3.515;47.190;39679.000;20.000;0.000
25.10.18;5:56:00 AM;15.85;3.518;47.180;39708.000;20.000;0.000
25.10.18;5:57:00 AM;15.87;3.518;47.190;39750.000;20.000;0.000
25.10.18;5:58:00 AM;15.88;3.522;47.170;39776.000;20.000;0.000
25.10.18;5:59:00 AM;15.90;3.532;47.150;39789.000;20.000;0.000
25.10.18;6:00:00 AM;15.92;3.524;47.170;39822.000;20.000;0.000
25.10.18;6:01:01 AM;15.93;3.526;47.160;39841.000;20.000;0.000
25.10.18;6:02:00 AM;15.95;3.530;47.150;39845.000;20.000;0.000
25.10.18;6:03:00 AM;15.97;3.528;47.160;39870.000;20.000;0.000
25.10.18;6:04:00 AM;15.98;3.524;47.170;39855.000;20.000;0.000
25.10.18;6:05:00 AM;16.00;3.526;47.170;39888.000;20.000;0.000
25.10.18;6:06:00 AM;16.02;3.499;47.240;39926.000;20.000;0.000
25.10.18;6:07:00 AM;16.03;3.492;47.260;39936.000;20.000;0.000
25.10.18;6:08:00 AM;16.05;3.499;47.240;39948.000;20.000;0.000
25.10.18;6:09:00 AM;16.07;3.482;47.280;39940.000;20.000;0.000
25.10.18;6:10:00 AM;16.08;3.480;47.290;39963.000;20.000;0.000
25.10.18;6:11:00 AM;16.10;3.497;47.250;39992.000;20.000;0.000
25.10.18;6:12:00 AM;16.12;3.486;47.270;40021.000;20.000;0.000
25.10.18;6:13:00 AM;16.13;3.488;47.270;40062.000;20.000;0.000
25.10.18;6:14:00 AM;16.15;3.478;47.300;40039.000;20.000;0.000
25.10.18;6:15:00 AM;16.17;3.480;47.290;40056.000;20.000;0.000
25.10.18;6:16:00 AM;16.18;3.503;47.230;40050.000;20.000;0.000
25.10.18;6:17:00 AM;16.20;3.497;47.250;40036.000;20.000;0.000
25.10.18;6:18:00 AM;16.22;3.499;47.240;40061.000;20.000;0.000
25.10.18;6:19:00 AM;16.23;3.484;47.280;40054.000;20.000;0.000
25.10.18;6:20:00 AM;16.25;3.494;47.250;40079.000;20.000;0.000
25.10.18;6:21:00 AM;16.27;3.494;47.250;40094.000;20.000;0.000
25.10.18;6:22:00 AM;16.28;3.490;47.260;40085.000;20.000;0.000
25.10.18;6:23:00 AM;16.30;3.476;47.300;40126.000;20.000;0.000
25.10.18;6:24:00 AM;16.32;3.482;47.280;40082.000;20.000;0.000
25.10.18;6:25:00 AM;16.33;3.463;47.340;40133.000;20.000;0.000
25.10.18;6:26:00 AM;16.35;3.474;47.310;40140.000;20.000;0.000
25.10.18;6:27:00 AM;16.37;3.465;47.330;40128.000;20.000;0.000
25.10.18;6:28:00 AM;16.38;3.469;47.320;40144.000;20.000;0.000
25.10.18;6:29:00 AM;16.40;3.467;47.330;40128.000;20.000;0.000
25.10.18;6:30:00 AM;16.42;3.484;47.280;40169.000;20.000;0.000
25.10.18;6:31:00 AM;16.43;3.476;47.300;40193.000;20.000;0.000
25.10.18;6:32:00 AM;16.45;3.471;47.310;40205.000;20.000;0.000
25.10.18;6:33:00 AM;16.47;3.469;47.320;40197.000;20.000;0.000
25.10.18;6:34:00 AM;16.48;3.497;47.250;40210.000;20.000;0.000
25.10.18;6:35:00 AM;16.50;3.484;47.280;40212.000;20.000;0.000
25.10.18;6:36:00 AM;16.52;3.478;47.300;40202.000;20.000;0.000
25.10.18;6:37:00 AM;16.53;3.469;47.320;40185.000;20.000;0.000
25.10.18;6:38:00 AM;16.55;3.484;47.280;40209.000;20.000;0.000
25.10.18;6:39:00 AM;16.57;3.490;47.260;40167.000;20.000;0.000
25.10.18;6:40:00 AM;16.58;3.484;47.280;40169.000;20.000;0.000
25.10.18;6:41:00 AM;16.60;3.497;47.240;40160.000;20.000;0.000
25.10.18;6:42:01 AM;16.62;3.482;47.280;40263.000;20.000;0.000
25.10.18;6:43:00 AM;16.63;3.474;47.310;40231.000;20.000;0.000
25.10.18;6:44:00 AM;16.65;3.476;47.300;40301.000;20.000;0.000
25.10.18;6:45:00 AM;16.67;3.476;47.300;40295.000;20.000;0.000
25.10.18;6:46:00 AM;16.68;3.469;47.320;40300.000;20.000;0.000
25.10.18;6:47:00 AM;16.70;3.461;47.340;40364.000;20.000;0.000
25.10.18;6:48:00 AM;16.72;3.455;47.360;40335.000;20.000;0.000
25.10.18;6:49:00 AM;16.73;3.446;47.380;40489.000;20.000;0.000
25.10.18;6:50:00 AM;16.75;3.444;47.390;40467.000;20.000;0.000
25.10.18;6:51:00 AM;16.77;3.457;47.350;40459.000;20.000;0.000
25.10.18;6:52:00 AM;16.78;3.455;47.360;40488.000;20.000;0.000
25.10.18;6:53:00 AM;16.80;3.474;47.310;40459.000;20.000;0.000
25.10.18;6:54:01 AM;16.82;3.467;47.320;40475.000;20.000;0.000
25.10.18;6:55:01 AM;16.83;3.467;47.330;40444.000;20.000;0.000
25.10.18;6:56:00 AM;16.85;3.467;47.330;40472.000;20.000;0.000
25.10.18;6:57:00 AM;16.87;3.467;47.330;40486.000;20.000;0.000
25.10.18;6:58:00 AM;16.88;3.463;47.340;40470.000;20.000;0.000
25.10.18;6:59:00 AM;16.90;3.467;47.320;40493.000;20.000;0.000
25.10.18;7:00:01 AM;16.92;3.488;47.270;40457.000;20.000;0.000
25.10.18;7:01:00 AM;16.93;3.497;47.240;40419.000;20.000;0.000
25.10.18;7:02:01 AM;16.95;3.497;47.240;40447.000;20.000;0.000
25.10.18;7:03:00 AM;16.97;3.507;47.220;40448.000;20.000;0.000
25.10.18;7:04:00 AM;16.98;3.497;47.250;40458.000;20.000;0.000
25.10.18;7:05:00 AM;17.00;3.494;47.250;40456.000;20.000;0.000
25.10.18;7:06:00 AM;17.02;3.499;47.240;40465.000;20.000;0.000
25.10.18;7:07:00 AM;17.03;3.486;47.270;40447.000;20.000;0.000
25.10.18;7:08:00 AM;17.05;3.507;47.220;40443.000;20.000;0.000
25.10.18;7:09:00 AM;17.07;3.505;47.220;40423.000;20.000;0.000
25.10.18;7:10:00 AM;17.08;3.490;47.260;40394.000;20.000;0.000
25.10.18;7:11:00 AM;17.10;3.509;47.210;40379.000;20.000;0.000
25.10.18;7:12:00 AM;17.12;3.524;47.170;40400.000;20.000;0.000
25.10.18;7:13:00 AM;17.13;3.526;47.170;40378.000;20.000;0.000
25.10.18;7:14:00 AM;17.15;3.515;47.190;40468.000;20.000;0.000
25.10.18;7:15:00 AM;17.17;3.511;47.210;40467.000;20.000;0.000
25.10.18;7:16:00 AM;17.18;3.501;47.230;40541.000;20.000;0.000
25.10.18;7:17:01 AM;17.20;3.505;47.220;40551.000;20.000;0.000
25.10.18;7:18:01 AM;17.22;3.515;47.190;40566.000;20.000;0.000
25.10.18;7:19:00 AM;17.23;3.526;47.160;40531.000;20.000;0.000
25.10.18;7:20:01 AM;17.25;3.532;47.150;40488.000;20.000;0.000
25.10.18;7:21:00 AM;17.27;3.549;47.100;40451.000;20.000;0.000
25.10.18;7:22:01 AM;17.28;3.545;47.110;40494.000;20.000;0.000
25.10.18;7:23:00 AM;17.30;3.547;47.100;40490.000;20.000;0.000
25.10.18;7:24:00 AM;17.32;3.530;47.150;40512.000;20.000;0.000
25.10.18;7:25:00 AM;17.33;3.532;47.150;40498.000;20.000;0.000
25.10.18;7:26:00 AM;17.35;3.518;47.190;40512.000;20.000;0.000
25.10.18;7:27:00 AM;17.37;3.530;47.150;40508.000;20.000;0.000
25.10.18;7:28:00 AM;17.38;3.524;47.170;40499.000;20.000;0.000
25.10.18;7:29:00 AM;17.40;3.532;47.150;40522.000;20.000;0.000
25.10.18;7:30:00 AM;17.42;3.541;47.120;40504.000;20.000;0.000
25.10.18;7:31:00 AM;17.43;3.545;47.110;40507.000;20.000;0.000
25.10.18;7:32:00 AM;17.45;3.545;47.110;40544.000;20.000;0.000
25.10.18;7:33:01 AM;17.47;3.541;47.120;40513.000;20.000;0.000
25.10.18;7:34:01 AM;17.48;3.543;47.120;40522.000;20.000;0.000
25.10.18;7:35:00 AM;17.50;3.547;47.110;40523.000;20.000;0.000
25.10.18;7:36:01 AM;17.52;3.557;47.080;40500.000;20.000;0.000
25.10.18;7:37:00 AM;17.53;3.585;47.000;40436.000;20.000;0.000
25.10.18;7:38:00 AM;17.55;3.605;46.950;40476.000;20.000;0.000
25.10.18;7:39:00 AM;17.57;3.589;46.990;40496.000;20.000;0.000
25.10.18;7:40:01 AM;17.58;3.578;47.020;40501.000;20.000;0.000
25.10.18;7:41:00 AM;17.60;3.620;46.910;40405.000;20.000;0.000
25.10.18;7:42:00 AM;17.62;3.668;46.780;40344.000;20.000;0.000
25.10.18;7:43:01 AM;17.63;3.668;46.780;40365.000;20.000;0.000
25.10.18;7:44:00 AM;17.65;3.664;46.790;40359.000;20.000;0.000
25.10.18;7:45:00 AM;17.67;3.668;46.780;40331.000;20.000;0.000
25.10.18;7:46:00 AM;17.68;3.723;46.630;40226.000;20.000;0.000
25.10.18;7:47:00 AM;17.70;3.712;46.660;40275.000;20.000;0.000
25.10.18;7:48:01 AM;17.72;3.696;46.710;40248.000;20.000;0.000
25.10.18;7:49:00 AM;17.73;3.689;46.720;40360.000;20.000;0.000
25.10.18;7:50:00 AM;17.75;3.662;46.790;40364.000;20.000;0.000
25.10.18;7:51:00 AM;17.77;3.698;46.700;40359.000;20.000;0.000
25.10.18;7:52:00 AM;17.78;3.675;46.760;40384.000;20.000;0.000
25.10.18;7:53:00 AM;17.80;3.677;46.750;40358.000;20.000;0.000
25.10.18;7:54:00 AM;17.82;3.706;46.680;40334.000;20.000;0.000
25.10.18;7:55:00 AM;17.83;3.685;46.730;40379.000;20.000;0.000
25.10.18;7:56:00 AM;17.85;3.704;46.680;40303.000;20.000;0.000
25.10.18;7:57:00 AM;17.87;3.691;46.710;40277.000;20.000;0.000
25.10.18;7:58:00 AM;17.88;3.723;46.630;40278.000;20.000;0.000
25.10.18;7:59:00 AM;17.90;3.733;46.600;40273.000;20.000;0.000
25.10.18;8:00:00 AM;17.92;3.758;46.540;40202.000;20.000;0.000
25.10.18;8:01:00 AM;17.93;3.765;46.520;40223.000;20.000;0.000
25.10.18;8:02:00 AM;17.95;3.754;46.550;40188.000;20.000;0.000
25.10.18;8:03:00 AM;17.97;3.802;46.420;40183.000;20.000;0.000
25.10.18;8:04:01 AM;17.98;3.815;46.390;40143.000;20.000;0.000
25.10.18;8:05:00 AM;18.00;3.846;46.310;40056.000;20.000;0.000
25.10.18;8:06:01 AM;18.02;3.869;46.240;40001.000;20.000;0.000
25.10.18;8:07:00 AM;18.03;3.874;46.240;40016.000;20.000;0.000
25.10.18;8:08:00 AM;18.05;3.872;46.240;40004.000;20.000;0.000
25.10.18;8:09:00 AM;18.07;3.859;46.280;40003.000;20.000;0.000
25.10.18;8:10:00 AM;18.08;3.849;46.300;40015.000;20.000;0.000
25.10.18;8:11:01 AM;18.10;3.872;46.240;39957.000;20.000;0.000
25.10.18;8:12:00 AM;18.12;3.924;46.100;39904.000;20.000;0.000
25.10.18;8:13:00 AM;18.13;3.934;46.080;39850.000;20.000;0.000
25.10.18;8:14:01 AM;18.15;3.926;46.100;39866.000;20.000;0.000
25.10.18;8:15:01 AM;18.17;3.888;46.190;39911.000;20.000;0.000
25.10.18;8:16:00 AM;18.18;3.882;46.220;39935.000;20.000;0.000
25.10.18;8:17:01 AM;18.20;3.882;46.210;39926.000;20.000;0.000
25.10.18;8:18:00 AM;18.22;3.893;46.180;39919.000;20.000;0.000
25.10.18;8:19:00 AM;18.23;3.876;46.230;39932.000;20.000;0.000
25.10.18;8:20:01 AM;18.25;3.916;46.130;39887.000;20.000;0.000
25.10.18;8:21:00 AM;18.27;3.893;46.190;39909.000;20.000;0.000
25.10.18;8:22:01 AM;18.28;3.913;46.130;39943.000;20.000;0.000
25.10.18;8:23:01 AM;18.30;3.905;46.150;39908.000;20.000;0.000
25.10.18;8:24:00 AM;18.32;3.901;46.160;39916.000;20.000;0.000
25.10.18;8:25:00 AM;18.33;3.888;46.200;39965.000;20.000;0.000
25.10.18;8:26:00 AM;18.35;3.899;46.170;39940.000;20.000;0.000
25.10.18;8:27:01 AM;18.37;3.880;46.220;39974.000;20.000;0.000
25.10.18;8:28:00 AM;18.38;3.865;46.260;39970.000;20.000;0.000
25.10.18;8:29:00 AM;18.40;3.899;46.170;39942.000;20.000;0.000
25.10.18;8:30:00 AM;18.42;3.865;46.260;39973.000;20.000;0.000
25.10.18;8:31:01 AM;18.43;3.884;46.210;40004.000;20.000;0.000
25.10.18;8:32:00 AM;18.45;3.888;46.200;39970.000;20.000;0.000
25.10.18;8:33:01 AM;18.47;3.916;46.130;39874.000;20.000;0.000
25.10.18;8:34:01 AM;18.48;3.932;46.080;39875.000;20.000;0.000
25.10.18;8:35:00 AM;18.50;3.901;46.160;39932.000;20.000;0.000
25.10.18;8:36:00 AM;18.52;3.857;46.280;40399.000;20.000;0.000
25.10.18;8:37:00 AM;18.53;3.874;46.230;40398.000;20.000;0.000
25.10.18;8:38:00 AM;18.55;3.880;46.220;40388.000;20.000;0.000
25.10.18;8:39:00 AM;18.57;3.943;46.050;40265.000;20.000;0.000
25.10.18;8:40:00 AM;18.58;4.066;45.740;39989.000;20.000;0.000
25.10.18;8:41:00 AM;18.60;4.041;45.800;40073.000;20.000;0.000
25.10.18;8:42:00 AM;18.62;3.937;46.070;40291.000;20.000;0.000
25.10.18;8:43:00 AM;18.63;3.903;46.160;40353.000;20.000;0.000
25.10.18;8:44:00 AM;18.65;3.855;46.290;40434.000;20.000;0.000
25.10.18;8:45:00 AM;18.67;3.842;46.320;40469.000;20.000;0.000
25.10.18;8:46:00 AM;18.68;3.849;46.300;40487.000;20.000;0.000
25.10.18;8:47:00 AM;18.70;3.821;46.370;40526.000;20.000;0.000
25.10.18;8:48:01 AM;18.72;3.825;46.360;40534.000;20.000;0.000
25.10.18;8:49:00 AM;18.73;3.817;46.380;40542.000;20.000;0.000
25.10.18;8:50:00 AM;18.75;3.807;46.410;40574.000;20.000;0.000
25.10.18;8:51:01 AM;18.77;3.798;46.430;40579.000;20.000;0.000
25.10.18;8:52:00 AM;18.78;3.784;46.470;40589.000;20.000;0.000
25.10.18;8:53:01 AM;18.80;3.784;46.470;40614.000;20.000;0.000
25.10.18;8:54:00 AM;18.82;3.796;46.440;40581.000;20.000;0.000
25.10.18;8:55:00 AM;18.83;3.790;46.450;40587.000;20.000;0.000
25.10.18;8:56:00 AM;18.85;3.786;46.460;40589.000;20.000;0.000
25.10.18;8:57:00 AM;18.87;3.796;46.440;40556.000;20.000;0.000
25.10.18;8:58:00 AM;18.88;3.798;46.430;40596.000;20.000;0.000
25.10.18;8:59:00 AM;18.90;3.771;46.500;40612.000;20.000;0.000
25.10.18;9:00:00 AM;18.92;3.765;46.520;40580.000;20.000;0.000
25.10.18;9:01:00 AM;18.93;3.786;46.470;40596.000;20.000;0.000
25.10.18;9:02:00 AM;18.95;3.758;46.540;40661.000;20.000;0.000
25.10.18;9:03:00 AM;18.97;3.756;46.540;40657.000;20.000;0.000
25.10.18;9:04:00 AM;18.98;3.746;46.570;40683.000;20.000;0.000
25.10.18;9:05:01 AM;19.00;3.746;46.570;40707.000;20.000;0.000
25.10.18;9:06:00 AM;19.02;3.712;46.660;40756.000;20.000;0.000
25.10.18;9:07:00 AM;19.03;3.729;46.620;40727.000;20.000;0.000
25.10.18;9:08:00 AM;19.05;3.725;46.630;40738.000;20.000;0.000
25.10.18;9:09:00 AM;19.07;3.729;46.610;40701.000;20.000;0.000
25.10.18;9:10:01 AM;19.08;3.733;46.600;40624.000;20.000;0.000
25.10.18;9:11:01 AM;19.10;3.677;46.750;40350.000;20.000;0.000
25.10.18;9:12:00 AM;19.12;3.691;46.720;40061.000;20.000;0.000
25.10.18;9:13:00 AM;19.13;3.869;46.250;39792.000;20.000;0.000
25.10.18;9:14:01 AM;19.15;3.714;46.650;40010.000;20.000;0.000
25.10.18;9:15:01 AM;19.17;3.683;46.740;40037.000;20.000;0.000
25.10.18;9:16:00 AM;19.18;3.769;46.510;39936.000;20.000;0.000
25.10.18;9:17:00 AM;19.20;3.704;46.680;40127.000;20.000;0.000
25.10.18;9:18:00 AM;19.22;3.666;46.780;40221.000;20.000;0.000
25.10.18;9:19:00 AM;19.23;3.624;46.900;40349.000;20.000;0.000
25.10.18;9:20:00 AM;19.25;3.624;46.890;40335.000;20.000;0.000
25.10.18;9:21:01 AM;19.27;3.601;46.960;40391.000;20.000;0.000
25.10.18;9:22:00 AM;19.28;3.679;46.750;40240.000;20.000;0.000
25.10.18;9:23:00 AM;19.30;3.639;46.850;40325.000;20.000;0.000
25.10.18;9:24:00 AM;19.32;3.633;46.870;40358.000;20.000;0.000
25.10.18;9:25:00 AM;19.33;3.599;46.960;40407.000;20.000;0.000
25.10.18;9:26:00 AM;19.35;3.591;46.990;40412.000;20.000;0.000
25.10.18;9:27:00 AM;19.37;3.572;47.040;40433.000;20.000;0.000
25.10.18;9:28:01 AM;19.38;3.564;47.060;40456.000;20.000;0.000
25.10.18;9:29:00 AM;19.40;3.553;47.090;40483.000;20.000;0.000
25.10.18;9:30:01 AM;19.42;3.522;47.170;40529.000;20.000;0.000
25.10.18;9:31:00 AM;19.43;3.518;47.190;40493.000;20.000;0.000
25.10.18;9:32:01 AM;19.45;3.532;47.150;40542.000;20.000;0.000
25.10.18;9:33:00 AM;19.47;3.528;47.160;40539.000;20.000;0.000
25.10.18;9:34:00 AM;19.48;3.534;47.140;40512.000;20.000;0.000
25.10.18;9:35:00 AM;19.50;3.547;47.110;40454.000;20.000;0.000
25.10.18;9:36:00 AM;19.52;3.553;47.090;40468.000;20.000;0.000
25.10.18;9:37:01 AM;19.53;3.549;47.100;40471.000;20.000;0.000
25.10.18;9:38:00 AM;19.55;3.538;47.130;40498.000;20.000;0.000
25.10.18;9:39:00 AM;19.57;3.532;47.150;40478.000;20.000;0.000
25.10.18;9:40:00 AM;19.58;3.543;47.120;40476.000;20.000;0.000
25.10.18;9:41:01 AM;19.60;3.662;46.800;40190.000;20.000;0.000
25.10.18;9:42:01 AM;19.62;3.675;46.760;40149.000;20.000;0.000
25.10.18;9:43:01 AM;19.63;3.677;46.750;40194.000;20.000;0.000
25.10.18;9:44:01 AM;19.65;3.656;46.810;40223.000;20.000;0.000
25.10.18;9:45:00 AM;19.67;3.652;46.820;40223.000;20.000;0.000
25.10.18;9:46:00 AM;19.68;3.654;46.810;40239.000;20.000;0.000
25.10.18;9:47:00 AM;19.70;3.668;46.770;40224.000;20.000;0.000
25.10.18;9:48:00 AM;19.72;3.677;46.750;40188.000;20.000;0.000
25.10.18;9:49:01 AM;19.73;3.664;46.790;40201.000;20.000;0.000
25.10.18;9:50:00 AM;19.75;3.670;46.770;40163.000;20.000;0.000
25.10.18;9:51:00 AM;19.77;3.679;46.750;40150.000;20.000;0.000
25.10.18;9:52:00 AM;19.78;3.706;46.680;40147.000;20.000;0.000
25.10.18;9:53:01 AM;19.80;3.683;46.740;40181.000;20.000;0.000
25.10.18;9:54:00 AM;19.82;3.681;46.740;40154.000;20.000;0.000
25.10.18;9:55:00 AM;19.83;3.668;46.780;40176.000;20.000;0.000
25.10.18;9:56:01 AM;19.85;3.670;46.770;40213.000;20.000;0.000
25.10.18;9:57:00 AM;19.87;3.652;46.820;40213.000;20.000;0.000
25.10.18;9:58:00 AM;19.88;3.645;46.840;40227.000;20.000;0.000
25.10.18;9:59:00 AM;19.90;3.689;46.720;40185.000;20.000;0.000
25.10.18;10:00:01 AM;19.92;3.687;46.730;40154.000;20.000;0.000
25.10.18;10:01:00 AM;19.93;3.670;46.770;40169.000;20.000;0.000
25.10.18;10:02:00 AM;19.95;3.719;46.640;40123.000;20.000;0.000
25.10.18;10:03:01 AM;19.97;3.700;46.690;40138.000;20.000;0.000
25.10.18;10:04:00 AM;19.98;3.719;46.640;40121.000;20.000;0.000
25.10.18;10:05:00 AM;20.00;3.721;46.640;40104.000;20.000;0.000
25.10.18;10:06:00 AM;20.02;3.717;46.650;40053.000;20.000;0.000
25.10.18;10:07:00 AM;20.03;3.714;46.650;40073.000;20.000;0.000
25.10.18;10:08:01 AM;20.05;3.723;46.630;40108.000;20.000;0.000
25.10.18;10:09:01 AM;20.07;3.746;46.570;40057.000;20.000;0.000
25.10.18;10:10:00 AM;20.08;3.737;46.590;40093.000;20.000;0.000
25.10.18;10:11:00 AM;20.10;3.758;46.540;40054.000;20.000;0.000
25.10.18;10:12:01 AM;20.12;3.754;46.550;40033.000;20.000;0.000
25.10.18;10:13:00 AM;20.13;3.761;46.530;40039.000;20.000;0.000
25.10.18;10:14:01 AM;20.15;3.769;46.510;40009.000;20.000;0.000
25.10.18;10:15:00 AM;20.17;3.784;46.470;39969.000;20.000;0.000
25.10.18;10:16:00 AM;20.18;3.788;46.460;39975.000;20.000;0.000
25.10.18;10:17:00 AM;20.20;3.813;46.390;39943.000;20.000;0.000
25.10.18;10:18:00 AM;20.22;3.819;46.380;39935.000;20.000;0.000
25.10.18;10:19:00 AM;20.23;3.811;46.400;39940.000;20.000;0.000
25.10.18;10:20:00 AM;20.25;3.809;46.410;39928.000;20.000;0.000
25.10.18;10:21:00 AM;20.27;3.817;46.380;39937.000;20.000;0.000
25.10.18;10:22:00 AM;20.28;3.815;46.390;39912.000;20.000;0.000
25.10.18;10:23:00 AM;20.30;3.813;46.390;39922.000;20.000;0.000
25.10.18;10:24:01 AM;20.32;3.821;46.370;39935.000;20.000;0.000
25.10.18;10:25:00 AM;20.33;3.790;46.450;39968.000;20.000;0.000
25.10.18;10:26:01 AM;20.35;3.811;46.400;39944.000;20.000;0.000
25.10.18;10:27:00 AM;20.37;3.823;46.360;39933.000;20.000;0.000
25.10.18;10:28:01 AM;20.38;3.798;46.430;39961.000;20.000;0.000
25.10.18;10:29:01 AM;20.40;3.811;46.400;39996.000;20.000;0.000
25.10.18;10:30:01 AM;20.42;3.815;46.390;39951.000;20.000;0.000
25.10.18;10:31:00 AM;20.43;3.817;46.380;39927.000;20.000;0.000
25.10.18;10:32:00 AM;20.45;3.834;46.340;39923.000;20.000;0.000
25.10.18;10:33:00 AM;20.47;3.840;46.320;39898.000;20.000;0.000
25.10.18;10:34:01 AM;20.48;3.838;46.330;39876.000;20.000;0.000
25.10.18;10:35:01 AM;20.50;3.869;46.240;39832.000;20.000;0.000
25.10.18;10:36:00 AM;20.52;3.913;46.130;39773.000;20.000;0.000
25.10.18;10:37:00 AM;20.53;3.939;46.070;39743.000;20.000;0.000
25.10.18;10:38:00 AM;20.55;3.901;46.160;39756.000;20.000;0.000
25.10.18;10:39:00 AM;20.57;3.909;46.140;39747.000;20.000;0.000
25.10.18;10:40:00 AM;20.58;3.939;46.070;39726.000;20.000;0.000
25.10.18;10:41:00 AM;20.60;3.953;46.030;39697.000;20.000;0.000
25.10.18;10:42:00 AM;20.62;3.951;46.030;39689.000;20.000;0.000
25.10.18;10:43:00 AM;20.63;3.957;46.020;39673.000;20.000;0.000
25.10.18;10:44:00 AM;20.65;3.972;45.980;39636.000;20.000;0.000
25.10.18;10:45:00 AM;20.67;4.033;45.820;39532.000;20.000;0.000
25.10.18;10:46:00 AM;20.68;4.031;45.830;39568.000;20.000;0.000
25.10.18;10:47:00 AM;20.70;4.027;45.840;39598.000;20.000;0.000
25.10.18;10:48:01 AM;20.72;4.041;45.800;39547.000;20.000;0.000
25.10.18;10:49:00 AM;20.73;4.022;45.850;39549.000;20.000;0.000
25.10.18;10:50:00 AM;20.75;4.041;45.800;39553.000;20.000;0.000
25.10.18;10:51:01 AM;20.77;4.037;45.820;39537.000;20.000;0.000
25.10.18;10:52:00 AM;20.78;4.029;45.840;39542.000;20.000;0.000
25.10.18;10:53:00 AM;20.80;4.020;45.860;39561.000;20.000;0.000
25.10.18;10:54:00 AM;20.82;4.037;45.810;39553.000;20.000;0.000
25.10.18;10:55:00 AM;20.83;4.031;45.830;39562.000;20.000;0.000
25.10.18;10:56:00 AM;20.85;4.033;45.820;39574.000;20.000;0.000
25.10.18;10:57:00 AM;20.87;4.012;45.880;39582.000;20.000;0.000
25.10.18;10:58:01 AM;20.88;3.995;45.920;39585.000;20.000;0.000
25.10.18;10:59:00 AM;20.90;3.999;45.910;39577.000;20.000;0.000
25.10.18;11:00:00 AM;20.92;3.999;45.910;39561.000;20.000;0.000
25.10.18;11:01:00 AM;20.93;4.010;45.880;39563.000;20.000;0.000
25.10.18;11:02:01 AM;20.95;4.022;45.850;39557.000;20.000;0.000
25.10.18;11:03:01 AM;20.97;4.029;45.830;39564.000;20.000;0.000
25.10.18;11:04:00 AM;20.98;4.058;45.760;39506.000;20.000;0.000
25.10.18;11:05:01 AM;21.00;4.064;45.750;39525.000;20.000;0.000
25.10.18;11:06:00 AM;21.02;4.064;45.750;39479.000;20.000;0.000
25.10.18;11:07:00 AM;21.03;4.060;45.760;39604.000;20.000;0.000
25.10.18;11:08:01 AM;21.05;4.062;45.750;39615.000;20.000;0.000
25.10.18;11:09:00 AM;21.07;4.071;45.730;39578.000;20.000;0.000
25.10.18;11:10:00 AM;21.08;4.056;45.770;39611.000;20.000;0.000
25.10.18;11:11:00 AM;21.10;4.058;45.760;39614.000;20.000;0.000
25.10.18;11:12:00 AM;21.12;4.045;45.790;39616.000;20.000;0.000
25.10.18;11:13:01 AM;21.13;4.125;45.600;39503.000;20.000;0.000
25.10.18;11:14:00 AM;21.15;4.150;45.530;39400.000;20.000;0.000
25.10.18;11:15:01 AM;21.17;4.142;45.550;39415.000;20.000;0.000
25.10.18;11:16:00 AM;21.18;4.154;45.520;39434.000;20.000;0.000
25.10.18;11:17:00 AM;21.20;4.154;45.520;39395.000;20.000;0.000
25.10.18;11:18:00 AM;21.22;4.209;45.390;39327.000;20.000;0.000
25.10.18;11:19:01 AM;21.23;4.217;45.360;39254.000;20.000;0.000
25.10.18;11:20:01 AM;21.25;4.234;45.320;39213.000;20.000;0.000
25.10.18;11:21:00 AM;21.27;4.263;45.250;39203.000;20.000;0.000
25.10.18;11:22:00 AM;21.28;4.253;45.280;39192.000;20.000;0.000
25.10.18;11:23:01 AM;21.30;4.330;45.090;39086.000;20.000;0.000
25.10.18;11:24:00 AM;21.32;4.328;45.090;39032.000;20.000;0.000
25.10.18;11:25:00 AM;21.33;4.320;45.120;39097.000;20.000;0.000
25.10.18;11:26:00 AM;21.35;4.305;45.150;39083.000;20.000;0.000
25.10.18;11:27:00 AM;21.37;4.326;45.100;39069.000;20.000;0.000
25.10.18;11:28:00 AM;21.38;4.332;45.080;39079.000;20.000;0.000
25.10.18;11:29:01 AM;21.40;4.305;45.150;39095.000;20.000;0.000
25.10.18;11:30:00 AM;21.42;4.341;45.060;39066.000;20.000;0.000
25.10.18;11:31:01 AM;21.43;4.353;45.030;39038.000;20.000;0.000
25.10.18;11:32:00 AM;21.45;4.353;45.030;38994.000;20.000;0.000
25.10.18;11:33:00 AM;21.47;4.358;45.020;38990.000;20.000;0.000
25.10.18;11:34:00 AM;21.48;4.360;45.020;38997.000;20.000;0.000
25.10.18;11:35:00 AM;21.50;4.370;44.990;38949.000;20.000;0.000
25.10.18;11:36:00 AM;21.52;4.381;44.970;38966.000;20.000;0.000
25.10.18;11:37:00 AM;21.53;4.335;45.080;39015.000;20.000;0.000
25.10.18;11:38:00 AM;21.55;4.353;45.030;39007.000;20.000;0.000
25.10.18;11:39:00 AM;21.57;4.356;45.030;38956.000;20.000;0.000
25.10.18;11:40:00 AM;21.58;4.370;44.990;38955.000;20.000;0.000
25.10.18;11:41:00 AM;21.60;4.366;45.000;38976.000;20.000;0.000
25.10.18;11:42:00 AM;21.62;4.360;45.020;38951.000;20.000;0.000
25.10.18;11:43:00 AM;21.63;4.349;45.040;39002.000;20.000;0.000
25.10.18;11:44:01 AM;21.65;4.324;45.100;39052.000;20.000;0.000
25.10.18;11:45:01 AM;21.67;4.324;45.110;39040.000;20.000;0.000
25.10.18;11:46:00 AM;21.68;4.299;45.170;39065.000;20.000;0.000
25.10.18;11:47:00 AM;21.70;4.305;45.150;39070.000;20.000;0.000
25.10.18;11:48:00 AM;21.72;4.307;45.140;39092.000;20.000;0.000
25.10.18;11:49:00 AM;21.73;4.330;45.090;39073.000;20.000;0.000
25.10.18;11:50:00 AM;21.75;4.314;45.130;39042.000;20.000;0.000
25.10.18;11:51:01 AM;21.77;4.324;45.110;39022.000;20.000;0.000
25.10.18;11:52:00 AM;21.78;4.320;45.110;39030.000;20.000;0.000
25.10.18;11:53:00 AM;21.80;4.312;45.130;39042.000;20.000;0.000
25.10.18;11:54:00 AM;21.82;4.309;45.140;39067.000;20.000;0.000
25.10.18;11:55:01 AM;21.83;4.295;45.170;39107.000;20.000;0.000
25.10.18;11:56:00 AM;21.85;4.288;45.190;39080.000;20.000;0.000
25.10.18;11:57:00 AM;21.87;4.291;45.180;39090.000;20.000;0.000
25.10.18;11:58:00 AM;21.88;4.291;45.190;39095.000;20.000;0.000
25.10.18;11:59:00 AM;21.90;4.280;45.210;39108.000;20.000;0.000
25.10.18;12:00:00 PM;21.92;4.278;45.220;39107.000;20.000;0.000
25.10.18;12:01:00 PM;21.93;4.293;45.180;39081.000;20.000;0.000
25.10.18;12:02:01 PM;21.95;4.299;45.170;39099.000;20.000;0.000
25.10.18;12:03:00 PM;21.97;4.282;45.210;39062.000;20.000;0.000
25.10.18;12:04:01 PM;21.98;4.301;45.160;39073.000;20.000;0.000
25.10.18;12:05:00 PM;22.00;4.293;45.180;39052.000;20.000;0.000
25.10.18;12:06:00 PM;22.02;4.286;45.200;39086.000;20.000;0.000
25.10.18;12:07:01 PM;22.03;4.278;45.220;39236.000;20.000;0.000
25.10.18;12:08:00 PM;22.05;4.257;45.270;39268.000;20.000;0.000
25.10.18;12:09:00 PM;22.07;4.305;45.150;39221.000;20.000;0.000
25.10.18;12:10:00 PM;22.08;4.282;45.210;39240.000;20.000;0.000
25.10.18;12:11:00 PM;22.10;4.297;45.170;39189.000;20.000;0.000
25.10.18;12:12:00 PM;22.12;4.332;45.090;39171.000;20.000;0.000
25.10.18;12:13:00 PM;22.13;4.349;45.040;39144.000;20.000;0.000
25.10.18;12:14:00 PM;22.15;4.435;44.840;38943.000;20.000;0.000
25.10.18;12:15:00 PM;22.17;4.427;44.860;38948.000;20.000;0.000
25.10.18;12:16:01 PM;22.18;4.387;44.950;39040.000;20.000;0.000
25.10.18;12:17:01 PM;22.20;4.362;45.010;39041.000;20.000;0.000
25.10.18;12:18:00 PM;22.22;4.402;44.920;38969.000;20.000;0.000
25.10.18;12:19:00 PM;22.23;4.370;44.990;39004.000;20.000;0.000
25.10.18;12:20:00 PM;22.25;4.393;44.940;38995.000;20.000;0.000
25.10.18;12:21:00 PM;22.27;4.402;44.920;38981.000;20.000;0.000
25.10.18;12:22:00 PM;22.28;4.418;44.880;38924.000;20.000;0.000
25.10.18;12:23:00 PM;22.30;4.441;44.820;38911.000;20.000;0.000
25.10.18;12:24:00 PM;22.32;4.450;44.800;38890.000;20.000;0.000
25.10.18;12:25:00 PM;22.33;4.443;44.820;38998.000;20.000;0.000
25.10.18;12:26:00 PM;22.35;4.437;44.830;38973.000;20.000;0.000
25.10.18;12:27:01 PM;22.37;4.425;44.860;39019.000;20.000;0.000
25.10.18;12:28:00 PM;22.38;4.393;44.940;39133.000;20.000;0.000
25.10.18;12:29:01 PM;22.40;4.376;44.980;39202.000;20.000;0.000
25.10.18;12:30:00 PM;22.42;4.362;45.010;39251.000;20.000;0.000
25.10.18;12:31:00 PM;22.43;4.347;45.050;39234.000;20.000;0.000
25.10.18;12:32:00 PM;22.45;4.320;45.120;39315.000;20.000;0.000
25.10.18;12:33:00 PM;22.47;4.309;45.140;39329.000;20.000;0.000
25.10.18;12:34:00 PM;22.48;4.305;45.150;39344.000;20.000;0.000
25.10.18;12:35:00 PM;22.50;4.288;45.190;39349.000;20.000;0.000
25.10.18;12:36:00 PM;22.52;4.288;45.190;39357.000;20.000;0.000
25.10.18;12:37:00 PM;22.53;4.284;45.200;39371.000;20.000;0.000
25.10.18;12:38:00 PM;22.55;4.341;45.060;39299.000;20.000;0.000
25.10.18;12:39:00 PM;22.57;4.349;45.050;39325.000;20.000;0.000
25.10.18;12:40:01 PM;22.58;4.309;45.140;39390.000;20.000;0.000
25.10.18;12:41:00 PM;22.60;4.458;44.780;39133.000;20.000;0.000
25.10.18;12:42:00 PM;22.62;4.506;44.670;38973.000;20.000;0.000
25.10.18;12:43:00 PM;22.63;4.450;44.800;39066.000;20.000;0.000
25.10.18;12:44:01 PM;22.65;4.437;44.830;39077.000;20.000;0.000
25.10.18;12:45:01 PM;22.67;4.408;44.900;39164.000;20.000;0.000
25.10.18;12:46:00 PM;22.68;4.481;44.730;39012.000;20.000;0.000
25.10.18;12:47:00 PM;22.70;4.477;44.740;39010.000;20.000;0.000
25.10.18;12:48:00 PM;22.72;4.487;44.710;38970.000;20.000;0.000
25.10.18;12:49:00 PM;22.73;4.498;44.690;38955.000;20.000;0.000
25.10.18;12:50:00 PM;22.75;4.511;44.660;38945.000;20.000;0.000
25.10.18;12:51:00 PM;22.77;4.540;44.590;38874.000;20.000;0.000
25.10.18;12:52:00 PM;22.78;4.548;44.570;38863.000;20.000;0.000
25.10.18;12:53:00 PM;22.80;4.536;44.600;38870.000;20.000;0.000
25.10.18;12:54:00 PM;22.82;4.525;44.620;38870.000;20.000;0.000
25.10.18;12:55:00 PM;22.83;4.519;44.640;39005.000;20.000;0.000
25.10.18;12:56:00 PM;22.85;4.506;44.670;39023.000;20.000;0.000
25.10.18;12:57:01 PM;22.87;4.529;44.620;39006.000;20.000;0.000
25.10.18;12:58:00 PM;22.88;4.529;44.610;38964.000;20.000;0.000
25.10.18;12:59:00 PM;22.90;4.525;44.620;38970.000;20.000;0.000
25.10.18;1:00:01 PM;22.92;4.513;44.650;38983.000;20.000;0.000
25.10.18;1:01:00 PM;22.93;4.513;44.650;38969.000;20.000;0.000
25.10.18;1:02:01 PM;22.95;4.519;44.640;39012.000;20.000;0.000
25.10.18;1:03:01 PM;22.97;4.490;44.710;39044.000;20.000;0.000
25.10.18;1:04:00 PM;22.98;4.485;44.720;38910.000;20.000;0.000
25.10.18;1:05:01 PM;23.00;4.462;44.770;38884.000;20.000;0.000
25.10.18;1:06:00 PM;23.02;4.483;44.720;38920.000;20.000;0.000
25.10.18;1:07:01 PM;23.03;4.460;44.780;38959.000;20.000;0.000
25.10.18;1:08:00 PM;23.05;4.425;44.860;39004.000;20.000;0.000
25.10.18;1:09:00 PM;23.07;4.433;44.840;38989.000;20.000;0.000
25.10.18;1:10:01 PM;23.08;4.416;44.880;39040.000;20.000;0.000
25.10.18;1:11:01 PM;23.10;4.406;44.910;39070.000;20.000;0.000
25.10.18;1:12:00 PM;23.12;4.383;44.960;39117.000;20.000;0.000
25.10.18;1:13:00 PM;23.13;4.406;44.910;39105.000;20.000;0.000
25.10.18;1:14:00 PM;23.15;4.391;44.940;39101.000;20.000;0.000
25.10.18;1:15:00 PM;23.17;4.395;44.930;39113.000;20.000;0.000
25.10.18;1:16:01 PM;23.18;4.423;44.870;39052.000;20.000;0.000
25.10.18;1:17:01 PM;23.20;4.410;44.900;39273.000;20.000;0.000
25.10.18;1:18:00 PM;23.22;4.404;44.910;39338.000;20.000;0.000
25.10.18;1:19:00 PM;23.23;4.408;44.900;39389.000;20.000;0.000
25.10.18;1:20:00 PM;23.25;4.391;44.940;39375.000;20.000;0.000
25.10.18;1:21:00 PM;23.27;4.370;44.990;39423.000;20.000;0.000
25.10.18;1:22:01 PM;23.28;4.368;45.000;39417.000;20.000;0.000
25.10.18;1:23:00 PM;23.30;4.341;45.060;39489.000;20.000;0.000
25.10.18;1:24:00 PM;23.32;4.360;45.020;39442.000;20.000;0.000
25.10.18;1:25:00 PM;23.33;4.360;45.020;39474.000;20.000;0.000
25.10.18;1:26:00 PM;23.35;4.360;45.020;39432.000;20.000;0.000
25.10.18;1:27:01 PM;23.37;4.358;45.030;39462.000;20.000;0.000
25.10.18;1:28:00 PM;23.38;4.362;45.010;39426.000;20.000;0.000
25.10.18;1:29:01 PM;23.40;4.362;45.010;39472.000;20.000;0.000
25.10.18;1:30:00 PM;23.42;4.356;45.030;39450.000;20.000;0.000
25.10.18;1:31:01 PM;23.43;4.345;45.050;39483.000;20.000;0.000
25.10.18;1:32:00 PM;23.45;4.320;45.110;39534.000;20.000;0.000
25.10.18;1:33:01 PM;23.47;4.337;45.070;39539.000;20.000;0.000
25.10.18;1:34:00 PM;23.48;4.299;45.160;39620.000;20.000;0.000
25.10.18;1:35:00 PM;23.50;4.299;45.170;39602.000;20.000;0.000
25.10.18;1:36:00 PM;23.52;4.309;45.140;39611.000;20.000;0.000
25.10.18;1:37:00 PM;23.53;4.301;45.160;39586.000;20.000;0.000
25.10.18;1:38:00 PM;23.55;4.318;45.120;39594.000;20.000;0.000
25.10.18;1:39:00 PM;23.57;4.316;45.120;39612.000;20.000;0.000
25.10.18;1:40:00 PM;23.58;4.330;45.090;39567.000;20.000;0.000
25.10.18;1:41:01 PM;23.60;4.404;44.910;39447.000;20.000;0.000
25.10.18;1:42:00 PM;23.62;4.473;44.750;39266.000;20.000;0.000
25.10.18;1:43:00 PM;23.63;4.437;44.830;39347.000;20.000;0.000
25.10.18;1:44:01 PM;23.65;4.431;44.850;39410.000;20.000;0.000
25.10.18;1:45:00 PM;23.67;4.425;44.860;39392.000;20.000;0.000
25.10.18;1:46:01 PM;23.68;4.412;44.890;39443.000;20.000;0.000
25.10.18;1:47:01 PM;23.70;4.416;44.880;39409.000;20.000;0.000
25.10.18;1:48:00 PM;23.72;4.462;44.770;39324.000;20.000;0.000
25.10.18;1:49:00 PM;23.73;4.456;44.790;39314.000;20.000;0.000
25.10.18;1:50:00 PM;23.75;4.500;44.680;39260.000;20.000;0.000
25.10.18;1:51:00 PM;23.77;4.483;44.720;39285.000;20.000;0.000
25.10.18;1:52:00 PM;23.78;4.485;44.720;39285.000;20.000;0.000
25.10.18;1:53:00 PM;23.80;4.502;44.680;39270.000;20.000;0.000
25.10.18;1:54:00 PM;23.82;4.511;44.660;39232.000;20.000;0.000
25.10.18;1:55:00 PM;23.83;4.496;44.690;39252.000;20.000;0.000
25.10.18;1:56:00 PM;23.85;4.487;44.710;39255.000;20.000;0.000
25.10.18;1:57:00 PM;23.87;4.471;44.750;39338.000;20.000;0.000
25.10.18;1:58:00 PM;23.88;4.446;44.810;39408.000;20.000;0.000
25.10.18;1:59:00 PM;23.90;4.437;44.830;39463.000;20.000;0.000
25.10.18;2:00:00 PM;23.92;4.423;44.870;39442.000;20.000;0.000
25.10.18;2:01:00 PM;23.93;4.427;44.860;39450.000;20.000;0.000
25.10.18;2:02:00 PM;23.95;4.418;44.880;39562.000;20.000;0.000
25.10.18;2:03:00 PM;23.97;4.454;44.790;39678.000;20.000;0.000
25.10.18;2:04:01 PM;23.98;4.450;44.800;39925.000;20.000;0.000
25.10.18;2:05:00 PM;24.00;4.502;44.680;39844.000;20.000;0.000
25.10.18;2:06:00 PM;24.02;4.603;44.440;39588.000;20.000;0.000
25.10.18;2:07:00 PM;24.03;4.571;44.520;39657.000;20.000;0.000
25.10.18;2:08:00 PM;24.05;4.527;44.620;39693.000;20.000;0.000
25.10.18;2:09:00 PM;24.07;4.525;44.620;39677.000;20.000;0.000
25.10.18;2:10:00 PM;24.08;4.525;44.630;39696.000;20.000;0.000
25.10.18;2:11:00 PM;24.10;4.525;44.620;39705.000;20.000;0.000
25.10.18;2:12:00 PM;24.12;4.544;44.580;39683.000;20.000;0.000
25.10.18;2:13:01 PM;24.13;4.571;44.510;39636.000;20.000;0.000
25.10.18;2:14:01 PM;24.15;4.573;44.510;39615.000;20.000;0.000
25.10.18;2:15:00 PM;24.17;4.594;44.460;39600.000;20.000;0.000
25.10.18;2:16:00 PM;24.18;4.634;44.370;39530.000;20.000;0.000
25.10.18;2:17:00 PM;24.20;4.624;44.390;39471.000;20.000;0.000
25.10.18;2:18:00 PM;24.22;4.636;44.370;39510.000;20.000;0.000
25.10.18;2:19:01 PM;24.23;4.630;44.380;39535.000;20.000;0.000
25.10.18;2:20:00 PM;24.25;4.622;44.400;39553.000;20.000;0.000
25.10.18;2:21:00 PM;24.27;4.607;44.430;39576.000;20.000;0.000
25.10.18;2:22:00 PM;24.28;4.626;44.390;39539.000;20.000;0.000
25.10.18;2:23:00 PM;24.30;4.636;44.360;39535.000;20.000;0.000
25.10.18;2:24:00 PM;24.32;4.643;44.350;39505.000;20.000;0.000
25.10.18;2:25:00 PM;24.33;4.634;44.370;39519.000;20.000;0.000
25.10.18;2:26:00 PM;24.35;4.655;44.320;39518.000;20.000;0.000
25.10.18;2:27:00 PM;24.37;4.661;44.300;39601.000;20.000;0.000
25.10.18;2:28:01 PM;24.38;4.672;44.280;39551.000;20.000;0.000
25.10.18;2:29:01 PM;24.40;4.663;44.300;39523.000;20.000;0.000
25.10.18;2:30:01 PM;24.42;4.672;44.280;39561.000;20.000;0.000
25.10.18;2:31:00 PM;24.43;4.670;44.290;39553.000;20.000;0.000
25.10.18;2:32:00 PM;24.45;4.682;44.260;39537.000;20.000;0.000
25.10.18;2:33:01 PM;24.47;4.680;44.260;39555.000;20.000;0.000
25.10.18;2:34:01 PM;24.48;4.672;44.280;39555.000;20.000;0.000
25.10.18;2:35:01 PM;24.50;4.666;44.300;39571.000;20.000;0.000
25.10.18;2:36:00 PM;24.52;4.687;44.250;39558.000;20.000;0.000
25.10.18;2:37:01 PM;24.53;4.684;44.250;39499.000;20.000;0.000
25.10.18;2:38:01 PM;24.55;4.703;44.210;39510.000;20.000;0.000
25.10.18;2:39:00 PM;24.57;4.722;44.170;39475.000;20.000;0.000
25.10.18;2:40:00 PM;24.58;4.737;44.130;39445.000;20.000;0.000
25.10.18;2:41:00 PM;24.60;4.747;44.110;39432.000;20.000;0.000
25.10.18;2:42:00 PM;24.62;4.768;44.060;39456.000;20.000;0.000
25.10.18;2:43:00 PM;24.63;4.747;44.110;39473.000;20.000;0.000
25.10.18;2:44:00 PM;24.65;4.714;44.180;39537.000;20.000;0.000
25.10.18;2:45:01 PM;24.67;4.693;44.230;39576.000;20.000;0.000
25.10.18;2:46:00 PM;24.68;4.695;44.230;39648.000;20.000;0.000
25.10.18;2:47:00 PM;24.70;4.707;44.200;39625.000;20.000;0.000
25.10.18;2:48:00 PM;24.72;4.716;44.180;39651.000;20.000;0.000
25.10.18;2:49:01 PM;24.73;4.701;44.220;39709.000;20.000;0.000
25.10.18;2:50:00 PM;24.75;4.716;44.180;39707.000;20.000;0.000
25.10.18;2:51:00 PM;24.77;4.735;44.140;39654.000;20.000;0.000
25.10.18;2:52:01 PM;24.78;4.726;44.160;39750.000;20.000;0.000
25.10.18;2:53:00 PM;24.80;4.689;44.240;40192.000;20.000;0.000
25.10.18;2:54:00 PM;24.82;4.672;44.280;40223.000;20.000;0.000
25.10.18;2:55:00 PM;24.83;4.670;44.290;40273.000;20.000;0.000
25.10.18;2:56:01 PM;24.85;4.647;44.340;40307.000;20.000;0.000
25.10.18;2:57:00 PM;24.87;4.663;44.300;40582.000;20.000;0.000
25.10.18;2:58:00 PM;24.88;4.666;44.300;40661.000;20.000;0.000
25.10.18;2:59:00 PM;24.90;4.643;44.350;40808.000;20.000;0.000
25.10.18;3:00:00 PM;24.92;4.651;44.330;40769.000;20.000;0.000
25.10.18;3:01:00 PM;24.93;4.640;44.360;40850.000;20.000;0.000
25.10.18;3:02:00 PM;24.95;4.636;44.370;40860.000;20.000;0.000
25.10.18;3:03:00 PM;24.97;4.643;44.350;40882.000;20.000;0.000
25.10.18;3:04:00 PM;24.98;4.653;44.330;40867.000;20.000;0.000
25.10.18;3:05:00 PM;25.00;4.634;44.370;40870.000;20.000;0.000
25.10.18;3:06:00 PM;25.02;4.699;44.220;40726.000;20.000;0.000
25.10.18;3:07:01 PM;25.03;4.710;44.190;40715.000;20.000;0.000
25.10.18;3:08:01 PM;25.05;4.691;44.240;40782.000;20.000;0.000
25.10.18;3:09:01 PM;25.07;4.693;44.230;40780.000;20.000;0.000
25.10.18;3:10:01 PM;25.08;4.695;44.230;40797.000;20.000;0.000
25.10.18;3:11:00 PM;25.10;4.674;44.280;40832.000;20.000;0.000
25.10.18;3:12:00 PM;25.12;4.733;44.140;40708.000;20.000;0.000
25.10.18;3:13:00 PM;25.13;4.743;44.120;40517.000;20.000;0.000
25.10.18;3:14:01 PM;25.15;4.751;44.100;40440.000;20.000;0.000
25.10.18;3:15:01 PM;25.17;4.793;44.000;40393.000;20.000;0.000
25.10.18;3:16:00 PM;25.18;4.775;44.050;40446.000;20.000;0.000
25.10.18;3:17:01 PM;25.20;4.783;44.030;40409.000;20.000;0.000
25.10.18;3:18:00 PM;25.22;4.860;43.850;40298.000;20.000;0.000
25.10.18;3:19:00 PM;25.23;4.848;43.880;40320.000;20.000;0.000
25.10.18;3:20:01 PM;25.25;4.810;43.970;40359.000;20.000;0.000
25.10.18;3:21:00 PM;25.27;4.829;43.930;40352.000;20.000;0.000
25.10.18;3:22:00 PM;25.28;4.825;43.930;40356.000;20.000;0.000
25.10.18;3:23:01 PM;25.30;4.814;43.960;40347.000;20.000;0.000
25.10.18;3:24:00 PM;25.32;4.833;43.910;40338.000;20.000;0.000
25.10.18;3:25:01 PM;25.33;4.829;43.920;40323.000;20.000;0.000
25.10.18;3:26:01 PM;25.35;4.802;43.990;40357.000;20.000;0.000
25.10.18;3:27:01 PM;25.37;4.810;43.970;40403.000;20.000;0.000
25.10.18;3:28:00 PM;25.38;4.798;44.000;40431.000;20.000;0.000
25.10.18;3:29:00 PM;25.40;4.839;43.900;40378.000;20.000;0.000
25.10.18;3:30:00 PM;25.42;4.848;43.880;40330.000;20.000;0.000
25.10.18;3:31:00 PM;25.43;4.831;43.920;40360.000;20.000;0.000
25.10.18;3:32:00 PM;25.45;4.862;43.850;40321.000;20.000;0.000
25.10.18;3:33:00 PM;25.47;4.904;43.750;40308.000;20.000;0.000
25.10.18;3:34:01 PM;25.48;4.888;43.790;40337.000;20.000;0.000
25.10.18;3:35:01 PM;25.50;4.890;43.790;40355.000;20.000;0.000
25.10.18;3:36:00 PM;25.52;4.862;43.850;40473.000;20.000;0.000
25.10.18;3:37:00 PM;25.53;4.883;43.800;40446.000;20.000;0.000
25.10.18;3:38:01 PM;25.55;4.865;43.840;40515.000;20.000;0.000
25.10.18;3:39:01 PM;25.57;4.856;43.860;40531.000;20.000;0.000
25.10.18;3:40:01 PM;25.58;4.844;43.890;40501.000;20.000;0.000
25.10.18;3:41:00 PM;25.60;4.850;43.880;40521.000;20.000;0.000
25.10.18;3:42:00 PM;25.62;4.835;43.910;40532.000;20.000;0.000
25.10.18;3:43:01 PM;25.63;4.875;43.820;40435.000;20.000;0.000
25.10.18;3:44:00 PM;25.65;4.862;43.850;40477.000;20.000;0.000
25.10.18;3:45:00 PM;25.67;4.829;43.920;40508.000;20.000;0.000
25.10.18;3:46:01 PM;25.68;4.844;43.890;40515.000;20.000;0.000
25.10.18;3:47:00 PM;25.70;4.819;43.950;40556.000;20.000;0.000
25.10.18;3:48:00 PM;25.72;4.833;43.920;40492.000;20.000;0.000
25.10.18;3:49:01 PM;25.73;4.858;43.860;40503.000;20.000;0.000
25.10.18;3:50:00 PM;25.75;4.842;43.890;40463.000;20.000;0.000
25.10.18;3:51:01 PM;25.77;4.860;43.850;40441.000;20.000;0.000
25.10.18;3:52:00 PM;25.78;4.886;43.800;40444.000;20.000;0.000
25.10.18;3:53:01 PM;25.80;4.871;43.830;40457.000;20.000;0.000
25.10.18;3:54:00 PM;25.82;4.848;43.880;40519.000;20.000;0.000
25.10.18;3:55:00 PM;25.83;4.842;43.900;40585.000;20.000;0.000
25.10.18;3:56:00 PM;25.85;4.839;43.900;40543.000;20.000;0.000
25.10.18;3:57:00 PM;25.87;4.848;43.880;40557.000;20.000;0.000
25.10.18;3:58:01 PM;25.88;4.816;43.950;40600.000;20.000;0.000
25.10.18;3:59:01 PM;25.90;4.829;43.920;40601.000;20.000;0.000
25.10.18;4:00:00 PM;25.92;4.806;43.980;40610.000;20.000;0.000
25.10.18;4:01:00 PM;25.93;4.848;43.880;40591.000;20.000;0.000
25.10.18;4:02:00 PM;25.95;4.873;43.830;40543.000;20.000;0.000
25.10.18;4:03:00 PM;25.97;4.850;43.880;40537.000;20.000;0.000
25.10.18;4:04:01 PM;25.98;4.892;43.780;40458.000;20.000;0.000
25.10.18;4:05:00 PM;26.00;4.917;43.730;40428.000;20.000;0.000
25.10.18;4:06:01 PM;26.02;4.917;43.730;40448.000;20.000;0.000
25.10.18;4:07:01 PM;26.03;4.900;43.760;40476.000;20.000;0.000
25.10.18;4:08:00 PM;26.05;4.850;43.880;40557.000;20.000;0.000
25.10.18;4:09:01 PM;26.07;4.850;43.880;40551.000;20.000;0.000
25.10.18;4:10:01 PM;26.08;4.879;43.810;40514.000;20.000;0.000
25.10.18;4:11:00 PM;26.10;4.942;43.670;40379.000;20.000;0.000
25.10.18;4:12:00 PM;26.12;4.967;43.620;40343.000;20.000;0.000
25.10.18;4:13:00 PM;26.13;4.984;43.580;40328.000;20.000;0.000
25.10.18;4:14:01 PM;26.15;4.967;43.620;40391.000;20.000;0.000
25.10.18;4:15:01 PM;26.17;4.980;43.590;40348.000;20.000;0.000
25.10.18;4:16:00 PM;26.18;4.992;43.560;40322.000;20.000;0.000
25.10.18;4:17:00 PM;26.20;4.986;43.580;40332.000;20.000;0.000
25.10.18;4:18:00 PM;26.22;4.946;43.660;40427.000;20.000;0.000
25.10.18;4:19:00 PM;26.23;4.957;43.640;40405.000;20.000;0.000
25.10.18;4:20:00 PM;26.25;4.940;43.680;40393.000;20.000;0.000
25.10.18;4:21:00 PM;26.27;4.955;43.640;40405.000;20.000;0.000
25.10.18;4:22:01 PM;26.28;4.969;43.610;40395.000;20.000;0.000
25.10.18;4:23:01 PM;26.30;4.961;43.630;40369.000;20.000;0.000
25.10.18;4:24:00 PM;26.32;4.969;43.610;40362.000;20.000;0.000
25.10.18;4:25:01 PM;26.33;4.965;43.620;40359.000;20.000;0.000
25.10.18;4:26:00 PM;26.35;4.994;43.560;40338.000;20.000;0.000
25.10.18;4:27:01 PM;26.37;5.011;43.520;40322.000;20.000;0.000
25.10.18;4:28:00 PM;26.38;4.999;43.550;40334.000;20.000;0.000
25.10.18;4:29:00 PM;26.40;4.994;43.560;40344.000;20.000;0.000
25.10.18;4:30:01 PM;26.42;4.978;43.590;40354.000;20.000;0.000
25.10.18;4:31:00 PM;26.43;4.997;43.550;40350.000;20.000;0.000
25.10.18;4:32:00 PM;26.45;4.988;43.570;40362.000;20.000;0.000
25.10.18;4:33:01 PM;26.47;4.980;43.590;40398.000;20.000;0.000
25.10.18;4:34:01 PM;26.48;4.923;43.710;40453.000;20.000;0.000
25.10.18;4:35:01 PM;26.50;4.942;43.670;40465.000;20.000;0.000
25.10.18;4:36:00 PM;26.52;4.894;43.780;40544.000;20.000;0.000
25.10.18;4:37:00 PM;26.53;4.909;43.750;40508.000;20.000;0.000
25.10.18;4:38:01 PM;26.55;4.919;43.720;40573.000;20.000;0.000
25.10.18;4:39:00 PM;26.57;4.856;43.860;40616.000;20.000;0.000
25.10.18;4:40:01 PM;26.58;4.835;43.910;40719.000;20.000;0.000
25.10.18;4:41:00 PM;26.60;4.814;43.960;40789.000;20.000;0.000
25.10.18;4:42:01 PM;26.62;4.775;44.050;40890.000;20.000;0.000
25.10.18;4:43:01 PM;26.63;4.785;44.020;40896.000;20.000;0.000
25.10.18;4:44:01 PM;26.65;4.739;44.130;40981.000;20.000;0.000
25.10.18;4:45:00 PM;26.67;4.747;44.110;41003.000;20.000;0.000
25.10.18;4:46:01 PM;26.68;4.751;44.100;41049.000;20.000;0.000
25.10.18;4:47:01 PM;26.70;4.718;44.170;41094.000;20.000;0.000
25.10.18;4:48:00 PM;26.72;4.720;44.170;41105.000;20.000;0.000
25.10.18;4:49:00 PM;26.73;4.640;44.360;42903.000;20.000;0.000
25.10.18;4:50:00 PM;26.75;4.643;44.350;42967.000;20.000;0.000
25.10.18;4:51:01 PM;26.77;4.630;44.380;43061.000;20.000;0.000
25.10.18;4:52:00 PM;26.78;4.632;44.370;43070.000;20.000;0.000
25.10.18;4:53:01 PM;26.80;4.643;44.350;43133.000;20.000;0.000
25.10.18;4:54:00 PM;26.82;4.624;44.390;43186.000;20.000;0.000
25.10.18;4:55:00 PM;26.83;4.613;44.420;43221.000;20.000;0.000
25.10.18;4:56:00 PM;26.85;4.613;44.420;43283.000;20.000;0.000
25.10.18;4:57:00 PM;26.87;4.601;44.450;43640.000;20.000;0.000
25.10.18;4:58:01 PM;26.88;4.630;44.380;43646.000;20.000;0.000
25.10.18;4:59:00 PM;26.90;4.605;44.440;43751.000;20.000;0.000
25.10.18;5:00:01 PM;26.92;4.607;44.430;43767.000;20.000;0.000
25.10.18;5:01:00 PM;26.93;4.599;44.450;43829.000;20.000;0.000
25.10.18;5:02:00 PM;26.95;4.594;44.460;43866.000;20.000;0.000
25.10.18;5:03:00 PM;26.97;4.592;44.470;43913.000;20.000;0.000
25.10.18;5:04:00 PM;26.98;4.550;44.570;44041.000;20.000;0.000
25.10.18;5:05:01 PM;27.00;4.580;44.500;44036.000;20.000;0.000
25.10.18;5:06:01 PM;27.02;4.567;44.520;44042.000;20.000;0.000
25.10.18;5:07:00 PM;27.03;4.793;44.000;43618.000;20.000;0.000
25.10.18;5:08:00 PM;27.05;4.969;43.610;43254.000;20.000;0.000
25.10.18;5:09:01 PM;27.07;5.114;43.300;43036.000;20.000;0.000
25.10.18;5:10:00 PM;27.08;4.990;43.570;43325.000;20.000;0.000
25.10.18;5:11:00 PM;27.10;4.944;43.670;43438.000;20.000;0.000
25.10.18;5:12:00 PM;27.12;4.915;43.730;43522.000;20.000;0.000
25.10.18;5:13:00 PM;27.13;4.896;43.780;43604.000;20.000;0.000
25.10.18;5:14:00 PM;27.15;4.858;43.860;43661.000;20.000;0.000
25.10.18;5:15:00 PM;27.17;4.862;43.850;43695.000;20.000;0.000
25.10.18;5:16:01 PM;27.18;4.850;43.880;43731.000;20.000;0.000
25.10.18;5:17:00 PM;27.20;4.839;43.900;43739.000;20.000;0.000
25.10.18;5:18:00 PM;27.22;4.835;43.910;43813.000;20.000;0.000
25.10.18;5:19:00 PM;27.23;4.850;43.880;43881.000;20.000;0.000
25.10.18;5:20:00 PM;27.25;4.842;43.900;43879.000;20.000;0.000
25.10.18;5:21:00 PM;27.27;4.829;43.920;43941.000;20.000;0.000
25.10.18;5:22:01 PM;27.28;4.852;43.870;43928.000;20.000;0.000
25.10.18;5:23:01 PM;27.30;4.846;43.890;44042.000;20.000;0.000
25.10.18;5:24:00 PM;27.32;4.911;43.740;43903.000;20.000;0.000
25.10.18;5:25:01 PM;27.33;4.923;43.720;43930.000;20.000;0.000
25.10.18;5:26:00 PM;27.35;4.869;43.840;44101.000;20.000;0.000
25.10.18;5:27:00 PM;27.37;4.862;43.850;44221.000;20.000;0.000
25.10.18;5:28:00 PM;27.38;4.848;43.880;44260.000;20.000;0.000
25.10.18;5:29:01 PM;27.40;4.819;43.950;44330.000;20.000;0.000
25.10.18;5:30:01 PM;27.42;4.810;43.970;44380.000;20.000;0.000
25.10.18;5:31:01 PM;27.43;4.802;43.990;44412.000;20.000;0.000
25.10.18;5:32:01 PM;27.45;4.791;44.010;44407.000;20.000;0.000
25.10.18;5:33:01 PM;27.47;4.768;44.060;44429.000;20.000;0.000
25.10.18;5:34:01 PM;27.48;4.766;44.070;44460.000;20.000;0.000
25.10.18;5:35:00 PM;27.50;4.751;44.100;44512.000;20.000;0.000
25.10.18;5:36:00 PM;27.52;4.739;44.130;44555.000;20.000;0.000
25.10.18;5:37:01 PM;27.53;4.726;44.160;44601.000;20.000;0.000
25.10.18;5:38:00 PM;27.55;4.754;44.100;44560.000;20.000;0.000
25.10.18;5:39:01 PM;27.57;4.772;44.050;44455.000;20.000;0.000
25.10.18;5:40:00 PM;27.58;4.825;43.940;44370.000;20.000;0.000
25.10.18;5:41:00 PM;27.60;4.821;43.940;44312.000;20.000;0.000
25.10.18;5:42:00 PM;27.62;4.827;43.930;44324.000;20.000;0.000
25.10.18;5:43:00 PM;27.63;4.777;44.040;44473.000;20.000;0.000
25.10.18;5:44:00 PM;27.65;4.749;44.100;44510.000;20.000;0.000
25.10.18;5:45:00 PM;27.67;4.726;44.160;44565.000;20.000;0.000
25.10.18;5:46:00 PM;27.68;4.728;44.150;44591.000;20.000;0.000
25.10.18;5:47:00 PM;27.70;4.726;44.160;44565.000;20.000;0.000
25.10.18;5:48:00 PM;27.72;4.743;44.120;44520.000;20.000;0.000
25.10.18;5:49:01 PM;27.73;4.754;44.100;44532.000;20.000;0.000
25.10.18;5:50:00 PM;27.75;4.768;44.060;44515.000;20.000;0.000
25.10.18;5:51:00 PM;27.77;4.789;44.010;44495.000;20.000;0.000
25.10.18;5:52:00 PM;27.78;4.766;44.070;44489.000;20.000;0.000
25.10.18;5:53:00 PM;27.80;4.819;43.950;44432.000;20.000;0.000
25.10.18;5:54:00 PM;27.82;4.854;43.870;44349.000;20.000;0.000
25.10.18;5:55:00 PM;27.83;4.871;43.830;44314.000;20.000;0.000
25.10.18;5:56:00 PM;27.85;4.854;43.870;44303.000;20.000;0.000
25.10.18;5:57:00 PM;27.87;4.875;43.820;44282.000;20.000;0.000
25.10.18;5:58:00 PM;27.88;4.900;43.760;44301.000;20.000;0.000
25.10.18;5:59:00 PM;27.90;4.862;43.850;44336.000;20.000;0.000
25.10.18;6:00:00 PM;27.92;4.848;43.880;44349.000;20.000;0.000
25.10.18;6:01:00 PM;27.93;4.888;43.790;44330.000;20.000;0.000
25.10.18;6:02:00 PM;27.95;4.869;43.840;44362.000;20.000;0.000
25.10.18;6:03:01 PM;27.97;4.881;43.810;44362.000;20.000;0.000
25.10.18;6:04:01 PM;27.98;4.930;43.700;44289.000;20.000;0.000
25.10.18;6:05:00 PM;28.00;4.911;43.740;44281.000;20.000;0.000
25.10.18;6:06:01 PM;28.02;4.938;43.680;44290.000;20.000;0.000
25.10.18;6:07:00 PM;28.03;4.904;43.750;44289.000;20.000;0.000
25.10.18;6:08:01 PM;28.05;4.909;43.750;44305.000;20.000;0.000
25.10.18;6:09:00 PM;28.07;4.881;43.810;44362.000;20.000;0.000
25.10.18;6:10:00 PM;28.08;4.888;43.790;44392.000;20.000;0.000
25.10.18;6:11:00 PM;28.10;4.869;43.830;44442.000;20.000;0.000
25.10.18;6:12:00 PM;28.12;4.881;43.810;44420.000;20.000;0.000
25.10.18;6:13:01 PM;28.13;4.875;43.820;44400.000;20.000;0.000
25.10.18;6:14:00 PM;28.15;4.894;43.780;44384.000;20.000;0.000
25.10.18;6:15:00 PM;28.17;4.909;43.750;44365.000;20.000;0.000
25.10.18;6:16:00 PM;28.18;4.936;43.690;44318.000;20.000;0.000
25.10.18;6:17:01 PM;28.20;4.913;43.740;44329.000;20.000;0.000
25.10.18;6:18:00 PM;28.22;4.894;43.780;44347.000;20.000;0.000
25.10.18;6:19:01 PM;28.23;4.902;43.760;44383.000;20.000;0.000
25.10.18;6:20:00 PM;28.25;4.934;43.690;44354.000;20.000;0.000
25.10.18;6:21:00 PM;28.27;4.936;43.690;44338.000;20.000;0.000
25.10.18;6:22:00 PM;28.28;4.946;43.660;44356.000;20.000;0.000
25.10.18;6:23:00 PM;28.30;4.934;43.690;44347.000;20.000;0.000
25.10.18;6:24:00 PM;28.32;4.944;43.670;44370.000;20.000;0.000
25.10.18;6:25:00 PM;28.33;4.942;43.670;44360.000;20.000;0.000
25.10.18;6:26:00 PM;28.35;4.955;43.640;44332.000;20.000;0.000
25.10.18;6:27:00 PM;28.37;4.990;43.560;44307.000;20.000;0.000
25.10.18;6:28:01 PM;28.38;4.999;43.550;44259.000;20.000;0.000
25.10.18;6:29:00 PM;28.40;4.999;43.550;44281.000;20.000;0.000
25.10.18;6:30:00 PM;28.42;4.988;43.570;44267.000;20.000;0.000
25.10.18;6:31:00 PM;28.43;4.982;43.580;44329.000;20.000;0.000
25.10.18;6:32:01 PM;28.45;4.965;43.620;44345.000;20.000;0.000
25.10.18;6:33:00 PM;28.47;4.978;43.590;44343.000;20.000;0.000
25.10.18;6:34:00 PM;28.48;4.959;43.630;44393.000;20.000;0.000
25.10.18;6:35:00 PM;28.50;4.999;43.550;44311.000;20.000;0.000
25.10.18;6:36:00 PM;28.52;5.009;43.520;44313.000;20.000;0.000
25.10.18;6:37:00 PM;28.53;5.018;43.510;44278.000;20.000;0.000
25.10.18;6:38:00 PM;28.55;5.032;43.470;44256.000;20.000;0.000
25.10.18;6:39:01 PM;28.57;5.034;43.470;44276.000;20.000;0.000
25.10.18;6:40:00 PM;28.58;4.965;43.620;44391.000;20.000;0.000
25.10.18;6:41:00 PM;28.60;4.944;43.670;44467.000;20.000;0.000
25.10.18;6:42:01 PM;28.62;4.911;43.740;44524.000;20.000;0.000
25.10.18;6:43:00 PM;28.63;4.904;43.760;44540.000;20.000;0.000
25.10.18;6:44:00 PM;28.65;4.925;43.710;44532.000;20.000;0.000
25.10.18;6:45:01 PM;28.67;4.925;43.710;44526.000;20.000;0.000
25.10.18;6:46:00 PM;28.68;4.934;43.690;44488.000;20.000;0.000
25.10.18;6:47:00 PM;28.70;4.948;43.660;44507.000;20.000;0.000
25.10.18;6:48:00 PM;28.72;4.955;43.640;44471.000;20.000;0.000
25.10.18;6:49:00 PM;28.73;4.976;43.600;44431.000;20.000;0.000
25.10.18;6:50:00 PM;28.75;4.986;43.580;44383.000;20.000;0.000
25.10.18;6:51:00 PM;28.77;5.001;43.540;44388.000;20.000;0.000
25.10.18;6:52:00 PM;28.78;4.999;43.550;44370.000;20.000;0.000
25.10.18;6:53:00 PM;28.80;5.013;43.520;44412.000;20.000;0.000
25.10.18;6:54:01 PM;28.82;5.015;43.510;44390.000;20.000;0.000
25.10.18;6:55:00 PM;28.83;5.032;43.480;44384.000;20.000;0.000
25.10.18;6:56:00 PM;28.85;4.967;43.620;44503.000;20.000;0.000
25.10.18;6:57:00 PM;28.87;4.913;43.740;44604.000;20.000;0.000
25.10.18;6:58:00 PM;28.88;4.919;43.720;44662.000;20.000;0.000
25.10.18;6:59:00 PM;28.90;4.888;43.800;44688.000;20.000;0.000
25.10.18;7:00:01 PM;28.92;4.902;43.760;44672.000;20.000;0.000
25.10.18;7:01:00 PM;28.93;4.925;43.710;44679.000;20.000;0.000
25.10.18;7:02:00 PM;28.95;4.923;43.710;44651.000;20.000;0.000
25.10.18;7:03:00 PM;28.97;4.925;43.710;44629.000;20.000;0.000
25.10.18;7:04:01 PM;28.98;4.948;43.660;44641.000;20.000;0.000
25.10.18;7:05:00 PM;29.00;4.955;43.640;44611.000;20.000;0.000
25.10.18;7:06:00 PM;29.02;4.986;43.580;44544.000;20.000;0.000
25.10.18;7:07:00 PM;29.03;5.003;43.540;44504.000;20.000;0.000
25.10.18;7:08:00 PM;29.05;5.030;43.480;44485.000;20.000;0.000
25.10.18;7:09:00 PM;29.07;5.036;43.470;44493.000;20.000;0.000
25.10.18;7:10:00 PM;29.08;5.041;43.460;44423.000;20.000;0.000
25.10.18;7:11:01 PM;29.10;5.018;43.510;44482.000;20.000;0.000
25.10.18;7:12:00 PM;29.12;4.986;43.580;44578.000;20.000;0.000
25.10.18;7:13:00 PM;29.13;4.959;43.630;44613.000;20.000;0.000
25.10.18;7:14:00 PM;29.15;4.967;43.620;44650.000;20.000;0.000
25.10.18;7:15:00 PM;29.17;4.965;43.620;44622.000;20.000;0.000
25.10.18;7:16:00 PM;29.18;4.986;43.580;44612.000;20.000;0.000
25.10.18;7:17:01 PM;29.20;4.990;43.560;44572.000;20.000;0.000
25.10.18;7:18:01 PM;29.22;5.007;43.530;44574.000;20.000;0.000
25.10.18;7:19:01 PM;29.23;5.003;43.540;44564.000;20.000;0.000
25.10.18;7:20:00 PM;29.25;5.015;43.510;44549.000;20.000;0.000
25.10.18;7:21:01 PM;29.27;5.043;43.450;44525.000;20.000;0.000
25.10.18;7:22:00 PM;29.28;5.032;43.470;44527.000;20.000;0.000
25.10.18;7:23:01 PM;29.30;5.043;43.450;44515.000;20.000;0.000
25.10.18;7:24:01 PM;29.32;5.036;43.460;44519.000;20.000;0.000
25.10.18;7:25:01 PM;29.33;5.087;43.360;44431.000;20.000;0.000
25.10.18;7:26:00 PM;29.35;5.074;43.380;44459.000;20.000;0.000
25.10.18;7:27:00 PM;29.37;5.068;43.400;44515.000;20.000;0.000
25.10.18;7:28:00 PM;29.38;5.057;43.420;44513.000;20.000;0.000
25.10.18;7:29:00 PM;29.40;5.045;43.450;44595.000;20.000;0.000
25.10.18;7:30:00 PM;29.42;4.984;43.580;44646.000;20.000;0.000
25.10.18;7:31:01 PM;29.43;4.999;43.550;44641.000;20.000;0.000
25.10.18;7:32:00 PM;29.45;5.009;43.530;44609.000;20.000;0.000
25.10.18;7:33:00 PM;29.47;5.034;43.470;44599.000;20.000;0.000
25.10.18;7:34:00 PM;29.48;5.026;43.490;44619.000;20.000;0.000
25.10.18;7:35:00 PM;29.50;5.045;43.450;44547.000;20.000;0.000
25.10.18;7:36:00 PM;29.52;5.070;43.390;44537.000;20.000;0.000
25.10.18;7:37:01 PM;29.53;5.091;43.340;44484.000;20.000;0.000
25.10.18;7:38:00 PM;29.55;5.116;43.290;44468.000;20.000;0.000
25.10.18;7:39:00 PM;29.57;5.103;43.320;44448.000;20.000;0.000
25.10.18;7:40:00 PM;29.58;5.118;43.290;44450.000;20.000;0.000
25.10.18;7:41:00 PM;29.60;5.114;43.300;44412.000;20.000;0.000
25.10.18;7:42:01 PM;29.62;5.122;43.280;44452.000;20.000;0.000
25.10.18;7:43:00 PM;29.63;5.072;43.390;44532.000;20.000;0.000
25.10.18;7:44:00 PM;29.65;5.022;43.500;44621.000;20.000;0.000
25.10.18;7:45:01 PM;29.67;5.034;43.470;44653.000;20.000;0.000
25.10.18;7:46:00 PM;29.68;5.041;43.460;44605.000;20.000;0.000
25.10.18;7:47:01 PM;29.70;5.043;43.450;44577.000;20.000;0.000
25.10.18;7:48:01 PM;29.72;5.043;43.450;44583.000;20.000;0.000
25.10.18;7:49:00 PM;29.73;5.022;43.500;44601.000;20.000;0.000
25.10.18;7:50:00 PM;29.75;5.049;43.440;44589.000;20.000;0.000
25.10.18;7:51:00 PM;29.77;5.101;43.320;44500.000;20.000;0.000
25.10.18;7:52:00 PM;29.78;5.091;43.350;44488.000;20.000;0.000
25.10.18;7:53:00 PM;29.80;5.078;43.370;44550.000;20.000;0.000
25.10.18;7:54:01 PM;29.82;5.087;43.360;44512.000;20.000;0.000
25.10.18;7:55:00 PM;29.83;5.070;43.390;44518.000;20.000;0.000
25.10.18;7:56:01 PM;29.85;5.095;43.340;44520.000;20.000;0.000
25.10.18;7:57:00 PM;29.87;5.076;43.380;44538.000;20.000;0.000
25.10.18;7:58:00 PM;29.88;5.106;43.310;44516.000;20.000;0.000
25.10.18;7:59:00 PM;29.90;5.110;43.300;44508.000;20.000;0.000
25.10.18;8:00:01 PM;29.92;5.082;43.360;44604.000;20.000;0.000
25.10.18;8:01:00 PM;29.93;5.089;43.350;44552.000;20.000;0.000
25.10.18;8:02:01 PM;29.95;5.049;43.440;44621.000;20.000;0.000
25.10.18;8:03:00 PM;29.97;5.022;43.500;44703.000;20.000;0.000
25.10.18;8:04:01 PM;29.98;4.982;43.590;44759.000;20.000;0.000
25.10.18;8:05:00 PM;30.00;4.994;43.560;44785.000;20.000;0.000
25.10.18;8:06:00 PM;30.02;4.957;43.640;44898.000;20.000;0.000
25.10.18;8:07:00 PM;30.03;5.022;43.500;44723.000;20.000;0.000
25.10.18;8:08:00 PM;30.05;5.114;43.300;44516.000;20.000;0.000
25.10.18;8:09:00 PM;30.07;5.139;43.240;44506.000;20.000;0.000
25.10.18;8:10:01 PM;30.08;5.114;43.300;44480.000;20.000;0.000
25.10.18;8:11:01 PM;30.10;5.034;43.470;44553.000;20.000;0.000
25.10.18;8:12:00 PM;30.12;4.992;43.560;44630.000;20.000;0.000
25.10.18;8:13:00 PM;30.13;4.984;43.580;44592.000;20.000;0.000
25.10.18;8:14:00 PM;30.15;4.961;43.630;44597.000;20.000;0.000
25.10.18;8:15:00 PM;30.17;4.923;43.710;44617.000;20.000;0.000
25.10.18;8:16:00 PM;30.18;4.938;43.680;44515.000;20.000;0.000
25.10.18;8:17:01 PM;30.20;4.942;43.670;44503.000;20.000;0.000
25.10.18;8:18:01 PM;30.22;4.913;43.740;44522.000;20.000;0.000
25.10.18;8:19:00 PM;30.23;4.932;43.700;44408.000;20.000;0.000
25.10.18;8:20:00 PM;30.25;5.041;43.460;44172.000;20.000;0.000
25.10.18;8:21:00 PM;30.27;5.045;43.450;44087.000;20.000;0.000
25.10.18;8:22:00 PM;30.28;5.072;43.390;43982.000;20.000;0.000
25.10.18;8:23:00 PM;30.30;5.085;43.360;43951.000;20.000;0.000
25.10.18;8:24:00 PM;30.32;5.131;43.260;43874.000;20.000;0.000
25.10.18;8:25:00 PM;30.33;5.131;43.260;43713.000;20.000;0.000
25.10.18;8:26:00 PM;30.35;5.110;43.310;43707.000;20.000;0.000
25.10.18;8:27:01 PM;30.37;5.089;43.350;43743.000;20.000;0.000
25.10.18;8:28:00 PM;30.38;5.049;43.440;43770.000;20.000;0.000
25.10.18;8:29:00 PM;30.40;5.032;43.470;43798.000;20.000;0.000
25.10.18;8:30:00 PM;30.42;5.062;43.410;43702.000;20.000;0.000
25.10.18;8:31:00 PM;30.43;5.085;43.360;43620.000;20.000;0.000
25.10.18;8:32:01 PM;30.45;5.062;43.410;43686.000;20.000;0.000
25.10.18;8:33:00 PM;30.47;5.095;43.340;43548.000;20.000;0.000
25.10.18;8:34:01 PM;30.48;5.076;43.380;43518.000;20.000;0.000
25.10.18;8:35:00 PM;30.50;5.089;43.350;43464.000;20.000;0.000
25.10.18;8:36:00 PM;30.52;5.097;43.330;43398.000;20.000;0.000
25.10.18;8:37:00 PM;30.53;5.070;43.390;43461.000;20.000;0.000
25.10.18;8:38:00 PM;30.55;5.097;43.330;43379.000;20.000;0.000
25.10.18;8:39:00 PM;30.57;5.112;43.300;43324.000;20.000;0.000
25.10.18;8:40:01 PM;30.58;5.064;43.410;43365.000;20.000;0.000
25.10.18;8:41:01 PM;30.60;5.062;43.410;43373.000;20.000;0.000
25.10.18;8:42:00 PM;30.62;5.020;43.500;43402.000;20.000;0.000
25.10.18;8:43:00 PM;30.63;5.053;43.430;43294.000;20.000;0.000
25.10.18;8:44:00 PM;30.65;5.055;43.430;43262.000;20.000;0.000
25.10.18;8:45:01 PM;30.67;5.087;43.360;43205.000;20.000;0.000
25.10.18;8:46:00 PM;30.68;5.093;43.340;43177.000;20.000;0.000
25.10.18;8:47:00 PM;30.70;5.078;43.370;43158.000;20.000;0.000
25.10.18;8:48:00 PM;30.72;5.078;43.370;43156.000;20.000;0.000
25.10.18;8:49:00 PM;30.73;5.087;43.350;43110.000;20.000;0.000
25.10.18;8:50:01 PM;30.75;5.078;43.370;43080.000;20.000;0.000
25.10.18;8:51:01 PM;30.77;5.097;43.330;43028.000;20.000;0.000
25.10.18;8:52:00 PM;30.78;5.053;43.430;43098.000;20.000;0.000
25.10.18;8:53:00 PM;30.80;5.062;43.410;43036.000;20.000;0.000
25.10.18;8:54:00 PM;30.82;5.057;43.420;43064.000;20.000;0.000
25.10.18;8:55:01 PM;30.83;5.051;43.430;42973.000;20.000;0.000
25.10.18;8:56:00 PM;30.85;5.074;43.380;42921.000;20.000;0.000
25.10.18;8:57:00 PM;30.87;5.091;43.340;42888.000;20.000;0.000
25.10.18;8:58:00 PM;30.88;5.091;43.350;42791.000;20.000;0.000
25.10.18;8:59:00 PM;30.90;5.087;43.360;42751.000;20.000;0.000
25.10.18;9:00:00 PM;30.92;5.059;43.410;42791.000;20.000;0.000
25.10.18;9:01:01 PM;30.93;5.080;43.370;42775.000;20.000;0.000
25.10.18;9:02:00 PM;30.95;5.097;43.330;42675.000;20.000;0.000
25.10.18;9:03:01 PM;30.97;5.114;43.300;42673.000;20.000;0.000
25.10.18;9:04:00 PM;30.98;5.133;43.260;42601.000;20.000;0.000
25.10.18;9:05:00 PM;31.00;5.066;43.400;42696.000;20.000;0.000
25.10.18;9:06:00 PM;31.02;5.068;43.400;42684.000;20.000;0.000
25.10.18;9:07:00 PM;31.03;5.057;43.420;42642.000;20.000;0.000
25.10.18;9:08:01 PM;31.05;5.110;43.310;42583.000;20.000;0.000
25.10.18;9:09:01 PM;31.07;5.087;43.350;42550.000;20.000;0.000
25.10.18;9:10:01 PM;31.08;5.076;43.380;42554.000;20.000;0.000
25.10.18;9:11:00 PM;31.10;5.095;43.340;42522.000;20.000;0.000
25.10.18;9:12:00 PM;31.12;5.072;43.390;42510.000;20.000;0.000
25.10.18;9:13:00 PM;31.13;5.114;43.300;42436.000;20.000;0.000
25.10.18;9:14:00 PM;31.15;5.137;43.250;42350.000;20.000;0.000
25.10.18;9:15:00 PM;31.17;5.175;43.160;42292.000;20.000;0.000
25.10.18;9:16:00 PM;31.18;5.166;43.180;42296.000;20.000;0.000
25.10.18;9:17:00 PM;31.20;5.110;43.310;42398.000;20.000;0.000
25.10.18;9:18:00 PM;31.22;5.068;43.390;42405.000;20.000;0.000
25.10.18;9:19:00 PM;31.23;5.095;43.340;42328.000;20.000;0.000
25.10.18;9:20:00 PM;31.25;5.099;43.330;42338.000;20.000;0.000
25.10.18;9:21:01 PM;31.27;5.112;43.300;42291.000;20.000;0.000
25.10.18;9:22:01 PM;31.28;5.118;43.290;42280.000;20.000;0.000
25.10.18;9:23:00 PM;31.30;5.116;43.290;42253.000;20.000;0.000
25.10.18;9:24:01 PM;31.32;5.116;43.290;42245.000;20.000;0.000
25.10.18;9:25:00 PM;31.33;5.152;43.220;42168.000;20.000;0.000
25.10.18;9:26:00 PM;31.35;5.055;43.430;42289.000;20.000;0.000
25.10.18;9:27:01 PM;31.37;5.093;43.340;42221.000;20.000;0.000
25.10.18;9:28:00 PM;31.38;5.110;43.310;42193.000;20.000;0.000
25.10.18;9:29:01 PM;31.40;5.080;43.370;42267.000;20.000;0.000
25.10.18;9:30:01 PM;31.42;5.047;43.440;42260.000;20.000;0.000
25.10.18;9:31:01 PM;31.43;5.041;43.460;42234.000;20.000;0.000
25.10.18;9:32:00 PM;31.45;5.038;43.460;42226.000;20.000;0.000
25.10.18;9:33:00 PM;31.47;5.026;43.490;42296.000;20.000;0.000
25.10.18;9:34:00 PM;31.48;5.078;43.370;42160.000;20.000;0.000
25.10.18;9:35:00 PM;31.50;5.114;43.300;42073.000;20.000;0.000
25.10.18;9:36:00 PM;31.52;5.108;43.310;42055.000;20.000;0.000
25.10.18;9:37:01 PM;31.53;5.068;43.400;42108.000;20.000;0.000
25.10.18;9:38:00 PM;31.55;5.076;43.380;42070.000;20.000;0.000
25.10.18;9:39:00 PM;31.57;5.080;43.370;42058.000;20.000;0.000
25.10.18;9:40:01 PM;31.58;5.051;43.430;42104.000;20.000;0.000
25.10.18;9:41:00 PM;31.60;5.041;43.460;42092.000;20.000;0.000
25.10.18;9:42:00 PM;31.62;5.020;43.500;42121.000;20.000;0.000
25.10.18;9:43:01 PM;31.63;5.009;43.520;42149.000;20.000;0.000
25.10.18;9:44:00 PM;31.65;5.041;43.460;42037.000;20.000;0.000
25.10.18;9:45:00 PM;31.67;5.047;43.440;42040.000;20.000;0.000
25.10.18;9:46:00 PM;31.68;5.066;43.400;42012.000;20.000;0.000
25.10.18;9:47:01 PM;31.70;5.114;43.300;41922.000;20.000;0.000
25.10.18;9:48:01 PM;31.72;5.196;43.120;41706.000;20.000;0.000
25.10.18;9:49:01 PM;31.73;5.242;43.020;41628.000;20.000;0.000
25.10.18;9:50:00 PM;31.75;5.258;42.990;41568.000;20.000;0.000
25.10.18;9:51:00 PM;31.77;5.244;43.020;41568.000;20.000;0.000
25.10.18;9:52:00 PM;31.78;5.145;43.230;41752.000;20.000;0.000
25.10.18;9:53:00 PM;31.80;5.152;43.210;41714.000;20.000;0.000
25.10.18;9:54:00 PM;31.82;5.139;43.240;41716.000;20.000;0.000
25.10.18;9:55:00 PM;31.83;5.181;43.150;41636.000;20.000;0.000
25.10.18;9:56:00 PM;31.85;5.208;43.090;41594.000;20.000;0.000
25.10.18;9:57:01 PM;31.87;5.200;43.110;41572.000;20.000;0.000
25.10.18;9:58:00 PM;31.88;5.227;43.050;41516.000;20.000;0.000
25.10.18;9:59:01 PM;31.90;5.225;43.060;41494.000;20.000;0.000
25.10.18;10:00:00 PM;31.92;5.252;43.000;41486.000;20.000;0.000
25.10.18;10:01:01 PM;31.93;5.271;42.960;41414.000;20.000;0.000
25.10.18;10:02:00 PM;31.95;5.275;42.950;41392.000;20.000;0.000
25.10.18;10:03:00 PM;31.97;5.290;42.920;41354.000;20.000;0.000
25.10.18;10:04:00 PM;31.98;5.223;43.060;41427.000;20.000;0.000
25.10.18;10:05:00 PM;32.00;5.217;43.080;41510.000;20.000;0.000
25.10.18;10:06:00 PM;32.02;5.175;43.160;41542.000;20.000;0.000
25.10.18;10:07:00 PM;32.03;5.170;43.170;41535.000;20.000;0.000
25.10.18;10:08:01 PM;32.05;5.179;43.160;41519.000;20.000;0.000
25.10.18;10:09:00 PM;32.07;5.206;43.100;41458.000;20.000;0.000
25.10.18;10:10:00 PM;32.08;5.210;43.090;41437.000;20.000;0.000
25.10.18;10:11:00 PM;32.10;5.240;43.030;41345.000;20.000;0.000
25.10.18;10:12:00 PM;32.12;5.219;43.070;41387.000;20.000;0.000
25.10.18;10:13:00 PM;32.13;5.231;43.040;41389.000;20.000;0.000
25.10.18;10:14:01 PM;32.15;5.217;43.080;41391.000;20.000;0.000
25.10.18;10:15:01 PM;32.17;5.179;43.160;41407.000;20.000;0.000
25.10.18;10:16:00 PM;32.18;5.187;43.140;41425.000;20.000;0.000
25.10.18;10:17:01 PM;32.20;5.179;43.160;41417.000;20.000;0.000
25.10.18;10:18:00 PM;32.22;5.194;43.130;41361.000;20.000;0.000
25.10.18;10:19:01 PM;32.23;5.196;43.120;41391.000;20.000;0.000
25.10.18;10:20:01 PM;32.25;5.154;43.210;41463.000;20.000;0.000
25.10.18;10:21:00 PM;32.27;5.143;43.230;41483.000;20.000;0.000
25.10.18;10:22:00 PM;32.28;5.129;43.270;41453.000;20.000;0.000
25.10.18;10:23:00 PM;32.30;5.166;43.190;41415.000;20.000;0.000
25.10.18;10:24:00 PM;32.32;5.194;43.130;41391.000;20.000;0.000
25.10.18;10:25:01 PM;32.33;5.194;43.120;41359.000;20.000;0.000
25.10.18;10:26:00 PM;32.35;5.208;43.100;41323.000;20.000;0.000
25.10.18;10:27:00 PM;32.37;5.231;43.050;41245.000;20.000;0.000
25.10.18;10:28:01 PM;32.38;5.250;43.010;41191.000;20.000;0.000
25.10.18;10:29:01 PM;32.40;5.263;42.980;41197.000;20.000;0.000
25.10.18;10:30:01 PM;32.42;5.244;43.020;41229.000;20.000;0.000
25.10.18;10:31:01 PM;32.43;5.206;43.100;41273.000;20.000;0.000
25.10.18;10:32:00 PM;32.45;5.189;43.130;41275.000;20.000;0.000
25.10.18;10:33:01 PM;32.47;5.208;43.090;41277.000;20.000;0.000
25.10.18;10:34:00 PM;32.48;5.187;43.140;41279.000;20.000;0.000
25.10.18;10:35:01 PM;32.50;5.246;43.010;41183.000;20.000;0.000
25.10.18;10:36:00 PM;32.52;5.231;43.050;41171.000;20.000;0.000
25.10.18;10:37:01 PM;32.53;5.246;43.020;41191.000;20.000;0.000
25.10.18;10:38:00 PM;32.55;5.225;43.060;41191.000;20.000;0.000
25.10.18;10:39:00 PM;32.57;5.240;43.030;41140.000;20.000;0.000
25.10.18;10:40:00 PM;32.58;5.238;43.030;41156.000;20.000;0.000
25.10.18;10:41:00 PM;32.60;5.210;43.090;41213.000;20.000;0.000
25.10.18;10:42:01 PM;32.62;5.196;43.120;41289.000;20.000;0.000
25.10.18;10:43:00 PM;32.63;5.145;43.230;41308.000;20.000;0.000
25.10.18;10:44:00 PM;32.65;5.143;43.230;41298.000;20.000;0.000
25.10.18;10:45:01 PM;32.67;5.179;43.160;41256.000;20.000;0.000
25.10.18;10:46:01 PM;32.68;5.227;43.060;41213.000;20.000;0.000
25.10.18;10:47:00 PM;32.70;5.240;43.030;41136.000;20.000;0.000
25.10.18;10:48:01 PM;32.72;5.244;43.020;41136.000;20.000;0.000
25.10.18;10:49:01 PM;32.73;5.265;42.970;41066.000;20.000;0.000
25.10.18;10:50:00 PM;32.75;5.271;42.960;41022.000;20.000;0.000
25.10.18;10:51:01 PM;32.77;5.225;43.060;41122.000;20.000;0.000
[truncated: 8,123 more rows]

## Sheet: fig_s2c_CRC7_and_8_ch2
24.10.18/2:05 PM SW ver:OXY4v2_41
Header Ch-2
Description:
IDENTIFICATION
PHIboard number : v1231305
PM number : 00000000
Serial number : S TLD 0003 000007
MUX channel : ON - 02
PARAMETERS
Signal LED current: 100
Ref LED current : 083
Ref LED amplitude : 109987
Frequency : 006-0
Sending interval : 0001
Averaging : 2
Internal temp : 20.0 C
SYSTEM SETTINGS
APL function : ON
Temp compensation : OFF
Analog out : OFF
RS232 echo : OFF
Oxygen unit : %a.s.
CALIBRATION
Sensor type : 2
0%a.s.phase 1 : 60.48 at 020.0ｰC amp 045400
100.00%a.s.phase 2: 27.09 at 020.0ｰC amp 045400
Date (ddmmyy) : 310516
Pressure (mBar) : 0958
FIRMWARE
Code 3.025 (IAP) : 12/13/05, 09:29:25
Xilinx built : 01/05/04 (MM/DD/YY)
Pressure [hPa]: 958
Date/dd:mm:yy;Time/hh:mm:ss;Logtime/h;Oxy/% oxy sat.;Phase/-;Amp;Temp/-C;Error
24.10.18;2:05:01 PM;0.00;0.706;57.090;26055.000;20.000;0.000
24.10.18;2:06:01 PM;0.02;0.704;57.100;26038.000;20.000;0.000
24.10.18;2:07:01 PM;0.03;0.675;57.220;26084.000;20.000;0.000
24.10.18;2:08:01 PM;0.05;0.675;57.220;26070.000;20.000;0.000
24.10.18;2:09:01 PM;0.07;0.654;57.320;26108.000;20.000;0.000
24.10.18;2:10:01 PM;0.08;0.656;57.310;26125.000;20.000;0.000
24.10.18;2:11:01 PM;0.10;0.666;57.260;26120.000;20.000;0.000
24.10.18;2:12:01 PM;0.12;0.660;57.300;26122.000;20.000;0.000
24.10.18;2:13:01 PM;0.13;0.649;57.340;26135.000;20.000;0.000
24.10.18;2:14:01 PM;0.15;0.639;57.380;26151.000;20.000;0.000
24.10.18;2:15:01 PM;0.17;0.652;57.330;26151.000;20.000;0.000
24.10.18;2:16:01 PM;0.18;0.612;57.510;26166.000;20.000;0.000
24.10.18;2:17:01 PM;0.20;0.639;57.380;26114.000;20.000;0.000
24.10.18;2:18:01 PM;0.22;0.643;57.370;26119.000;20.000;0.000
24.10.18;2:19:01 PM;0.23;0.614;57.500;26160.000;20.000;0.000
24.10.18;2:20:01 PM;0.25;0.624;57.450;26164.000;20.000;0.000
24.10.18;2:21:01 PM;0.27;0.635;57.410;26128.000;20.000;0.000
24.10.18;2:22:01 PM;0.28;0.628;57.440;26121.000;20.000;0.000
24.10.18;2:23:01 PM;0.30;0.622;57.470;26119.000;20.000;0.000
24.10.18;2:24:01 PM;0.32;0.603;57.550;26176.000;20.000;0.000
24.10.18;2:25:01 PM;0.33;0.605;57.540;26188.000;20.000;0.000
24.10.18;2:26:01 PM;0.35;0.601;57.560;26150.000;20.000;0.000
24.10.18;2:27:01 PM;0.37;0.591;57.610;26177.000;20.000;0.000
24.10.18;2:28:01 PM;0.38;0.585;57.640;26189.000;20.000;0.000
24.10.18;2:29:01 PM;0.40;0.597;57.580;26190.000;20.000;0.000
24.10.18;2:30:01 PM;0.42;0.608;57.530;26171.000;20.000;0.000
24.10.18;2:31:01 PM;0.43;0.612;57.510;26174.000;20.000;0.000
24.10.18;2:32:01 PM;0.45;0.605;57.540;26157.000;20.000;0.000
24.10.18;2:33:01 PM;0.47;0.612;57.510;26169.000;20.000;0.000
24.10.18;2:34:01 PM;0.48;0.622;57.470;26147.000;20.000;0.000
24.10.18;2:35:01 PM;0.50;0.628;57.440;26157.000;20.000;0.000
24.10.18;2:36:01 PM;0.52;0.624;57.450;26150.000;20.000;0.000
24.10.18;2:37:01 PM;0.53;0.618;57.480;26129.000;20.000;0.000
24.10.18;2:38:01 PM;0.55;0.610;57.520;26195.000;20.000;0.000
24.10.18;2:39:01 PM;0.57;0.603;57.550;26202.000;20.000;0.000
24.10.18;2:40:01 PM;0.58;0.616;57.500;26183.000;20.000;0.000
24.10.18;2:41:01 PM;0.60;0.601;57.560;26186.000;20.000;0.000
24.10.18;2:42:01 PM;0.62;0.593;57.590;26184.000;20.000;0.000
24.10.18;2:43:01 PM;0.63;0.601;57.560;26174.000;20.000;0.000
24.10.18;2:44:01 PM;0.65;0.601;57.560;26172.000;20.000;0.000
24.10.18;2:45:01 PM;0.67;0.601;57.560;26178.000;20.000;0.000
24.10.18;2:46:01 PM;0.68;0.608;57.530;26153.000;20.000;0.000
24.10.18;2:47:01 PM;0.70;0.612;57.510;26127.000;20.000;0.000
24.10.18;2:48:01 PM;0.72;0.599;57.570;26148.000;20.000;0.000
24.10.18;2:49:01 PM;0.73;0.605;57.540;26131.000;20.000;0.000
24.10.18;2:50:01 PM;0.75;0.605;57.540;26129.000;20.000;0.000
24.10.18;2:51:01 PM;0.77;0.614;57.500;26118.000;20.000;0.000
24.10.18;2:52:01 PM;0.78;0.618;57.480;26094.000;20.000;0.000
24.10.18;2:53:01 PM;0.80;0.610;57.520;26132.000;20.000;0.000
24.10.18;2:54:01 PM;0.82;0.603;57.550;26092.000;20.000;0.000
24.10.18;2:55:01 PM;0.83;0.605;57.540;26085.000;20.000;0.000
24.10.18;2:56:01 PM;0.85;0.610;57.520;26070.000;20.000;0.000
24.10.18;2:57:01 PM;0.87;0.605;57.540;26057.000;20.000;0.000
24.10.18;2:58:01 PM;0.88;0.608;57.530;26026.000;20.000;0.000
24.10.18;2:59:01 PM;0.90;0.616;57.500;26007.000;20.000;0.000
24.10.18;3:00:01 PM;0.92;0.593;57.590;25873.000;20.000;0.000
24.10.18;3:01:01 PM;0.93;0.626;57.440;25909.000;20.000;0.000
24.10.18;3:02:01 PM;0.95;0.637;57.400;25977.000;20.000;0.000
24.10.18;3:03:01 PM;0.97;0.597;57.580;25997.000;20.000;0.000
24.10.18;3:04:01 PM;0.98;0.608;57.530;25980.000;20.000;0.000
24.10.18;3:05:01 PM;1.00;0.610;57.520;26017.000;20.000;0.000
24.10.18;3:06:01 PM;1.02;0.612;57.510;25991.000;20.000;0.000
24.10.18;3:07:01 PM;1.03;0.608;57.530;25986.000;20.000;0.000
24.10.18;3:08:01 PM;1.05;0.616;57.490;25965.000;20.000;0.000
24.10.18;3:09:01 PM;1.07;0.610;57.520;26014.000;20.000;0.000
24.10.18;3:10:01 PM;1.08;0.631;57.420;25972.000;20.000;0.000
24.10.18;3:11:01 PM;1.10;0.645;57.360;25978.000;20.000;0.000
24.10.18;3:12:01 PM;1.12;0.637;57.400;25937.000;20.000;0.000
24.10.18;3:13:01 PM;1.13;0.639;57.380;25899.000;20.000;0.000
24.10.18;3:14:01 PM;1.15;0.635;57.410;25892.000;20.000;0.000
24.10.18;3:15:01 PM;1.17;0.645;57.360;25869.000;20.000;0.000
24.10.18;3:16:01 PM;1.18;0.641;57.380;25822.000;20.000;0.000
24.10.18;3:17:01 PM;1.20;0.641;57.380;25799.000;20.000;0.000
24.10.18;3:18:01 PM;1.22;0.628;57.440;25785.000;20.000;0.000
24.10.18;3:19:01 PM;1.23;0.647;57.340;25749.000;20.000;0.000
24.10.18;3:20:01 PM;1.25;0.652;57.330;25721.000;20.000;0.000
24.10.18;3:21:01 PM;1.27;0.819;56.580;25111.000;20.000;0.000
24.10.18;3:22:01 PM;1.28;0.968;55.940;24939.000;20.000;0.000
24.10.18;3:23:01 PM;1.30;1.112;55.330;24760.000;20.000;0.000
24.10.18;3:24:01 PM;1.32;1.230;54.850;24584.000;20.000;0.000
24.10.18;3:25:01 PM;1.33;1.102;55.370;24654.000;20.000;0.000
24.10.18;3:26:01 PM;1.35;0.987;55.860;24883.000;20.000;0.000
24.10.18;3:27:01 PM;1.37;1.163;55.130;24655.000;20.000;0.000
24.10.18;3:28:01 PM;1.38;1.288;54.610;24408.000;20.000;0.000
24.10.18;3:29:01 PM;1.40;1.343;54.400;24372.000;20.000;0.000
24.10.18;3:30:01 PM;1.42;1.341;54.400;24239.000;20.000;0.000
24.10.18;3:31:01 PM;1.43;1.397;54.180;24144.000;20.000;0.000
24.10.18;3:32:01 PM;1.45;1.431;54.050;24096.000;20.000;0.000
24.10.18;3:33:01 PM;1.47;1.471;53.890;24027.000;20.000;0.000
24.10.18;3:34:01 PM;1.48;1.494;53.800;23972.000;20.000;0.000
24.10.18;3:35:01 PM;1.50;1.542;53.610;23937.000;20.000;0.000
24.10.18;3:36:01 PM;1.52;1.561;53.540;23882.000;20.000;0.000
24.10.18;3:37:01 PM;1.53;1.584;53.450;23633.000;20.000;0.000
24.10.18;3:38:01 PM;1.55;1.586;53.450;23701.000;20.000;0.000
24.10.18;3:39:01 PM;1.57;1.580;53.470;23676.000;20.000;0.000
24.10.18;3:40:01 PM;1.58;1.598;53.400;23663.000;20.000;0.000
24.10.18;3:41:01 PM;1.60;1.596;53.400;23654.000;20.000;0.000
24.10.18;3:42:01 PM;1.62;1.586;53.450;23678.000;20.000;0.000
24.10.18;3:43:01 PM;1.63;1.598;53.400;23649.000;20.000;0.000
24.10.18;3:44:01 PM;1.65;1.538;53.630;23737.000;20.000;0.000
24.10.18;3:45:01 PM;1.67;1.513;53.730;23767.000;20.000;0.000
24.10.18;3:46:01 PM;1.68;1.536;53.640;23752.000;20.000;0.000
24.10.18;3:47:01 PM;1.70;1.552;53.570;23714.000;20.000;0.000
24.10.18;3:48:01 PM;1.72;1.337;54.420;23977.000;20.000;0.000
24.10.18;3:49:01 PM;1.73;1.307;54.540;24025.000;20.000;0.000
24.10.18;3:50:01 PM;1.75;1.297;54.580;24024.000;20.000;0.000
24.10.18;3:51:01 PM;1.77;1.316;54.500;24002.000;20.000;0.000
24.10.18;3:52:01 PM;1.78;1.328;54.450;23975.000;20.000;0.000
24.10.18;3:53:01 PM;1.80;1.330;54.450;23949.000;20.000;0.000
24.10.18;3:54:01 PM;1.82;1.385;54.230;23894.000;20.000;0.000
24.10.18;3:55:01 PM;1.83;1.418;54.090;23852.000;20.000;0.000
24.10.18;3:56:01 PM;1.85;1.418;54.090;23826.000;20.000;0.000
24.10.18;3:57:01 PM;1.87;1.439;54.010;23804.000;20.000;0.000
24.10.18;3:58:01 PM;1.88;1.433;54.040;23802.000;20.000;0.000
24.10.18;3:59:01 PM;1.90;1.450;53.980;23838.000;20.000;0.000
24.10.18;4:00:01 PM;1.92;1.431;54.040;23817.000;20.000;0.000
24.10.18;4:01:01 PM;1.93;1.414;54.110;23843.000;20.000;0.000
24.10.18;4:02:01 PM;1.95;1.406;54.150;23838.000;20.000;0.000
24.10.18;4:03:01 PM;1.97;1.423;54.080;23837.000;20.000;0.000
24.10.18;4:04:01 PM;1.98;1.427;54.060;23817.000;20.000;0.000
24.10.18;4:05:01 PM;2.00;1.433;54.040;23799.000;20.000;0.000
24.10.18;4:06:01 PM;2.02;1.454;53.950;23800.000;20.000;0.000
24.10.18;4:07:01 PM;2.03;1.435;54.030;23816.000;20.000;0.000
24.10.18;4:08:01 PM;2.05;1.420;54.080;23848.000;20.000;0.000
24.10.18;4:09:01 PM;2.07;1.397;54.180;23859.000;20.000;0.000
24.10.18;4:10:01 PM;2.08;1.395;54.180;23879.000;20.000;0.000
24.10.18;4:11:01 PM;2.10;1.370;54.280;23895.000;20.000;0.000
24.10.18;4:12:01 PM;2.12;1.376;54.260;23895.000;20.000;0.000
24.10.18;4:13:01 PM;2.13;1.385;54.220;23891.000;20.000;0.000
24.10.18;4:14:01 PM;2.15;1.391;54.200;23884.000;20.000;0.000
24.10.18;4:15:01 PM;2.17;1.406;54.150;23870.000;20.000;0.000
24.10.18;4:16:01 PM;2.18;1.374;54.270;23877.000;20.000;0.000
24.10.18;4:17:01 PM;2.20;1.349;54.370;23939.000;20.000;0.000
24.10.18;4:18:01 PM;2.22;1.341;54.400;23960.000;20.000;0.000
24.10.18;4:19:01 PM;2.23;1.318;54.490;23985.000;20.000;0.000
24.10.18;4:20:01 PM;2.25;1.322;54.480;23999.000;20.000;0.000
24.10.18;4:21:01 PM;2.27;1.311;54.520;23985.000;20.000;0.000
24.10.18;4:22:01 PM;2.28;1.328;54.450;23956.000;20.000;0.000
24.10.18;4:23:01 PM;2.30;1.316;54.500;24002.000;20.000;0.000
24.10.18;4:24:01 PM;2.32;1.291;54.600;24027.000;20.000;0.000
24.10.18;4:25:01 PM;2.33;1.284;54.630;23993.000;20.000;0.000
24.10.18;4:26:01 PM;2.35;1.297;54.580;23998.000;20.000;0.000
24.10.18;4:27:01 PM;2.37;1.282;54.640;24011.000;20.000;0.000
24.10.18;4:28:01 PM;2.38;1.286;54.620;24016.000;20.000;0.000
24.10.18;4:29:01 PM;2.40;1.270;54.690;24051.000;20.000;0.000
24.10.18;4:30:01 PM;2.42;1.255;54.750;24036.000;20.000;0.000
24.10.18;4:31:01 PM;2.43;1.244;54.790;24043.000;20.000;0.000
24.10.18;4:32:01 PM;2.45;1.238;54.810;24100.000;20.000;0.000
24.10.18;4:33:01 PM;2.47;1.209;54.940;24087.000;20.000;0.000
24.10.18;4:34:01 PM;2.48;1.213;54.920;24129.000;20.000;0.000
24.10.18;4:35:01 PM;2.50;1.167;55.110;24117.000;20.000;0.000
24.10.18;4:36:01 PM;2.52;1.165;55.110;24174.000;20.000;0.000
24.10.18;4:37:01 PM;2.53;1.156;55.150;24143.000;20.000;0.000
24.10.18;4:38:01 PM;2.55;1.108;55.350;24209.000;20.000;0.000
24.10.18;4:39:01 PM;2.57;1.079;55.470;24261.000;20.000;0.000
24.10.18;4:40:01 PM;2.58;1.064;55.530;24298.000;20.000;0.000
24.10.18;4:41:01 PM;2.60;1.058;55.550;24320.000;20.000;0.000
24.10.18;4:42:01 PM;2.62;1.041;55.630;24343.000;20.000;0.000
24.10.18;4:43:01 PM;2.63;1.008;55.770;24370.000;20.000;0.000
24.10.18;4:44:01 PM;2.65;0.997;55.820;24380.000;20.000;0.000
24.10.18;4:45:01 PM;2.67;0.972;55.920;24406.000;20.000;0.000
24.10.18;4:46:01 PM;2.68;0.964;55.960;24453.000;20.000;0.000
24.10.18;4:47:01 PM;2.70;0.941;56.060;24499.000;20.000;0.000
24.10.18;4:48:01 PM;2.72;0.928;56.110;24496.000;20.000;0.000
24.10.18;4:49:01 PM;2.73;0.892;56.260;24509.000;20.000;0.000
24.10.18;4:50:01 PM;2.75;0.886;56.290;24567.000;20.000;0.000
24.10.18;4:51:01 PM;2.77;0.869;56.370;24593.000;20.000;0.000
24.10.18;4:52:01 PM;2.78;0.838;56.500;24618.000;20.000;0.000
24.10.18;4:53:01 PM;2.80;0.830;56.540;24691.000;20.000;0.000
24.10.18;4:54:01 PM;2.82;0.798;56.680;24677.000;20.000;0.000
24.10.18;4:55:01 PM;2.83;0.784;56.740;24734.000;20.000;0.000
24.10.18;4:56:01 PM;2.85;0.769;56.810;24750.000;20.000;0.000
24.10.18;4:57:01 PM;2.87;0.748;56.900;24791.000;20.000;0.000
24.10.18;4:58:01 PM;2.88;0.742;56.930;24812.000;20.000;0.000
24.10.18;4:59:01 PM;2.90;0.735;56.960;24833.000;20.000;0.000
24.10.18;5:00:01 PM;2.92;0.706;57.090;24853.000;20.000;0.000
24.10.18;5:01:01 PM;2.93;0.712;57.060;24891.000;20.000;0.000
24.10.18;5:02:01 PM;2.95;0.685;57.180;24889.000;20.000;0.000
24.10.18;5:03:01 PM;2.97;0.675;57.220;24918.000;20.000;0.000
24.10.18;5:04:01 PM;2.98;0.662;57.280;24926.000;20.000;0.000
24.10.18;5:05:01 PM;3.00;0.643;57.360;24970.000;20.000;0.000
24.10.18;5:06:01 PM;3.02;0.654;57.320;24972.000;20.000;0.000
24.10.18;5:07:01 PM;3.03;0.637;57.390;25018.000;20.000;0.000
24.10.18;5:08:01 PM;3.05;0.635;57.410;25004.000;20.000;0.000
24.10.18;5:09:01 PM;3.07;0.614;57.500;25060.000;20.000;0.000
24.10.18;5:10:01 PM;3.08;0.626;57.450;25063.000;20.000;0.000
24.10.18;5:11:01 PM;3.10;0.618;57.480;25074.000;20.000;0.000
24.10.18;5:12:01 PM;3.12;0.608;57.530;25047.000;20.000;0.000
24.10.18;5:13:01 PM;3.13;0.595;57.590;25049.000;20.000;0.000
24.10.18;5:14:01 PM;3.15;0.608;57.530;25066.000;20.000;0.000
24.10.18;5:15:01 PM;3.17;0.601;57.560;25068.000;20.000;0.000
24.10.18;5:16:01 PM;3.18;0.614;57.500;25077.000;20.000;0.000
24.10.18;5:17:01 PM;3.20;0.612;57.510;25068.000;20.000;0.000
24.10.18;5:18:01 PM;3.22;0.601;57.560;25068.000;20.000;0.000
24.10.18;5:19:01 PM;3.23;0.603;57.550;25082.000;20.000;0.000
24.10.18;5:20:01 PM;3.25;0.601;57.560;25045.000;20.000;0.000
24.10.18;5:21:01 PM;3.27;0.603;57.550;25065.000;20.000;0.000
24.10.18;5:22:01 PM;3.28;0.601;57.560;25073.000;20.000;0.000
24.10.18;5:23:01 PM;3.30;0.608;57.530;25093.000;20.000;0.000
24.10.18;5:24:01 PM;3.32;0.616;57.500;25065.000;20.000;0.000
24.10.18;5:25:01 PM;3.33;0.603;57.550;25045.000;20.000;0.000
24.10.18;5:26:01 PM;3.35;0.603;57.550;25077.000;20.000;0.000
24.10.18;5:27:01 PM;3.37;0.610;57.520;25077.000;20.000;0.000
24.10.18;5:28:01 PM;3.38;0.608;57.530;25079.000;20.000;0.000
24.10.18;5:29:01 PM;3.40;0.597;57.580;25077.000;20.000;0.000
24.10.18;5:30:01 PM;3.42;0.612;57.510;25072.000;20.000;0.000
24.10.18;5:31:01 PM;3.43;0.603;57.550;25054.000;20.000;0.000
24.10.18;5:32:01 PM;3.45;0.608;57.530;25070.000;20.000;0.000
24.10.18;5:33:01 PM;3.47;0.612;57.510;25091.000;20.000;0.000
24.10.18;5:34:01 PM;3.48;0.608;57.530;25087.000;20.000;0.000
24.10.18;5:35:01 PM;3.50;0.620;57.470;25075.000;20.000;0.000
24.10.18;5:36:01 PM;3.52;0.608;57.530;25077.000;20.000;0.000
24.10.18;5:37:01 PM;3.53;0.603;57.550;25056.000;20.000;0.000
24.10.18;5:38:01 PM;3.55;0.614;57.500;25068.000;20.000;0.000
24.10.18;5:39:01 PM;3.57;0.614;57.500;25088.000;20.000;0.000
24.10.18;5:40:01 PM;3.58;0.616;57.500;25065.000;20.000;0.000
24.10.18;5:41:01 PM;3.60;0.614;57.500;25070.000;20.000;0.000
24.10.18;5:42:01 PM;3.62;0.610;57.520;25058.000;20.000;0.000
24.10.18;5:43:01 PM;3.63;0.603;57.550;25093.000;20.000;0.000
24.10.18;5:44:01 PM;3.65;0.620;57.470;25053.000;20.000;0.000
24.10.18;5:45:01 PM;3.67;0.612;57.510;25074.000;20.000;0.000
24.10.18;5:46:01 PM;3.68;0.601;57.560;25079.000;20.000;0.000
24.10.18;5:47:01 PM;3.70;0.614;57.500;25077.000;20.000;0.000
24.10.18;5:48:01 PM;3.72;0.595;57.590;25087.000;20.000;0.000
24.10.18;5:49:01 PM;3.73;0.608;57.530;25084.000;20.000;0.000
24.10.18;5:50:01 PM;3.75;0.603;57.550;25115.000;20.000;0.000
24.10.18;5:51:01 PM;3.77;0.605;57.540;25117.000;20.000;0.000
24.10.18;5:52:01 PM;3.78;0.610;57.520;25077.000;20.000;0.000
24.10.18;5:53:01 PM;3.80;0.608;57.530;25084.000;20.000;0.000
24.10.18;5:54:01 PM;3.82;0.614;57.500;25096.000;20.000;0.000
24.10.18;5:55:01 PM;3.83;0.610;57.520;25075.000;20.000;0.000
24.10.18;5:56:01 PM;3.85;0.612;57.510;25105.000;20.000;0.000
24.10.18;5:57:01 PM;3.87;0.608;57.530;25098.000;20.000;0.000
24.10.18;5:58:01 PM;3.88;0.601;57.560;25091.000;20.000;0.000
24.10.18;5:59:01 PM;3.90;0.616;57.500;25082.000;20.000;0.000
24.10.18;6:00:01 PM;3.92;0.620;57.480;25093.000;20.000;0.000
24.10.18;6:01:01 PM;3.93;0.618;57.480;25102.000;20.000;0.000
24.10.18;6:02:01 PM;3.95;0.605;57.540;25087.000;20.000;0.000
24.10.18;6:03:01 PM;3.97;0.614;57.500;25091.000;20.000;0.000
24.10.18;6:04:01 PM;3.98;0.612;57.510;25102.000;20.000;0.000
24.10.18;6:05:01 PM;4.00;0.608;57.530;25084.000;20.000;0.000
24.10.18;6:06:01 PM;4.02;0.618;57.490;25077.000;20.000;0.000
24.10.18;6:07:01 PM;4.03;0.614;57.510;25108.000;20.000;0.000
24.10.18;6:08:01 PM;4.05;0.608;57.530;25107.000;20.000;0.000
24.10.18;6:09:01 PM;4.07;0.599;57.560;25119.000;20.000;0.000
24.10.18;6:10:01 PM;4.08;0.603;57.550;25121.000;20.000;0.000
24.10.18;6:11:01 PM;4.10;0.614;57.500;25102.000;20.000;0.000
24.10.18;6:12:01 PM;4.12;0.614;57.500;25107.000;20.000;0.000
24.10.18;6:13:01 PM;4.13;0.628;57.440;25083.000;20.000;0.000
24.10.18;6:14:01 PM;4.15;0.618;57.480;25102.000;20.000;0.000
24.10.18;6:15:01 PM;4.17;0.618;57.480;25121.000;20.000;0.000
24.10.18;6:16:01 PM;4.18;0.610;57.520;25089.000;20.000;0.000
24.10.18;6:17:01 PM;4.20;0.603;57.550;25143.000;20.000;0.000
24.10.18;6:18:01 PM;4.22;0.618;57.480;25121.000;20.000;0.000
24.10.18;6:19:01 PM;4.23;0.610;57.520;25094.000;20.000;0.000
24.10.18;6:20:01 PM;4.25;0.605;57.540;25115.000;20.000;0.000
24.10.18;6:21:01 PM;4.27;0.595;57.580;25108.000;20.000;0.000
24.10.18;6:22:01 PM;4.28;0.608;57.530;25122.000;20.000;0.000
24.10.18;6:23:01 PM;4.30;0.605;57.540;25115.000;20.000;0.000
24.10.18;6:24:01 PM;4.32;0.620;57.480;25138.000;20.000;0.000
24.10.18;6:25:01 PM;4.33;0.612;57.510;25142.000;20.000;0.000
24.10.18;6:26:01 PM;4.35;0.608;57.530;25152.000;20.000;0.000
24.10.18;6:27:01 PM;4.37;0.608;57.530;25143.000;20.000;0.000
24.10.18;6:28:01 PM;4.38;0.618;57.490;25158.000;20.000;0.000
24.10.18;6:29:01 PM;4.40;0.612;57.510;25145.000;20.000;0.000
24.10.18;6:30:01 PM;4.42;0.610;57.520;25154.000;20.000;0.000
24.10.18;6:31:01 PM;4.43;0.616;57.490;25161.000;20.000;0.000
24.10.18;6:32:01 PM;4.45;0.605;57.540;25155.000;20.000;0.000
24.10.18;6:33:01 PM;4.47;0.608;57.530;25171.000;20.000;0.000
24.10.18;6:34:01 PM;4.48;0.616;57.490;25156.000;20.000;0.000
24.10.18;6:35:01 PM;4.50;0.605;57.540;25140.000;20.000;0.000
24.10.18;6:36:01 PM;4.52;0.605;57.540;25155.000;20.000;0.000
24.10.18;6:37:01 PM;4.53;0.605;57.540;25166.000;20.000;0.000
24.10.18;6:38:01 PM;4.55;0.612;57.510;25157.000;20.000;0.000
24.10.18;6:39:01 PM;4.57;0.605;57.540;25185.000;20.000;0.000
24.10.18;6:40:01 PM;4.58;0.618;57.480;25166.000;20.000;0.000
24.10.18;6:41:01 PM;4.60;0.612;57.510;25191.000;20.000;0.000
24.10.18;6:42:01 PM;4.62;0.608;57.530;25211.000;20.000;0.000
24.10.18;6:43:01 PM;4.63;0.614;57.510;25187.000;20.000;0.000
24.10.18;6:44:01 PM;4.65;0.618;57.480;25206.000;20.000;0.000
24.10.18;6:45:01 PM;4.67;0.620;57.480;25194.000;20.000;0.000
24.10.18;6:46:01 PM;4.68;0.608;57.530;25189.000;20.000;0.000
24.10.18;6:47:01 PM;4.70;0.603;57.550;25187.000;20.000;0.000
24.10.18;6:48:01 PM;4.72;0.612;57.510;25178.000;20.000;0.000
24.10.18;6:49:01 PM;4.73;0.608;57.530;25213.000;20.000;0.000
24.10.18;6:50:01 PM;4.75;0.612;57.510;25213.000;20.000;0.000
24.10.18;6:51:01 PM;4.77;0.605;57.540;25208.000;20.000;0.000
24.10.18;6:52:01 PM;4.78;0.620;57.480;25175.000;20.000;0.000
24.10.18;6:53:01 PM;4.80;0.603;57.550;25204.000;20.000;0.000
24.10.18;6:54:01 PM;4.82;0.605;57.540;25183.000;20.000;0.000
24.10.18;6:55:01 PM;4.83;0.605;57.540;25217.000;20.000;0.000
24.10.18;6:56:01 PM;4.85;0.618;57.480;25198.000;20.000;0.000
24.10.18;6:57:01 PM;4.87;0.603;57.550;25215.000;20.000;0.000
24.10.18;6:58:01 PM;4.88;0.616;57.490;25229.000;20.000;0.000
24.10.18;6:59:01 PM;4.90;0.599;57.570;25218.000;20.000;0.000
24.10.18;7:00:01 PM;4.92;0.597;57.580;25222.000;20.000;0.000
24.10.18;7:01:01 PM;4.93;0.605;57.540;25197.000;20.000;0.000
24.10.18;7:02:01 PM;4.95;0.608;57.530;25229.000;20.000;0.000
24.10.18;7:03:01 PM;4.97;0.608;57.530;25245.000;20.000;0.000
24.10.18;7:04:01 PM;4.98;0.616;57.500;25261.000;20.000;0.000
24.10.18;7:05:01 PM;5.00;0.616;57.490;25247.000;20.000;0.000
24.10.18;7:06:01 PM;5.02;0.601;57.560;25236.000;20.000;0.000
24.10.18;7:07:01 PM;5.03;0.601;57.560;25238.000;20.000;0.000
24.10.18;7:08:01 PM;5.05;0.603;57.550;25238.000;20.000;0.000
24.10.18;7:09:01 PM;5.07;0.612;57.520;25261.000;20.000;0.000
24.10.18;7:10:01 PM;5.08;0.610;57.520;25299.000;20.000;0.000
24.10.18;7:11:01 PM;5.10;0.603;57.550;25252.000;20.000;0.000
24.10.18;7:12:01 PM;5.12;0.610;57.520;25266.000;20.000;0.000
24.10.18;7:13:01 PM;5.13;0.589;57.610;25277.000;20.000;0.000
24.10.18;7:14:01 PM;5.15;0.614;57.510;25285.000;20.000;0.000
24.10.18;7:15:01 PM;5.17;0.608;57.530;25299.000;20.000;0.000
24.10.18;7:16:01 PM;5.18;0.608;57.530;25322.000;20.000;0.000
24.10.18;7:17:01 PM;5.20;0.605;57.540;25313.000;20.000;0.000
24.10.18;7:18:01 PM;5.22;0.614;57.500;25320.000;20.000;0.000
24.10.18;7:19:01 PM;5.23;0.616;57.490;25329.000;20.000;0.000
24.10.18;7:20:01 PM;5.25;0.610;57.520;25330.000;20.000;0.000
24.10.18;7:21:01 PM;5.27;0.608;57.530;25327.000;20.000;0.000
24.10.18;7:22:01 PM;5.28;0.614;57.500;25332.000;20.000;0.000
24.10.18;7:23:01 PM;5.30;0.612;57.510;25332.000;20.000;0.000
24.10.18;7:24:01 PM;5.32;0.599;57.570;25337.000;20.000;0.000
24.10.18;7:25:01 PM;5.33;0.597;57.570;25355.000;20.000;0.000
24.10.18;7:26:01 PM;5.35;0.608;57.530;25327.000;20.000;0.000
24.10.18;7:27:01 PM;5.37;0.603;57.550;25356.000;20.000;0.000
24.10.18;7:28:01 PM;5.38;0.599;57.570;25351.000;20.000;0.000
24.10.18;7:29:01 PM;5.40;0.597;57.580;25349.000;20.000;0.000
24.10.18;7:30:01 PM;5.42;0.605;57.540;25376.000;20.000;0.000
24.10.18;7:31:01 PM;5.43;0.597;57.580;25400.000;20.000;0.000
24.10.18;7:32:01 PM;5.45;0.608;57.530;25362.000;20.000;0.000
24.10.18;7:33:01 PM;5.47;0.601;57.560;25395.000;20.000;0.000
24.10.18;7:34:01 PM;5.48;0.601;57.560;25383.000;20.000;0.000
24.10.18;7:35:01 PM;5.50;0.605;57.540;25395.000;20.000;0.000
24.10.18;7:36:01 PM;5.52;0.597;57.580;25409.000;20.000;0.000
24.10.18;7:37:01 PM;5.53;0.616;57.490;25399.000;20.000;0.000
24.10.18;7:38:01 PM;5.55;0.612;57.510;25420.000;20.000;0.000
24.10.18;7:39:01 PM;5.57;0.614;57.500;25411.000;20.000;0.000
24.10.18;7:40:01 PM;5.58;0.614;57.510;25428.000;20.000;0.000
24.10.18;7:41:01 PM;5.60;0.622;57.460;25453.000;20.000;0.000
24.10.18;7:42:01 PM;5.62;0.603;57.550;25442.000;20.000;0.000
24.10.18;7:43:01 PM;5.63;0.608;57.530;25446.000;20.000;0.000
24.10.18;7:44:01 PM;5.65;0.597;57.580;25463.000;20.000;0.000
24.10.18;7:45:01 PM;5.67;0.608;57.530;25458.000;20.000;0.000
24.10.18;7:46:01 PM;5.68;0.614;57.500;25465.000;20.000;0.000
24.10.18;7:47:01 PM;5.70;0.597;57.580;25454.000;20.000;0.000
24.10.18;7:48:01 PM;5.72;0.620;57.470;25392.000;20.000;0.000
24.10.18;7:49:01 PM;5.73;0.616;57.490;25371.000;20.000;0.000
24.10.18;7:50:01 PM;5.75;0.608;57.530;25344.000;20.000;0.000
24.10.18;7:51:01 PM;5.77;0.614;57.500;25320.000;20.000;0.000
24.10.18;7:52:01 PM;5.78;0.605;57.540;25337.000;20.000;0.000
24.10.18;7:53:01 PM;5.80;0.599;57.570;25346.000;20.000;0.000
24.10.18;7:54:01 PM;5.82;0.605;57.540;25356.000;20.000;0.000
24.10.18;7:55:01 PM;5.83;0.605;57.540;25356.000;20.000;0.000
24.10.18;7:56:01 PM;5.85;0.597;57.580;25372.000;20.000;0.000
24.10.18;7:57:01 PM;5.87;0.631;57.430;25317.000;20.000;0.000
24.10.18;7:58:01 PM;5.88;0.616;57.490;25294.000;20.000;0.000
24.10.18;7:59:01 PM;5.90;0.620;57.470;25271.000;20.000;0.000
24.10.18;8:00:01 PM;5.92;0.612;57.510;25269.000;20.000;0.000
24.10.18;8:01:01 PM;5.93;0.605;57.540;25314.000;20.000;0.000
24.10.18;8:02:01 PM;5.95;0.597;57.580;25321.000;20.000;0.000
24.10.18;8:03:01 PM;5.97;0.587;57.630;25295.000;20.000;0.000
24.10.18;8:04:01 PM;5.98;0.591;57.600;25321.000;20.000;0.000
24.10.18;8:05:01 PM;6.00;0.593;57.590;25328.000;20.000;0.000
24.10.18;8:06:01 PM;6.02;0.601;57.560;25346.000;20.000;0.000
24.10.18;8:07:01 PM;6.03;0.599;57.570;25323.000;20.000;0.000
24.10.18;8:08:01 PM;6.05;0.595;57.590;25353.000;20.000;0.000
24.10.18;8:09:01 PM;6.07;0.593;57.590;25370.000;20.000;0.000
24.10.18;8:10:01 PM;6.08;0.585;57.630;25380.000;20.000;0.000
24.10.18;8:11:01 PM;6.10;0.597;57.580;25381.000;20.000;0.000
24.10.18;8:12:01 PM;6.12;0.603;57.550;25397.000;20.000;0.000
24.10.18;8:13:01 PM;6.13;0.591;57.600;25407.000;20.000;0.000
24.10.18;8:14:01 PM;6.15;0.593;57.600;25438.000;20.000;0.000
24.10.18;8:15:01 PM;6.17;0.591;57.610;25456.000;20.000;0.000
24.10.18;8:16:01 PM;6.18;0.603;57.550;25437.000;20.000;0.000
24.10.18;8:17:01 PM;6.20;0.605;57.540;25430.000;20.000;0.000
24.10.18;8:18:01 PM;6.22;0.599;57.560;25468.000;20.000;0.000
24.10.18;8:19:01 PM;6.23;0.597;57.580;25475.000;20.000;0.000
24.10.18;8:20:01 PM;6.25;0.608;57.530;25475.000;20.000;0.000
24.10.18;8:21:01 PM;6.27;0.605;57.540;25523.000;20.000;0.000
24.10.18;8:22:01 PM;6.28;0.603;57.550;25512.000;20.000;0.000
24.10.18;8:23:01 PM;6.30;0.593;57.600;25520.000;20.000;0.000
24.10.18;8:24:01 PM;6.32;0.610;57.520;25523.000;20.000;0.000
24.10.18;8:25:01 PM;6.33;0.612;57.510;25551.000;20.000;0.000
24.10.18;8:26:01 PM;6.35;0.603;57.550;25552.000;20.000;0.000
24.10.18;8:27:01 PM;6.37;0.587;57.620;25548.000;20.000;0.000
24.10.18;8:28:01 PM;6.38;0.605;57.540;25552.000;20.000;0.000
24.10.18;8:29:01 PM;6.40;0.595;57.590;25585.000;20.000;0.000
24.10.18;8:30:01 PM;6.42;0.591;57.610;25583.000;20.000;0.000
24.10.18;8:31:01 PM;6.43;0.597;57.570;25576.000;20.000;0.000
24.10.18;8:32:01 PM;6.45;0.597;57.580;25622.000;20.000;0.000
24.10.18;8:33:01 PM;6.47;0.610;57.520;25622.000;20.000;0.000
24.10.18;8:34:01 PM;6.48;0.595;57.590;25627.000;20.000;0.000
24.10.18;8:35:01 PM;6.50;0.601;57.560;25629.000;20.000;0.000
24.10.18;8:36:01 PM;6.52;0.610;57.520;25607.000;20.000;0.000
24.10.18;8:37:01 PM;6.53;0.612;57.510;25545.000;20.000;0.000
24.10.18;8:38:01 PM;6.55;0.614;57.500;25528.000;20.000;0.000
24.10.18;8:39:01 PM;6.57;0.608;57.530;25474.000;20.000;0.000
24.10.18;8:40:01 PM;6.58;0.620;57.480;25376.000;20.000;0.000
24.10.18;8:41:01 PM;6.60;0.608;57.530;25367.000;20.000;0.000
24.10.18;8:42:01 PM;6.62;0.603;57.550;25365.000;20.000;0.000
24.10.18;8:43:01 PM;6.63;0.593;57.600;25370.000;20.000;0.000
24.10.18;8:44:01 PM;6.65;0.603;57.550;25384.000;20.000;0.000
24.10.18;8:45:01 PM;6.67;0.610;57.520;25358.000;20.000;0.000
24.10.18;8:46:01 PM;6.68;0.597;57.580;25389.000;20.000;0.000
24.10.18;8:47:01 PM;6.70;0.595;57.580;25431.000;20.000;0.000
24.10.18;8:48:01 PM;6.72;0.595;57.590;25438.000;20.000;0.000
24.10.18;8:49:01 PM;6.73;0.610;57.520;25430.000;20.000;0.000
24.10.18;8:50:01 PM;6.75;0.597;57.580;25445.000;20.000;0.000
24.10.18;8:51:01 PM;6.77;0.593;57.600;25461.000;20.000;0.000
24.10.18;8:52:01 PM;6.78;0.601;57.560;25472.000;20.000;0.000
24.10.18;8:53:01 PM;6.80;0.587;57.620;25470.000;20.000;0.000
24.10.18;8:54:01 PM;6.82;0.603;57.550;25495.000;20.000;0.000
24.10.18;8:55:01 PM;6.83;0.605;57.540;25526.000;20.000;0.000
24.10.18;8:56:01 PM;6.85;0.595;57.580;25503.000;20.000;0.000
24.10.18;8:57:01 PM;6.87;0.593;57.590;25503.000;20.000;0.000
24.10.18;8:58:01 PM;6.88;0.595;57.590;25531.000;20.000;0.000
24.10.18;8:59:01 PM;6.90;0.589;57.610;25527.000;20.000;0.000
24.10.18;9:00:01 PM;6.92;0.587;57.630;25524.000;20.000;0.000
24.10.18;9:01:01 PM;6.93;0.591;57.610;25541.000;20.000;0.000
24.10.18;9:02:01 PM;6.95;0.605;57.540;25589.000;20.000;0.000
24.10.18;9:03:01 PM;6.97;0.597;57.580;25568.000;20.000;0.000
24.10.18;9:04:01 PM;6.98;0.601;57.560;25596.000;20.000;0.000
24.10.18;9:05:01 PM;7.00;0.601;57.560;25587.000;20.000;0.000
24.10.18;9:06:01 PM;7.02;0.616;57.490;25601.000;20.000;0.000
24.10.18;9:07:01 PM;7.03;0.599;57.570;25606.000;20.000;0.000
24.10.18;9:08:01 PM;7.05;0.601;57.560;25615.000;20.000;0.000
24.10.18;9:09:01 PM;7.07;0.589;57.610;25623.000;20.000;0.000
24.10.18;9:10:01 PM;7.08;0.608;57.530;25662.000;20.000;0.000
24.10.18;9:11:01 PM;7.10;0.603;57.550;25668.000;20.000;0.000
24.10.18;9:12:01 PM;7.12;0.599;57.560;25646.000;20.000;0.000
24.10.18;9:13:01 PM;7.13;0.585;57.630;25664.000;20.000;0.000
24.10.18;9:14:01 PM;7.15;0.599;57.570;25683.000;20.000;0.000
24.10.18;9:15:01 PM;7.17;0.597;57.580;25671.000;20.000;0.000
24.10.18;9:16:01 PM;7.18;0.603;57.550;25708.000;20.000;0.000
24.10.18;9:17:01 PM;7.20;0.595;57.590;25721.000;20.000;0.000
24.10.18;9:18:01 PM;7.22;0.608;57.530;25713.000;20.000;0.000
24.10.18;9:19:01 PM;7.23;0.591;57.610;25744.000;20.000;0.000
24.10.18;9:20:01 PM;7.25;0.599;57.570;25743.000;20.000;0.000
24.10.18;9:21:01 PM;7.27;0.597;57.580;25769.000;20.000;0.000
24.10.18;9:22:01 PM;7.28;0.595;57.580;25767.000;20.000;0.000
24.10.18;9:23:01 PM;7.30;0.595;57.590;25758.000;20.000;0.000
24.10.18;9:24:01 PM;7.32;0.595;57.590;25804.000;20.000;0.000
24.10.18;9:25:01 PM;7.33;0.599;57.570;25786.000;20.000;0.000
24.10.18;9:26:01 PM;7.35;0.591;57.600;25793.000;20.000;0.000
24.10.18;9:27:01 PM;7.37;0.597;57.580;25812.000;20.000;0.000
24.10.18;9:28:01 PM;7.38;0.591;57.610;25821.000;20.000;0.000
24.10.18;9:29:01 PM;7.40;0.591;57.610;25819.000;20.000;0.000
24.10.18;9:30:01 PM;7.42;0.595;57.590;25818.000;20.000;0.000
24.10.18;9:31:01 PM;7.43;0.599;57.570;25849.000;20.000;0.000
24.10.18;9:32:01 PM;7.45;0.608;57.530;25860.000;20.000;0.000
24.10.18;9:33:01 PM;7.47;0.603;57.550;25874.000;20.000;0.000
24.10.18;9:34:01 PM;7.48;0.599;57.570;25833.000;20.000;0.000
24.10.18;9:35:01 PM;7.50;0.608;57.530;25837.000;20.000;0.000
24.10.18;9:36:01 PM;7.52;0.601;57.560;25861.000;20.000;0.000
24.10.18;9:37:01 PM;7.53;0.593;57.600;25852.000;20.000;0.000
24.10.18;9:38:01 PM;7.55;0.595;57.590;25849.000;20.000;0.000
24.10.18;9:39:01 PM;7.57;0.608;57.530;25849.000;20.000;0.000
24.10.18;9:40:01 PM;7.58;0.591;57.610;25866.000;20.000;0.000
24.10.18;9:41:01 PM;7.60;0.593;57.600;25875.000;20.000;0.000
24.10.18;9:42:01 PM;7.62;0.595;57.590;25863.000;20.000;0.000
24.10.18;9:43:01 PM;7.63;0.589;57.620;25861.000;20.000;0.000
24.10.18;9:44:01 PM;7.65;0.601;57.560;25870.000;20.000;0.000
24.10.18;9:45:01 PM;7.67;0.591;57.610;25884.000;20.000;0.000
24.10.18;9:46:01 PM;7.68;0.605;57.540;25877.000;20.000;0.000
24.10.18;9:47:01 PM;7.70;0.595;57.590;25877.000;20.000;0.000
24.10.18;9:48:01 PM;7.72;0.597;57.580;25877.000;20.000;0.000
24.10.18;9:49:01 PM;7.73;0.597;57.580;25888.000;20.000;0.000
24.10.18;9:50:01 PM;7.75;0.605;57.540;25886.000;20.000;0.000
24.10.18;9:51:01 PM;7.77;0.599;57.570;25886.000;20.000;0.000
24.10.18;9:52:01 PM;7.78;0.587;57.630;25873.000;20.000;0.000
24.10.18;9:53:01 PM;7.80;0.608;57.530;25888.000;20.000;0.000
24.10.18;9:54:01 PM;7.82;0.597;57.580;25886.000;20.000;0.000
24.10.18;9:55:01 PM;7.83;0.599;57.570;25896.000;20.000;0.000
24.10.18;9:56:01 PM;7.85;0.585;57.630;25868.000;20.000;0.000
24.10.18;9:57:01 PM;7.87;0.603;57.550;25877.000;20.000;0.000
24.10.18;9:58:01 PM;7.88;0.595;57.580;25882.000;20.000;0.000
24.10.18;9:59:01 PM;7.90;0.593;57.600;25889.000;20.000;0.000
24.10.18;10:00:01 PM;7.92;0.582;57.640;25877.000;20.000;0.000
24.10.18;10:01:01 PM;7.93;0.601;57.550;25888.000;20.000;0.000
24.10.18;10:02:01 PM;7.95;0.605;57.540;25855.000;20.000;0.000
24.10.18;10:03:01 PM;7.97;0.589;57.610;25887.000;20.000;0.000
24.10.18;10:04:01 PM;7.98;0.603;57.550;25888.000;20.000;0.000
24.10.18;10:05:01 PM;8.00;0.599;57.570;25902.000;20.000;0.000
24.10.18;10:06:01 PM;8.02;0.616;57.490;25876.000;20.000;0.000
24.10.18;10:07:01 PM;8.03;0.601;57.560;25893.000;20.000;0.000
24.10.18;10:08:01 PM;8.05;0.599;57.570;25896.000;20.000;0.000
24.10.18;10:09:01 PM;8.07;0.595;57.590;25894.000;20.000;0.000
24.10.18;10:10:01 PM;8.08;0.599;57.560;25902.000;20.000;0.000
24.10.18;10:11:01 PM;8.10;0.587;57.630;25882.000;20.000;0.000
24.10.18;10:12:01 PM;8.12;0.595;57.590;25905.000;20.000;0.000
24.10.18;10:13:01 PM;8.13;0.597;57.580;25879.000;20.000;0.000
24.10.18;10:14:01 PM;8.15;0.580;57.660;25912.000;20.000;0.000
24.10.18;10:15:01 PM;8.17;0.593;57.590;25929.000;20.000;0.000
24.10.18;10:16:01 PM;8.18;0.589;57.620;25896.000;20.000;0.000
24.10.18;10:17:01 PM;8.20;0.587;57.620;25938.000;20.000;0.000
24.10.18;10:18:01 PM;8.22;0.597;57.580;25945.000;20.000;0.000
24.10.18;10:19:01 PM;8.23;0.599;57.560;25956.000;20.000;0.000
24.10.18;10:20:01 PM;8.25;0.582;57.640;25945.000;20.000;0.000
24.10.18;10:21:01 PM;8.27;0.591;57.610;25957.000;20.000;0.000
24.10.18;10:22:01 PM;8.28;0.595;57.590;25945.000;20.000;0.000
24.10.18;10:23:01 PM;8.30;0.603;57.550;25963.000;20.000;0.000
24.10.18;10:24:01 PM;8.32;0.603;57.550;25984.000;20.000;0.000
24.10.18;10:25:01 PM;8.33;0.595;57.590;25991.000;20.000;0.000
24.10.18;10:26:01 PM;8.35;0.591;57.610;25994.000;20.000;0.000
24.10.18;10:27:01 PM;8.37;0.610;57.520;26012.000;20.000;0.000
24.10.18;10:28:01 PM;8.38;0.595;57.590;26013.000;20.000;0.000
24.10.18;10:29:01 PM;8.40;0.599;57.560;26020.000;20.000;0.000
24.10.18;10:30:01 PM;8.42;0.589;57.610;26038.000;20.000;0.000
24.10.18;10:31:01 PM;8.43;0.597;57.570;26010.000;20.000;0.000
24.10.18;10:32:01 PM;8.45;0.599;57.570;26033.000;20.000;0.000
24.10.18;10:33:01 PM;8.47;0.591;57.610;26039.000;20.000;0.000
24.10.18;10:34:01 PM;8.48;0.587;57.630;26027.000;20.000;0.000
24.10.18;10:35:01 PM;8.50;0.585;57.640;26044.000;20.000;0.000
24.10.18;10:36:01 PM;8.52;0.603;57.550;26062.000;20.000;0.000
24.10.18;10:37:01 PM;8.53;0.614;57.500;26049.000;20.000;0.000
24.10.18;10:38:01 PM;8.55;0.601;57.560;26061.000;20.000;0.000
24.10.18;10:39:01 PM;8.57;0.589;57.610;26034.000;20.000;0.000
24.10.18;10:40:01 PM;8.58;0.587;57.620;26046.000;20.000;0.000
24.10.18;10:41:01 PM;8.60;0.591;57.600;26062.000;20.000;0.000
24.10.18;10:42:01 PM;8.62;0.599;57.570;26092.000;20.000;0.000
24.10.18;10:43:01 PM;8.63;0.608;57.530;26010.000;20.000;0.000
24.10.18;10:44:01 PM;8.65;0.601;57.560;26031.000;20.000;0.000
24.10.18;10:45:01 PM;8.67;0.608;57.530;26001.000;20.000;0.000
24.10.18;10:46:01 PM;8.68;0.612;57.510;26003.000;20.000;0.000
24.10.18;10:47:01 PM;8.70;0.595;57.590;25964.000;20.000;0.000
24.10.18;10:48:01 PM;8.72;0.603;57.550;25917.000;20.000;0.000
24.10.18;10:49:01 PM;8.73;0.628;57.440;25930.000;20.000;0.000
24.10.18;10:50:01 PM;8.75;0.608;57.530;25933.000;20.000;0.000
24.10.18;10:51:01 PM;8.77;0.597;57.580;25933.000;20.000;0.000
24.10.18;10:52:01 PM;8.78;0.597;57.580;25964.000;20.000;0.000
24.10.18;10:53:01 PM;8.80;0.595;57.590;25940.000;20.000;0.000
24.10.18;10:54:01 PM;8.82;0.589;57.610;25945.000;20.000;0.000
24.10.18;10:55:01 PM;8.83;0.585;57.640;25968.000;20.000;0.000
24.10.18;10:56:01 PM;8.85;0.587;57.630;25964.000;20.000;0.000
24.10.18;10:57:01 PM;8.87;0.595;57.580;25985.000;20.000;0.000
24.10.18;10:58:01 PM;8.88;0.593;57.590;26017.000;20.000;0.000
24.10.18;10:59:01 PM;8.90;0.601;57.560;26008.000;20.000;0.000
24.10.18;11:00:01 PM;8.92;0.587;57.630;26024.000;20.000;0.000
24.10.18;11:01:01 PM;8.93;0.595;57.590;26022.000;20.000;0.000
24.10.18;11:02:01 PM;8.95;0.587;57.620;26034.000;20.000;0.000
24.10.18;11:03:01 PM;8.97;0.587;57.620;26029.000;20.000;0.000
24.10.18;11:04:01 PM;8.98;0.587;57.630;26032.000;20.000;0.000
24.10.18;11:05:01 PM;9.00;0.597;57.580;26031.000;20.000;0.000
24.10.18;11:06:01 PM;9.02;0.585;57.640;26050.000;20.000;0.000
24.10.18;11:07:01 PM;9.03;0.593;57.600;26059.000;20.000;0.000
24.10.18;11:08:01 PM;9.05;0.589;57.620;26094.000;20.000;0.000
24.10.18;11:09:01 PM;9.07;0.587;57.630;26083.000;20.000;0.000
24.10.18;11:10:01 PM;9.08;0.591;57.610;26095.000;20.000;0.000
24.10.18;11:11:01 PM;9.10;0.585;57.630;26092.000;20.000;0.000
24.10.18;11:12:01 PM;9.12;0.591;57.610;26108.000;20.000;0.000
24.10.18;11:13:01 PM;9.13;0.582;57.640;26113.000;20.000;0.000
24.10.18;11:14:01 PM;9.15;0.595;57.590;26108.000;20.000;0.000
24.10.18;11:15:01 PM;9.17;0.597;57.580;26120.000;20.000;0.000
24.10.18;11:16:01 PM;9.18;0.589;57.620;26125.000;20.000;0.000
24.10.18;11:17:01 PM;9.20;0.593;57.600;26139.000;20.000;0.000
24.10.18;11:18:01 PM;9.22;0.578;57.660;26139.000;20.000;0.000
24.10.18;11:19:01 PM;9.23;0.610;57.520;26146.000;20.000;0.000
24.10.18;11:20:01 PM;9.25;0.587;57.630;26156.000;20.000;0.000
24.10.18;11:21:01 PM;9.27;0.597;57.570;26165.000;20.000;0.000
24.10.18;11:22:01 PM;9.28;0.591;57.610;26174.000;20.000;0.000
24.10.18;11:23:01 PM;9.30;0.578;57.660;26144.000;20.000;0.000
24.10.18;11:24:01 PM;9.32;0.593;57.600;26164.000;20.000;0.000
24.10.18;11:25:01 PM;9.33;0.587;57.630;26177.000;20.000;0.000
24.10.18;11:26:01 PM;9.35;0.599;57.570;26155.000;20.000;0.000
24.10.18;11:27:01 PM;9.37;0.597;57.580;26160.000;20.000;0.000
24.10.18;11:28:01 PM;9.38;0.605;57.540;26181.000;20.000;0.000
24.10.18;11:29:01 PM;9.40;0.585;57.640;26211.000;20.000;0.000
24.10.18;11:30:01 PM;9.42;0.591;57.610;26190.000;20.000;0.000
24.10.18;11:31:01 PM;9.43;0.587;57.620;26219.000;20.000;0.000
24.10.18;11:32:01 PM;9.45;0.580;57.650;26221.000;20.000;0.000
24.10.18;11:33:01 PM;9.47;0.597;57.580;26214.000;20.000;0.000
24.10.18;11:34:01 PM;9.48;0.597;57.570;26218.000;20.000;0.000
24.10.18;11:35:01 PM;9.50;0.587;57.620;26233.000;20.000;0.000
24.10.18;11:36:01 PM;9.52;0.582;57.640;26254.000;20.000;0.000
24.10.18;11:37:01 PM;9.53;0.582;57.640;26245.000;20.000;0.000
24.10.18;11:38:01 PM;9.55;0.601;57.560;26230.000;20.000;0.000
24.10.18;11:39:01 PM;9.57;0.608;57.530;26243.000;20.000;0.000
24.10.18;11:40:01 PM;9.58;0.605;57.540;26255.000;20.000;0.000
24.10.18;11:41:01 PM;9.60;0.587;57.630;26268.000;20.000;0.000
24.10.18;11:42:01 PM;9.62;0.591;57.600;26214.000;20.000;0.000
24.10.18;11:43:01 PM;9.63;0.612;57.510;26272.000;20.000;0.000
24.10.18;11:44:01 PM;9.65;0.591;57.610;26281.000;20.000;0.000
24.10.18;11:45:01 PM;9.67;0.593;57.590;26277.000;20.000;0.000
24.10.18;11:46:01 PM;9.68;0.593;57.600;26281.000;20.000;0.000
24.10.18;11:47:01 PM;9.70;0.597;57.580;26282.000;20.000;0.000
24.10.18;11:48:01 PM;9.72;0.591;57.610;26295.000;20.000;0.000
24.10.18;11:49:01 PM;9.73;0.595;57.590;26291.000;20.000;0.000
24.10.18;11:50:01 PM;9.75;0.597;57.580;26296.000;20.000;0.000
24.10.18;11:51:01 PM;9.77;0.585;57.630;26287.000;20.000;0.000
24.10.18;11:52:01 PM;9.78;0.595;57.580;26305.000;20.000;0.000
24.10.18;11:53:01 PM;9.80;0.601;57.560;26316.000;20.000;0.000
24.10.18;11:54:01 PM;9.82;0.593;57.600;26275.000;20.000;0.000
24.10.18;11:55:01 PM;9.83;0.595;57.590;26300.000;20.000;0.000
24.10.18;11:56:01 PM;9.85;0.603;57.550;26312.000;20.000;0.000
24.10.18;11:57:01 PM;9.87;0.601;57.560;26312.000;20.000;0.000
24.10.18;11:58:01 PM;9.88;0.601;57.560;26319.000;20.000;0.000
24.10.18;11:59:01 PM;9.90;0.599;57.570;26323.000;20.000;0.000
25.10.18;12:00:01 AM;9.92;0.597;57.580;26328.000;20.000;0.000
25.10.18;12:01:01 AM;9.93;0.597;57.570;26328.000;20.000;0.000
25.10.18;12:02:01 AM;9.95;0.595;57.590;26309.000;20.000;0.000
25.10.18;12:03:01 AM;9.97;0.593;57.600;26343.000;20.000;0.000
25.10.18;12:04:01 AM;9.98;0.589;57.610;26392.000;20.000;0.000
25.10.18;12:05:01 AM;10.00;0.593;57.600;26377.000;20.000;0.000
25.10.18;12:06:01 AM;10.02;0.587;57.630;26387.000;20.000;0.000
25.10.18;12:07:01 AM;10.03;0.591;57.600;26392.000;20.000;0.000
25.10.18;12:08:01 AM;10.05;0.603;57.550;26417.000;20.000;0.000
25.10.18;12:09:01 AM;10.07;0.597;57.580;26427.000;20.000;0.000
25.10.18;12:10:01 AM;10.08;0.585;57.640;26415.000;20.000;0.000
25.10.18;12:11:01 AM;10.10;0.593;57.600;26440.000;20.000;0.000
25.10.18;12:12:01 AM;10.12;0.591;57.610;26448.000;20.000;0.000
25.10.18;12:13:01 AM;10.13;0.597;57.580;26464.000;20.000;0.000
25.10.18;12:14:01 AM;10.15;0.591;57.600;26433.000;20.000;0.000
25.10.18;12:15:01 AM;10.17;0.595;57.580;26447.000;20.000;0.000
25.10.18;12:16:01 AM;10.18;0.587;57.630;26469.000;20.000;0.000
25.10.18;12:17:01 AM;10.20;0.585;57.630;26464.000;20.000;0.000
25.10.18;12:18:01 AM;10.22;0.585;57.640;26441.000;20.000;0.000
25.10.18;12:19:01 AM;10.23;0.595;57.590;26478.000;20.000;0.000
25.10.18;12:20:01 AM;10.25;0.585;57.630;26453.000;20.000;0.000
25.10.18;12:21:01 AM;10.27;0.576;57.670;26497.000;20.000;0.000
25.10.18;12:22:01 AM;10.28;0.585;57.640;26495.000;20.000;0.000
25.10.18;12:23:01 AM;10.30;0.595;57.590;26478.000;20.000;0.000
25.10.18;12:24:01 AM;10.32;0.591;57.610;26487.000;20.000;0.000
25.10.18;12:25:01 AM;10.33;0.582;57.650;26485.000;20.000;0.000
25.10.18;12:26:01 AM;10.35;0.593;57.600;26501.000;20.000;0.000
25.10.18;12:27:01 AM;10.37;0.580;57.650;26504.000;20.000;0.000
25.10.18;12:28:01 AM;10.38;0.597;57.580;26550.000;20.000;0.000
25.10.18;12:29:01 AM;10.40;0.589;57.610;26511.000;20.000;0.000
25.10.18;12:30:01 AM;10.42;0.593;57.590;26496.000;20.000;0.000
25.10.18;12:31:01 AM;10.43;0.593;57.590;26482.000;20.000;0.000
25.10.18;12:32:01 AM;10.45;0.587;57.620;26520.000;20.000;0.000
25.10.18;12:33:01 AM;10.47;0.593;57.590;26532.000;20.000;0.000
25.10.18;12:34:01 AM;10.48;0.597;57.580;26515.000;20.000;0.000
25.10.18;12:35:01 AM;10.50;0.593;57.600;26527.000;20.000;0.000
25.10.18;12:36:01 AM;10.52;0.601;57.560;26524.000;20.000;0.000
25.10.18;12:37:01 AM;10.53;0.599;57.570;26529.000;20.000;0.000
25.10.18;12:38:01 AM;10.55;0.591;57.610;26536.000;20.000;0.000
25.10.18;12:39:01 AM;10.57;0.595;57.590;26531.000;20.000;0.000
25.10.18;12:40:01 AM;10.58;0.597;57.580;26552.000;20.000;0.000
25.10.18;12:41:01 AM;10.60;0.578;57.660;26544.000;20.000;0.000
25.10.18;12:42:01 AM;10.62;0.593;57.590;26555.000;20.000;0.000
25.10.18;12:43:01 AM;10.63;0.591;57.610;26558.000;20.000;0.000
25.10.18;12:44:01 AM;10.65;0.593;57.600;26546.000;20.000;0.000
25.10.18;12:45:01 AM;10.67;0.591;57.610;26571.000;20.000;0.000
25.10.18;12:46:01 AM;10.68;0.595;57.580;26583.000;20.000;0.000
25.10.18;12:47:01 AM;10.70;0.589;57.620;26583.000;20.000;0.000
25.10.18;12:48:01 AM;10.72;0.597;57.570;26599.000;20.000;0.000
25.10.18;12:49:01 AM;10.73;0.589;57.620;26599.000;20.000;0.000
25.10.18;12:50:01 AM;10.75;0.589;57.610;26579.000;20.000;0.000
25.10.18;12:51:01 AM;10.77;0.597;57.580;26572.000;20.000;0.000
25.10.18;12:52:01 AM;10.78;0.595;57.590;26595.000;20.000;0.000
25.10.18;12:53:01 AM;10.80;0.587;57.630;26583.000;20.000;0.000
25.10.18;12:54:01 AM;10.82;0.587;57.620;26599.000;20.000;0.000
25.10.18;12:55:01 AM;10.83;0.595;57.590;26600.000;20.000;0.000
25.10.18;12:56:01 AM;10.85;0.601;57.560;26611.000;20.000;0.000
25.10.18;12:57:01 AM;10.87;0.597;57.580;26586.000;20.000;0.000
25.10.18;12:58:01 AM;10.88;0.599;57.570;26594.000;20.000;0.000
25.10.18;12:59:01 AM;10.90;0.587;57.620;26574.000;20.000;0.000
25.10.18;1:00:01 AM;10.92;0.593;57.600;26627.000;20.000;0.000
25.10.18;1:01:01 AM;10.93;0.603;57.550;26609.000;20.000;0.000
25.10.18;1:02:01 AM;10.95;0.578;57.660;26595.000;20.000;0.000
25.10.18;1:03:01 AM;10.97;0.589;57.610;26644.000;20.000;0.000
25.10.18;1:04:01 AM;10.98;0.599;57.570;26634.000;20.000;0.000
25.10.18;1:05:01 AM;11.00;0.599;57.570;26639.000;20.000;0.000
25.10.18;1:06:01 AM;11.02;0.591;57.610;26658.000;20.000;0.000
25.10.18;1:07:01 AM;11.03;0.587;57.620;26621.000;20.000;0.000
25.10.18;1:08:01 AM;11.05;0.603;57.550;26635.000;20.000;0.000
25.10.18;1:09:01 AM;11.07;0.608;57.530;26657.000;20.000;0.000
25.10.18;1:10:01 AM;11.08;0.589;57.610;26644.000;20.000;0.000
25.10.18;1:11:01 AM;11.10;0.605;57.540;26669.000;20.000;0.000
25.10.18;1:12:01 AM;11.12;0.591;57.610;26686.000;20.000;0.000
25.10.18;1:13:01 AM;11.13;0.593;57.600;26674.000;20.000;0.000
25.10.18;1:14:01 AM;11.15;0.591;57.600;26663.000;20.000;0.000
25.10.18;1:15:01 AM;11.17;0.595;57.590;26623.000;20.000;0.000
25.10.18;1:16:01 AM;11.18;0.580;57.650;26654.000;20.000;0.000
25.10.18;1:17:01 AM;11.20;0.587;57.630;26656.000;20.000;0.000
25.10.18;1:18:01 AM;11.22;0.597;57.580;26665.000;20.000;0.000
25.10.18;1:19:01 AM;11.23;0.599;57.570;26653.000;20.000;0.000
25.10.18;1:20:01 AM;11.25;0.605;57.540;26686.000;20.000;0.000
25.10.18;1:21:01 AM;11.27;0.599;57.570;26684.000;20.000;0.000
25.10.18;1:22:01 AM;11.28;0.605;57.540;26671.000;20.000;0.000
25.10.18;1:23:01 AM;11.30;0.605;57.540;26697.000;20.000;0.000
25.10.18;1:24:01 AM;11.32;0.585;57.630;26667.000;20.000;0.000
25.10.18;1:25:01 AM;11.33;0.612;57.510;26690.000;20.000;0.000
25.10.18;1:26:01 AM;11.35;0.597;57.580;26663.000;20.000;0.000
25.10.18;1:27:01 AM;11.37;0.601;57.560;26691.000;20.000;0.000
25.10.18;1:28:01 AM;11.38;0.597;57.580;26684.000;20.000;0.000
25.10.18;1:29:01 AM;11.40;0.597;57.580;26684.000;20.000;0.000
25.10.18;1:30:01 AM;11.42;0.589;57.620;26707.000;20.000;0.000
25.10.18;1:31:01 AM;11.43;0.593;57.590;26691.000;20.000;0.000
25.10.18;1:32:01 AM;11.45;0.597;57.580;26702.000;20.000;0.000
25.10.18;1:33:01 AM;11.47;0.597;57.580;26684.000;20.000;0.000
25.10.18;1:34:01 AM;11.48;0.587;57.620;26686.000;20.000;0.000
25.10.18;1:35:01 AM;11.50;0.595;57.590;26705.000;20.000;0.000
25.10.18;1:36:01 AM;11.52;0.591;57.610;26700.000;20.000;0.000
25.10.18;1:37:01 AM;11.53;0.587;57.620;26709.000;20.000;0.000
25.10.18;1:38:01 AM;11.55;0.595;57.590;26697.000;20.000;0.000
25.10.18;1:39:01 AM;11.57;0.605;57.540;26700.000;20.000;0.000
25.10.18;1:40:01 AM;11.58;0.582;57.640;26691.000;20.000;0.000
25.10.18;1:41:01 AM;11.60;0.595;57.590;26705.000;20.000;0.000
25.10.18;1:42:01 AM;11.62;0.599;57.570;26712.000;20.000;0.000
25.10.18;1:43:01 AM;11.63;0.608;57.530;26690.000;20.000;0.000
25.10.18;1:44:01 AM;11.65;0.591;57.600;26703.000;20.000;0.000
25.10.18;1:45:01 AM;11.67;0.603;57.550;26709.000;20.000;0.000
25.10.18;1:46:01 AM;11.68;0.593;57.590;26702.000;20.000;0.000
25.10.18;1:47:01 AM;11.70;0.595;57.580;26716.000;20.000;0.000
25.10.18;1:48:01 AM;11.72;0.591;57.610;26740.000;20.000;0.000
25.10.18;1:49:01 AM;11.73;0.597;57.580;26707.000;20.000;0.000
25.10.18;1:50:01 AM;11.75;0.597;57.580;26739.000;20.000;0.000
25.10.18;1:51:01 AM;11.77;0.593;57.590;26725.000;20.000;0.000
25.10.18;1:52:01 AM;11.78;0.601;57.560;26707.000;20.000;0.000
25.10.18;1:53:01 AM;11.80;0.593;57.600;26731.000;20.000;0.000
25.10.18;1:54:01 AM;11.82;0.597;57.580;26712.000;20.000;0.000
25.10.18;1:55:01 AM;11.83;0.610;57.520;26735.000;20.000;0.000
25.10.18;1:56:01 AM;11.85;0.605;57.540;26732.000;20.000;0.000
25.10.18;1:57:01 AM;11.87;0.589;57.620;26735.000;20.000;0.000
25.10.18;1:58:01 AM;11.88;0.599;57.570;26740.000;20.000;0.000
25.10.18;1:59:01 AM;11.90;0.595;57.590;26745.000;20.000;0.000
25.10.18;2:00:01 AM;11.92;0.601;57.560;26754.000;20.000;0.000
25.10.18;2:01:01 AM;11.93;0.595;57.580;26756.000;20.000;0.000
25.10.18;2:02:01 AM;11.95;0.599;57.570;26772.000;20.000;0.000
25.10.18;2:03:01 AM;11.97;0.593;57.600;26745.000;20.000;0.000
25.10.18;2:04:01 AM;11.98;0.593;57.590;26765.000;20.000;0.000
25.10.18;2:05:01 AM;12.00;0.589;57.610;26772.000;20.000;0.000
25.10.18;2:06:01 AM;12.02;0.603;57.550;26763.000;20.000;0.000
25.10.18;2:07:01 AM;12.03;0.601;57.560;26777.000;20.000;0.000
25.10.18;2:08:01 AM;12.05;0.599;57.570;26761.000;20.000;0.000
25.10.18;2:09:01 AM;12.07;0.599;57.570;26798.000;20.000;0.000
25.10.18;2:10:01 AM;12.08;0.591;57.600;26793.000;20.000;0.000
25.10.18;2:11:01 AM;12.10;0.603;57.550;26794.000;20.000;0.000
25.10.18;2:12:01 AM;12.12;0.597;57.580;26798.000;20.000;0.000
25.10.18;2:13:01 AM;12.13;0.608;57.530;26793.000;20.000;0.000
25.10.18;2:14:01 AM;12.15;0.589;57.620;26792.000;20.000;0.000
25.10.18;2:15:01 AM;12.17;0.599;57.570;26761.000;20.000;0.000
25.10.18;2:16:01 AM;12.18;0.608;57.530;26798.000;20.000;0.000
25.10.18;2:17:01 AM;12.20;0.608;57.530;26800.000;20.000;0.000
25.10.18;2:18:01 AM;12.22;0.591;57.610;26819.000;20.000;0.000
25.10.18;2:19:01 AM;12.23;0.591;57.610;26794.000;20.000;0.000
25.10.18;2:20:01 AM;12.25;0.605;57.540;26807.000;20.000;0.000
25.10.18;2:21:01 AM;12.27;0.603;57.550;26828.000;20.000;0.000
25.10.18;2:22:01 AM;12.28;0.593;57.590;26810.000;20.000;0.000
25.10.18;2:23:01 AM;12.30;0.593;57.600;26814.000;20.000;0.000
25.10.18;2:24:01 AM;12.32;0.605;57.540;26824.000;20.000;0.000
25.10.18;2:25:01 AM;12.33;0.591;57.610;26796.000;20.000;0.000
25.10.18;2:26:01 AM;12.35;0.599;57.570;26794.000;20.000;0.000
25.10.18;2:27:01 AM;12.37;0.593;57.600;26815.000;20.000;0.000
25.10.18;2:28:01 AM;12.38;0.603;57.550;26814.000;20.000;0.000
25.10.18;2:29:01 AM;12.40;0.597;57.580;26803.000;20.000;0.000
25.10.18;2:30:01 AM;12.42;0.587;57.630;26829.000;20.000;0.000
25.10.18;2:31:01 AM;12.43;0.610;57.520;26849.000;20.000;0.000
25.10.18;2:32:01 AM;12.45;0.595;57.590;26842.000;20.000;0.000
25.10.18;2:33:01 AM;12.47;0.595;57.590;26847.000;20.000;0.000
25.10.18;2:34:01 AM;12.48;0.597;57.580;26829.000;20.000;0.000
25.10.18;2:35:01 AM;12.50;0.603;57.550;26842.000;20.000;0.000
25.10.18;2:36:01 AM;12.52;0.597;57.570;26854.000;20.000;0.000
25.10.18;2:37:01 AM;12.53;0.591;57.600;26856.000;20.000;0.000
25.10.18;2:38:01 AM;12.55;0.605;57.540;26847.000;20.000;0.000
25.10.18;2:39:01 AM;12.57;0.595;57.590;26859.000;20.000;0.000
25.10.18;2:40:01 AM;12.58;0.597;57.580;26866.000;20.000;0.000
25.10.18;2:41:01 AM;12.60;0.593;57.600;26868.000;20.000;0.000
25.10.18;2:42:01 AM;12.62;0.603;57.550;26859.000;20.000;0.000
25.10.18;2:43:01 AM;12.63;0.595;57.580;26852.000;20.000;0.000
25.10.18;2:44:01 AM;12.65;0.601;57.550;26868.000;20.000;0.000
25.10.18;2:45:01 AM;12.67;0.595;57.590;26871.000;20.000;0.000
25.10.18;2:46:01 AM;12.68;0.599;57.570;26849.000;20.000;0.000
25.10.18;2:47:01 AM;12.70;0.593;57.590;26852.000;20.000;0.000
25.10.18;2:48:01 AM;12.72;0.595;57.590;26864.000;20.000;0.000
25.10.18;2:49:01 AM;12.73;0.599;57.570;26894.000;20.000;0.000
25.10.18;2:50:01 AM;12.75;0.601;57.560;26868.000;20.000;0.000
25.10.18;2:51:01 AM;12.77;0.587;57.630;26885.000;20.000;0.000
25.10.18;2:52:01 AM;12.78;0.603;57.550;26892.000;20.000;0.000
25.10.18;2:53:01 AM;12.80;0.599;57.560;26880.000;20.000;0.000
25.10.18;2:54:01 AM;12.82;0.597;57.580;26917.000;20.000;0.000
25.10.18;2:55:01 AM;12.83;0.612;57.510;26905.000;20.000;0.000
25.10.18;2:56:01 AM;12.85;0.612;57.510;26882.000;20.000;0.000
25.10.18;2:57:01 AM;12.87;0.610;57.520;26894.000;20.000;0.000
25.10.18;2:58:01 AM;12.88;0.608;57.530;26929.000;20.000;0.000
25.10.18;2:59:01 AM;12.90;0.605;57.540;26906.000;20.000;0.000
25.10.18;3:00:01 AM;12.92;0.597;57.570;26899.000;20.000;0.000
25.10.18;3:01:01 AM;12.93;0.595;57.590;26948.000;20.000;0.000
25.10.18;3:02:01 AM;12.95;0.589;57.610;26899.000;20.000;0.000
25.10.18;3:03:01 AM;12.97;0.595;57.580;26934.000;20.000;0.000
25.10.18;3:04:01 AM;12.98;0.605;57.540;26940.000;20.000;0.000
25.10.18;3:05:01 AM;13.00;0.595;57.590;26943.000;20.000;0.000
25.10.18;3:06:01 AM;13.02;0.591;57.610;26936.000;20.000;0.000
25.10.18;3:07:01 AM;13.03;0.601;57.560;26927.000;20.000;0.000
25.10.18;3:08:01 AM;13.05;0.585;57.630;26937.000;20.000;0.000
25.10.18;3:09:01 AM;13.07;0.597;57.580;26931.000;20.000;0.000
25.10.18;3:10:01 AM;13.08;0.603;57.550;26957.000;20.000;0.000
25.10.18;3:11:01 AM;13.10;0.603;57.550;26941.000;20.000;0.000
25.10.18;3:12:01 AM;13.12;0.593;57.590;26915.000;20.000;0.000
25.10.18;3:13:01 AM;13.13;0.616;57.490;26901.000;20.000;0.000
25.10.18;3:14:01 AM;13.15;0.595;57.590;26880.000;20.000;0.000
25.10.18;3:15:01 AM;13.17;0.608;57.530;26866.000;20.000;0.000
25.10.18;3:16:01 AM;13.18;0.605;57.540;26835.000;20.000;0.000
25.10.18;3:17:01 AM;13.20;0.595;57.580;26845.000;20.000;0.000
25.10.18;3:18:01 AM;13.22;0.610;57.520;26849.000;20.000;0.000
25.10.18;3:19:01 AM;13.23;0.601;57.560;26822.000;20.000;0.000
25.10.18;3:20:01 AM;13.25;0.608;57.530;26835.000;20.000;0.000
25.10.18;3:21:01 AM;13.27;0.616;57.490;26790.000;20.000;0.000
25.10.18;3:22:01 AM;13.28;0.616;57.490;26812.000;20.000;0.000
25.10.18;3:23:01 AM;13.30;0.608;57.530;26906.000;20.000;0.000
25.10.18;3:24:01 AM;13.32;0.601;57.560;26981.000;20.000;0.000
25.10.18;3:25:01 AM;13.33;0.589;57.610;26990.000;20.000;0.000
25.10.18;3:26:01 AM;13.35;0.582;57.650;26960.000;20.000;0.000
25.10.18;3:27:01 AM;13.37;0.597;57.580;26952.000;20.000;0.000
25.10.18;3:28:01 AM;13.38;0.595;57.590;26946.000;20.000;0.000
25.10.18;3:29:01 AM;13.40;0.601;57.560;26941.000;20.000;0.000
25.10.18;3:30:01 AM;13.42;0.597;57.580;26957.000;20.000;0.000
25.10.18;3:31:01 AM;13.43;0.582;57.640;26957.000;20.000;0.000
25.10.18;3:32:01 AM;13.45;0.610;57.520;26957.000;20.000;0.000
25.10.18;3:33:01 AM;13.47;0.591;57.600;26952.000;20.000;0.000
25.10.18;3:34:01 AM;13.48;0.591;57.600;26967.000;20.000;0.000
25.10.18;3:35:01 AM;13.50;0.585;57.630;26965.000;20.000;0.000
25.10.18;3:36:01 AM;13.52;0.599;57.570;26957.000;20.000;0.000
25.10.18;3:37:01 AM;13.53;0.593;57.600;26978.000;20.000;0.000
25.10.18;3:38:01 AM;13.55;0.591;57.610;26969.000;20.000;0.000
25.10.18;3:39:01 AM;13.57;0.589;57.610;26953.000;20.000;0.000
25.10.18;3:40:01 AM;13.58;0.597;57.580;26976.000;20.000;0.000
25.10.18;3:41:01 AM;13.60;0.599;57.570;26967.000;20.000;0.000
25.10.18;3:42:01 AM;13.62;0.580;57.650;26955.000;20.000;0.000
25.10.18;3:43:01 AM;13.63;0.580;57.650;26964.000;20.000;0.000
25.10.18;3:44:01 AM;13.65;0.589;57.620;26987.000;20.000;0.000
25.10.18;3:45:01 AM;13.67;0.593;57.590;26988.000;20.000;0.000
25.10.18;3:46:01 AM;13.68;0.589;57.620;26973.000;20.000;0.000
25.10.18;3:47:01 AM;13.70;0.595;57.590;26994.000;20.000;0.000
25.10.18;3:48:01 AM;13.72;0.582;57.640;26992.000;20.000;0.000
25.10.18;3:49:01 AM;13.73;0.603;57.550;26943.000;20.000;0.000
25.10.18;3:50:01 AM;13.75;0.589;57.610;26992.000;20.000;0.000
25.10.18;3:51:01 AM;13.77;0.597;57.580;26994.000;20.000;0.000
25.10.18;3:52:01 AM;13.78;0.595;57.590;26999.000;20.000;0.000
25.10.18;3:53:01 AM;13.80;0.591;57.600;26987.000;20.000;0.000
25.10.18;3:54:01 AM;13.82;0.603;57.550;27020.000;20.000;0.000
25.10.18;3:55:01 AM;13.83;0.595;57.590;26997.000;20.000;0.000
25.10.18;3:56:01 AM;13.85;0.595;57.590;26994.000;20.000;0.000
25.10.18;3:57:01 AM;13.87;0.593;57.590;27018.000;20.000;0.000
25.10.18;3:58:01 AM;13.88;0.587;57.630;27041.000;20.000;0.000
25.10.18;3:59:01 AM;13.90;0.599;57.570;27036.000;20.000;0.000
25.10.18;4:00:01 AM;13.92;0.605;57.540;27032.000;20.000;0.000
25.10.18;4:01:01 AM;13.93;0.605;57.540;27034.000;20.000;0.000
25.10.18;4:02:01 AM;13.95;0.601;57.560;27046.000;20.000;0.000
25.10.18;4:03:01 AM;13.97;0.595;57.580;27088.000;20.000;0.000
25.10.18;4:04:01 AM;13.98;0.595;57.590;27083.000;20.000;0.000
25.10.18;4:05:01 AM;14.00;0.597;57.580;27070.000;20.000;0.000
25.10.18;4:06:01 AM;14.02;0.593;57.600;27091.000;20.000;0.000
25.10.18;4:07:01 AM;14.03;0.591;57.610;27100.000;20.000;0.000
25.10.18;4:08:01 AM;14.05;0.589;57.610;27104.000;20.000;0.000
25.10.18;4:09:01 AM;14.07;0.599;57.570;27116.000;20.000;0.000
25.10.18;4:10:01 AM;14.08;0.597;57.570;27102.000;20.000;0.000
25.10.18;4:11:01 AM;14.10;0.599;57.570;27149.000;20.000;0.000
25.10.18;4:12:01 AM;14.12;0.597;57.580;27104.000;20.000;0.000
25.10.18;4:13:01 AM;14.13;0.597;57.580;27112.000;20.000;0.000
25.10.18;4:14:01 AM;14.15;0.601;57.560;27120.000;20.000;0.000
25.10.18;4:15:01 AM;14.17;0.587;57.630;27154.000;20.000;0.000
25.10.18;4:16:01 AM;14.18;0.595;57.590;27142.000;20.000;0.000
25.10.18;4:17:01 AM;14.20;0.599;57.570;27132.000;20.000;0.000
25.10.18;4:18:01 AM;14.22;0.595;57.590;27137.000;20.000;0.000
25.10.18;4:19:01 AM;14.23;0.603;57.550;27146.000;20.000;0.000
25.10.18;4:20:01 AM;14.25;0.597;57.570;27167.000;20.000;0.000
25.10.18;4:21:01 AM;14.27;0.597;57.580;27172.000;20.000;0.000
25.10.18;4:22:01 AM;14.28;0.599;57.570;27181.000;20.000;0.000
25.10.18;4:23:01 AM;14.30;0.587;57.630;27212.000;20.000;0.000
25.10.18;4:24:01 AM;14.32;0.589;57.620;27214.000;20.000;0.000
25.10.18;4:25:01 AM;14.33;0.585;57.630;27235.000;20.000;0.000
25.10.18;4:26:01 AM;14.35;0.601;57.560;27263.000;20.000;0.000
25.10.18;4:27:01 AM;14.37;0.593;57.590;27261.000;20.000;0.000
25.10.18;4:28:01 AM;14.38;0.599;57.570;27235.000;20.000;0.000
25.10.18;4:29:01 AM;14.40;0.601;57.560;27294.000;20.000;0.000
25.10.18;4:30:01 AM;14.42;0.597;57.580;27289.000;20.000;0.000
25.10.18;4:31:01 AM;14.43;0.589;57.620;27278.000;20.000;0.000
25.10.18;4:32:01 AM;14.45;0.589;57.610;27263.000;20.000;0.000
25.10.18;4:33:01 AM;14.47;0.591;57.600;27264.000;20.000;0.000
25.10.18;4:34:01 AM;14.48;0.593;57.600;27273.000;20.000;0.000
25.10.18;4:35:01 AM;14.50;0.591;57.610;27282.000;20.000;0.000
25.10.18;4:36:01 AM;14.52;0.601;57.560;27265.000;20.000;0.000
25.10.18;4:37:01 AM;14.53;0.605;57.540;27270.000;20.000;0.000
25.10.18;4:38:01 AM;14.55;0.599;57.570;27279.000;20.000;0.000
25.10.18;4:39:01 AM;14.57;0.601;57.560;27268.000;20.000;0.000
25.10.18;4:40:01 AM;14.58;0.599;57.570;27273.000;20.000;0.000
25.10.18;4:41:01 AM;14.60;0.589;57.620;27240.000;20.000;0.000
25.10.18;4:42:01 AM;14.62;0.601;57.560;27256.000;20.000;0.000
25.10.18;4:43:01 AM;14.63;0.587;57.630;27249.000;20.000;0.000
25.10.18;4:44:01 AM;14.65;0.601;57.560;27263.000;20.000;0.000
25.10.18;4:45:01 AM;14.67;0.597;57.580;27243.000;20.000;0.000
25.10.18;4:46:01 AM;14.68;0.599;57.570;27249.000;20.000;0.000
25.10.18;4:47:01 AM;14.70;0.593;57.590;27270.000;20.000;0.000
25.10.18;4:48:01 AM;14.72;0.595;57.590;27235.000;20.000;0.000
25.10.18;4:49:01 AM;14.73;0.597;57.580;27257.000;20.000;0.000
25.10.18;4:50:01 AM;14.75;0.593;57.600;27238.000;20.000;0.000
25.10.18;4:51:01 AM;14.77;0.599;57.570;27280.000;20.000;0.000
25.10.18;4:52:01 AM;14.78;0.595;57.590;27275.000;20.000;0.000
25.10.18;4:53:01 AM;14.80;0.597;57.580;27259.000;20.000;0.000
25.10.18;4:54:01 AM;14.82;0.603;57.550;27256.000;20.000;0.000
25.10.18;4:55:01 AM;14.83;0.591;57.610;27284.000;20.000;0.000
25.10.18;4:56:01 AM;14.85;0.593;57.600;27289.000;20.000;0.000
25.10.18;4:57:01 AM;14.87;0.597;57.570;27263.000;20.000;0.000
25.10.18;4:58:01 AM;14.88;0.599;57.570;27259.000;20.000;0.000
25.10.18;4:59:01 AM;14.90;0.593;57.600;27280.000;20.000;0.000
25.10.18;5:00:01 AM;14.92;0.597;57.570;27277.000;20.000;0.000
25.10.18;5:01:01 AM;14.93;0.599;57.570;27256.000;20.000;0.000
25.10.18;5:02:01 AM;14.95;0.605;57.540;27261.000;20.000;0.000
25.10.18;5:03:01 AM;14.97;0.595;57.590;27271.000;20.000;0.000
25.10.18;5:04:01 AM;14.98;0.593;57.590;27280.000;20.000;0.000
25.10.18;5:05:01 AM;15.00;0.595;57.580;27298.000;20.000;0.000
25.10.18;5:06:01 AM;15.02;0.593;57.590;27278.000;20.000;0.000
25.10.18;5:07:01 AM;15.03;0.601;57.560;27268.000;20.000;0.000
25.10.18;5:08:01 AM;15.05;0.587;57.620;27294.000;20.000;0.000
25.10.18;5:09:01 AM;15.07;0.595;57.590;27285.000;20.000;0.000
25.10.18;5:10:01 AM;15.08;0.593;57.600;27298.000;20.000;0.000
25.10.18;5:11:01 AM;15.10;0.610;57.520;27305.000;20.000;0.000
25.10.18;5:12:01 AM;15.12;0.599;57.570;27299.000;20.000;0.000
25.10.18;5:13:01 AM;15.13;0.585;57.640;27294.000;20.000;0.000
25.10.18;5:14:01 AM;15.15;0.595;57.590;27264.000;20.000;0.000
25.10.18;5:15:01 AM;15.17;0.593;57.590;27287.000;20.000;0.000
25.10.18;5:16:01 AM;15.18;0.608;57.530;27280.000;20.000;0.000
25.10.18;5:17:01 AM;15.20;0.595;57.590;27280.000;20.000;0.000
25.10.18;5:18:01 AM;15.22;0.593;57.600;27301.000;20.000;0.000
25.10.18;5:19:01 AM;15.23;0.589;57.610;27282.000;20.000;0.000
25.10.18;5:20:01 AM;15.25;0.597;57.580;27317.000;20.000;0.000
25.10.18;5:21:01 AM;15.27;0.601;57.560;27322.000;20.000;0.000
25.10.18;5:22:01 AM;15.28;0.599;57.570;27282.000;20.000;0.000
25.10.18;5:23:01 AM;15.30;0.585;57.630;27299.000;20.000;0.000
25.10.18;5:24:01 AM;15.32;0.601;57.560;27291.000;20.000;0.000
25.10.18;5:25:01 AM;15.33;0.601;57.560;27333.000;20.000;0.000
25.10.18;5:26:01 AM;15.35;0.597;57.570;27294.000;20.000;0.000
25.10.18;5:27:01 AM;15.37;0.593;57.600;27298.000;20.000;0.000
25.10.18;5:28:01 AM;15.38;0.601;57.560;27338.000;20.000;0.000
25.10.18;5:29:01 AM;15.40;0.610;57.520;27328.000;20.000;0.000
25.10.18;5:30:01 AM;15.42;0.591;57.610;27332.000;20.000;0.000
25.10.18;5:31:01 AM;15.43;0.595;57.590;27315.000;20.000;0.000
25.10.18;5:32:01 AM;15.45;0.593;57.590;27320.000;20.000;0.000
25.10.18;5:33:01 AM;15.47;0.597;57.580;27345.000;20.000;0.000
25.10.18;5:34:01 AM;15.48;0.603;57.550;27338.000;20.000;0.000
25.10.18;5:35:01 AM;15.50;0.597;57.580;27317.000;20.000;0.000
25.10.18;5:36:01 AM;15.52;0.597;57.580;27326.000;20.000;0.000
25.10.18;5:37:01 AM;15.53;0.601;57.560;27327.000;20.000;0.000
25.10.18;5:38:01 AM;15.55;0.603;57.550;27321.000;20.000;0.000
25.10.18;5:39:01 AM;15.57;0.599;57.570;27322.000;20.000;0.000
25.10.18;5:40:01 AM;15.58;0.597;57.580;27308.000;20.000;0.000
25.10.18;5:41:01 AM;15.60;0.593;57.590;27340.000;20.000;0.000
25.10.18;5:42:01 AM;15.62;0.589;57.620;27338.000;20.000;0.000
25.10.18;5:43:01 AM;15.63;0.599;57.570;27329.000;20.000;0.000
25.10.18;5:44:01 AM;15.65;0.597;57.580;27334.000;20.000;0.000
25.10.18;5:45:01 AM;15.67;0.585;57.630;27313.000;20.000;0.000
25.10.18;5:46:01 AM;15.68;0.605;57.540;27329.000;20.000;0.000
25.10.18;5:47:01 AM;15.70;0.599;57.570;27336.000;20.000;0.000
25.10.18;5:48:01 AM;15.72;0.591;57.600;27334.000;20.000;0.000
25.10.18;5:49:01 AM;15.73;0.591;57.600;27341.000;20.000;0.000
25.10.18;5:50:01 AM;15.75;0.589;57.620;27364.000;20.000;0.000
25.10.18;5:51:01 AM;15.77;0.599;57.570;27354.000;20.000;0.000
25.10.18;5:52:01 AM;15.78;0.589;57.610;27352.000;20.000;0.000
25.10.18;5:53:01 AM;15.80;0.595;57.590;27343.000;20.000;0.000
25.10.18;5:54:01 AM;15.82;0.597;57.570;27357.000;20.000;0.000
25.10.18;5:55:01 AM;15.83;0.587;57.630;27353.000;20.000;0.000
25.10.18;5:56:01 AM;15.85;0.597;57.580;27359.000;20.000;0.000
25.10.18;5:57:01 AM;15.87;0.591;57.600;27371.000;20.000;0.000
25.10.18;5:58:01 AM;15.88;0.597;57.570;27382.000;20.000;0.000
25.10.18;5:59:01 AM;15.90;0.605;57.540;27380.000;20.000;0.000
25.10.18;6:00:01 AM;15.92;0.591;57.610;27388.000;20.000;0.000
25.10.18;6:01:01 AM;15.93;0.597;57.570;27390.000;20.000;0.000
25.10.18;6:02:01 AM;15.95;0.585;57.640;27413.000;20.000;0.000
25.10.18;6:03:01 AM;15.97;0.595;57.590;27374.000;20.000;0.000
25.10.18;6:04:01 AM;15.98;0.593;57.590;27390.000;20.000;0.000
25.10.18;6:05:01 AM;16.00;0.608;57.530;27389.000;20.000;0.000
25.10.18;6:06:01 AM;16.02;0.599;57.570;27413.000;20.000;0.000
25.10.18;6:07:01 AM;16.03;0.603;57.550;27387.000;20.000;0.000
25.10.18;6:08:01 AM;16.05;0.603;57.550;27397.000;20.000;0.000
25.10.18;6:09:01 AM;16.07;0.597;57.580;27413.000;20.000;0.000
25.10.18;6:10:01 AM;16.08;0.597;57.580;27382.000;20.000;0.000
25.10.18;6:11:01 AM;16.10;0.591;57.610;27401.000;20.000;0.000
25.10.18;6:12:01 AM;16.12;0.593;57.600;27385.000;20.000;0.000
25.10.18;6:13:01 AM;16.13;0.599;57.570;27399.000;20.000;0.000
25.10.18;6:14:01 AM;16.15;0.599;57.570;27397.000;20.000;0.000
25.10.18;6:15:01 AM;16.17;0.593;57.600;27399.000;20.000;0.000
25.10.18;6:16:01 AM;16.18;0.605;57.540;27385.000;20.000;0.000
25.10.18;6:17:01 AM;16.20;0.597;57.570;27390.000;20.000;0.000
25.10.18;6:18:01 AM;16.22;0.591;57.610;27373.000;20.000;0.000
25.10.18;6:19:01 AM;16.23;0.593;57.600;27397.000;20.000;0.000
25.10.18;6:20:01 AM;16.25;0.603;57.550;27383.000;20.000;0.000
25.10.18;6:21:01 AM;16.27;0.597;57.580;27390.000;20.000;0.000
25.10.18;6:22:01 AM;16.28;0.593;57.600;27392.000;20.000;0.000
25.10.18;6:23:01 AM;16.30;0.603;57.550;27401.000;20.000;0.000
25.10.18;6:24:01 AM;16.32;0.595;57.590;27406.000;20.000;0.000
25.10.18;6:25:01 AM;16.33;0.610;57.520;27399.000;20.000;0.000
25.10.18;6:26:01 AM;16.35;0.595;57.580;27408.000;20.000;0.000
25.10.18;6:27:01 AM;16.37;0.595;57.590;27411.000;20.000;0.000
25.10.18;6:28:01 AM;16.38;0.603;57.550;27394.000;20.000;0.000
25.10.18;6:29:01 AM;16.40;0.603;57.550;27415.000;20.000;0.000
25.10.18;6:30:01 AM;16.42;0.605;57.540;27415.000;20.000;0.000
25.10.18;6:31:01 AM;16.43;0.603;57.550;27383.000;20.000;0.000
25.10.18;6:32:01 AM;16.45;0.605;57.540;27411.000;20.000;0.000
25.10.18;6:33:01 AM;16.47;0.599;57.570;27396.000;20.000;0.000
25.10.18;6:34:01 AM;16.48;0.597;57.580;27418.000;20.000;0.000
25.10.18;6:35:01 AM;16.50;0.608;57.530;27394.000;20.000;0.000
25.10.18;6:36:01 AM;16.52;0.597;57.580;27394.000;20.000;0.000
25.10.18;6:37:01 AM;16.53;0.593;57.590;27406.000;20.000;0.000
25.10.18;6:38:01 AM;16.55;0.597;57.570;27410.000;20.000;0.000
25.10.18;6:39:01 AM;16.57;0.601;57.560;27392.000;20.000;0.000
25.10.18;6:40:01 AM;16.58;0.595;57.590;27413.000;20.000;0.000
25.10.18;6:41:01 AM;16.60;0.603;57.550;27410.000;20.000;0.000
25.10.18;6:42:01 AM;16.62;0.616;57.490;27412.000;20.000;0.000
25.10.18;6:43:01 AM;16.63;0.605;57.540;27399.000;20.000;0.000
25.10.18;6:44:01 AM;16.65;0.601;57.560;27424.000;20.000;0.000
25.10.18;6:45:01 AM;16.67;0.603;57.550;27403.000;20.000;0.000
25.10.18;6:46:01 AM;16.68;0.595;57.590;27425.000;20.000;0.000
25.10.18;6:47:01 AM;16.70;0.610;57.520;27425.000;20.000;0.000
25.10.18;6:48:01 AM;16.72;0.593;57.600;27402.000;20.000;0.000
25.10.18;6:49:01 AM;16.73;0.591;57.610;27423.000;20.000;0.000
25.10.18;6:50:01 AM;16.75;0.605;57.540;27411.000;20.000;0.000
25.10.18;6:51:01 AM;16.77;0.605;57.540;27439.000;20.000;0.000
25.10.18;6:52:01 AM;16.78;0.614;57.500;27417.000;20.000;0.000
25.10.18;6:53:01 AM;16.80;0.601;57.550;27434.000;20.000;0.000
25.10.18;6:54:01 AM;16.82;0.620;57.470;27414.000;20.000;0.000
25.10.18;6:55:01 AM;16.83;0.608;57.530;27445.000;20.000;0.000
25.10.18;6:56:01 AM;16.85;0.601;57.560;27415.000;20.000;0.000
25.10.18;6:57:01 AM;16.87;0.599;57.570;27418.000;20.000;0.000
25.10.18;6:58:01 AM;16.88;0.589;57.620;27441.000;20.000;0.000
25.10.18;6:59:01 AM;16.90;0.589;57.610;27437.000;20.000;0.000
25.10.18;7:00:01 AM;16.92;0.599;57.570;27432.000;20.000;0.000
25.10.18;7:01:01 AM;16.93;0.585;57.630;27441.000;20.000;0.000
25.10.18;7:02:01 AM;16.95;0.599;57.570;27458.000;20.000;0.000
25.10.18;7:03:01 AM;16.97;0.603;57.550;27432.000;20.000;0.000
25.10.18;7:04:01 AM;16.98;0.593;57.600;27457.000;20.000;0.000
25.10.18;7:05:01 AM;17.00;0.591;57.610;27443.000;20.000;0.000
25.10.18;7:06:01 AM;17.02;0.580;57.660;27437.000;20.000;0.000
25.10.18;7:07:01 AM;17.03;0.597;57.580;27422.000;20.000;0.000
25.10.18;7:08:01 AM;17.05;0.593;57.600;27448.000;20.000;0.000
25.10.18;7:09:01 AM;17.07;0.589;57.610;27446.000;20.000;0.000
25.10.18;7:10:01 AM;17.08;0.616;57.490;27440.000;20.000;0.000
25.10.18;7:11:01 AM;17.10;0.597;57.580;27455.000;20.000;0.000
25.10.18;7:12:01 AM;17.12;0.599;57.570;27441.000;20.000;0.000
25.10.18;7:13:01 AM;17.13;0.610;57.520;27427.000;20.000;0.000
25.10.18;7:14:01 AM;17.15;0.587;57.630;27444.000;20.000;0.000
25.10.18;7:15:01 AM;17.17;0.589;57.620;27443.000;20.000;0.000
25.10.18;7:16:01 AM;17.18;0.589;57.610;27429.000;20.000;0.000
25.10.18;7:17:01 AM;17.20;0.597;57.580;27455.000;20.000;0.000
25.10.18;7:18:01 AM;17.22;0.601;57.550;27452.000;20.000;0.000
25.10.18;7:19:01 AM;17.23;0.593;57.600;27434.000;20.000;0.000
25.10.18;7:20:01 AM;17.25;0.593;57.600;27472.000;20.000;0.000
25.10.18;7:21:01 AM;17.27;0.608;57.530;27431.000;20.000;0.000
25.10.18;7:22:01 AM;17.28;0.597;57.580;27450.000;20.000;0.000
25.10.18;7:23:01 AM;17.30;0.608;57.530;27452.000;20.000;0.000
25.10.18;7:24:01 AM;17.32;0.599;57.570;27476.000;20.000;0.000
25.10.18;7:25:01 AM;17.33;0.603;57.550;27460.000;20.000;0.000
25.10.18;7:26:01 AM;17.35;0.616;57.490;27440.000;20.000;0.000
25.10.18;7:27:01 AM;17.37;0.597;57.580;27460.000;20.000;0.000
25.10.18;7:28:01 AM;17.38;0.601;57.560;27458.000;20.000;0.000
25.10.18;7:29:01 AM;17.40;0.608;57.530;27455.000;20.000;0.000
25.10.18;7:30:01 AM;17.42;0.601;57.560;27452.000;20.000;0.000
25.10.18;7:31:01 AM;17.43;0.597;57.580;27478.000;20.000;0.000
25.10.18;7:32:01 AM;17.45;0.597;57.580;27499.000;20.000;0.000
25.10.18;7:33:01 AM;17.47;0.591;57.610;27469.000;20.000;0.000
25.10.18;7:34:01 AM;17.48;0.595;57.580;27464.000;20.000;0.000
25.10.18;7:35:01 AM;17.50;0.591;57.610;27479.000;20.000;0.000
25.10.18;7:36:01 AM;17.52;0.603;57.550;27464.000;20.000;0.000
25.10.18;7:37:01 AM;17.53;0.582;57.640;27458.000;20.000;0.000
25.10.18;7:38:01 AM;17.55;0.597;57.570;27481.000;20.000;0.000
25.10.18;7:39:01 AM;17.57;0.593;57.600;27493.000;20.000;0.000
25.10.18;7:40:01 AM;17.58;0.601;57.560;27488.000;20.000;0.000
25.10.18;7:41:01 AM;17.60;0.614;57.500;27457.000;20.000;0.000
25.10.18;7:42:01 AM;17.62;0.601;57.560;27455.000;20.000;0.000
25.10.18;7:43:01 AM;17.63;0.603;57.550;27476.000;20.000;0.000
25.10.18;7:44:01 AM;17.65;0.608;57.530;27485.000;20.000;0.000
25.10.18;7:45:01 AM;17.67;0.601;57.550;27480.000;20.000;0.000
25.10.18;7:46:01 AM;17.68;0.601;57.560;27464.000;20.000;0.000
25.10.18;7:47:01 AM;17.70;0.605;57.540;27474.000;20.000;0.000
25.10.18;7:48:01 AM;17.72;0.595;57.580;27478.000;20.000;0.000
25.10.18;7:49:01 AM;17.73;0.595;57.580;27490.000;20.000;0.000
25.10.18;7:50:01 AM;17.75;0.597;57.580;27509.000;20.000;0.000
25.10.18;7:51:01 AM;17.77;0.605;57.540;27516.000;20.000;0.000
25.10.18;7:52:01 AM;17.78;0.605;57.540;27502.000;20.000;0.000
25.10.18;7:53:01 AM;17.80;0.603;57.550;27446.000;20.000;0.000
25.10.18;7:54:01 AM;17.82;0.597;57.580;27509.000;20.000;0.000
25.10.18;7:55:01 AM;17.83;0.603;57.550;27499.000;20.000;0.000
25.10.18;7:56:01 AM;17.85;0.589;57.620;27507.000;20.000;0.000
25.10.18;7:57:01 AM;17.87;0.603;57.550;27502.000;20.000;0.000
25.10.18;7:58:01 AM;17.88;0.587;57.630;27495.000;20.000;0.000
25.10.18;7:59:01 AM;17.90;0.591;57.600;27519.000;20.000;0.000
25.10.18;8:00:01 AM;17.92;0.587;57.630;27504.000;20.000;0.000
25.10.18;8:01:01 AM;17.93;0.593;57.590;27516.000;20.000;0.000
25.10.18;8:02:01 AM;17.95;0.591;57.610;27519.000;20.000;0.000
25.10.18;8:03:01 AM;17.97;0.597;57.570;27532.000;20.000;0.000
25.10.18;8:04:01 AM;17.98;0.595;57.590;27500.000;20.000;0.000
25.10.18;8:05:01 AM;18.00;0.599;57.570;27486.000;20.000;0.000
25.10.18;8:06:01 AM;18.02;0.591;57.610;27499.000;20.000;0.000
25.10.18;8:07:01 AM;18.03;0.605;57.540;27488.000;20.000;0.000
25.10.18;8:08:01 AM;18.05;0.587;57.630;27572.000;20.000;0.000
25.10.18;8:09:01 AM;18.07;0.595;57.590;27680.000;20.000;0.000
25.10.18;8:10:01 AM;18.08;0.585;57.630;27778.000;20.000;0.000
25.10.18;8:11:01 AM;18.10;0.582;57.650;27848.000;20.000;0.000
25.10.18;8:12:01 AM;18.12;0.593;57.600;27885.000;20.000;0.000
25.10.18;8:13:01 AM;18.13;0.587;57.620;27898.000;20.000;0.000
25.10.18;8:14:01 AM;18.15;0.591;57.610;27942.000;20.000;0.000
25.10.18;8:15:01 AM;18.17;0.587;57.630;27946.000;20.000;0.000
25.10.18;8:16:01 AM;18.18;0.591;57.610;27960.000;20.000;0.000
25.10.18;8:17:01 AM;18.20;0.599;57.570;27969.000;20.000;0.000
25.10.18;8:18:01 AM;18.22;0.591;57.610;27948.000;20.000;0.000
25.10.18;8:19:01 AM;18.23;0.595;57.590;27990.000;20.000;0.000
25.10.18;8:20:01 AM;18.25;0.578;57.660;27951.000;20.000;0.000
25.10.18;8:21:01 AM;18.27;0.593;57.590;27967.000;20.000;0.000
25.10.18;8:22:01 AM;18.28;0.587;57.630;27972.000;20.000;0.000
25.10.18;8:23:01 AM;18.30;0.591;57.600;27993.000;20.000;0.000
25.10.18;8:24:01 AM;18.32;0.591;57.600;27988.000;20.000;0.000
25.10.18;8:25:01 AM;18.33;0.593;57.600;27979.000;20.000;0.000
25.10.18;8:26:01 AM;18.35;0.587;57.620;28014.000;20.000;0.000
25.10.18;8:27:01 AM;18.37;0.597;57.580;27995.000;20.000;0.000
25.10.18;8:28:01 AM;18.38;0.591;57.600;27995.000;20.000;0.000
25.10.18;8:29:01 AM;18.40;0.591;57.600;27990.000;20.000;0.000
25.10.18;8:30:01 AM;18.42;0.591;57.610;27982.000;20.000;0.000
25.10.18;8:31:01 AM;18.43;0.587;57.630;28023.000;20.000;0.000
25.10.18;8:32:01 AM;18.45;0.593;57.600;27995.000;20.000;0.000
25.10.18;8:33:01 AM;18.47;0.587;57.620;27989.000;20.000;0.000
25.10.18;8:34:01 AM;18.48;0.597;57.580;27981.000;20.000;0.000
25.10.18;8:35:01 AM;18.50;0.593;57.590;27963.000;20.000;0.000
25.10.18;8:36:01 AM;18.52;0.587;57.620;27981.000;20.000;0.000
25.10.18;8:37:01 AM;18.53;0.589;57.610;27974.000;20.000;0.000
25.10.18;8:38:01 AM;18.55;0.595;57.580;28009.000;20.000;0.000
25.10.18;8:39:01 AM;18.57;0.595;57.590;28018.000;20.000;0.000
25.10.18;8:40:01 AM;18.58;0.580;57.650;27949.000;20.000;0.000
25.10.18;8:41:01 AM;18.60;0.591;57.610;27951.000;20.000;0.000
25.10.18;8:42:01 AM;18.62;0.595;57.590;27941.000;20.000;0.000
25.10.18;8:43:01 AM;18.63;0.589;57.610;27968.000;20.000;0.000
25.10.18;8:44:01 AM;18.65;0.593;57.600;28012.000;20.000;0.000
25.10.18;8:45:01 AM;18.67;0.589;57.610;28005.000;20.000;0.000
25.10.18;8:46:01 AM;18.68;0.597;57.580;28014.000;20.000;0.000
25.10.18;8:47:01 AM;18.70;0.597;57.580;28018.000;20.000;0.000
25.10.18;8:48:01 AM;18.72;0.595;57.590;28004.000;20.000;0.000
25.10.18;8:49:01 AM;18.73;0.580;57.660;27988.000;20.000;0.000
25.10.18;8:50:01 AM;18.75;0.601;57.560;27993.000;20.000;0.000
25.10.18;8:51:01 AM;18.77;0.589;57.610;27977.000;20.000;0.000
25.10.18;8:52:01 AM;18.78;0.591;57.610;28024.000;20.000;0.000
25.10.18;8:53:01 AM;18.80;0.601;57.560;28011.000;20.000;0.000
25.10.18;8:54:01 AM;18.82;0.597;57.580;28005.000;20.000;0.000
25.10.18;8:55:01 AM;18.83;0.585;57.640;28040.000;20.000;0.000
25.10.18;8:56:01 AM;18.85;0.587;57.630;28028.000;20.000;0.000
25.10.18;8:57:01 AM;18.87;0.585;57.640;28057.000;20.000;0.000
25.10.18;8:58:01 AM;18.88;0.599;57.560;28047.000;20.000;0.000
25.10.18;8:59:01 AM;18.90;0.595;57.590;28047.000;20.000;0.000
25.10.18;9:00:01 AM;18.92;0.599;57.570;28037.000;20.000;0.000
25.10.18;9:01:01 AM;18.93;0.591;57.610;28042.000;20.000;0.000
25.10.18;9:02:01 AM;18.95;0.587;57.630;28068.000;20.000;0.000
25.10.18;9:03:01 AM;18.97;0.591;57.610;28030.000;20.000;0.000
25.10.18;9:04:01 AM;18.98;0.595;57.590;28040.000;20.000;0.000
25.10.18;9:05:01 AM;19.00;0.597;57.580;28042.000;20.000;0.000
25.10.18;9:06:01 AM;19.02;0.587;57.630;28065.000;20.000;0.000
25.10.18;9:07:01 AM;19.03;0.591;57.600;28030.000;20.000;0.000
25.10.18;9:08:01 AM;19.05;0.591;57.610;28061.000;20.000;0.000
25.10.18;9:09:01 AM;19.07;0.595;57.590;28082.000;20.000;0.000
25.10.18;9:10:01 AM;19.08;0.580;57.660;27792.000;20.000;0.000
25.10.18;9:11:01 AM;19.10;0.578;57.670;27568.000;20.000;0.000
25.10.18;9:12:01 AM;19.12;0.570;57.700;27433.000;20.000;0.000
25.10.18;9:13:01 AM;19.13;0.574;57.690;27334.000;20.000;0.000
25.10.18;9:14:01 AM;19.15;0.559;57.750;27210.000;20.000;0.000
25.10.18;9:15:01 AM;19.17;0.574;57.690;27033.000;20.000;0.000
25.10.18;9:16:01 AM;19.18;0.557;57.760;27358.000;20.000;0.000
25.10.18;9:17:01 AM;19.20;0.549;57.800;27716.000;20.000;0.000
25.10.18;9:18:01 AM;19.22;0.547;57.810;27534.000;20.000;0.000
25.10.18;9:19:01 AM;19.23;0.547;57.810;27440.000;20.000;0.000
25.10.18;9:20:01 AM;19.25;0.549;57.800;27377.000;20.000;0.000
25.10.18;9:21:01 AM;19.27;0.551;57.790;27354.000;20.000;0.000
25.10.18;9:22:01 AM;19.28;0.545;57.820;27335.000;20.000;0.000
25.10.18;9:23:01 AM;19.30;0.555;57.770;27344.000;20.000;0.000
25.10.18;9:24:01 AM;19.32;0.536;57.860;27335.000;20.000;0.000
25.10.18;9:25:01 AM;19.33;0.541;57.840;27317.000;20.000;0.000
25.10.18;9:26:01 AM;19.35;0.538;57.850;27305.000;20.000;0.000
25.10.18;9:27:01 AM;19.37;0.547;57.810;27330.000;20.000;0.000
25.10.18;9:28:01 AM;19.38;0.538;57.850;27335.000;20.000;0.000
25.10.18;9:29:01 AM;19.40;0.538;57.850;27326.000;20.000;0.000
25.10.18;9:30:01 AM;19.42;0.538;57.850;27326.000;20.000;0.000
25.10.18;9:31:01 AM;19.43;0.549;57.800;27312.000;20.000;0.000
25.10.18;9:32:01 AM;19.45;0.545;57.820;27288.000;20.000;0.000
25.10.18;9:33:01 AM;19.47;0.538;57.850;27307.000;20.000;0.000
25.10.18;9:34:01 AM;19.48;0.541;57.840;27311.000;20.000;0.000
25.10.18;9:35:01 AM;19.50;0.549;57.800;27298.000;20.000;0.000
25.10.18;9:36:01 AM;19.52;0.557;57.760;27290.000;20.000;0.000
25.10.18;9:37:01 AM;19.53;0.553;57.780;27271.000;20.000;0.000
25.10.18;9:38:01 AM;19.55;0.549;57.800;27258.000;20.000;0.000
25.10.18;9:39:01 AM;19.57;0.557;57.760;27290.000;20.000;0.000
25.10.18;9:40:01 AM;19.58;0.545;57.820;27230.000;20.000;0.000
25.10.18;9:41:01 AM;19.60;0.564;57.730;27253.000;20.000;0.000
25.10.18;9:42:01 AM;19.62;0.555;57.770;27239.000;20.000;0.000
25.10.18;9:43:01 AM;19.63;0.549;57.800;27213.000;20.000;0.000
25.10.18;9:44:01 AM;19.65;0.555;57.770;27243.000;20.000;0.000
25.10.18;9:45:01 AM;19.67;0.557;57.760;27227.000;20.000;0.000
25.10.18;9:46:01 AM;19.68;0.551;57.790;27223.000;20.000;0.000
25.10.18;9:47:01 AM;19.70;0.559;57.760;27241.000;20.000;0.000
25.10.18;9:48:01 AM;19.72;0.568;57.710;27236.000;20.000;0.000
25.10.18;9:49:01 AM;19.73;0.557;57.760;27213.000;20.000;0.000
25.10.18;9:50:01 AM;19.75;0.561;57.740;27222.000;20.000;0.000
25.10.18;9:51:01 AM;19.77;0.568;57.710;27199.000;20.000;0.000
25.10.18;9:52:01 AM;19.78;0.561;57.740;27224.000;20.000;0.000
25.10.18;9:53:01 AM;19.80;0.568;57.710;27199.000;20.000;0.000
25.10.18;9:54:01 AM;19.82;0.553;57.780;27225.000;20.000;0.000
25.10.18;9:55:01 AM;19.83;0.574;57.690;27240.000;20.000;0.000
25.10.18;9:56:01 AM;19.85;0.576;57.680;27217.000;20.000;0.000
25.10.18;9:57:01 AM;19.87;0.580;57.650;27245.000;20.000;0.000
25.10.18;9:58:01 AM;19.88;0.576;57.670;27248.000;20.000;0.000
25.10.18;9:59:01 AM;19.90;0.570;57.700;27222.000;20.000;0.000
25.10.18;10:00:01 AM;19.92;0.570;57.700;27213.000;20.000;0.000
25.10.18;10:01:01 AM;19.93;0.585;57.640;27226.000;20.000;0.000
25.10.18;10:02:01 AM;19.95;0.566;57.720;27236.000;20.000;0.000
25.10.18;10:03:01 AM;19.97;0.574;57.690;27254.000;20.000;0.000
25.10.18;10:04:01 AM;19.98;0.574;57.680;27208.000;20.000;0.000
25.10.18;10:05:01 AM;20.00;0.578;57.670;27231.000;20.000;0.000
25.10.18;10:06:01 AM;20.02;0.578;57.660;27245.000;20.000;0.000
25.10.18;10:07:01 AM;20.03;0.582;57.650;27252.000;20.000;0.000
25.10.18;10:08:01 AM;20.05;0.576;57.670;27229.000;20.000;0.000
25.10.18;10:09:01 AM;20.07;0.580;57.650;27227.000;20.000;0.000
25.10.18;10:10:01 AM;20.08;0.587;57.630;27217.000;20.000;0.000
25.10.18;10:11:01 AM;20.10;0.591;57.610;27236.000;20.000;0.000
25.10.18;10:12:01 AM;20.12;0.578;57.660;27254.000;20.000;0.000
25.10.18;10:13:01 AM;20.13;0.580;57.650;27241.000;20.000;0.000
25.10.18;10:14:01 AM;20.15;0.587;57.630;27243.000;20.000;0.000
25.10.18;10:15:01 AM;20.17;0.589;57.620;27245.000;20.000;0.000
25.10.18;10:16:01 AM;20.18;0.593;57.600;27273.000;20.000;0.000
25.10.18;10:17:01 AM;20.20;0.574;57.690;27254.000;20.000;0.000
25.10.18;10:18:01 AM;20.22;0.587;57.630;27282.000;20.000;0.000
25.10.18;10:19:01 AM;20.23;0.589;57.610;27256.000;20.000;0.000
25.10.18;10:20:01 AM;20.25;0.589;57.610;27261.000;20.000;0.000
25.10.18;10:21:01 AM;20.27;0.585;57.630;27303.000;20.000;0.000
25.10.18;10:22:01 AM;20.28;0.591;57.610;27292.000;20.000;0.000
25.10.18;10:23:01 AM;20.30;0.597;57.580;27294.000;20.000;0.000
25.10.18;10:24:01 AM;20.32;0.597;57.580;27294.000;20.000;0.000
25.10.18;10:25:01 AM;20.33;0.593;57.590;27280.000;20.000;0.000
25.10.18;10:26:01 AM;20.35;0.580;57.650;27315.000;20.000;0.000
25.10.18;10:27:01 AM;20.37;0.595;57.580;27303.000;20.000;0.000
25.10.18;10:28:01 AM;20.38;0.597;57.580;27326.000;20.000;0.000
25.10.18;10:29:01 AM;20.40;0.589;57.610;27278.000;20.000;0.000
25.10.18;10:30:01 AM;20.42;0.591;57.610;27315.000;20.000;0.000
25.10.18;10:31:01 AM;20.43;0.593;57.600;27343.000;20.000;0.000
25.10.18;10:32:01 AM;20.45;0.574;57.680;27339.000;20.000;0.000
25.10.18;10:33:01 AM;20.47;0.599;57.570;27282.000;20.000;0.000
25.10.18;10:34:01 AM;20.48;0.591;57.610;27324.000;20.000;0.000
25.10.18;10:35:01 AM;20.50;0.597;57.570;27331.000;20.000;0.000
25.10.18;10:36:01 AM;20.52;0.603;57.550;27321.000;20.000;0.000
25.10.18;10:37:01 AM;20.53;0.599;57.570;27327.000;20.000;0.000
25.10.18;10:38:01 AM;20.55;0.587;57.620;27352.000;20.000;0.000
25.10.18;10:39:01 AM;20.57;0.589;57.620;27364.000;20.000;0.000
25.10.18;10:40:01 AM;20.58;0.603;57.550;27338.000;20.000;0.000
25.10.18;10:41:01 AM;20.60;0.597;57.580;27340.000;20.000;0.000
25.10.18;10:42:01 AM;20.62;0.595;57.590;27354.000;20.000;0.000
25.10.18;10:43:01 AM;20.63;0.589;57.620;27341.000;20.000;0.000
25.10.18;10:44:01 AM;20.65;0.597;57.580;27326.000;20.000;0.000
25.10.18;10:45:01 AM;20.67;0.599;57.570;27354.000;20.000;0.000
25.10.18;10:46:01 AM;20.68;0.593;57.600;27371.000;20.000;0.000
25.10.18;10:47:01 AM;20.70;0.610;57.520;27383.000;20.000;0.000
25.10.18;10:48:01 AM;20.72;0.593;57.600;27378.000;20.000;0.000
25.10.18;10:49:01 AM;20.73;0.599;57.570;27387.000;20.000;0.000
25.10.18;10:50:01 AM;20.75;0.595;57.590;27366.000;20.000;0.000
25.10.18;10:51:01 AM;20.77;0.608;57.530;27399.000;20.000;0.000
25.10.18;10:52:01 AM;20.78;0.601;57.560;27378.000;20.000;0.000
25.10.18;10:53:01 AM;20.80;0.601;57.560;27375.000;20.000;0.000
25.10.18;10:54:01 AM;20.82;0.595;57.590;27376.000;20.000;0.000
25.10.18;10:55:01 AM;20.83;0.597;57.570;27390.000;20.000;0.000
25.10.18;10:56:01 AM;20.85;0.593;57.590;27380.000;20.000;0.000
25.10.18;10:57:01 AM;20.87;0.605;57.540;27385.000;20.000;0.000
25.10.18;10:58:01 AM;20.88;0.587;57.620;27409.000;20.000;0.000
25.10.18;10:59:01 AM;20.90;0.591;57.610;27378.000;20.000;0.000
25.10.18;11:00:01 AM;20.92;0.587;57.620;27409.000;20.000;0.000
25.10.18;11:01:01 AM;20.93;0.599;57.570;27392.000;20.000;0.000
25.10.18;11:02:01 AM;20.95;0.601;57.560;27396.000;20.000;0.000
25.10.18;11:03:01 AM;20.97;0.591;57.610;27416.000;20.000;0.000
25.10.18;11:04:01 AM;20.98;0.601;57.560;27410.000;20.000;0.000
25.10.18;11:05:01 AM;21.00;0.595;57.590;27422.000;20.000;0.000
25.10.18;11:06:01 AM;21.02;0.595;57.580;27438.000;20.000;0.000
25.10.18;11:07:01 AM;21.03;0.593;57.600;27434.000;20.000;0.000
25.10.18;11:08:01 AM;21.05;0.605;57.540;27408.000;20.000;0.000
25.10.18;11:09:01 AM;21.07;0.605;57.540;27417.000;20.000;0.000
25.10.18;11:10:01 AM;21.08;0.593;57.600;27402.000;20.000;0.000
25.10.18;11:11:01 AM;21.10;0.587;57.620;27415.000;20.000;0.000
25.10.18;11:12:01 AM;21.12;0.582;57.640;27425.000;20.000;0.000
25.10.18;11:13:01 AM;21.13;0.601;57.560;27392.000;20.000;0.000
25.10.18;11:14:01 AM;21.15;0.595;57.590;27422.000;20.000;0.000
25.10.18;11:15:01 AM;21.17;0.599;57.570;27425.000;20.000;0.000
25.10.18;11:16:01 AM;21.18;0.597;57.570;27469.000;20.000;0.000
25.10.18;11:17:01 AM;21.20;0.591;57.610;27465.000;20.000;0.000
25.10.18;11:18:01 AM;21.22;0.591;57.610;27465.000;20.000;0.000
25.10.18;11:19:01 AM;21.23;0.599;57.570;27460.000;20.000;0.000
25.10.18;11:20:01 AM;21.25;0.593;57.600;27451.000;20.000;0.000
25.10.18;11:21:01 AM;21.27;0.603;57.550;27457.000;20.000;0.000
25.10.18;11:22:01 AM;21.28;0.601;57.560;27460.000;20.000;0.000
25.10.18;11:23:01 AM;21.30;0.605;57.540;27469.000;20.000;0.000
25.10.18;11:24:01 AM;21.32;0.595;57.590;27471.000;20.000;0.000
25.10.18;11:25:01 AM;21.33;0.605;57.540;27457.000;20.000;0.000
25.10.18;11:26:01 AM;21.35;0.595;57.590;27490.000;20.000;0.000
25.10.18;11:27:01 AM;21.37;0.587;57.620;27471.000;20.000;0.000
25.10.18;11:28:01 AM;21.38;0.580;57.650;27493.000;20.000;0.000
25.10.18;11:29:01 AM;21.40;0.591;57.600;27488.000;20.000;0.000
25.10.18;11:30:01 AM;21.42;0.595;57.590;27490.000;20.000;0.000
25.10.18;11:31:01 AM;21.43;0.601;57.560;27483.000;20.000;0.000
25.10.18;11:32:01 AM;21.45;0.595;57.590;27462.000;20.000;0.000
25.10.18;11:33:01 AM;21.47;0.593;57.600;27490.000;20.000;0.000
25.10.18;11:34:01 AM;21.48;0.599;57.570;27492.000;20.000;0.000
25.10.18;11:35:01 AM;21.50;0.601;57.560;27511.000;20.000;0.000
25.10.18;11:36:01 AM;21.52;0.603;57.550;27497.000;20.000;0.000
25.10.18;11:37:01 AM;21.53;0.610;57.520;27478.000;20.000;0.000
25.10.18;11:38:01 AM;21.55;0.593;57.600;27474.000;20.000;0.000
25.10.18;11:39:01 AM;21.57;0.597;57.580;27481.000;20.000;0.000
25.10.18;11:40:01 AM;21.58;0.593;57.590;27488.000;20.000;0.000
25.10.18;11:41:01 AM;21.60;0.605;57.540;27494.000;20.000;0.000
25.10.18;11:42:01 AM;21.62;0.587;57.620;27504.000;20.000;0.000
25.10.18;11:43:01 AM;21.63;0.591;57.600;27519.000;20.000;0.000
25.10.18;11:44:01 AM;21.65;0.595;57.580;27486.000;20.000;0.000
25.10.18;11:45:01 AM;21.67;0.599;57.570;27483.000;20.000;0.000
25.10.18;11:46:01 AM;21.68;0.599;57.570;27497.000;20.000;0.000
25.10.18;11:47:01 AM;21.70;0.597;57.580;27495.000;20.000;0.000
25.10.18;11:48:01 AM;21.72;0.599;57.570;27506.000;20.000;0.000
25.10.18;11:49:01 AM;21.73;0.591;57.600;27521.000;20.000;0.000
25.10.18;11:50:01 AM;21.75;0.599;57.570;27518.000;20.000;0.000
25.10.18;11:51:01 AM;21.77;0.595;57.590;27544.000;20.000;0.000
25.10.18;11:52:01 AM;21.78;0.589;57.610;27528.000;20.000;0.000
25.10.18;11:53:01 AM;21.80;0.597;57.580;27546.000;20.000;0.000
25.10.18;11:54:01 AM;21.82;0.610;57.520;27529.000;20.000;0.000
25.10.18;11:55:01 AM;21.83;0.603;57.550;27534.000;20.000;0.000
25.10.18;11:56:01 AM;21.85;0.593;57.600;27516.000;20.000;0.000
25.10.18;11:57:01 AM;21.87;0.599;57.570;27549.000;20.000;0.000
25.10.18;11:58:01 AM;21.88;0.595;57.590;27521.000;20.000;0.000
25.10.18;11:59:01 AM;21.90;0.593;57.590;27535.000;20.000;0.000
25.10.18;12:00:01 PM;21.92;0.597;57.580;27549.000;20.000;0.000
25.10.18;12:01:01 PM;21.93;0.605;57.540;27630.000;20.000;0.000
25.10.18;12:02:01 PM;21.95;0.595;57.580;27673.000;20.000;0.000
25.10.18;12:03:01 PM;21.97;0.595;57.590;27703.000;20.000;0.000
25.10.18;12:04:01 PM;21.98;0.605;57.540;27670.000;20.000;0.000
25.10.18;12:05:01 PM;22.00;0.603;57.550;27626.000;20.000;0.000
25.10.18;12:06:01 PM;22.02;0.612;57.510;27630.000;20.000;0.000
25.10.18;12:07:01 PM;22.03;0.591;57.600;27633.000;20.000;0.000
25.10.18;12:08:01 PM;22.05;0.587;57.620;27636.000;20.000;0.000
25.10.18;12:09:01 PM;22.07;0.593;57.600;27644.000;20.000;0.000
25.10.18;12:10:01 PM;22.08;0.599;57.570;27628.000;20.000;0.000
25.10.18;12:11:01 PM;22.10;0.616;57.490;27616.000;20.000;0.000
25.10.18;12:12:01 PM;22.12;0.605;57.540;27626.000;20.000;0.000
25.10.18;12:13:01 PM;22.13;0.603;57.550;27623.000;20.000;0.000
25.10.18;12:14:01 PM;22.15;0.599;57.570;27621.000;20.000;0.000
25.10.18;12:15:01 PM;22.17;0.603;57.550;27649.000;20.000;0.000
25.10.18;12:16:01 PM;22.18;0.597;57.580;27642.000;20.000;0.000
25.10.18;12:17:01 PM;22.20;0.608;57.530;27628.000;20.000;0.000
25.10.18;12:18:01 PM;22.22;0.599;57.570;27642.000;20.000;0.000
25.10.18;12:19:01 PM;22.23;0.614;57.500;27635.000;20.000;0.000
25.10.18;12:20:01 PM;22.25;0.599;57.570;27654.000;20.000;0.000
25.10.18;12:21:01 PM;22.27;0.599;57.570;27651.000;20.000;0.000
25.10.18;12:22:01 PM;22.28;0.601;57.560;27639.000;20.000;0.000
25.10.18;12:23:01 PM;22.30;0.599;57.570;27651.000;20.000;0.000
25.10.18;12:24:01 PM;22.32;0.597;57.580;27637.000;20.000;0.000
25.10.18;12:25:01 PM;22.33;0.593;57.590;27658.000;20.000;0.000
25.10.18;12:26:01 PM;22.35;0.605;57.540;27658.000;20.000;0.000
25.10.18;12:27:01 PM;22.37;0.603;57.550;27653.000;20.000;0.000
25.10.18;12:28:01 PM;22.38;0.599;57.570;27659.000;20.000;0.000
25.10.18;12:29:01 PM;22.40;0.601;57.560;27672.000;20.000;0.000
25.10.18;12:30:01 PM;22.42;0.593;57.600;27661.000;20.000;0.000
25.10.18;12:31:01 PM;22.43;0.595;57.590;27666.000;20.000;0.000
25.10.18;12:32:01 PM;22.45;0.589;57.620;27694.000;20.000;0.000
25.10.18;12:33:01 PM;22.47;0.601;57.560;27684.000;20.000;0.000
25.10.18;12:34:01 PM;22.48;0.601;57.560;27679.000;20.000;0.000
25.10.18;12:35:01 PM;22.50;0.601;57.560;27693.000;20.000;0.000
25.10.18;12:36:01 PM;22.52;0.601;57.560;27691.000;20.000;0.000
25.10.18;12:37:01 PM;22.53;0.595;57.590;27686.000;20.000;0.000
25.10.18;12:38:01 PM;22.55;0.603;57.550;27663.000;20.000;0.000
25.10.18;12:39:01 PM;22.57;0.599;57.570;27691.000;20.000;0.000
25.10.18;12:40:01 PM;22.58;0.608;57.530;27660.000;20.000;0.000
25.10.18;12:41:01 PM;22.60;0.608;57.530;27648.000;20.000;0.000
25.10.18;12:42:01 PM;22.62;0.585;57.640;27802.000;20.000;0.000
25.10.18;12:43:01 PM;22.63;0.595;57.590;27899.000;20.000;0.000
25.10.18;12:44:01 PM;22.65;0.597;57.580;27929.000;20.000;0.000
25.10.18;12:45:01 PM;22.67;0.599;57.570;27943.000;20.000;0.000
25.10.18;12:46:01 PM;22.68;0.580;57.660;27956.000;20.000;0.000
25.10.18;12:47:01 PM;22.70;0.591;57.600;27967.000;20.000;0.000
25.10.18;12:48:01 PM;22.72;0.582;57.650;27975.000;20.000;0.000
25.10.18;12:49:01 PM;22.73;0.591;57.610;27984.000;20.000;0.000
25.10.18;12:50:01 PM;22.75;0.593;57.600;27967.000;20.000;0.000
25.10.18;12:51:01 PM;22.77;0.597;57.580;27983.000;20.000;0.000
25.10.18;12:52:01 PM;22.78;0.591;57.600;27990.000;20.000;0.000
25.10.18;12:53:01 PM;22.80;0.587;57.620;27982.000;20.000;0.000
25.10.18;12:54:01 PM;22.82;0.599;57.570;28002.000;20.000;0.000
25.10.18;12:55:01 PM;22.83;0.595;57.590;27981.000;20.000;0.000
25.10.18;12:56:01 PM;22.85;0.605;57.540;27957.000;20.000;0.000
25.10.18;12:57:01 PM;22.87;0.599;57.570;27976.000;20.000;0.000
25.10.18;12:58:01 PM;22.88;0.595;57.590;27972.000;20.000;0.000
25.10.18;12:59:01 PM;22.90;0.605;57.540;27957.000;20.000;0.000
25.10.18;1:00:01 PM;22.92;0.597;57.580;27997.000;20.000;0.000
25.10.18;1:01:01 PM;22.93;0.597;57.580;27985.000;20.000;0.000
25.10.18;1:02:01 PM;22.95;0.603;57.550;27965.000;20.000;0.000
25.10.18;1:03:01 PM;22.97;0.595;57.590;27990.000;20.000;0.000
25.10.18;1:04:01 PM;22.98;0.597;57.570;27948.000;20.000;0.000
25.10.18;1:05:01 PM;23.00;0.593;57.590;27969.000;20.000;0.000
25.10.18;1:06:01 PM;23.02;0.591;57.610;27963.000;20.000;0.000
25.10.18;1:07:01 PM;23.03;0.608;57.530;27958.000;20.000;0.000
25.10.18;1:08:01 PM;23.05;0.601;57.560;27957.000;20.000;0.000
25.10.18;1:09:01 PM;23.07;0.605;57.540;27950.000;20.000;0.000
25.10.18;1:10:01 PM;23.08;0.603;57.550;27941.000;20.000;0.000
25.10.18;1:11:01 PM;23.10;0.599;57.570;27943.000;20.000;0.000
25.10.18;1:12:01 PM;23.12;0.601;57.560;27922.000;20.000;0.000
25.10.18;1:13:01 PM;23.13;0.599;57.570;27949.000;20.000;0.000
25.10.18;1:14:01 PM;23.15;0.605;57.540;27927.000;20.000;0.000
25.10.18;1:15:01 PM;23.17;0.597;57.580;27929.000;20.000;0.000
25.10.18;1:16:01 PM;23.18;0.593;57.590;27927.000;20.000;0.000
25.10.18;1:17:01 PM;23.20;0.595;57.580;27923.000;20.000;0.000
25.10.18;1:18:01 PM;23.22;0.591;57.610;27939.000;20.000;0.000
25.10.18;1:19:01 PM;23.23;0.591;57.600;27904.000;20.000;0.000
25.10.18;1:20:01 PM;23.25;0.595;57.590;27923.000;20.000;0.000
25.10.18;1:21:01 PM;23.27;0.601;57.560;27920.000;20.000;0.000
25.10.18;1:22:01 PM;23.28;0.603;57.550;27916.000;20.000;0.000
25.10.18;1:23:01 PM;23.30;0.603;57.550;27916.000;20.000;0.000
25.10.18;1:24:01 PM;23.32;0.614;57.500;27945.000;20.000;0.000
25.10.18;1:25:01 PM;23.33;0.595;57.590;27932.000;20.000;0.000
25.10.18;1:26:01 PM;23.35;0.595;57.590;27949.000;20.000;0.000
25.10.18;1:27:01 PM;23.37;0.582;57.640;27940.000;20.000;0.000
25.10.18;1:28:01 PM;23.38;0.591;57.610;27935.000;20.000;0.000
25.10.18;1:29:01 PM;23.40;0.601;57.560;27925.000;20.000;0.000
25.10.18;1:30:01 PM;23.42;0.599;57.570;27937.000;20.000;0.000
25.10.18;1:31:01 PM;23.43;0.589;57.620;27935.000;20.000;0.000
25.10.18;1:32:01 PM;23.45;0.614;57.500;27929.000;20.000;0.000
25.10.18;1:33:01 PM;23.47;0.601;57.560;27925.000;20.000;0.000
25.10.18;1:34:01 PM;23.48;0.589;57.610;27942.000;20.000;0.000
25.10.18;1:35:01 PM;23.50;0.597;57.580;27929.000;20.000;0.000
25.10.18;1:36:01 PM;23.52;0.603;57.550;27971.000;20.000;0.000
25.10.18;1:37:01 PM;23.53;0.589;57.610;27939.000;20.000;0.000
25.10.18;1:38:01 PM;23.55;0.597;57.570;27969.000;20.000;0.000
25.10.18;1:39:01 PM;23.57;0.608;57.530;27967.000;20.000;0.000
25.10.18;1:40:01 PM;23.58;0.593;57.600;27930.000;20.000;0.000
25.10.18;1:41:01 PM;23.60;0.601;57.560;27948.000;20.000;0.000
25.10.18;1:42:01 PM;23.62;0.595;57.590;28023.000;20.000;0.000
25.10.18;1:43:01 PM;23.63;0.597;57.580;28042.000;20.000;0.000
25.10.18;1:44:01 PM;23.65;0.599;57.570;28028.000;20.000;0.000
25.10.18;1:45:01 PM;23.67;0.599;57.570;28042.000;20.000;0.000
25.10.18;1:46:01 PM;23.68;0.599;57.560;27993.000;20.000;0.000
25.10.18;1:47:01 PM;23.70;0.599;57.570;28000.000;20.000;0.000
25.10.18;1:48:01 PM;23.72;0.593;57.600;28018.000;20.000;0.000
25.10.18;1:49:01 PM;23.73;0.597;57.580;28037.000;20.000;0.000
25.10.18;1:50:01 PM;23.75;0.608;57.530;28037.000;20.000;0.000
25.10.18;1:51:01 PM;23.77;0.593;57.600;28007.000;20.000;0.000
25.10.18;1:52:01 PM;23.78;0.605;57.540;28035.000;20.000;0.000
25.10.18;1:53:01 PM;23.80;0.603;57.550;28018.000;20.000;0.000
25.10.18;1:54:01 PM;23.82;0.608;57.530;28009.000;20.000;0.000
25.10.18;1:55:01 PM;23.83;0.599;57.570;27976.000;20.000;0.000
25.10.18;1:56:01 PM;23.85;0.587;57.630;28019.000;20.000;0.000
25.10.18;1:57:01 PM;23.87;0.605;57.540;27997.000;20.000;0.000
25.10.18;1:58:01 PM;23.88;0.597;57.580;27977.000;20.000;0.000
25.10.18;1:59:01 PM;23.90;0.603;57.550;28016.000;20.000;0.000
25.10.18;2:00:01 PM;23.92;0.597;57.580;27969.000;20.000;0.000
25.10.18;2:01:01 PM;23.93;0.595;57.590;27997.000;20.000;0.000
25.10.18;2:02:01 PM;23.95;0.593;57.600;27983.000;20.000;0.000
25.10.18;2:03:01 PM;23.97;0.597;57.580;27991.000;20.000;0.000
25.10.18;2:04:01 PM;23.98;0.601;57.560;27979.000;20.000;0.000
25.10.18;2:05:01 PM;24.00;0.601;57.560;27974.000;20.000;0.000
25.10.18;2:06:01 PM;24.02;0.585;57.630;28169.000;20.000;0.000
25.10.18;2:07:01 PM;24.03;0.595;57.580;28392.000;20.000;0.000
25.10.18;2:08:01 PM;24.05;0.591;57.610;28472.000;20.000;0.000
25.10.18;2:09:01 PM;24.07;0.593;57.600;28526.000;20.000;0.000
25.10.18;2:10:01 PM;24.08;0.593;57.600;28608.000;20.000;0.000
25.10.18;2:11:01 PM;24.10;0.597;57.580;28678.000;20.000;0.000
25.10.18;2:12:01 PM;24.12;0.591;57.610;28690.000;20.000;0.000
25.10.18;2:13:01 PM;24.13;0.593;57.590;28704.000;20.000;0.000
25.10.18;2:14:01 PM;24.15;0.597;57.580;28710.000;20.000;0.000
25.10.18;2:15:01 PM;24.17;0.597;57.580;28766.000;20.000;0.000
25.10.18;2:16:01 PM;24.18;0.591;57.610;28758.000;20.000;0.000
25.10.18;2:17:01 PM;24.20;0.593;57.600;28741.000;20.000;0.000
25.10.18;2:18:01 PM;24.22;0.605;57.540;28755.000;20.000;0.000
25.10.18;2:19:01 PM;24.23;0.587;57.630;28790.000;20.000;0.000
25.10.18;2:20:01 PM;24.25;0.593;57.600;28771.000;20.000;0.000
25.10.18;2:21:01 PM;24.27;0.589;57.610;28776.000;20.000;0.000
25.10.18;2:22:01 PM;24.28;0.601;57.560;28759.000;20.000;0.000
25.10.18;2:23:01 PM;24.30;0.599;57.570;28766.000;20.000;0.000
25.10.18;2:24:01 PM;24.32;0.589;57.620;28757.000;20.000;0.000
25.10.18;2:25:01 PM;24.33;0.591;57.610;28762.000;20.000;0.000
25.10.18;2:26:01 PM;24.35;0.580;57.650;28732.000;20.000;0.000
25.10.18;2:27:01 PM;24.37;0.599;57.570;28711.000;20.000;0.000
25.10.18;2:28:01 PM;24.38;0.585;57.640;28715.000;20.000;0.000
25.10.18;2:29:01 PM;24.40;0.601;57.560;28694.000;20.000;0.000
25.10.18;2:30:01 PM;24.42;0.599;57.570;28703.000;20.000;0.000
25.10.18;2:31:01 PM;24.43;0.593;57.600;28701.000;20.000;0.000
25.10.18;2:32:01 PM;24.45;0.578;57.660;28665.000;20.000;0.000
25.10.18;2:33:01 PM;24.47;0.589;57.620;28668.000;20.000;0.000
25.10.18;2:34:01 PM;24.48;0.587;57.630;28629.000;20.000;0.000
25.10.18;2:35:01 PM;24.50;0.599;57.570;28657.000;20.000;0.000
25.10.18;2:36:01 PM;24.52;0.593;57.590;28622.000;20.000;0.000
25.10.18;2:37:01 PM;24.53;0.587;57.630;28612.000;20.000;0.000
25.10.18;2:38:01 PM;24.55;0.597;57.580;28584.000;20.000;0.000
25.10.18;2:39:01 PM;24.57;0.593;57.590;28605.000;20.000;0.000
25.10.18;2:40:01 PM;24.58;0.593;57.600;28575.000;20.000;0.000
25.10.18;2:41:01 PM;24.60;0.608;57.530;28565.000;20.000;0.000
25.10.18;2:42:01 PM;24.62;0.595;57.590;28533.000;20.000;0.000
25.10.18;2:43:01 PM;24.63;0.587;57.620;28524.000;20.000;0.000
25.10.18;2:44:01 PM;24.65;0.608;57.530;28528.000;20.000;0.000
25.10.18;2:45:01 PM;24.67;0.597;57.580;28544.000;20.000;0.000
25.10.18;2:46:01 PM;24.68;0.603;57.550;28514.000;20.000;0.000
25.10.18;2:47:01 PM;24.70;0.599;57.570;28518.000;20.000;0.000
25.10.18;2:48:01 PM;24.72;0.601;57.560;28498.000;20.000;0.000
25.10.18;2:49:01 PM;24.73;0.591;57.600;28489.000;20.000;0.000
25.10.18;2:50:01 PM;24.75;0.591;57.600;28477.000;20.000;0.000
25.10.18;2:51:01 PM;24.77;0.591;57.600;28488.000;20.000;0.000
25.10.18;2:52:01 PM;24.78;0.608;57.530;28460.000;20.000;0.000
25.10.18;2:53:01 PM;24.80;0.601;57.560;28444.000;20.000;0.000
25.10.18;2:54:01 PM;24.82;0.597;57.580;28434.000;20.000;0.000
25.10.18;2:55:01 PM;24.83;0.605;57.540;28437.000;20.000;0.000
25.10.18;2:56:01 PM;24.85;0.595;57.590;28442.000;20.000;0.000
25.10.18;2:57:01 PM;24.87;0.595;57.580;28434.000;20.000;0.000
25.10.18;2:58:01 PM;24.88;0.591;57.610;28426.000;20.000;0.000
25.10.18;2:59:01 PM;24.90;0.589;57.620;28425.000;20.000;0.000
25.10.18;3:00:01 PM;24.92;0.591;57.610;28412.000;20.000;0.000
25.10.18;3:01:01 PM;24.93;0.601;57.560;28416.000;20.000;0.000
25.10.18;3:02:01 PM;24.95;0.601;57.560;28430.000;20.000;0.000
25.10.18;3:03:01 PM;24.97;0.605;57.540;28437.000;20.000;0.000
25.10.18;3:04:01 PM;24.98;0.597;57.570;28416.000;20.000;0.000
25.10.18;3:05:01 PM;25.00;0.597;57.580;28439.000;20.000;0.000
25.10.18;3:06:01 PM;25.02;0.601;57.560;28397.000;20.000;0.000
25.10.18;3:07:01 PM;25.03;0.595;57.590;28446.000;20.000;0.000
25.10.18;3:08:01 PM;25.05;0.603;57.550;28463.000;20.000;0.000
25.10.18;3:09:01 PM;25.07;0.587;57.620;28503.000;20.000;0.000
25.10.18;3:10:01 PM;25.08;0.605;57.540;28509.000;20.000;0.000
25.10.18;3:11:01 PM;25.10;0.574;57.690;28519.000;20.000;0.000
25.10.18;3:12:01 PM;25.12;0.603;57.550;28523.000;20.000;0.000
25.10.18;3:13:01 PM;25.13;0.587;57.620;28561.000;20.000;0.000
25.10.18;3:14:01 PM;25.15;0.593;57.590;28540.000;20.000;0.000
25.10.18;3:15:01 PM;25.17;0.608;57.530;28554.000;20.000;0.000
25.10.18;3:16:01 PM;25.18;0.587;57.630;28564.000;20.000;0.000
25.10.18;3:17:01 PM;25.20;0.601;57.560;28565.000;20.000;0.000
25.10.18;3:18:01 PM;25.22;0.589;57.610;28566.000;20.000;0.000
25.10.18;3:19:01 PM;25.23;0.595;57.580;28547.000;20.000;0.000
25.10.18;3:20:01 PM;25.25;0.593;57.600;28563.000;20.000;0.000
25.10.18;3:21:01 PM;25.27;0.603;57.550;28546.000;20.000;0.000
25.10.18;3:22:01 PM;25.28;0.601;57.560;28568.000;20.000;0.000
25.10.18;3:23:01 PM;25.30;0.608;57.530;28551.000;20.000;0.000
25.10.18;3:24:01 PM;25.32;0.597;57.580;28584.000;20.000;0.000
25.10.18;3:25:01 PM;25.33;0.608;57.530;28575.000;20.000;0.000
25.10.18;3:26:01 PM;25.35;0.597;57.580;28587.000;20.000;0.000
25.10.18;3:27:01 PM;25.37;0.593;57.600;28559.000;20.000;0.000
25.10.18;3:28:01 PM;25.38;0.597;57.580;28587.000;20.000;0.000
25.10.18;3:29:01 PM;25.40;0.595;57.590;28598.000;20.000;0.000
25.10.18;3:30:01 PM;25.42;0.589;57.620;28592.000;20.000;0.000
25.10.18;3:31:01 PM;25.43;0.608;57.530;28602.000;20.000;0.000
25.10.18;3:32:01 PM;25.45;0.595;57.590;28601.000;20.000;0.000
25.10.18;3:33:01 PM;25.47;0.593;57.600;28571.000;20.000;0.000
25.10.18;3:34:01 PM;25.48;0.597;57.580;28615.000;20.000;0.000
25.10.18;3:35:01 PM;25.50;0.601;57.560;28516.000;20.000;0.000
25.10.18;3:36:01 PM;25.52;0.601;57.560;28275.000;20.000;0.000
25.10.18;3:37:01 PM;25.53;0.601;57.560;28131.000;20.000;0.000
25.10.18;3:38:01 PM;25.55;0.605;57.540;28170.000;20.000;0.000
25.10.18;3:39:01 PM;25.57;0.593;57.600;28376.000;20.000;0.000
25.10.18;3:40:01 PM;25.58;0.589;57.620;28688.000;20.000;0.000
25.10.18;3:41:01 PM;25.60;0.582;57.640;28687.000;20.000;0.000
25.10.18;3:42:01 PM;25.62;0.603;57.550;28682.000;20.000;0.000
25.10.18;3:43:01 PM;25.63;0.582;57.640;28695.000;20.000;0.000
25.10.18;3:44:01 PM;25.65;0.585;57.630;28680.000;20.000;0.000
25.10.18;3:45:01 PM;25.67;0.589;57.620;28668.000;20.000;0.000
25.10.18;3:46:01 PM;25.68;0.589;57.620;28666.000;20.000;0.000
25.10.18;3:47:01 PM;25.70;0.593;57.590;28647.000;20.000;0.000
25.10.18;3:48:01 PM;25.72;0.576;57.670;28657.000;20.000;0.000
25.10.18;3:49:01 PM;25.73;0.589;57.610;28666.000;20.000;0.000
25.10.18;3:50:01 PM;25.75;0.589;57.620;28634.000;20.000;0.000
25.10.18;3:51:01 PM;25.77;0.593;57.600;28678.000;20.000;0.000
25.10.18;3:52:01 PM;25.78;0.593;57.590;28627.000;20.000;0.000
25.10.18;3:53:01 PM;25.80;0.589;57.620;28643.000;20.000;0.000
25.10.18;3:54:01 PM;25.82;0.582;57.640;28618.000;20.000;0.000
25.10.18;3:55:01 PM;25.83;0.582;57.640;28645.000;20.000;0.000
25.10.18;3:56:01 PM;25.85;0.591;57.600;28636.000;20.000;0.000
25.10.18;3:57:01 PM;25.87;0.595;57.580;28633.000;20.000;0.000
25.10.18;3:58:01 PM;25.88;0.601;57.560;28635.000;20.000;0.000
25.10.18;3:59:01 PM;25.90;0.591;57.610;28636.000;20.000;0.000
25.10.18;4:00:01 PM;25.92;0.597;57.580;28633.000;20.000;0.000
25.10.18;4:01:01 PM;25.93;0.582;57.650;28632.000;20.000;0.000
25.10.18;4:02:01 PM;25.95;0.601;57.560;28622.000;20.000;0.000
25.10.18;4:03:01 PM;25.97;0.591;57.600;28659.000;20.000;0.000
25.10.18;4:04:01 PM;25.98;0.597;57.570;28629.000;20.000;0.000
25.10.18;4:05:01 PM;26.00;0.597;57.580;28635.000;20.000;0.000
25.10.18;4:06:01 PM;26.02;0.599;57.570;28640.000;20.000;0.000
25.10.18;4:07:01 PM;26.03;0.593;57.600;28643.000;20.000;0.000
25.10.18;4:08:01 PM;26.05;0.589;57.620;28652.000;20.000;0.000
25.10.18;4:09:01 PM;26.07;0.593;57.600;28650.000;20.000;0.000
25.10.18;4:10:01 PM;26.08;0.595;57.590;28652.000;20.000;0.000
25.10.18;4:11:01 PM;26.10;0.593;57.590;28669.000;20.000;0.000
25.10.18;4:12:01 PM;26.12;0.585;57.630;28629.000;20.000;0.000
25.10.18;4:13:01 PM;26.13;0.585;57.640;28646.000;20.000;0.000
25.10.18;4:14:01 PM;26.15;0.597;57.580;28669.000;20.000;0.000
25.10.18;4:15:01 PM;26.17;0.591;57.610;28633.000;20.000;0.000
25.10.18;4:16:01 PM;26.18;0.589;57.620;28662.000;20.000;0.000
25.10.18;4:17:01 PM;26.20;0.589;57.620;28643.000;20.000;0.000
25.10.18;4:18:01 PM;26.22;0.599;57.570;28615.000;20.000;0.000
25.10.18;4:19:01 PM;26.23;0.589;57.620;28646.000;20.000;0.000
25.10.18;4:20:01 PM;26.25;0.595;57.590;28619.000;20.000;0.000
25.10.18;4:21:01 PM;26.27;0.599;57.570;28627.000;20.000;0.000
25.10.18;4:22:01 PM;26.28;0.591;57.610;28648.000;20.000;0.000
25.10.18;4:23:01 PM;26.30;0.587;57.630;28657.000;20.000;0.000
25.10.18;4:24:01 PM;26.32;0.599;57.570;28635.000;20.000;0.000
25.10.18;4:25:01 PM;26.33;0.591;57.610;28631.000;20.000;0.000
25.10.18;4:26:01 PM;26.35;0.597;57.580;28621.000;20.000;0.000
25.10.18;4:27:01 PM;26.37;0.610;57.520;28647.000;20.000;0.000
25.10.18;4:28:01 PM;26.38;0.612;57.510;28621.000;20.000;0.000
25.10.18;4:29:01 PM;26.40;0.587;57.620;28643.000;20.000;0.000
25.10.18;4:30:01 PM;26.42;0.587;57.620;28634.000;20.000;0.000
25.10.18;4:31:01 PM;26.43;0.585;57.640;28646.000;20.000;0.000
25.10.18;4:32:01 PM;26.45;0.601;57.560;28642.000;20.000;0.000
25.10.18;4:33:01 PM;26.47;0.591;57.610;28613.000;20.000;0.000
25.10.18;4:34:01 PM;26.48;0.589;57.610;28654.000;20.000;0.000
25.10.18;4:35:01 PM;26.50;0.597;57.580;28669.000;20.000;0.000
25.10.18;4:36:01 PM;26.52;0.599;57.570;28663.000;20.000;0.000
25.10.18;4:37:01 PM;26.53;0.610;57.520;28656.000;20.000;0.000
25.10.18;4:38:01 PM;26.55;0.603;57.550;28654.000;20.000;0.000
25.10.18;4:39:01 PM;26.57;0.593;57.600;28641.000;20.000;0.000
25.10.18;4:40:01 PM;26.58;0.591;57.610;28650.000;20.000;0.000
25.10.18;4:41:01 PM;26.60;0.610;57.520;28658.000;20.000;0.000
25.10.18;4:42:01 PM;26.62;0.601;57.560;28649.000;20.000;0.000
25.10.18;4:43:01 PM;26.63;0.589;57.620;28657.000;20.000;0.000
25.10.18;4:44:01 PM;26.65;0.605;57.540;28684.000;20.000;0.000
25.10.18;4:45:01 PM;26.67;0.601;57.560;28656.000;20.000;0.000
25.10.18;4:46:01 PM;26.68;0.597;57.580;28678.000;20.000;0.000
25.10.18;4:47:01 PM;26.70;0.601;57.560;28669.000;20.000;0.000
25.10.18;4:48:01 PM;26.72;0.597;57.570;28635.000;20.000;0.000
25.10.18;4:49:01 PM;26.73;0.605;57.540;28647.000;20.000;0.000
25.10.18;4:50:01 PM;26.75;0.612;57.510;28677.000;20.000;0.000
25.10.18;4:51:01 PM;26.77;0.599;57.570;28647.000;20.000;0.000
25.10.18;4:52:01 PM;26.78;0.601;57.560;28617.000;20.000;0.000
25.10.18;4:53:01 PM;26.80;0.599;57.570;28622.000;20.000;0.000
25.10.18;4:54:01 PM;26.82;0.601;57.560;28649.000;20.000;0.000
25.10.18;4:55:01 PM;26.83;0.605;57.540;28635.000;20.000;0.000
25.10.18;4:56:01 PM;26.85;0.597;57.580;28629.000;20.000;0.000
25.10.18;4:57:01 PM;26.87;0.595;57.590;28643.000;20.000;0.000
25.10.18;4:58:01 PM;26.88;0.599;57.570;28635.000;20.000;0.000
25.10.18;4:59:01 PM;26.90;0.603;57.550;28642.000;20.000;0.000
25.10.18;5:00:01 PM;26.92;0.595;57.590;28638.000;20.000;0.000
25.10.18;5:01:01 PM;26.93;0.605;57.540;28647.000;20.000;0.000
25.10.18;5:02:01 PM;26.95;0.589;57.620;28640.000;20.000;0.000
25.10.18;5:03:01 PM;26.97;0.599;57.570;28612.000;20.000;0.000
25.10.18;5:04:01 PM;26.98;0.603;57.550;28624.000;20.000;0.000
25.10.18;5:05:01 PM;27.00;0.599;57.560;28626.000;20.000;0.000
25.10.18;5:06:01 PM;27.02;0.601;57.560;28608.000;20.000;0.000
25.10.18;5:07:01 PM;27.03;0.599;57.570;28554.000;20.000;0.000
25.10.18;5:08:01 PM;27.05;0.605;57.540;28574.000;20.000;0.000
25.10.18;5:09:01 PM;27.07;0.605;57.540;28210.000;20.000;0.000
25.10.18;5:10:01 PM;27.08;0.578;57.660;28589.000;20.000;0.000
25.10.18;5:11:01 PM;27.10;0.587;57.630;28648.000;20.000;0.000
25.10.18;5:12:01 PM;27.12;0.591;57.600;28617.000;20.000;0.000
25.10.18;5:13:01 PM;27.13;0.587;57.630;28606.000;20.000;0.000
25.10.18;5:14:01 PM;27.15;0.597;57.580;28587.000;20.000;0.000
25.10.18;5:15:01 PM;27.17;0.595;57.590;28579.000;20.000;0.000
25.10.18;5:16:01 PM;27.18;0.587;57.620;28606.000;20.000;0.000
25.10.18;5:17:01 PM;27.20;0.587;57.630;28571.000;20.000;0.000
25.10.18;5:18:01 PM;27.22;0.576;57.670;28589.000;20.000;0.000
25.10.18;5:19:01 PM;27.23;0.593;57.590;28568.000;20.000;0.000
25.10.18;5:20:01 PM;27.25;0.589;57.620;28570.000;20.000;0.000
25.10.18;5:21:01 PM;27.27;0.593;57.590;28551.000;20.000;0.000
25.10.18;5:22:01 PM;27.28;0.608;57.530;28565.000;20.000;0.000
25.10.18;5:23:01 PM;27.30;0.591;57.600;28341.000;20.000;0.000
25.10.18;5:24:01 PM;27.32;0.603;57.550;27677.000;20.000;0.000
25.10.18;5:25:01 PM;27.33;0.593;57.590;27684.000;20.000;0.000
25.10.18;5:26:01 PM;27.35;0.595;57.590;27644.000;20.000;0.000
25.10.18;5:27:01 PM;27.37;0.591;57.610;27560.000;20.000;0.000
25.10.18;5:28:01 PM;27.38;0.591;57.600;27537.000;20.000;0.000
25.10.18;5:29:01 PM;27.40;0.585;57.630;27525.000;20.000;0.000
25.10.18;5:30:01 PM;27.42;0.597;57.580;27490.000;20.000;0.000
25.10.18;5:31:01 PM;27.43;0.580;57.650;27497.000;20.000;0.000
25.10.18;5:32:01 PM;27.45;0.587;57.620;27490.000;20.000;0.000
25.10.18;5:33:01 PM;27.47;0.582;57.650;27497.000;20.000;0.000
25.10.18;5:34:01 PM;27.48;0.582;57.640;27521.000;20.000;0.000
25.10.18;5:35:01 PM;27.50;0.578;57.670;27509.000;20.000;0.000
25.10.18;5:36:01 PM;27.52;0.580;57.650;27533.000;20.000;0.000
25.10.18;5:37:01 PM;27.53;0.587;57.630;27526.000;20.000;0.000
25.10.18;5:38:01 PM;27.55;0.589;57.620;27523.000;20.000;0.000
25.10.18;5:39:01 PM;27.57;0.585;57.640;27521.000;20.000;0.000
25.10.18;5:40:01 PM;27.58;0.582;57.650;27553.000;20.000;0.000
25.10.18;5:41:01 PM;27.60;0.587;57.630;27554.000;20.000;0.000
25.10.18;5:42:01 PM;27.62;0.597;57.580;27549.000;20.000;0.000
25.10.18;5:43:01 PM;27.63;0.589;57.620;27532.000;20.000;0.000
25.10.18;5:44:01 PM;27.65;0.589;57.620;27551.000;20.000;0.000
25.10.18;5:45:01 PM;27.67;0.591;57.610;27549.000;20.000;0.000
25.10.18;5:46:01 PM;27.68;0.585;57.640;27563.000;20.000;0.000
25.10.18;5:47:01 PM;27.70;0.597;57.580;27577.000;20.000;0.000
25.10.18;5:48:01 PM;27.72;0.585;57.630;27558.000;20.000;0.000
25.10.18;5:49:01 PM;27.73;0.587;57.630;27549.000;20.000;0.000
25.10.18;5:50:01 PM;27.75;0.582;57.650;27598.000;20.000;0.000
25.10.18;5:51:01 PM;27.77;0.585;57.630;27587.000;20.000;0.000
25.10.18;5:52:01 PM;27.78;0.589;57.620;27614.000;20.000;0.000
25.10.18;5:53:01 PM;27.80;0.585;57.640;27586.000;20.000;0.000
25.10.18;5:54:01 PM;27.82;0.591;57.610;27602.000;20.000;0.000
25.10.18;5:55:01 PM;27.83;0.605;57.540;27621.000;20.000;0.000
25.10.18;5:56:01 PM;27.85;0.595;57.590;27605.000;20.000;0.000
25.10.18;5:57:01 PM;27.87;0.591;57.610;27593.000;20.000;0.000
25.10.18;5:58:01 PM;27.88;0.591;57.610;27616.000;20.000;0.000
25.10.18;5:59:01 PM;27.90;0.585;57.630;27622.000;20.000;0.000
25.10.18;6:00:01 PM;27.92;0.593;57.600;27630.000;20.000;0.000
25.10.18;6:01:01 PM;27.93;0.597;57.580;27623.000;20.000;0.000
25.10.18;6:02:01 PM;27.95;0.593;57.590;27603.000;20.000;0.000
25.10.18;6:03:01 PM;27.97;0.595;57.590;27612.000;20.000;0.000
25.10.18;6:04:01 PM;27.98;0.603;57.550;27598.000;20.000;0.000
25.10.18;6:05:01 PM;28.00;0.595;57.580;27623.000;20.000;0.000
25.10.18;6:06:01 PM;28.02;0.608;57.530;27604.000;20.000;0.000
25.10.18;6:07:01 PM;28.03;0.587;57.630;27628.000;20.000;0.000
25.10.18;6:08:01 PM;28.05;0.597;57.580;27640.000;20.000;0.000
25.10.18;6:09:01 PM;28.07;0.601;57.560;27633.000;20.000;0.000
25.10.18;6:10:01 PM;28.08;0.610;57.520;27653.000;20.000;0.000
25.10.18;6:11:01 PM;28.10;0.599;57.570;27630.000;20.000;0.000
25.10.18;6:12:01 PM;28.12;0.589;57.610;27654.000;20.000;0.000
25.10.18;6:13:01 PM;28.13;0.603;57.550;27658.000;20.000;0.000
25.10.18;6:14:01 PM;28.15;0.589;57.620;27638.000;20.000;0.000
25.10.18;6:15:01 PM;28.17;0.601;57.560;27616.000;20.000;0.000
25.10.18;6:16:01 PM;28.18;0.601;57.560;27667.000;20.000;0.000
25.10.18;6:17:01 PM;28.20;0.603;57.550;27639.000;20.000;0.000
25.10.18;6:18:01 PM;28.22;0.597;57.580;27631.000;20.000;0.000
25.10.18;6:19:01 PM;28.23;0.591;57.600;27650.000;20.000;0.000
25.10.18;6:20:01 PM;28.25;0.589;57.620;27607.000;20.000;0.000
25.10.18;6:21:01 PM;28.27;0.603;57.550;27640.000;20.000;0.000
25.10.18;6:22:01 PM;28.28;0.603;57.550;27639.000;20.000;0.000
25.10.18;6:23:01 PM;28.30;0.605;57.540;27653.000;20.000;0.000
25.10.18;6:24:01 PM;28.32;0.597;57.580;27673.000;20.000;0.000
25.10.18;6:25:01 PM;28.33;0.603;57.550;27670.000;20.000;0.000
25.10.18;6:26:01 PM;28.35;0.614;57.500;27669.000;20.000;0.000
25.10.18;6:27:01 PM;28.37;0.608;57.530;27668.000;20.000;0.000
25.10.18;6:28:01 PM;28.38;0.610;57.520;27670.000;20.000;0.000
25.10.18;6:29:01 PM;28.40;0.608;57.530;27668.000;20.000;0.000
25.10.18;6:30:01 PM;28.42;0.587;57.630;27682.000;20.000;0.000
25.10.18;6:31:01 PM;28.43;0.618;57.480;27714.000;20.000;0.000
25.10.18;6:32:01 PM;28.45;0.597;57.580;27710.000;20.000;0.000
25.10.18;6:33:01 PM;28.47;0.599;57.570;27719.000;20.000;0.000
25.10.18;6:34:01 PM;28.48;0.612;57.520;27704.000;20.000;0.000
25.10.18;6:35:01 PM;28.50;0.612;57.510;27693.000;20.000;0.000
25.10.18;6:36:01 PM;28.52;0.601;57.560;27717.000;20.000;0.000
25.10.18;6:37:01 PM;28.53;0.597;57.580;27728.000;20.000;0.000
25.10.18;6:38:01 PM;28.55;0.603;57.550;27719.000;20.000;0.000
25.10.18;6:39:01 PM;28.57;0.610;57.520;27696.000;20.000;0.000
25.10.18;6:40:01 PM;28.58;0.605;57.540;27728.000;20.000;0.000
25.10.18;6:41:01 PM;28.60;0.605;57.540;27721.000;20.000;0.000
25.10.18;6:42:01 PM;28.62;0.605;57.540;27717.000;20.000;0.000
25.10.18;6:43:01 PM;28.63;0.601;57.560;27740.000;20.000;0.000
25.10.18;6:44:01 PM;28.65;0.608;57.530;27728.000;20.000;0.000
25.10.18;6:45:01 PM;28.67;0.605;57.540;27745.000;20.000;0.000
25.10.18;6:46:01 PM;28.68;0.616;57.500;27756.000;20.000;0.000
25.10.18;6:47:01 PM;28.70;0.612;57.510;27738.000;20.000;0.000
25.10.18;6:48:01 PM;28.72;0.605;57.540;27737.000;20.000;0.000
25.10.18;6:49:01 PM;28.73;0.612;57.510;27761.000;20.000;0.000
25.10.18;6:50:01 PM;28.75;0.610;57.520;27779.000;20.000;0.000
25.10.18;6:51:01 PM;28.77;0.616;57.490;27779.000;20.000;0.000
25.10.18;6:52:01 PM;28.78;0.608;57.530;27747.000;20.000;0.000
25.10.18;6:53:01 PM;28.80;0.603;57.550;27771.000;20.000;0.000
25.10.18;6:54:01 PM;28.82;0.612;57.510;27775.000;20.000;0.000
25.10.18;6:55:01 PM;28.83;0.608;57.530;27770.000;20.000;0.000
25.10.18;6:56:01 PM;28.85;0.618;57.490;27763.000;20.000;0.000
25.10.18;6:57:01 PM;28.87;0.612;57.510;27780.000;20.000;0.000
25.10.18;6:58:01 PM;28.88;0.608;57.530;27812.000;20.000;0.000
25.10.18;6:59:01 PM;28.90;0.618;57.490;27800.000;20.000;0.000
25.10.18;7:00:01 PM;28.92;0.618;57.480;27798.000;20.000;0.000
25.10.18;7:01:01 PM;28.93;0.612;57.510;27780.000;20.000;0.000
25.10.18;7:02:01 PM;28.95;0.618;57.480;27836.000;20.000;0.000
25.10.18;7:03:01 PM;28.97;0.608;57.530;27829.000;20.000;0.000
25.10.18;7:04:01 PM;28.98;0.616;57.490;27822.000;20.000;0.000
25.10.18;7:05:01 PM;29.00;0.618;57.480;27819.000;20.000;0.000
25.10.18;7:06:01 PM;29.02;0.616;57.490;27808.000;20.000;0.000
25.10.18;7:07:01 PM;29.03;0.610;57.520;27824.000;20.000;0.000
25.10.18;7:08:01 PM;29.05;0.616;57.490;27802.000;20.000;0.000
25.10.18;7:09:01 PM;29.07;0.618;57.490;27824.000;20.000;0.000
25.10.18;7:10:01 PM;29.08;0.612;57.510;27826.000;20.000;0.000
25.10.18;7:11:01 PM;29.10;0.605;57.540;27827.000;20.000;0.000
25.10.18;7:12:01 PM;29.12;0.616;57.490;27856.000;20.000;0.000
25.10.18;7:13:01 PM;29.13;0.614;57.500;27842.000;20.000;0.000
25.10.18;7:14:01 PM;29.15;0.618;57.480;27828.000;20.000;0.000
25.10.18;7:15:01 PM;29.17;0.616;57.490;27836.000;20.000;0.000
25.10.18;7:16:01 PM;29.18;0.618;57.490;27852.000;20.000;0.000
25.10.18;7:17:01 PM;29.20;0.614;57.500;27861.000;20.000;0.000
25.10.18;7:18:01 PM;29.22;0.612;57.510;27843.000;20.000;0.000
25.10.18;7:19:01 PM;29.23;0.612;57.510;27877.000;20.000;0.000
25.10.18;7:20:01 PM;29.25;0.620;57.470;27870.000;20.000;0.000
25.10.18;7:21:01 PM;29.27;0.605;57.540;27873.000;20.000;0.000
25.10.18;7:22:01 PM;29.28;0.612;57.510;27849.000;20.000;0.000
25.10.18;7:23:01 PM;29.30;0.610;57.520;27831.000;20.000;0.000
25.10.18;7:24:01 PM;29.32;0.614;57.500;27857.000;20.000;0.000
25.10.18;7:25:01 PM;29.33;0.612;57.510;27857.000;20.000;0.000
25.10.18;7:26:01 PM;29.35;0.622;57.460;27866.000;20.000;0.000
25.10.18;7:27:01 PM;29.37;0.612;57.510;27880.000;20.000;0.000
25.10.18;7:28:01 PM;29.38;0.620;57.480;27875.000;20.000;0.000
25.10.18;7:29:01 PM;29.40;0.608;57.530;27885.000;20.000;0.000
25.10.18;7:30:01 PM;29.42;0.622;57.460;27849.000;20.000;0.000
25.10.18;7:31:01 PM;29.43;0.618;57.480;27856.000;20.000;0.000
25.10.18;7:32:01 PM;29.45;0.612;57.510;27857.000;20.000;0.000
25.10.18;7:33:01 PM;29.47;0.612;57.510;27877.000;20.000;0.000
25.10.18;7:34:01 PM;29.48;0.620;57.470;27898.000;20.000;0.000
25.10.18;7:35:01 PM;29.50;0.620;57.480;27864.000;20.000;0.000
25.10.18;7:36:01 PM;29.52;0.620;57.470;27866.000;20.000;0.000
25.10.18;7:37:01 PM;29.53;0.616;57.500;27856.000;20.000;0.000
25.10.18;7:38:01 PM;29.55;0.610;57.520;27875.000;20.000;0.000
25.10.18;7:39:01 PM;29.57;0.608;57.530;27864.000;20.000;0.000
25.10.18;7:40:01 PM;29.58;0.610;57.520;27875.000;20.000;0.000
25.10.18;7:41:01 PM;29.60;0.616;57.490;27887.000;20.000;0.000
25.10.18;7:42:01 PM;29.62;0.616;57.490;27878.000;20.000;0.000
25.10.18;7:43:01 PM;29.63;0.614;57.500;27891.000;20.000;0.000
25.10.18;7:44:01 PM;29.65;0.618;57.480;27887.000;20.000;0.000
25.10.18;7:45:01 PM;29.67;0.614;57.500;27891.000;20.000;0.000
25.10.18;7:46:01 PM;29.68;0.618;57.480;27884.000;20.000;0.000
25.10.18;7:47:01 PM;29.70;0.610;57.520;27883.000;20.000;0.000
25.10.18;7:48:01 PM;29.72;0.612;57.510;27903.000;20.000;0.000
25.10.18;7:49:01 PM;29.73;0.614;57.500;27899.000;20.000;0.000
25.10.18;7:50:01 PM;29.75;0.610;57.520;27915.000;20.000;0.000
25.10.18;7:51:01 PM;29.77;0.618;57.490;27892.000;20.000;0.000
25.10.18;7:52:01 PM;29.78;0.614;57.500;27882.000;20.000;0.000
25.10.18;7:53:01 PM;29.80;0.605;57.540;27889.000;20.000;0.000
25.10.18;7:54:01 PM;29.82;0.614;57.500;27891.000;20.000;0.000
25.10.18;7:55:01 PM;29.83;0.614;57.500;27859.000;20.000;0.000
25.10.18;7:56:01 PM;29.85;0.610;57.520;27897.000;20.000;0.000
25.10.18;7:57:01 PM;29.87;0.601;57.560;27887.000;20.000;0.000
25.10.18;7:58:01 PM;29.88;0.610;57.520;27889.000;20.000;0.000
25.10.18;7:59:01 PM;29.90;0.616;57.500;27922.000;20.000;0.000
25.10.18;8:00:01 PM;29.92;0.608;57.530;27911.000;20.000;0.000
25.10.18;8:01:01 PM;29.93;0.614;57.500;27887.000;20.000;0.000
25.10.18;8:02:01 PM;29.95;0.601;57.550;27876.000;20.000;0.000
25.10.18;8:03:01 PM;29.97;0.603;57.550;27910.000;20.000;0.000
25.10.18;8:04:01 PM;29.98;0.614;57.500;27887.000;20.000;0.000
25.10.18;8:05:01 PM;30.00;0.620;57.480;27711.000;20.000;0.000
25.10.18;8:06:01 PM;30.02;0.616;57.500;27777.000;20.000;0.000
25.10.18;8:07:01 PM;30.03;0.605;57.540;28114.000;20.000;0.000
25.10.18;8:08:01 PM;30.05;0.603;57.550;28093.000;20.000;0.000
25.10.18;8:09:01 PM;30.07;0.608;57.530;28046.000;20.000;0.000
25.10.18;8:10:01 PM;30.08;0.591;57.600;28007.000;20.000;0.000
25.10.18;8:11:01 PM;30.10;0.608;57.530;28014.000;20.000;0.000
25.10.18;8:12:01 PM;30.12;0.603;57.550;28011.000;20.000;0.000
25.10.18;8:13:01 PM;30.13;0.618;57.490;27995.000;20.000;0.000
25.10.18;8:14:01 PM;30.15;0.597;57.580;28025.000;20.000;0.000
25.10.18;8:15:01 PM;30.17;0.603;57.550;27992.000;20.000;0.000
25.10.18;8:16:01 PM;30.18;0.612;57.510;28022.000;20.000;0.000
25.10.18;8:17:01 PM;30.20;0.603;57.550;28009.000;20.000;0.000
25.10.18;8:18:01 PM;30.22;0.610;57.520;28025.000;20.000;0.000
25.10.18;8:19:01 PM;30.23;0.618;57.490;28037.000;20.000;0.000
25.10.18;8:20:01 PM;30.25;0.616;57.490;28018.000;20.000;0.000
25.10.18;8:21:01 PM;30.27;0.610;57.520;28016.000;20.000;0.000
25.10.18;8:22:01 PM;30.28;0.616;57.490;28029.000;20.000;0.000
25.10.18;8:23:01 PM;30.30;0.601;57.550;28041.000;20.000;0.000
25.10.18;8:24:01 PM;30.32;0.610;57.520;28036.000;20.000;0.000
25.10.18;8:25:01 PM;30.33;0.605;57.540;28023.000;20.000;0.000
25.10.18;8:26:01 PM;30.35;0.603;57.550;28018.000;20.000;0.000
25.10.18;8:27:01 PM;30.37;0.612;57.520;28048.000;20.000;0.000
25.10.18;8:28:01 PM;30.38;0.601;57.560;28032.000;20.000;0.000
25.10.18;8:29:01 PM;30.40;0.605;57.540;28051.000;20.000;0.000
25.10.18;8:30:01 PM;30.42;0.614;57.510;28039.000;20.000;0.000
25.10.18;8:31:01 PM;30.43;0.608;57.530;28011.000;20.000;0.000
25.10.18;8:32:01 PM;30.45;0.605;57.540;28060.000;20.000;0.000
25.10.18;8:33:01 PM;30.47;0.612;57.510;28053.000;20.000;0.000
25.10.18;8:34:01 PM;30.48;0.610;57.520;28051.000;20.000;0.000
25.10.18;8:35:01 PM;30.50;0.601;57.560;28067.000;20.000;0.000
25.10.18;8:36:01 PM;30.52;0.608;57.530;28039.000;20.000;0.000
25.10.18;8:37:01 PM;30.53;0.610;57.520;28042.000;20.000;0.000
25.10.18;8:38:01 PM;30.55;0.610;57.520;28039.000;20.000;0.000
25.10.18;8:39:01 PM;30.57;0.612;57.510;28062.000;20.000;0.000
25.10.18;8:40:01 PM;30.58;0.612;57.510;28032.000;20.000;0.000
25.10.18;8:41:01 PM;30.60;0.612;57.510;28051.000;20.000;0.000
25.10.18;8:42:01 PM;30.62;0.601;57.550;28055.000;20.000;0.000
25.10.18;8:43:01 PM;30.63;0.610;57.520;28060.000;20.000;0.000
25.10.18;8:44:01 PM;30.65;0.616;57.490;28048.000;20.000;0.000
25.10.18;8:45:01 PM;30.67;0.601;57.560;28030.000;20.000;0.000
25.10.18;8:46:01 PM;30.68;0.603;57.550;28046.000;20.000;0.000
25.10.18;8:47:01 PM;30.70;0.605;57.540;28042.000;20.000;0.000
25.10.18;8:48:01 PM;30.72;0.608;57.530;28042.000;20.000;0.000
25.10.18;8:49:01 PM;30.73;0.614;57.510;28083.000;20.000;0.000
25.10.18;8:50:01 PM;30.75;0.612;57.510;28046.000;20.000;0.000
25.10.18;8:51:01 PM;30.77;0.616;57.490;28058.000;20.000;0.000
25.10.18;8:52:01 PM;30.78;0.616;57.490;28037.000;20.000;0.000
25.10.18;8:53:01 PM;30.80;0.610;57.520;28062.000;20.000;0.000
25.10.18;8:54:01 PM;30.82;0.605;57.540;28069.000;20.000;0.000
25.10.18;8:55:01 PM;30.83;0.620;57.470;28062.000;20.000;0.000
25.10.18;8:56:01 PM;30.85;0.612;57.510;28048.000;20.000;0.000
25.10.18;8:57:01 PM;30.87;0.608;57.530;28028.000;20.000;0.000
25.10.18;8:58:01 PM;30.88;0.620;57.470;28057.000;20.000;0.000
25.10.18;8:59:01 PM;30.90;0.616;57.490;28053.000;20.000;0.000
25.10.18;9:00:01 PM;30.92;0.616;57.490;28034.000;20.000;0.000
25.10.18;9:01:01 PM;30.93;0.601;57.550;28091.000;20.000;0.000
25.10.18;9:02:01 PM;30.95;0.622;57.460;28078.000;20.000;0.000
25.10.18;9:03:01 PM;30.97;0.610;57.520;28070.000;20.000;0.000
25.10.18;9:04:01 PM;30.98;0.612;57.520;28050.000;20.000;0.000
25.10.18;9:05:01 PM;31.00;0.616;57.490;28065.000;20.000;0.000
25.10.18;9:06:01 PM;31.02;0.608;57.530;28070.000;20.000;0.000
25.10.18;9:07:01 PM;31.03;0.612;57.510;28027.000;20.000;0.000
25.10.18;9:08:01 PM;31.05;0.612;57.510;28064.000;20.000;0.000
25.10.18;9:09:01 PM;31.07;0.608;57.530;28081.000;20.000;0.000
25.10.18;9:10:01 PM;31.08;0.614;57.500;28067.000;20.000;0.000
25.10.18;9:11:01 PM;31.10;0.631;57.430;28066.000;20.000;0.000
25.10.18;9:12:01 PM;31.12;0.612;57.510;28062.000;20.000;0.000
25.10.18;9:13:01 PM;31.13;0.610;57.520;28070.000;20.000;0.000
25.10.18;9:14:01 PM;31.15;0.614;57.500;28051.000;20.000;0.000
25.10.18;9:15:01 PM;31.17;0.608;57.530;28062.000;20.000;0.000
25.10.18;9:16:01 PM;31.18;0.622;57.460;28041.000;20.000;0.000
25.10.18;9:17:01 PM;31.20;0.624;57.450;28053.000;20.000;0.000
25.10.18;9:18:01 PM;31.22;0.612;57.510;28041.000;20.000;0.000
25.10.18;9:19:01 PM;31.23;0.614;57.500;28034.000;20.000;0.000
25.10.18;9:20:01 PM;31.25;0.610;57.520;28050.000;20.000;0.000
25.10.18;9:21:01 PM;31.27;0.622;57.470;28039.000;20.000;0.000
25.10.18;9:22:01 PM;31.28;0.610;57.520;28044.000;20.000;0.000
25.10.18;9:23:01 PM;31.30;0.620;57.470;28043.000;20.000;0.000
25.10.18;9:24:01 PM;31.32;0.620;57.470;28059.000;20.000;0.000
25.10.18;9:25:01 PM;31.33;0.614;57.500;28072.000;20.000;0.000
25.10.18;9:26:01 PM;31.35;0.618;57.480;28074.000;20.000;0.000
25.10.18;9:27:01 PM;31.37;0.612;57.510;28058.000;20.000;0.000
25.10.18;9:28:01 PM;31.38;0.610;57.520;28060.000;20.000;0.000
25.10.18;9:29:01 PM;31.40;0.614;57.500;28088.000;20.000;0.000
25.10.18;9:30:01 PM;31.42;0.631;57.430;28097.000;20.000;0.000
25.10.18;9:31:01 PM;31.43;0.622;57.460;28067.000;20.000;0.000
25.10.18;9:32:01 PM;31.45;0.620;57.480;28079.000;20.000;0.000
25.10.18;9:33:01 PM;31.47;0.612;57.520;28081.000;20.000;0.000
25.10.18;9:34:01 PM;31.48;0.618;57.480;28057.000;20.000;0.000
25.10.18;9:35:01 PM;31.50;0.620;57.480;28074.000;20.000;0.000
25.10.18;9:36:01 PM;31.52;0.614;57.500;28071.000;20.000;0.000
25.10.18;9:37:01 PM;31.53;0.631;57.420;28066.000;20.000;0.000
25.10.18;9:38:01 PM;31.55;0.616;57.490;28083.000;20.000;0.000
25.10.18;9:39:01 PM;31.57;0.616;57.490;28057.000;20.000;0.000
25.10.18;9:40:01 PM;31.58;0.616;57.490;28069.000;20.000;0.000
25.10.18;9:41:01 PM;31.60;0.618;57.480;28057.000;20.000;0.000
25.10.18;9:42:01 PM;31.62;0.616;57.500;28072.000;20.000;0.000
25.10.18;9:43:01 PM;31.63;0.610;57.520;28064.000;20.000;0.000
25.10.18;9:44:01 PM;31.65;0.628;57.440;28071.000;20.000;0.000
25.10.18;9:45:01 PM;31.67;0.618;57.480;28057.000;20.000;0.000
25.10.18;9:46:01 PM;31.68;0.612;57.510;28062.000;20.000;0.000
25.10.18;9:47:01 PM;31.70;0.612;57.510;28069.000;20.000;0.000
25.10.18;9:48:01 PM;31.72;0.620;57.470;28071.000;20.000;0.000
25.10.18;9:49:01 PM;31.73;0.622;57.460;28050.000;20.000;0.000
25.10.18;9:50:01 PM;31.75;0.618;57.480;28062.000;20.000;0.000
25.10.18;9:51:01 PM;31.77;0.620;57.470;28062.000;20.000;0.000
25.10.18;9:52:01 PM;31.78;0.622;57.460;28059.000;20.000;0.000
25.10.18;9:53:01 PM;31.80;0.616;57.490;28060.000;20.000;0.000
25.10.18;9:54:01 PM;31.82;0.620;57.470;28062.000;20.000;0.000
25.10.18;9:55:01 PM;31.83;0.633;57.410;28068.000;20.000;0.000
25.10.18;9:56:01 PM;31.85;0.624;57.450;28095.000;20.000;0.000
25.10.18;9:57:01 PM;31.87;0.626;57.440;28074.000;20.000;0.000
25.10.18;9:58:01 PM;31.88;0.620;57.470;28062.000;20.000;0.000
25.10.18;9:59:01 PM;31.90;0.618;57.480;28090.000;20.000;0.000
25.10.18;10:00:01 PM;31.92;0.626;57.440;28060.000;20.000;0.000
25.10.18;10:01:01 PM;31.93;0.622;57.470;28085.000;20.000;0.000
25.10.18;10:02:01 PM;31.95;0.618;57.480;28043.000;20.000;0.000
25.10.18;10:03:01 PM;31.97;0.628;57.430;28068.000;20.000;0.000
25.10.18;10:04:01 PM;31.98;0.626;57.440;28066.000;20.000;0.000
25.10.18;10:05:01 PM;32.00;0.612;57.510;28086.000;20.000;0.000
25.10.18;10:06:01 PM;32.02;0.624;57.460;28069.000;20.000;0.000
25.10.18;10:07:01 PM;32.03;0.620;57.470;28045.000;20.000;0.000
25.10.18;10:08:01 PM;32.05;0.622;57.460;28059.000;20.000;0.000
25.10.18;10:09:01 PM;32.07;0.622;57.460;28083.000;20.000;0.000
25.10.18;10:10:01 PM;32.08;0.622;57.460;28064.000;20.000;0.000
25.10.18;10:11:01 PM;32.10;0.624;57.460;28069.000;20.000;0.000
25.10.18;10:12:01 PM;32.12;0.626;57.440;28087.000;20.000;0.000
25.10.18;10:13:01 PM;32.13;0.622;57.460;28073.000;20.000;0.000
25.10.18;10:14:01 PM;32.15;0.628;57.440;28068.000;20.000;0.000
25.10.18;10:15:01 PM;32.17;0.620;57.470;28076.000;20.000;0.000
25.10.18;10:16:01 PM;32.18;0.618;57.480;28043.000;20.000;0.000
25.10.18;10:17:01 PM;32.20;0.643;57.370;28068.000;20.000;0.000
25.10.18;10:18:01 PM;32.22;0.626;57.450;28052.000;20.000;0.000
25.10.18;10:19:01 PM;32.23;0.633;57.420;28068.000;20.000;0.000
25.10.18;10:20:01 PM;32.25;0.603;57.550;28065.000;20.000;0.000
25.10.18;10:21:01 PM;32.27;0.631;57.420;28076.000;20.000;0.000
25.10.18;10:22:01 PM;32.28;0.620;57.470;28076.000;20.000;0.000
25.10.18;10:23:01 PM;32.30;0.620;57.470;28079.000;20.000;0.000
25.10.18;10:24:01 PM;32.32;0.622;57.470;28046.000;20.000;0.000
25.10.18;10:25:01 PM;32.33;0.622;57.470;28087.000;20.000;0.000
25.10.18;10:26:01 PM;32.35;0.633;57.420;28059.000;20.000;0.000
25.10.18;10:27:01 PM;32.37;0.631;57.430;28085.000;20.000;0.000
25.10.18;10:28:01 PM;32.38;0.633;57.420;28068.000;20.000;0.000
25.10.18;10:29:01 PM;32.40;0.614;57.500;28051.000;20.000;0.000
25.10.18;10:30:01 PM;32.42;0.620;57.470;28064.000;20.000;0.000
25.10.18;10:31:01 PM;32.43;0.645;57.360;28045.000;20.000;0.000
25.10.18;10:32:01 PM;32.45;0.624;57.460;28064.000;20.000;0.000
25.10.18;10:33:01 PM;32.47;0.624;57.450;28020.000;20.000;0.000
25.10.18;10:34:01 PM;32.48;0.618;57.490;28032.000;20.000;0.000
25.10.18;10:35:01 PM;32.50;0.622;57.460;28081.000;20.000;0.000
25.10.18;10:36:01 PM;32.52;0.612;57.510;28055.000;20.000;0.000
25.10.18;10:37:01 PM;32.53;0.622;57.460;28045.000;20.000;0.000
25.10.18;10:38:01 PM;32.55;0.633;57.410;28071.000;20.000;0.000
25.10.18;10:39:01 PM;32.57;0.618;57.480;28029.000;20.000;0.000
25.10.18;10:40:01 PM;32.58;0.616;57.490;28051.000;20.000;0.000
25.10.18;10:41:01 PM;32.60;0.616;57.490;28032.000;20.000;0.000
25.10.18;10:42:01 PM;32.62;0.631;57.430;28054.000;20.000;0.000
25.10.18;10:43:01 PM;32.63;0.624;57.460;28022.000;20.000;0.000
25.10.18;10:44:01 PM;32.65;0.626;57.440;28054.000;20.000;0.000
25.10.18;10:45:01 PM;32.67;0.628;57.430;28048.000;20.000;0.000
25.10.18;10:46:01 PM;32.68;0.628;57.430;28012.000;20.000;0.000
25.10.18;10:47:01 PM;32.70;0.626;57.450;28041.000;20.000;0.000
25.10.18;10:48:01 PM;32.72;0.631;57.420;28059.000;20.000;0.000
25.10.18;10:49:01 PM;32.73;0.626;57.440;28015.000;20.000;0.000
25.10.18;10:50:01 PM;32.75;0.624;57.450;28052.000;20.000;0.000
25.10.18;10:51:01 PM;32.77;0.622;57.460;28031.000;20.000;0.000
[truncated: 8,123 more rows]

## Sheet: fig_s2c_CRC7_and_8_ch4
24.10.18/2:05 PM SW ver:OXY4v2_41
Header Ch-4
Description:
IDENTIFICATION
PHIboard number : v1231317
PM number : 00000000
Serial number : S TLD 0003 000007
MUX channel : ON - 04
PARAMETERS
Signal LED current: 100
Ref LED current : 084
Ref LED amplitude : 107156
Frequency : 006-0
Sending interval : 0001
Averaging : 2
Internal temp : 20.0 C
SYSTEM SETTINGS
APL function : ON
Temp compensation : OFF
Analog out : OFF
RS232 echo : OFF
Oxygen unit : %a.s.
CALIBRATION
Sensor type : 2
0%a.s.phase 1 : 60.54 at 020.0ｰC amp 026500
100.00%a.s.phase 2: 27.64 at 020.0ｰC amp 026500
Date (ddmmyy) : 301116
Pressure (mBar) : 0966
FIRMWARE
Code 3.025 (IAP) : 12/13/05, 09:29:25
Xilinx built : 01/05/04 (MM/DD/YY)
Pressure [hPa]: 966
Date/dd:mm:yy;Time/hh:mm:ss;Logtime/h;Oxy/% oxy sat.;Phase/-;Amp;Temp/-C;Error
24.10.18;2:05:02 PM;0.00;4.431;45.400;47482.000;20.000;0.000
24.10.18;2:06:02 PM;0.02;0.771;57.010;57159.000;20.000;0.000
24.10.18;2:07:02 PM;0.03;0.679;57.410;57483.000;20.000;0.000
24.10.18;2:08:02 PM;0.05;0.649;57.540;57648.000;20.000;0.000
24.10.18;2:09:02 PM;0.07;0.647;57.550;57665.000;20.000;0.000
24.10.18;2:10:02 PM;0.08;0.639;57.580;57717.000;20.000;0.000
24.10.18;2:11:02 PM;0.10;0.637;57.590;57764.000;20.000;0.000
24.10.18;2:12:02 PM;0.12;0.622;57.650;57799.000;20.000;0.000
24.10.18;2:13:02 PM;0.13;0.618;57.670;57827.000;20.000;0.000
24.10.18;2:14:02 PM;0.15;0.624;57.650;57799.000;20.000;0.000
24.10.18;2:15:02 PM;0.17;0.597;57.760;57825.000;20.000;0.000
24.10.18;2:16:02 PM;0.18;0.876;56.570;56524.000;20.000;0.000
24.10.18;2:17:02 PM;0.20;0.622;57.660;57226.000;20.000;0.000
24.10.18;2:18:02 PM;0.22;0.637;57.590;57099.000;20.000;0.000
24.10.18;2:19:02 PM;0.23;1.058;55.830;56018.000;20.000;0.000
24.10.18;2:20:02 PM;0.25;1.391;54.520;55102.000;20.000;0.000
24.10.18;2:21:02 PM;0.27;0.620;57.660;57170.000;20.000;0.000
24.10.18;2:22:02 PM;0.28;0.618;57.680;57209.000;20.000;0.000
24.10.18;2:23:02 PM;0.30;0.622;57.660;57181.000;20.000;0.000
24.10.18;2:24:02 PM;0.32;0.851;56.680;56552.000;20.000;0.000
24.10.18;2:25:02 PM;0.33;1.265;55.000;55433.000;20.000;0.000
24.10.18;2:26:02 PM;0.35;1.619;53.670;54511.000;20.000;0.000
24.10.18;2:27:02 PM;0.37;1.929;52.560;53650.000;20.000;0.000
24.10.18;2:28:02 PM;0.38;2.219;51.580;52843.000;20.000;0.000
24.10.18;2:29:02 PM;0.40;2.571;50.450;52515.000;20.000;0.000
24.10.18;2:30:02 PM;0.42;0.892;56.500;57122.000;20.000;0.000
24.10.18;2:31:02 PM;0.43;0.637;57.590;57838.000;20.000;0.000
24.10.18;2:32:02 PM;0.45;0.624;57.640;57880.000;20.000;0.000
24.10.18;2:33:02 PM;0.47;0.635;57.600;57890.000;20.000;0.000
24.10.18;2:34:02 PM;0.48;0.628;57.630;57890.000;20.000;0.000
24.10.18;2:35:02 PM;0.50;0.618;57.670;57921.000;20.000;0.000
24.10.18;2:36:02 PM;0.52;0.616;57.680;57930.000;20.000;0.000
24.10.18;2:37:02 PM;0.53;0.624;57.640;57881.000;20.000;0.000
24.10.18;2:38:02 PM;0.55;0.817;56.820;56589.000;20.000;0.000
24.10.18;2:39:02 PM;0.57;1.079;55.740;55900.000;20.000;0.000
24.10.18;2:40:02 PM;0.58;1.328;54.760;55161.000;20.000;0.000
24.10.18;2:41:02 PM;0.60;1.582;53.810;54501.000;20.000;0.000
24.10.18;2:42:02 PM;0.62;1.833;52.900;53824.000;20.000;0.000
24.10.18;2:43:02 PM;0.63;2.055;52.120;53253.000;20.000;0.000
24.10.18;2:44:02 PM;0.65;2.294;51.330;52629.000;20.000;0.000
24.10.18;2:45:02 PM;0.67;2.524;50.590;52007.000;20.000;0.000
24.10.18;2:46:02 PM;0.68;2.759;49.870;51404.000;20.000;0.000
24.10.18;2:47:02 PM;0.70;3.899;46.700;48461.000;20.000;0.000
24.10.18;2:48:02 PM;0.72;4.469;45.320;47067.000;20.000;0.000
24.10.18;2:49:02 PM;0.73;4.862;44.420;46194.000;20.000;0.000
24.10.18;2:50:02 PM;0.75;5.200;43.690;45392.000;20.000;0.000
24.10.18;2:51:02 PM;0.77;5.642;42.790;44458.000;20.000;0.000
24.10.18;2:52:02 PM;0.78;5.881;42.320;43957.000;20.000;0.000
24.10.18;2:53:02 PM;0.80;4.366;45.560;47442.000;20.000;0.000
24.10.18;2:54:02 PM;0.82;4.513;45.210;47146.000;20.000;0.000
24.10.18;2:55:02 PM;0.83;4.695;44.800;46668.000;20.000;0.000
24.10.18;2:56:02 PM;0.85;4.877;44.390;46287.000;20.000;0.000
24.10.18;2:57:02 PM;0.87;5.015;44.090;45945.000;20.000;0.000
24.10.18;2:58:02 PM;0.88;5.168;43.760;45680.000;20.000;0.000
24.10.18;2:59:02 PM;0.90;5.269;43.550;45380.000;20.000;0.000
24.10.18;3:00:02 PM;0.92;6.396;41.370;42855.000;20.000;0.000
24.10.18;3:01:02 PM;0.93;0.863;56.630;56462.000;20.000;0.000
24.10.18;3:02:02 PM;0.95;0.777;56.990;56695.000;20.000;0.000
24.10.18;3:03:02 PM;0.97;1.048;55.870;55968.000;20.000;0.000
24.10.18;3:04:02 PM;0.98;1.345;54.690;55211.000;20.000;0.000
24.10.18;3:05:02 PM;1.00;1.590;53.770;54558.000;20.000;0.000
24.10.18;3:06:02 PM;1.02;1.810;52.980;53943.000;20.000;0.000
24.10.18;3:07:02 PM;1.03;2.020;52.250;53439.000;20.000;0.000
24.10.18;3:08:02 PM;1.05;2.183;51.700;52932.000;20.000;0.000
24.10.18;3:09:02 PM;1.07;2.344;51.170;52543.000;20.000;0.000
24.10.18;3:10:02 PM;1.08;0.777;56.990;56724.000;20.000;0.000
24.10.18;3:11:02 PM;1.10;0.731;57.180;56854.000;20.000;0.000
24.10.18;3:12:02 PM;1.12;0.712;57.260;56887.000;20.000;0.000
24.10.18;3:13:02 PM;1.13;0.708;57.280;56880.000;20.000;0.000
24.10.18;3:14:02 PM;1.15;0.727;57.200;56878.000;20.000;0.000
24.10.18;3:15:02 PM;1.17;0.719;57.240;56885.000;20.000;0.000
24.10.18;3:16:02 PM;1.18;0.719;57.240;56874.000;20.000;0.000
24.10.18;3:17:02 PM;1.20;0.708;57.290;56907.000;20.000;0.000
24.10.18;3:18:02 PM;1.22;0.727;57.200;56821.000;20.000;0.000
24.10.18;3:19:02 PM;1.23;0.702;57.310;56917.000;20.000;0.000
24.10.18;3:20:02 PM;1.25;0.706;57.290;56890.000;20.000;0.000
24.10.18;3:21:02 PM;1.27;0.656;57.510;56963.000;20.000;0.000
24.10.18;3:22:02 PM;1.28;0.649;57.540;56973.000;20.000;0.000
24.10.18;3:23:02 PM;1.30;0.654;57.520;56982.000;20.000;0.000
24.10.18;3:24:02 PM;1.32;0.647;57.550;56978.000;20.000;0.000
24.10.18;3:25:02 PM;1.33;0.683;57.390;56875.000;20.000;0.000
24.10.18;3:26:02 PM;1.35;0.693;57.350;56859.000;20.000;0.000
24.10.18;3:27:02 PM;1.37;0.693;57.350;56886.000;20.000;0.000
24.10.18;3:28:02 PM;1.38;0.691;57.350;56902.000;20.000;0.000
24.10.18;3:29:02 PM;1.40;0.691;57.350;56887.000;20.000;0.000
24.10.18;3:30:02 PM;1.42;0.712;57.270;56876.000;20.000;0.000
24.10.18;3:31:02 PM;1.43;0.781;56.970;56620.000;20.000;0.000
24.10.18;3:32:02 PM;1.45;0.704;57.300;56895.000;20.000;0.000
24.10.18;3:33:02 PM;1.47;0.719;57.240;56831.000;20.000;0.000
24.10.18;3:34:02 PM;1.48;0.706;57.300;56888.000;20.000;0.000
24.10.18;3:35:02 PM;1.50;0.700;57.320;56898.000;20.000;0.000
24.10.18;3:36:02 PM;1.52;0.689;57.360;56940.000;20.000;0.000
24.10.18;3:37:02 PM;1.53;0.693;57.340;56882.000;20.000;0.000
24.10.18;3:38:02 PM;1.55;0.689;57.360;56914.000;20.000;0.000
24.10.18;3:39:02 PM;1.57;0.693;57.350;56931.000;20.000;0.000
24.10.18;3:40:02 PM;1.58;0.681;57.400;56941.000;20.000;0.000
24.10.18;3:41:02 PM;1.60;0.696;57.340;56919.000;20.000;0.000
24.10.18;3:42:02 PM;1.62;0.700;57.320;56933.000;20.000;0.000
24.10.18;3:43:02 PM;1.63;0.679;57.410;56946.000;20.000;0.000
24.10.18;3:44:02 PM;1.65;0.679;57.410;56953.000;20.000;0.000
24.10.18;3:45:02 PM;1.67;0.687;57.370;56936.000;20.000;0.000
24.10.18;3:46:02 PM;1.68;0.679;57.410;56962.000;20.000;0.000
24.10.18;3:47:02 PM;1.70;0.679;57.410;56997.000;20.000;0.000
24.10.18;3:48:02 PM;1.72;0.815;56.820;56582.000;20.000;0.000
24.10.18;3:49:02 PM;1.73;0.953;56.260;56190.000;20.000;0.000
24.10.18;3:50:02 PM;1.75;0.775;57.000;56689.000;20.000;0.000
24.10.18;3:51:02 PM;1.77;0.758;57.070;56730.000;20.000;0.000
24.10.18;3:52:02 PM;1.78;0.903;56.460;56315.000;20.000;0.000
24.10.18;3:53:02 PM;1.80;0.727;57.200;56830.000;20.000;0.000
24.10.18;3:54:02 PM;1.82;0.685;57.380;56961.000;20.000;0.000
24.10.18;3:55:02 PM;1.83;0.798;56.900;56633.000;20.000;0.000
24.10.18;3:56:02 PM;1.85;0.934;56.330;56195.000;20.000;0.000
24.10.18;3:57:02 PM;1.87;1.066;55.790;55859.000;20.000;0.000
24.10.18;3:58:02 PM;1.88;1.200;55.260;55515.000;20.000;0.000
24.10.18;3:59:02 PM;1.90;1.337;54.730;55159.000;20.000;0.000
24.10.18;4:00:02 PM;1.92;1.443;54.320;54875.000;20.000;0.000
24.10.18;4:01:02 PM;1.93;1.550;53.920;54579.000;20.000;0.000
24.10.18;4:02:02 PM;1.95;1.661;53.520;54326.000;20.000;0.000
24.10.18;4:03:02 PM;1.97;1.749;53.190;54040.000;20.000;0.000
24.10.18;4:04:02 PM;1.98;1.854;52.820;53762.000;20.000;0.000
24.10.18;4:05:02 PM;2.00;1.955;52.470;53523.000;20.000;0.000
24.10.18;4:06:02 PM;2.02;2.051;52.140;53270.000;20.000;0.000
24.10.18;4:07:02 PM;2.03;2.145;51.830;53033.000;20.000;0.000
24.10.18;4:08:02 PM;2.05;2.237;51.520;52749.000;20.000;0.000
24.10.18;4:09:02 PM;2.07;2.321;51.240;52532.000;20.000;0.000
24.10.18;4:10:02 PM;2.08;2.411;50.950;52283.000;20.000;0.000
24.10.18;4:11:02 PM;2.10;2.495;50.680;52063.000;20.000;0.000
24.10.18;4:12:02 PM;2.12;2.594;50.380;51839.000;20.000;0.000
24.10.18;4:13:02 PM;2.13;2.684;50.100;51621.000;20.000;0.000
24.10.18;4:14:02 PM;2.15;2.749;49.900;51413.000;20.000;0.000
24.10.18;4:15:02 PM;2.17;2.828;49.660;51208.000;20.000;0.000
24.10.18;4:16:02 PM;2.18;2.899;49.450;51015.000;20.000;0.000
24.10.18;4:17:02 PM;2.20;2.979;49.210;50843.000;20.000;0.000
24.10.18;4:18:02 PM;2.22;3.057;48.990;50634.000;20.000;0.000
24.10.18;4:19:02 PM;2.23;3.134;48.760;50446.000;20.000;0.000
24.10.18;4:20:02 PM;2.25;3.210;48.550;50273.000;20.000;0.000
24.10.18;4:21:02 PM;2.27;3.270;48.380;50084.000;20.000;0.000
24.10.18;4:22:02 PM;2.28;3.346;48.170;49931.000;20.000;0.000
24.10.18;4:23:02 PM;2.30;3.419;47.970;49750.000;20.000;0.000
24.10.18;4:24:02 PM;2.32;3.467;47.840;49587.000;20.000;0.000
24.10.18;4:25:02 PM;2.33;3.543;47.630;49438.000;20.000;0.000
24.10.18;4:26:02 PM;2.35;3.643;47.370;49153.000;20.000;0.000
24.10.18;4:27:02 PM;2.37;3.708;47.190;48998.000;20.000;0.000
24.10.18;4:28:02 PM;2.38;3.790;46.980;48868.000;20.000;0.000
24.10.18;4:29:02 PM;2.40;3.846;46.830;48704.000;20.000;0.000
24.10.18;4:30:02 PM;2.42;3.918;46.660;48563.000;20.000;0.000
24.10.18;4:31:02 PM;2.43;3.983;46.490;48398.000;20.000;0.000
24.10.18;4:32:02 PM;2.45;4.041;46.350;48230.000;20.000;0.000
24.10.18;4:33:02 PM;2.47;4.094;46.210;48129.000;20.000;0.000
24.10.18;4:34:02 PM;2.48;4.154;46.070;47958.000;20.000;0.000
24.10.18;4:35:02 PM;2.50;4.196;45.960;47832.000;20.000;0.000
24.10.18;4:36:02 PM;2.52;4.282;45.750;47714.000;20.000;0.000
24.10.18;4:37:02 PM;2.53;1.475;54.200;54727.000;20.000;0.000
24.10.18;4:38:02 PM;2.55;1.186;55.320;55650.000;20.000;0.000
24.10.18;4:39:02 PM;2.57;1.376;54.570;55475.000;20.000;0.000
24.10.18;4:40:02 PM;2.58;1.469;54.230;55238.000;20.000;0.000
24.10.18;4:41:02 PM;2.60;1.586;53.790;54973.000;20.000;0.000
24.10.18;4:42:02 PM;2.62;1.693;53.400;54690.000;20.000;0.000
24.10.18;4:43:02 PM;2.63;1.808;52.990;54406.000;20.000;0.000
24.10.18;4:44:02 PM;2.65;1.894;52.680;54118.000;20.000;0.000
24.10.18;4:45:02 PM;2.67;1.988;52.360;53858.000;20.000;0.000
24.10.18;4:46:02 PM;2.68;2.082;52.030;53617.000;20.000;0.000
24.10.18;4:47:02 PM;2.70;2.177;51.720;53408.000;20.000;0.000
24.10.18;4:48:02 PM;2.72;2.258;51.450;53163.000;20.000;0.000
24.10.18;4:49:02 PM;2.73;2.340;51.180;52918.000;20.000;0.000
24.10.18;4:50:02 PM;2.75;2.418;50.930;52720.000;20.000;0.000
24.10.18;4:51:02 PM;2.77;2.495;50.680;52491.000;20.000;0.000
24.10.18;4:52:02 PM;2.78;2.575;50.430;52326.000;20.000;0.000
24.10.18;4:53:02 PM;2.80;2.650;50.200;52128.000;20.000;0.000
24.10.18;4:54:02 PM;2.82;2.721;49.980;51919.000;20.000;0.000
24.10.18;4:55:02 PM;2.83;2.807;49.720;51742.000;20.000;0.000
24.10.18;4:56:02 PM;2.85;2.858;49.570;51582.000;20.000;0.000
24.10.18;4:57:02 PM;2.87;2.927;49.370;51372.000;20.000;0.000
24.10.18;4:58:02 PM;2.88;2.979;49.210;51232.000;20.000;0.000
24.10.18;4:59:02 PM;2.90;3.063;48.970;51041.000;20.000;0.000
24.10.18;5:00:02 PM;2.92;3.105;48.850;50898.000;20.000;0.000
24.10.18;5:01:02 PM;2.93;3.166;48.670;50756.000;20.000;0.000
24.10.18;5:02:02 PM;2.95;3.222;48.510;50608.000;20.000;0.000
24.10.18;5:03:02 PM;2.97;3.277;48.360;50460.000;20.000;0.000
24.10.18;5:04:02 PM;2.98;3.344;48.170;50301.000;20.000;0.000
24.10.18;5:05:02 PM;3.00;3.398;48.020;50189.000;20.000;0.000
24.10.18;5:06:02 PM;3.02;3.455;47.870;50040.000;20.000;0.000
24.10.18;5:07:02 PM;3.03;3.511;47.720;49917.000;20.000;0.000
24.10.18;5:08:02 PM;3.05;3.549;47.610;49759.000;20.000;0.000
24.10.18;5:09:02 PM;3.07;3.612;47.450;49645.000;20.000;0.000
24.10.18;5:10:02 PM;3.08;3.654;47.340;49530.000;20.000;0.000
24.10.18;5:11:02 PM;3.10;3.702;47.210;49410.000;20.000;0.000
24.10.18;5:12:02 PM;3.12;3.761;47.060;49319.000;20.000;0.000
24.10.18;5:13:02 PM;3.13;3.805;46.940;49178.000;20.000;0.000
24.10.18;5:14:02 PM;3.15;3.838;46.860;49077.000;20.000;0.000
24.10.18;5:15:02 PM;3.17;3.888;46.730;48986.000;20.000;0.000
24.10.18;5:16:02 PM;3.18;3.928;46.630;48856.000;20.000;0.000
24.10.18;5:17:02 PM;3.20;4.001;46.440;48711.000;20.000;0.000
24.10.18;5:18:02 PM;3.22;4.037;46.360;48603.000;20.000;0.000
24.10.18;5:19:02 PM;3.23;4.096;46.210;48496.000;20.000;0.000
24.10.18;5:20:02 PM;3.25;4.136;46.110;48352.000;20.000;0.000
24.10.18;5:21:02 PM;3.27;4.224;45.900;48192.000;20.000;0.000
24.10.18;5:22:02 PM;3.28;4.268;45.790;48084.000;20.000;0.000
24.10.18;5:23:02 PM;3.30;4.301;45.710;47953.000;20.000;0.000
24.10.18;5:24:02 PM;3.32;4.374;45.540;47830.000;20.000;0.000
24.10.18;5:25:02 PM;3.33;4.412;45.450;47738.000;20.000;0.000
24.10.18;5:26:02 PM;3.35;4.467;45.320;47614.000;20.000;0.000
24.10.18;5:27:02 PM;3.37;4.490;45.270;47531.000;20.000;0.000
24.10.18;5:28:02 PM;3.38;4.548;45.130;47421.000;20.000;0.000
24.10.18;5:29:02 PM;3.40;4.586;45.050;47334.000;20.000;0.000
24.10.18;5:30:02 PM;3.42;4.632;44.940;47211.000;20.000;0.000
24.10.18;5:31:02 PM;3.43;4.655;44.890;47109.000;20.000;0.000
24.10.18;5:32:02 PM;3.45;4.720;44.740;47016.000;20.000;0.000
24.10.18;5:33:02 PM;3.47;4.749;44.670;46924.000;20.000;0.000
24.10.18;5:34:02 PM;3.48;4.787;44.590;46814.000;20.000;0.000
24.10.18;5:35:02 PM;3.50;4.833;44.490;46727.000;20.000;0.000
24.10.18;5:36:02 PM;3.52;4.875;44.390;46681.000;20.000;0.000
24.10.18;5:37:02 PM;3.53;4.925;44.280;46563.000;20.000;0.000
24.10.18;5:38:02 PM;3.55;4.944;44.240;46498.000;20.000;0.000
24.10.18;5:39:02 PM;3.57;5.007;44.100;46396.000;20.000;0.000
24.10.18;5:40:02 PM;3.58;5.043;44.030;46296.000;20.000;0.000
24.10.18;5:41:02 PM;3.60;5.068;43.970;46220.000;20.000;0.000
24.10.18;5:42:02 PM;3.62;5.112;43.880;46172.000;20.000;0.000
24.10.18;5:43:02 PM;3.63;5.145;43.810;46071.000;20.000;0.000
24.10.18;5:44:02 PM;3.65;5.200;43.700;45966.000;20.000;0.000
24.10.18;5:45:02 PM;3.67;5.231;43.630;45889.000;20.000;0.000
24.10.18;5:46:02 PM;3.68;5.258;43.570;45821.000;20.000;0.000
24.10.18;5:47:02 PM;3.70;5.281;43.520;45722.000;20.000;0.000
24.10.18;5:48:02 PM;3.72;5.334;43.410;45693.000;20.000;0.000
24.10.18;5:49:02 PM;3.73;5.367;43.340;45595.000;20.000;0.000
24.10.18;5:50:02 PM;3.75;5.401;43.270;45521.000;20.000;0.000
24.10.18;5:51:02 PM;3.77;5.426;43.220;45451.000;20.000;0.000
24.10.18;5:52:02 PM;3.78;5.470;43.140;45370.000;20.000;0.000
24.10.18;5:53:02 PM;3.80;5.520;43.030;45252.000;20.000;0.000
24.10.18;5:54:02 PM;3.82;5.539;43.000;45242.000;20.000;0.000
24.10.18;5:55:02 PM;3.83;5.581;42.910;45166.000;20.000;0.000
24.10.18;5:56:02 PM;3.85;5.596;42.880;45074.000;20.000;0.000
24.10.18;5:57:02 PM;3.87;5.650;42.770;44994.000;20.000;0.000
24.10.18;5:58:02 PM;3.88;5.677;42.720;44952.000;20.000;0.000
24.10.18;5:59:02 PM;3.90;5.694;42.690;44883.000;20.000;0.000
24.10.18;6:00:02 PM;3.92;5.726;42.630;44793.000;20.000;0.000
24.10.18;6:01:02 PM;3.93;5.772;42.540;44743.000;20.000;0.000
24.10.18;6:02:02 PM;3.95;5.797;42.490;44690.000;20.000;0.000
24.10.18;6:03:02 PM;3.97;5.845;42.390;44634.000;20.000;0.000
24.10.18;6:04:02 PM;3.98;5.851;42.380;44566.000;20.000;0.000
24.10.18;6:05:02 PM;4.00;5.900;42.290;44515.000;20.000;0.000
24.10.18;6:06:02 PM;4.02;5.910;42.270;44459.000;20.000;0.000
24.10.18;6:07:02 PM;4.03;5.952;42.190;44376.000;20.000;0.000
24.10.18;6:08:02 PM;4.05;5.960;42.170;44356.000;20.000;0.000
24.10.18;6:09:02 PM;4.07;5.994;42.110;44293.000;20.000;0.000
24.10.18;6:10:02 PM;4.08;6.032;42.040;44208.000;20.000;0.000
24.10.18;6:11:02 PM;4.10;6.055;41.990;44138.000;20.000;0.000
24.10.18;6:12:02 PM;4.12;6.080;41.950;44103.000;20.000;0.000
24.10.18;6:13:02 PM;4.13;6.119;41.870;44034.000;20.000;0.000
24.10.18;6:14:02 PM;4.15;6.140;41.830;43971.000;20.000;0.000
24.10.18;6:15:02 PM;4.17;6.161;41.790;43929.000;20.000;0.000
24.10.18;6:16:02 PM;4.18;6.210;41.710;43891.000;20.000;0.000
24.10.18;6:17:02 PM;4.20;6.224;41.680;43857.000;20.000;0.000
24.10.18;6:18:02 PM;4.22;6.237;41.650;43792.000;20.000;0.000
24.10.18;6:19:02 PM;4.23;6.264;41.600;43737.000;20.000;0.000
24.10.18;6:20:02 PM;4.25;6.291;41.550;43681.000;20.000;0.000
24.10.18;6:21:02 PM;4.27;6.329;41.490;43635.000;20.000;0.000
24.10.18;6:22:02 PM;4.28;6.323;41.500;43599.000;20.000;0.000
24.10.18;6:23:02 PM;4.30;6.371;41.410;43554.000;20.000;0.000
24.10.18;6:24:02 PM;4.32;6.430;41.310;43436.000;20.000;0.000
24.10.18;6:25:02 PM;4.33;6.467;41.240;43324.000;20.000;0.000
24.10.18;6:26:02 PM;4.35;6.555;41.080;43237.000;20.000;0.000
24.10.18;6:27:02 PM;4.37;6.580;41.040;43151.000;20.000;0.000
24.10.18;6:28:02 PM;4.38;6.622;40.970;43049.000;20.000;0.000
24.10.18;6:29:02 PM;4.40;6.652;40.910;42949.000;20.000;0.000
24.10.18;6:30:02 PM;4.42;6.717;40.800;42901.000;20.000;0.000
24.10.18;6:31:02 PM;4.43;6.725;40.790;42810.000;20.000;0.000
24.10.18;6:32:02 PM;4.45;6.805;40.650;42729.000;20.000;0.000
24.10.18;6:33:02 PM;4.47;6.842;40.590;42596.000;20.000;0.000
24.10.18;6:34:02 PM;4.48;6.934;40.430;42482.000;20.000;0.000
24.10.18;6:35:02 PM;4.50;6.991;40.330;42325.000;20.000;0.000
24.10.18;6:36:02 PM;4.52;7.054;40.230;42179.000;20.000;0.000
24.10.18;6:37:02 PM;4.53;7.127;40.110;42070.000;20.000;0.000
24.10.18;6:38:02 PM;4.55;7.201;39.990;41923.000;20.000;0.000
24.10.18;6:39:02 PM;4.57;7.272;39.870;41794.000;20.000;0.000
24.10.18;6:40:02 PM;4.58;7.328;39.790;41688.000;20.000;0.000
24.10.18;6:41:02 PM;4.60;7.397;39.670;41588.000;20.000;0.000
24.10.18;6:42:02 PM;4.62;7.462;39.570;41483.000;20.000;0.000
24.10.18;6:43:02 PM;4.63;7.536;39.460;41340.000;20.000;0.000
24.10.18;6:44:02 PM;4.65;7.605;39.350;41188.000;20.000;0.000
24.10.18;6:45:02 PM;4.67;7.626;39.310;41116.000;20.000;0.000
24.10.18;6:46:02 PM;4.68;7.695;39.210;41014.000;20.000;0.000
24.10.18;6:47:02 PM;4.70;7.737;39.150;40931.000;20.000;0.000
24.10.18;6:48:02 PM;4.72;7.808;39.040;40820.000;20.000;0.000
24.10.18;6:49:02 PM;4.73;7.873;38.940;40735.000;20.000;0.000
24.10.18;6:50:02 PM;4.75;7.917;38.870;40611.000;20.000;0.000
24.10.18;6:51:02 PM;4.77;7.963;38.810;40543.000;20.000;0.000
24.10.18;6:52:02 PM;4.78;8.034;38.700;39925.000;20.000;0.000
24.10.18;6:53:02 PM;4.80;8.032;38.700;39852.000;20.000;0.000
24.10.18;6:54:02 PM;4.82;8.032;38.700;39870.000;20.000;0.000
24.10.18;6:55:02 PM;4.83;8.062;38.660;39818.000;20.000;0.000
24.10.18;6:56:02 PM;4.85;8.143;38.540;39706.000;20.000;0.000
24.10.18;6:57:02 PM;4.87;8.183;38.480;39608.000;20.000;0.000
24.10.18;6:58:02 PM;4.88;8.233;38.410;39537.000;20.000;0.000
24.10.18;6:59:02 PM;4.90;8.261;38.370;39487.000;20.000;0.000
24.10.18;7:00:02 PM;4.92;8.326;38.280;39386.000;20.000;0.000
24.10.18;7:01:02 PM;4.93;8.384;38.190;39330.000;20.000;0.000
24.10.18;7:02:02 PM;4.95;8.434;38.120;39252.000;20.000;0.000
24.10.18;7:03:02 PM;4.97;8.466;38.080;39160.000;20.000;0.000
24.10.18;7:04:02 PM;4.98;8.499;38.030;39131.000;20.000;0.000
24.10.18;7:05:02 PM;5.00;8.562;37.940;39052.000;20.000;0.000
24.10.18;7:06:02 PM;5.02;8.594;37.900;39003.000;20.000;0.000
24.10.18;7:07:02 PM;5.03;8.608;37.880;38927.000;20.000;0.000
24.10.18;7:08:02 PM;5.05;8.673;37.790;38857.000;20.000;0.000
24.10.18;7:09:02 PM;5.07;8.688;37.770;38816.000;20.000;0.000
24.10.18;7:10:02 PM;5.08;8.728;37.720;38754.000;20.000;0.000
24.10.18;7:11:02 PM;5.10;8.782;37.640;38699.000;20.000;0.000
24.10.18;7:12:02 PM;5.12;8.816;37.600;38651.000;20.000;0.000
24.10.18;7:13:02 PM;5.13;8.866;37.530;38598.000;20.000;0.000
24.10.18;7:14:02 PM;5.15;8.877;37.510;38526.000;20.000;0.000
24.10.18;7:15:02 PM;5.17;8.908;37.470;38466.000;20.000;0.000
24.10.18;7:16:02 PM;5.18;8.983;37.370;38428.000;20.000;0.000
24.10.18;7:17:02 PM;5.20;8.990;37.360;38388.000;20.000;0.000
24.10.18;7:18:02 PM;5.22;9.004;37.350;38346.000;20.000;0.000
24.10.18;7:19:02 PM;5.23;9.006;37.340;38332.000;20.000;0.000
24.10.18;7:20:02 PM;5.25;9.021;37.320;38366.000;20.000;0.000
24.10.18;7:21:02 PM;5.27;9.027;37.310;38310.000;20.000;0.000
24.10.18;7:22:02 PM;5.28;9.063;37.270;38310.000;20.000;0.000
24.10.18;7:23:02 PM;5.30;8.962;37.400;38458.000;20.000;0.000
24.10.18;7:24:02 PM;5.32;6.023;42.050;43672.000;20.000;0.000
24.10.18;7:25:02 PM;5.33;6.078;41.950;43583.000;20.000;0.000
24.10.18;7:26:02 PM;5.35;6.187;41.750;43414.000;20.000;0.000
24.10.18;7:27:02 PM;5.37;6.254;41.620;43252.000;20.000;0.000
24.10.18;7:28:02 PM;5.38;6.325;41.490;43081.000;20.000;0.000
24.10.18;7:29:02 PM;5.40;6.409;41.340;42958.000;20.000;0.000
24.10.18;7:30:02 PM;5.42;6.503;41.170;42805.000;20.000;0.000
24.10.18;7:31:02 PM;5.43;6.564;41.070;42663.000;20.000;0.000
24.10.18;7:32:02 PM;5.45;6.629;40.950;42562.000;20.000;0.000
24.10.18;7:33:02 PM;5.47;6.673;40.880;42445.000;20.000;0.000
24.10.18;7:34:02 PM;5.48;6.744;40.750;42318.000;20.000;0.000
24.10.18;7:35:02 PM;5.50;6.807;40.650;42231.000;20.000;0.000
24.10.18;7:36:02 PM;5.52;6.878;40.530;42108.000;20.000;0.000
24.10.18;7:37:02 PM;5.53;6.895;40.500;42020.000;20.000;0.000
24.10.18;7:38:02 PM;5.55;6.955;40.390;41929.000;20.000;0.000
24.10.18;7:39:02 PM;5.57;7.016;40.290;41860.000;20.000;0.000
24.10.18;7:40:02 PM;5.58;7.039;40.260;41738.000;20.000;0.000
24.10.18;7:41:02 PM;5.60;7.096;40.160;41655.000;20.000;0.000
24.10.18;7:42:02 PM;5.62;7.133;40.100;41575.000;20.000;0.000
24.10.18;7:43:02 PM;5.63;7.173;40.040;41490.000;20.000;0.000
24.10.18;7:44:02 PM;5.65;7.245;39.920;41430.000;20.000;0.000
24.10.18;7:45:02 PM;5.67;7.289;39.850;41344.000;20.000;0.000
24.10.18;7:46:02 PM;5.68;7.330;39.780;41285.000;20.000;0.000
24.10.18;7:47:02 PM;5.70;8.745;37.690;38879.000;20.000;0.000
24.10.18;7:48:02 PM;5.72;0.895;56.490;56078.000;20.000;0.000
24.10.18;7:49:02 PM;5.73;0.828;56.770;56241.000;20.000;0.000
24.10.18;7:50:02 PM;5.75;0.922;56.380;56012.000;20.000;0.000
24.10.18;7:51:02 PM;5.77;1.179;55.340;55379.000;20.000;0.000
24.10.18;7:52:02 PM;5.78;1.385;54.550;54806.000;20.000;0.000
24.10.18;7:53:02 PM;5.80;1.582;53.800;54311.000;20.000;0.000
24.10.18;7:54:02 PM;5.82;1.751;53.190;53845.000;20.000;0.000
24.10.18;7:55:02 PM;5.83;1.923;52.580;53416.000;20.000;0.000
24.10.18;7:56:02 PM;5.85;2.080;52.040;52994.000;20.000;0.000
24.10.18;7:57:02 PM;5.87;0.861;56.640;56216.000;20.000;0.000
24.10.18;7:58:02 PM;5.88;0.784;56.960;56428.000;20.000;0.000
24.10.18;7:59:02 PM;5.90;0.777;56.990;56448.000;20.000;0.000
24.10.18;8:00:02 PM;5.92;0.798;56.900;56354.000;20.000;0.000
24.10.18;8:01:02 PM;5.93;0.972;56.170;55890.000;20.000;0.000
24.10.18;8:02:02 PM;5.95;1.142;55.490;55486.000;20.000;0.000
24.10.18;8:03:02 PM;5.97;1.293;54.900;55082.000;20.000;0.000
24.10.18;8:04:02 PM;5.98;1.431;54.360;54690.000;20.000;0.000
24.10.18;8:05:02 PM;6.00;1.565;53.860;54352.000;20.000;0.000
24.10.18;8:06:02 PM;6.02;1.712;53.330;53990.000;20.000;0.000
24.10.18;8:07:02 PM;6.03;1.812;52.970;53702.000;20.000;0.000
24.10.18;8:08:02 PM;6.05;1.913;52.620;53414.000;20.000;0.000
24.10.18;8:09:02 PM;6.07;2.020;52.250;53125.000;20.000;0.000
24.10.18;8:10:02 PM;6.08;2.122;51.900;52893.000;20.000;0.000
24.10.18;8:11:02 PM;6.10;2.200;51.640;52629.000;20.000;0.000
24.10.18;8:12:02 PM;6.12;2.300;51.310;52395.000;20.000;0.000
24.10.18;8:13:02 PM;6.13;2.382;51.050;52199.000;20.000;0.000
24.10.18;8:14:02 PM;6.15;2.460;50.800;51976.000;20.000;0.000
24.10.18;8:15:02 PM;6.17;2.550;50.510;51790.000;20.000;0.000
24.10.18;8:16:02 PM;6.18;2.615;50.310;51586.000;20.000;0.000
24.10.18;8:17:02 PM;6.20;2.700;50.040;51380.000;20.000;0.000
24.10.18;8:18:02 PM;6.22;2.767;49.840;51217.000;20.000;0.000
24.10.18;8:19:02 PM;6.23;2.837;49.630;51048.000;20.000;0.000
24.10.18;8:20:02 PM;6.25;2.897;49.450;50837.000;20.000;0.000
24.10.18;8:21:02 PM;6.27;2.973;49.230;50690.000;20.000;0.000
24.10.18;8:22:02 PM;6.28;3.031;49.060;50540.000;20.000;0.000
24.10.18;8:23:02 PM;6.30;3.092;48.880;50395.000;20.000;0.000
24.10.18;8:24:02 PM;6.32;3.157;48.700;50232.000;20.000;0.000
24.10.18;8:25:02 PM;6.33;3.214;48.540;50090.000;20.000;0.000
24.10.18;8:26:02 PM;6.35;3.272;48.370;49922.000;20.000;0.000
24.10.18;8:27:02 PM;6.37;3.333;48.200;49818.000;20.000;0.000
24.10.18;8:28:02 PM;6.38;3.379;48.080;49670.000;20.000;0.000
24.10.18;8:29:02 PM;6.40;3.434;47.930;49533.000;20.000;0.000
24.10.18;8:30:02 PM;6.42;3.484;47.790;49390.000;20.000;0.000
24.10.18;8:31:02 PM;6.43;3.551;47.610;49262.000;20.000;0.000
24.10.18;8:32:02 PM;6.45;3.587;47.510;49178.000;20.000;0.000
24.10.18;8:33:02 PM;6.47;3.629;47.400;49034.000;20.000;0.000
24.10.18;8:34:02 PM;6.48;3.675;47.280;48925.000;20.000;0.000
24.10.18;8:35:02 PM;6.50;3.729;47.140;48822.000;20.000;0.000
24.10.18;8:36:02 PM;6.52;0.905;56.450;56208.000;20.000;0.000
24.10.18;8:37:02 PM;6.53;0.763;57.050;56598.000;20.000;0.000
24.10.18;8:38:02 PM;6.55;0.760;57.060;56568.000;20.000;0.000
24.10.18;8:39:02 PM;6.57;0.752;57.090;56597.000;20.000;0.000
24.10.18;8:40:02 PM;6.58;0.737;57.160;56623.000;20.000;0.000
24.10.18;8:41:02 PM;6.60;0.796;56.910;56458.000;20.000;0.000
24.10.18;8:42:02 PM;6.62;0.945;56.280;56074.000;20.000;0.000
24.10.18;8:43:02 PM;6.63;1.077;55.750;55714.000;20.000;0.000
24.10.18;8:44:02 PM;6.65;1.203;55.250;55374.000;20.000;0.000
24.10.18;8:45:02 PM;6.67;1.330;54.750;55085.000;20.000;0.000
24.10.18;8:46:02 PM;6.68;1.433;54.360;54762.000;20.000;0.000
24.10.18;8:47:02 PM;6.70;1.536;53.980;54519.000;20.000;0.000
24.10.18;8:48:02 PM;6.72;1.630;53.630;54300.000;20.000;0.000
24.10.18;8:49:02 PM;6.73;1.699;53.380;54059.000;20.000;0.000
24.10.18;8:50:02 PM;6.75;1.787;53.060;53838.000;20.000;0.000
24.10.18;8:51:02 PM;6.77;1.867;52.780;53617.000;20.000;0.000
24.10.18;8:52:02 PM;6.78;1.944;52.510;53445.000;20.000;0.000
24.10.18;8:53:02 PM;6.80;2.009;52.290;53233.000;20.000;0.000
24.10.18;8:54:02 PM;6.82;2.080;52.040;53059.000;20.000;0.000
24.10.18;8:55:02 PM;6.83;2.145;51.820;52894.000;20.000;0.000
24.10.18;8:56:02 PM;6.85;2.212;51.600;52722.000;20.000;0.000
24.10.18;8:57:02 PM;6.87;2.277;51.380;52567.000;20.000;0.000
24.10.18;8:58:02 PM;6.88;2.334;51.200;52414.000;20.000;0.000
24.10.18;8:59:02 PM;6.90;2.390;51.010;52249.000;20.000;0.000
24.10.18;9:00:02 PM;6.92;2.439;50.860;52083.000;20.000;0.000
24.10.18;9:01:02 PM;6.93;2.508;50.650;51962.000;20.000;0.000
24.10.18;9:02:02 PM;6.95;2.554;50.500;51819.000;20.000;0.000
24.10.18;9:03:02 PM;6.97;2.615;50.310;51690.000;20.000;0.000
24.10.18;9:04:02 PM;6.98;2.667;50.150;51568.000;20.000;0.000
24.10.18;9:05:02 PM;7.00;2.713;50.000;51395.000;20.000;0.000
24.10.18;9:06:02 PM;7.02;2.763;49.850;51301.000;20.000;0.000
24.10.18;9:07:02 PM;7.03;2.820;49.680;51196.000;20.000;0.000
24.10.18;9:08:02 PM;7.05;2.883;49.490;51039.000;20.000;0.000
24.10.18;9:09:02 PM;7.07;2.925;49.370;50862.000;20.000;0.000
24.10.18;9:10:02 PM;7.08;2.994;49.170;50723.000;20.000;0.000
24.10.18;9:11:02 PM;7.10;3.042;49.030;50631.000;20.000;0.000
24.10.18;9:12:02 PM;7.12;3.099;48.870;50463.000;20.000;0.000
24.10.18;9:13:02 PM;7.13;3.157;48.690;50336.000;20.000;0.000
24.10.18;9:14:02 PM;7.15;3.197;48.580;50202.000;20.000;0.000
24.10.18;9:15:02 PM;7.17;3.254;48.420;50067.000;20.000;0.000
24.10.18;9:16:02 PM;7.18;3.302;48.290;49953.000;20.000;0.000
24.10.18;9:17:02 PM;7.20;3.356;48.140;49823.000;20.000;0.000
24.10.18;9:18:02 PM;7.22;3.406;48.000;49707.000;20.000;0.000
24.10.18;9:19:02 PM;7.23;3.450;47.880;49597.000;20.000;0.000
24.10.18;9:20:02 PM;7.25;3.482;47.800;49485.000;20.000;0.000
24.10.18;9:21:02 PM;7.27;3.534;47.660;49387.000;20.000;0.000
24.10.18;9:22:02 PM;7.28;3.580;47.530;49269.000;20.000;0.000
24.10.18;9:23:02 PM;7.30;3.622;47.420;49184.000;20.000;0.000
24.10.18;9:24:02 PM;7.32;3.670;47.290;49053.000;20.000;0.000
24.10.18;9:25:02 PM;7.33;3.710;47.190;48943.000;20.000;0.000
24.10.18;9:26:02 PM;7.35;3.765;47.050;48874.000;20.000;0.000
24.10.18;9:27:02 PM;7.37;3.792;46.980;48748.000;20.000;0.000
24.10.18;9:28:02 PM;7.38;3.828;46.890;48647.000;20.000;0.000
24.10.18;9:29:02 PM;7.40;3.876;46.760;48569.000;20.000;0.000
24.10.18;9:30:02 PM;7.42;3.930;46.620;48495.000;20.000;0.000
24.10.18;9:31:02 PM;7.43;3.960;46.550;48378.000;20.000;0.000
24.10.18;9:32:02 PM;7.45;4.018;46.400;48289.000;20.000;0.000
24.10.18;9:33:02 PM;7.47;4.033;46.370;48170.000;20.000;0.000
24.10.18;9:34:02 PM;7.48;4.087;46.230;48108.000;20.000;0.000
24.10.18;9:35:02 PM;7.50;4.119;46.150;48006.000;20.000;0.000
24.10.18;9:36:02 PM;7.52;4.148;46.080;47928.000;20.000;0.000
24.10.18;9:37:02 PM;7.53;4.198;45.960;47815.000;20.000;0.000
24.10.18;9:38:02 PM;7.55;4.232;45.880;47743.000;20.000;0.000
24.10.18;9:39:02 PM;7.57;4.265;45.800;47663.000;20.000;0.000
24.10.18;9:40:02 PM;7.58;4.303;45.710;47530.000;20.000;0.000
24.10.18;9:41:02 PM;7.60;4.339;45.620;47482.000;20.000;0.000
24.10.18;9:42:02 PM;7.62;4.374;45.540;47385.000;20.000;0.000
24.10.18;9:43:02 PM;7.63;4.412;45.450;47341.000;20.000;0.000
24.10.18;9:44:02 PM;7.65;4.443;45.370;47258.000;20.000;0.000
24.10.18;9:45:02 PM;7.67;4.492;45.260;47208.000;20.000;0.000
24.10.18;9:46:02 PM;7.68;4.513;45.210;47108.000;20.000;0.000
24.10.18;9:47:02 PM;7.70;4.557;45.110;47011.000;20.000;0.000
24.10.18;9:48:02 PM;7.72;4.586;45.040;46923.000;20.000;0.000
24.10.18;9:49:02 PM;7.73;4.607;44.990;46877.000;20.000;0.000
24.10.18;9:50:02 PM;7.75;4.651;44.890;46806.000;20.000;0.000
24.10.18;9:51:02 PM;7.77;4.676;44.840;46729.000;20.000;0.000
24.10.18;9:52:02 PM;7.78;4.710;44.760;46635.000;20.000;0.000
24.10.18;9:53:02 PM;7.80;4.737;44.700;46585.000;20.000;0.000
24.10.18;9:54:02 PM;7.82;4.775;44.620;46507.000;20.000;0.000
24.10.18;9:55:02 PM;7.83;4.808;44.540;46445.000;20.000;0.000
24.10.18;9:56:02 PM;7.85;4.835;44.480;46398.000;20.000;0.000
24.10.18;9:57:02 PM;7.87;4.858;44.430;46335.000;20.000;0.000
24.10.18;9:58:02 PM;7.88;4.886;44.370;46272.000;20.000;0.000
24.10.18;9:59:02 PM;7.90;4.921;44.290;46212.000;20.000;0.000
24.10.18;10:00:02 PM;7.92;4.934;44.260;46116.000;20.000;0.000
24.10.18;10:01:02 PM;7.93;4.971;44.180;46082.000;20.000;0.000
24.10.18;10:02:02 PM;7.95;4.994;44.130;46015.000;20.000;0.000
24.10.18;10:03:02 PM;7.97;5.022;44.070;45968.000;20.000;0.000
24.10.18;10:04:02 PM;7.98;5.036;44.040;45906.000;20.000;0.000
24.10.18;10:05:02 PM;8.00;5.078;43.950;45822.000;20.000;0.000
24.10.18;10:06:02 PM;8.02;5.112;43.880;45802.000;20.000;0.000
24.10.18;10:07:02 PM;8.03;5.126;43.850;45749.000;20.000;0.000
24.10.18;10:08:02 PM;8.05;5.166;43.770;45666.000;20.000;0.000
24.10.18;10:09:02 PM;8.07;5.179;43.740;45628.000;20.000;0.000
24.10.18;10:10:02 PM;8.08;5.210;43.670;45569.000;20.000;0.000
24.10.18;10:11:02 PM;8.10;5.233;43.620;45540.000;20.000;0.000
24.10.18;10:12:02 PM;8.12;5.244;43.600;45480.000;20.000;0.000
24.10.18;10:13:02 PM;8.13;5.277;43.530;45386.000;20.000;0.000
24.10.18;10:14:02 PM;8.15;5.292;43.500;45359.000;20.000;0.000
24.10.18;10:15:02 PM;8.17;5.330;43.420;45319.000;20.000;0.000
24.10.18;10:16:02 PM;8.18;5.369;43.340;45276.000;20.000;0.000
24.10.18;10:17:02 PM;8.20;5.357;43.370;45227.000;20.000;0.000
24.10.18;10:18:02 PM;8.22;5.407;43.260;45146.000;20.000;0.000
24.10.18;10:19:02 PM;8.23;5.426;43.230;45102.000;20.000;0.000
24.10.18;10:20:02 PM;8.25;5.437;43.200;45042.000;20.000;0.000
24.10.18;10:21:02 PM;8.27;5.481;43.110;45011.000;20.000;0.000
24.10.18;10:22:02 PM;8.28;5.497;43.080;45001.000;20.000;0.000
24.10.18;10:23:02 PM;8.30;5.516;43.040;44955.000;20.000;0.000
24.10.18;10:24:02 PM;8.32;5.516;43.040;44858.000;20.000;0.000
24.10.18;10:25:02 PM;8.33;5.573;42.930;44857.000;20.000;0.000
24.10.18;10:26:02 PM;8.35;5.585;42.900;44801.000;20.000;0.000
24.10.18;10:27:02 PM;8.37;5.598;42.880;44727.000;20.000;0.000
24.10.18;10:28:02 PM;8.38;5.613;42.850;44721.000;20.000;0.000
24.10.18;10:29:02 PM;8.40;5.629;42.810;44670.000;20.000;0.000
24.10.18;10:30:02 PM;8.42;5.646;42.780;44606.000;20.000;0.000
24.10.18;10:31:02 PM;8.43;5.686;42.700;44596.000;20.000;0.000
24.10.18;10:32:02 PM;8.45;5.707;42.660;44526.000;20.000;0.000
24.10.18;10:33:02 PM;8.47;6.515;41.150;42861.000;20.000;0.000
24.10.18;10:34:02 PM;8.48;6.926;40.440;42073.000;20.000;0.000
24.10.18;10:35:02 PM;8.50;6.865;40.550;42168.000;20.000;0.000
24.10.18;10:36:02 PM;8.52;6.765;40.720;42395.000;20.000;0.000
24.10.18;10:37:02 PM;8.53;6.717;40.800;42479.000;20.000;0.000
24.10.18;10:38:02 PM;8.55;6.687;40.850;42591.000;20.000;0.000
24.10.18;10:39:02 PM;8.57;6.608;40.990;42698.000;20.000;0.000
24.10.18;10:40:02 PM;8.58;9.285;36.980;38109.000;20.000;0.000
24.10.18;10:41:02 PM;8.60;9.446;36.770;37891.000;20.000;0.000
24.10.18;10:42:02 PM;8.62;8.950;37.420;38620.000;20.000;0.000
24.10.18;10:43:02 PM;8.63;1.127;55.550;55656.000;20.000;0.000
24.10.18;10:44:02 PM;8.65;0.825;56.780;56585.000;20.000;0.000
24.10.18;10:45:02 PM;8.67;0.804;56.880;56632.000;20.000;0.000
24.10.18;10:46:02 PM;8.68;0.786;56.950;56646.000;20.000;0.000
24.10.18;10:47:02 PM;8.70;0.781;56.970;56672.000;20.000;0.000
24.10.18;10:48:02 PM;8.72;0.773;57.000;56700.000;20.000;0.000
24.10.18;10:49:02 PM;8.73;0.763;57.050;56659.000;20.000;0.000
24.10.18;10:50:02 PM;8.75;0.846;56.700;56382.000;20.000;0.000
24.10.18;10:51:02 PM;8.77;1.094;55.680;55712.000;20.000;0.000
24.10.18;10:52:02 PM;8.78;1.267;54.990;55233.000;20.000;0.000
24.10.18;10:53:02 PM;8.80;1.433;54.360;54749.000;20.000;0.000
24.10.18;10:54:02 PM;8.82;1.588;53.780;54351.000;20.000;0.000
24.10.18;10:55:02 PM;8.83;1.684;53.430;54078.000;20.000;0.000
24.10.18;10:56:02 PM;8.85;1.762;53.150;53878.000;20.000;0.000
24.10.18;10:57:02 PM;8.87;1.837;52.880;53721.000;20.000;0.000
24.10.18;10:58:02 PM;8.88;1.927;52.570;53540.000;20.000;0.000
24.10.18;10:59:02 PM;8.90;1.984;52.370;53405.000;20.000;0.000
24.10.18;11:00:02 PM;8.92;2.053;52.130;53204.000;20.000;0.000
24.10.18;11:01:02 PM;8.93;2.114;51.930;53043.000;20.000;0.000
24.10.18;11:02:02 PM;8.95;2.181;51.700;52887.000;20.000;0.000
24.10.18;11:03:02 PM;8.97;2.252;51.470;52681.000;20.000;0.000
24.10.18;11:04:02 PM;8.98;2.332;51.210;52507.000;20.000;0.000
24.10.18;11:05:02 PM;9.00;2.395;51.010;52354.000;20.000;0.000
24.10.18;11:06:02 PM;9.02;2.455;50.810;52232.000;20.000;0.000
24.10.18;11:07:02 PM;9.03;2.524;50.590;52066.000;20.000;0.000
24.10.18;11:08:02 PM;9.05;2.562;50.470;51932.000;20.000;0.000
24.10.18;11:09:02 PM;9.07;2.619;50.300;51781.000;20.000;0.000
24.10.18;11:10:02 PM;9.08;2.686;50.090;51656.000;20.000;0.000
24.10.18;11:11:02 PM;9.10;2.751;49.890;51483.000;20.000;0.000
24.10.18;11:12:02 PM;9.12;2.814;49.700;51309.000;20.000;0.000
24.10.18;11:13:02 PM;9.13;2.881;49.500;51143.000;20.000;0.000
24.10.18;11:14:02 PM;9.15;2.927;49.370;50997.000;20.000;0.000
24.10.18;11:15:02 PM;9.17;2.990;49.180;50877.000;20.000;0.000
24.10.18;11:16:02 PM;9.18;3.044;49.020;50721.000;20.000;0.000
24.10.18;11:17:02 PM;9.20;3.096;48.870;50576.000;20.000;0.000
24.10.18;11:18:02 PM;9.22;3.159;48.690;50441.000;20.000;0.000
24.10.18;11:19:02 PM;9.23;3.195;48.590;50317.000;20.000;0.000
24.10.18;11:20:02 PM;9.25;3.260;48.410;50165.000;20.000;0.000
24.10.18;11:21:02 PM;9.27;3.314;48.250;50064.000;20.000;0.000
24.10.18;11:22:02 PM;9.28;3.337;48.190;49938.000;20.000;0.000
24.10.18;11:23:02 PM;9.30;3.402;48.010;49795.000;20.000;0.000
24.10.18;11:24:02 PM;9.32;3.459;47.860;49697.000;20.000;0.000
24.10.18;11:25:02 PM;9.33;3.499;47.750;49594.000;20.000;0.000
24.10.18;11:26:02 PM;9.35;3.545;47.630;49460.000;20.000;0.000
24.10.18;11:27:02 PM;9.37;3.601;47.480;49345.000;20.000;0.000
24.10.18;11:28:02 PM;9.38;3.618;47.430;49255.000;20.000;0.000
24.10.18;11:29:02 PM;9.40;3.664;47.310;49174.000;20.000;0.000
24.10.18;11:30:02 PM;9.42;3.719;47.170;49034.000;20.000;0.000
24.10.18;11:31:02 PM;9.43;3.750;47.080;48938.000;20.000;0.000
24.10.18;11:32:02 PM;9.45;3.790;46.980;48885.000;20.000;0.000
24.10.18;11:33:02 PM;9.47;3.842;46.850;48762.000;20.000;0.000
24.10.18;11:34:02 PM;9.48;3.874;46.770;48659.000;20.000;0.000
24.10.18;11:35:02 PM;9.50;3.909;46.680;48577.000;20.000;0.000
24.10.18;11:36:02 PM;9.52;3.957;46.550;48501.000;20.000;0.000
24.10.18;11:37:02 PM;9.53;3.993;46.470;48414.000;20.000;0.000
24.10.18;11:38:02 PM;9.55;4.004;46.440;48305.000;20.000;0.000
24.10.18;11:39:02 PM;9.57;4.073;46.270;48241.000;20.000;0.000
24.10.18;11:40:02 PM;9.58;4.087;46.230;48171.000;20.000;0.000
24.10.18;11:41:02 PM;9.60;4.121;46.150;48095.000;20.000;0.000
24.10.18;11:42:02 PM;9.62;4.161;46.050;47993.000;20.000;0.000
24.10.18;11:43:02 PM;9.63;4.194;45.970;47926.000;20.000;0.000
24.10.18;11:44:02 PM;9.65;4.196;45.960;47851.000;20.000;0.000
24.10.18;11:45:02 PM;9.67;4.259;45.810;47759.000;20.000;0.000
24.10.18;11:46:02 PM;9.68;4.286;45.750;47682.000;20.000;0.000
24.10.18;11:47:02 PM;9.70;4.332;45.640;47624.000;20.000;0.000
24.10.18;11:48:02 PM;9.72;4.351;45.590;47548.000;20.000;0.000
24.10.18;11:49:02 PM;9.73;4.385;45.510;47478.000;20.000;0.000
24.10.18;11:50:02 PM;9.75;4.408;45.460;47409.000;20.000;0.000
24.10.18;11:51:02 PM;9.77;4.462;45.330;47355.000;20.000;0.000
24.10.18;11:52:02 PM;9.78;4.490;45.270;47275.000;20.000;0.000
24.10.18;11:53:02 PM;9.80;4.498;45.250;47190.000;20.000;0.000
24.10.18;11:54:02 PM;9.82;4.544;45.140;47136.000;20.000;0.000
24.10.18;11:55:02 PM;9.83;4.563;45.100;47095.000;20.000;0.000
24.10.18;11:56:02 PM;9.85;4.586;45.040;47043.000;20.000;0.000
24.10.18;11:57:02 PM;9.87;4.624;44.960;46975.000;20.000;0.000
24.10.18;11:58:02 PM;9.88;4.634;44.930;46901.000;20.000;0.000
24.10.18;11:59:02 PM;9.90;4.684;44.820;46820.000;20.000;0.000
25.10.18;12:00:02 AM;9.92;4.705;44.770;46791.000;20.000;0.000
25.10.18;12:01:02 AM;9.93;4.722;44.730;46719.000;20.000;0.000
25.10.18;12:02:02 AM;9.95;4.758;44.650;46686.000;20.000;0.000
25.10.18;12:03:02 AM;9.97;4.793;44.570;46616.000;20.000;0.000
25.10.18;12:04:02 AM;9.98;4.802;44.560;46580.000;20.000;0.000
25.10.18;12:05:02 AM;10.00;4.837;44.480;46500.000;20.000;0.000
25.10.18;12:06:02 AM;10.02;4.854;44.440;46429.000;20.000;0.000
25.10.18;12:07:02 AM;10.03;4.867;44.410;46350.000;20.000;0.000
25.10.18;12:08:02 AM;10.05;4.898;44.340;46289.000;20.000;0.000
25.10.18;12:09:02 AM;10.07;4.938;44.250;46263.000;20.000;0.000
25.10.18;12:10:02 AM;10.08;4.959;44.210;46242.000;20.000;0.000
25.10.18;12:11:02 AM;10.10;4.986;44.150;46147.000;20.000;0.000
25.10.18;12:12:02 AM;10.12;5.007;44.110;46079.000;20.000;0.000
25.10.18;12:13:02 AM;10.13;5.028;44.060;46058.000;20.000;0.000
25.10.18;12:14:02 AM;10.15;5.057;44.000;45995.000;20.000;0.000
25.10.18;12:15:02 AM;10.17;5.085;43.940;45947.000;20.000;0.000
25.10.18;12:16:02 AM;10.18;5.101;43.900;45889.000;20.000;0.000
25.10.18;12:17:02 AM;10.20;5.131;43.840;45868.000;20.000;0.000
25.10.18;12:18:02 AM;10.22;5.177;43.740;45775.000;20.000;0.000
25.10.18;12:19:02 AM;10.23;5.175;43.750;45749.000;20.000;0.000
25.10.18;12:20:02 AM;10.25;5.200;43.690;45683.000;20.000;0.000
25.10.18;12:21:02 AM;10.27;5.225;43.640;45672.000;20.000;0.000
25.10.18;12:22:02 AM;10.28;5.248;43.590;45560.000;20.000;0.000
25.10.18;12:23:02 AM;10.30;5.263;43.560;45535.000;20.000;0.000
25.10.18;12:24:02 AM;10.32;5.292;43.500;45459.000;20.000;0.000
25.10.18;12:25:02 AM;10.33;5.319;43.440;45435.000;20.000;0.000
25.10.18;12:26:02 AM;10.35;5.342;43.390;45380.000;20.000;0.000
25.10.18;12:27:02 AM;10.37;5.357;43.370;45338.000;20.000;0.000
25.10.18;12:28:02 AM;10.38;5.386;43.310;45282.000;20.000;0.000
25.10.18;12:29:02 AM;10.40;5.403;43.270;45252.000;20.000;0.000
25.10.18;12:30:02 AM;10.42;5.434;43.210;45183.000;20.000;0.000
25.10.18;12:31:02 AM;10.43;5.457;43.160;45145.000;20.000;0.000
25.10.18;12:32:02 AM;10.45;5.472;43.130;45117.000;20.000;0.000
25.10.18;12:33:02 AM;10.47;5.491;43.090;45059.000;20.000;0.000
25.10.18;12:34:02 AM;10.48;5.512;43.050;45019.000;20.000;0.000
25.10.18;12:35:02 AM;10.50;5.529;43.020;44967.000;20.000;0.000
25.10.18;12:36:02 AM;10.52;5.562;42.950;44929.000;20.000;0.000
25.10.18;12:37:02 AM;10.53;5.606;42.860;44869.000;20.000;0.000
25.10.18;12:38:02 AM;10.55;5.592;42.890;44851.000;20.000;0.000
25.10.18;12:39:02 AM;10.57;5.640;42.790;44815.000;20.000;0.000
25.10.18;12:40:02 AM;10.58;5.646;42.780;44767.000;20.000;0.000
25.10.18;12:41:02 AM;10.60;5.646;42.780;44733.000;20.000;0.000
25.10.18;12:42:02 AM;10.62;5.675;42.720;44703.000;20.000;0.000
25.10.18;12:43:02 AM;10.63;5.690;42.690;44675.000;20.000;0.000
25.10.18;12:44:02 AM;10.65;5.713;42.650;44592.000;20.000;0.000
25.10.18;12:45:02 AM;10.67;5.744;42.590;44580.000;20.000;0.000
25.10.18;12:46:02 AM;10.68;5.740;42.600;44534.000;20.000;0.000
25.10.18;12:47:02 AM;10.70;5.786;42.510;44490.000;20.000;0.000
25.10.18;12:48:02 AM;10.72;5.799;42.480;44439.000;20.000;0.000
25.10.18;12:49:02 AM;10.73;5.822;42.440;44373.000;20.000;0.000
25.10.18;12:50:02 AM;10.75;5.845;42.390;44349.000;20.000;0.000
25.10.18;12:51:02 AM;10.77;5.856;42.370;44284.000;20.000;0.000
25.10.18;12:52:02 AM;10.78;5.891;42.300;44290.000;20.000;0.000
25.10.18;12:53:02 AM;10.80;5.900;42.290;44244.000;20.000;0.000
25.10.18;12:54:02 AM;10.82;5.900;42.290;44166.000;20.000;0.000
25.10.18;12:55:02 AM;10.83;5.956;42.180;44169.000;20.000;0.000
25.10.18;12:56:02 AM;10.85;5.958;42.180;44135.000;20.000;0.000
25.10.18;12:57:02 AM;10.87;5.960;42.170;44095.000;20.000;0.000
25.10.18;12:58:02 AM;10.88;5.992;42.110;44052.000;20.000;0.000
25.10.18;12:59:02 AM;10.90;6.013;42.070;44030.000;20.000;0.000
25.10.18;1:00:02 AM;10.92;6.017;42.060;43983.000;20.000;0.000
25.10.18;1:01:02 AM;10.93;6.048;42.000;43959.000;20.000;0.000
25.10.18;1:02:02 AM;10.95;6.080;41.940;43920.000;20.000;0.000
25.10.18;1:03:02 AM;10.97;6.090;41.930;43884.000;20.000;0.000
25.10.18;1:04:02 AM;10.98;6.113;41.880;43887.000;20.000;0.000
25.10.18;1:05:02 AM;11.00;6.107;41.890;43841.000;20.000;0.000
25.10.18;1:06:02 AM;11.02;6.128;41.850;43799.000;20.000;0.000
25.10.18;1:07:02 AM;11.03;6.163;41.790;43778.000;20.000;0.000
25.10.18;1:08:02 AM;11.05;6.163;41.790;43726.000;20.000;0.000
25.10.18;1:09:02 AM;11.07;6.187;41.750;43675.000;20.000;0.000
25.10.18;1:10:02 AM;11.08;6.214;41.700;43651.000;20.000;0.000
25.10.18;1:11:02 AM;11.10;6.222;41.680;43606.000;20.000;0.000
25.10.18;1:12:02 AM;11.12;6.245;41.640;43567.000;20.000;0.000
25.10.18;1:13:02 AM;11.13;6.258;41.610;43529.000;20.000;0.000
25.10.18;1:14:02 AM;11.15;6.298;41.540;43500.000;20.000;0.000
25.10.18;1:15:02 AM;11.17;6.300;41.540;43469.000;20.000;0.000
25.10.18;1:16:02 AM;11.18;6.329;41.490;43429.000;20.000;0.000
25.10.18;1:17:02 AM;11.20;6.339;41.470;43420.000;20.000;0.000
25.10.18;1:18:02 AM;11.22;6.363;41.420;43365.000;20.000;0.000
25.10.18;1:19:02 AM;11.23;6.365;41.420;43335.000;20.000;0.000
25.10.18;1:20:02 AM;11.25;6.377;41.400;43286.000;20.000;0.000
25.10.18;1:21:02 AM;11.27;6.427;41.310;43261.000;20.000;0.000
25.10.18;1:22:02 AM;11.28;6.423;41.320;43209.000;20.000;0.000
25.10.18;1:23:02 AM;11.30;6.442;41.280;43166.000;20.000;0.000
25.10.18;1:24:02 AM;11.32;6.467;41.240;43151.000;20.000;0.000
25.10.18;1:25:02 AM;11.33;6.474;41.230;43109.000;20.000;0.000
25.10.18;1:26:02 AM;11.35;6.505;41.170;43094.000;20.000;0.000
25.10.18;1:27:02 AM;11.37;6.511;41.160;43061.000;20.000;0.000
25.10.18;1:28:02 AM;11.38;6.534;41.120;43028.000;20.000;0.000
25.10.18;1:29:02 AM;11.40;6.541;41.110;43000.000;20.000;0.000
25.10.18;1:30:02 AM;11.42;6.574;41.050;42959.000;20.000;0.000
25.10.18;1:31:02 AM;11.43;6.595;41.010;42924.000;20.000;0.000
25.10.18;1:32:02 AM;11.45;6.593;41.020;42855.000;20.000;0.000
25.10.18;1:33:02 AM;11.47;6.599;41.000;42853.000;20.000;0.000
25.10.18;1:34:02 AM;11.48;6.645;40.930;42818.000;20.000;0.000
25.10.18;1:35:02 AM;11.50;6.650;40.920;42791.000;20.000;0.000
25.10.18;1:36:02 AM;11.52;6.673;40.880;42750.000;20.000;0.000
25.10.18;1:37:02 AM;11.53;6.677;40.870;42718.000;20.000;0.000
25.10.18;1:38:02 AM;11.55;6.696;40.840;42709.000;20.000;0.000
25.10.18;1:39:02 AM;11.57;6.731;40.780;42687.000;20.000;0.000
25.10.18;1:40:02 AM;11.58;6.727;40.780;42665.000;20.000;0.000
25.10.18;1:41:02 AM;11.60;6.729;40.780;42613.000;20.000;0.000
25.10.18;1:42:02 AM;11.62;6.771;40.710;42563.000;20.000;0.000
25.10.18;1:43:02 AM;11.63;6.758;40.730;42555.000;20.000;0.000
25.10.18;1:44:02 AM;11.65;6.796;40.670;42542.000;20.000;0.000
25.10.18;1:45:02 AM;11.67;6.802;40.650;42508.000;20.000;0.000
25.10.18;1:46:02 AM;11.68;6.813;40.630;42479.000;20.000;0.000
25.10.18;1:47:02 AM;11.70;6.823;40.620;42454.000;20.000;0.000
25.10.18;1:48:02 AM;11.72;6.863;40.550;42430.000;20.000;0.000
25.10.18;1:49:02 AM;11.73;6.865;40.550;42385.000;20.000;0.000
25.10.18;1:50:02 AM;11.75;6.861;40.550;42350.000;20.000;0.000
25.10.18;1:51:02 AM;11.77;6.905;40.480;42328.000;20.000;0.000
25.10.18;1:52:02 AM;11.78;6.901;40.490;42313.000;20.000;0.000
25.10.18;1:53:02 AM;11.80;6.901;40.490;42290.000;20.000;0.000
25.10.18;1:54:02 AM;11.82;6.899;40.490;42327.000;20.000;0.000
25.10.18;1:55:02 AM;11.83;6.895;40.500;42286.000;20.000;0.000
25.10.18;1:56:02 AM;11.85;6.907;40.480;42282.000;20.000;0.000
25.10.18;1:57:02 AM;11.87;8.162;38.510;40014.000;20.000;0.000
25.10.18;1:58:02 AM;11.88;8.709;37.740;39195.000;20.000;0.000
25.10.18;1:59:02 AM;11.90;8.581;37.920;39320.000;20.000;0.000
25.10.18;2:00:02 AM;11.92;8.458;38.090;39564.000;20.000;0.000
25.10.18;2:01:02 AM;11.93;8.191;38.470;39985.000;20.000;0.000
25.10.18;2:02:02 AM;11.95;7.854;38.970;40614.000;20.000;0.000
25.10.18;2:03:02 AM;11.97;7.559;39.420;41126.000;20.000;0.000
25.10.18;2:04:02 AM;11.98;7.299;39.830;41555.000;20.000;0.000
25.10.18;2:05:02 AM;12.00;7.117;40.130;41888.000;20.000;0.000
25.10.18;2:06:02 AM;12.02;6.989;40.340;42148.000;20.000;0.000
25.10.18;2:07:02 AM;12.03;6.863;40.550;42320.000;20.000;0.000
25.10.18;2:08:02 AM;12.05;6.836;40.600;42442.000;20.000;0.000
25.10.18;2:09:02 AM;12.07;6.895;40.500;42286.000;20.000;0.000
25.10.18;2:10:02 AM;12.08;6.899;40.490;42281.000;20.000;0.000
25.10.18;2:11:02 AM;12.10;6.905;40.480;42306.000;20.000;0.000
25.10.18;2:12:02 AM;12.12;6.974;40.360;42142.000;20.000;0.000
25.10.18;2:13:02 AM;12.13;7.054;40.230;42039.000;20.000;0.000
25.10.18;2:14:02 AM;12.15;7.029;40.270;42027.000;20.000;0.000
25.10.18;2:15:02 AM;12.17;7.035;40.260;42064.000;20.000;0.000
25.10.18;2:16:02 AM;12.18;7.033;40.260;42092.000;20.000;0.000
25.10.18;2:17:02 AM;12.20;7.035;40.260;42095.000;20.000;0.000
25.10.18;2:18:02 AM;12.22;7.027;40.280;42063.000;20.000;0.000
25.10.18;2:19:02 AM;12.23;7.064;40.210;42025.000;20.000;0.000
25.10.18;2:20:02 AM;12.25;7.092;40.170;41994.000;20.000;0.000
25.10.18;2:21:02 AM;12.27;7.100;40.160;41942.000;20.000;0.000
25.10.18;2:22:02 AM;12.28;7.142;40.090;41877.000;20.000;0.000
25.10.18;2:23:02 AM;12.30;7.081;40.190;41993.000;20.000;0.000
25.10.18;2:24:02 AM;12.32;7.198;39.990;41755.000;20.000;0.000
25.10.18;2:25:02 AM;12.33;7.245;39.920;41666.000;20.000;0.000
25.10.18;2:26:02 AM;12.35;7.289;39.850;41614.000;20.000;0.000
25.10.18;2:27:02 AM;12.37;7.360;39.730;41447.000;20.000;0.000
25.10.18;2:28:02 AM;12.38;7.519;39.480;41175.000;20.000;0.000
25.10.18;2:29:02 AM;12.40;7.542;39.450;41149.000;20.000;0.000
25.10.18;2:30:02 AM;12.42;7.573;39.400;41141.000;20.000;0.000
25.10.18;2:31:02 AM;12.43;7.559;39.420;41126.000;20.000;0.000
25.10.18;2:32:02 AM;12.45;7.578;39.390;41113.000;20.000;0.000
25.10.18;2:33:02 AM;12.47;7.592;39.370;41090.000;20.000;0.000
25.10.18;2:34:02 AM;12.48;7.599;39.360;41071.000;20.000;0.000
25.10.18;2:35:02 AM;12.50;7.628;39.310;41019.000;20.000;0.000
25.10.18;2:36:02 AM;12.52;7.722;39.170;40892.000;20.000;0.000
25.10.18;2:37:02 AM;12.53;7.735;39.150;40865.000;20.000;0.000
25.10.18;2:38:02 AM;12.55;7.728;39.160;40821.000;20.000;0.000
25.10.18;2:39:02 AM;12.57;7.772;39.090;40850.000;20.000;0.000
25.10.18;2:40:02 AM;12.58;7.772;39.090;40796.000;20.000;0.000
25.10.18;2:41:02 AM;12.60;7.762;39.110;40758.000;20.000;0.000
25.10.18;2:42:02 AM;12.62;7.791;39.060;40742.000;20.000;0.000
25.10.18;2:43:02 AM;12.63;7.842;38.990;40651.000;20.000;0.000
25.10.18;2:44:02 AM;12.65;7.848;38.980;40628.000;20.000;0.000
25.10.18;2:45:02 AM;12.67;7.867;38.950;40605.000;20.000;0.000
25.10.18;2:46:02 AM;12.68;7.883;38.920;40600.000;20.000;0.000
25.10.18;2:47:02 AM;12.70;7.877;38.930;40579.000;20.000;0.000
25.10.18;2:48:02 AM;12.72;7.923;38.860;40563.000;20.000;0.000
25.10.18;2:49:02 AM;12.73;7.967;38.800;40512.000;20.000;0.000
25.10.18;2:50:02 AM;12.75;7.948;38.830;40441.000;20.000;0.000
25.10.18;2:51:02 AM;12.77;7.986;38.770;40396.000;20.000;0.000
25.10.18;2:52:02 AM;12.78;8.005;38.740;40410.000;20.000;0.000
25.10.18;2:53:02 AM;12.80;8.003;38.750;40394.000;20.000;0.000
25.10.18;2:54:02 AM;12.82;8.024;38.710;40400.000;20.000;0.000
25.10.18;2:55:02 AM;12.83;8.039;38.690;40359.000;20.000;0.000
25.10.18;2:56:02 AM;12.85;8.049;38.680;40348.000;20.000;0.000
25.10.18;2:57:02 AM;12.87;8.064;38.660;40315.000;20.000;0.000
25.10.18;2:58:02 AM;12.88;8.034;38.700;40322.000;20.000;0.000
25.10.18;2:59:02 AM;12.90;7.995;38.760;40422.000;20.000;0.000
25.10.18;3:00:02 AM;12.92;8.026;38.710;40347.000;20.000;0.000
25.10.18;3:01:02 AM;12.93;8.095;38.610;40272.000;20.000;0.000
25.10.18;3:02:02 AM;12.95;8.097;38.610;40203.000;20.000;0.000
25.10.18;3:03:02 AM;12.97;8.173;38.500;40121.000;20.000;0.000
25.10.18;3:04:02 AM;12.98;8.256;38.380;40028.000;20.000;0.000
25.10.18;3:05:02 AM;13.00;8.311;38.300;39912.000;20.000;0.000
25.10.18;3:06:02 AM;13.02;8.344;38.250;39848.000;20.000;0.000
25.10.18;3:07:02 AM;13.03;8.384;38.190;39802.000;20.000;0.000
25.10.18;3:08:02 AM;13.05;8.395;38.180;39722.000;20.000;0.000
25.10.18;3:09:02 AM;13.07;8.439;38.120;39703.000;20.000;0.000
25.10.18;3:10:02 AM;13.08;8.472;38.070;39684.000;20.000;0.000
25.10.18;3:11:02 AM;13.10;8.491;38.040;39594.000;20.000;0.000
25.10.18;3:12:02 AM;13.12;8.504;38.030;39542.000;20.000;0.000
25.10.18;3:13:02 AM;13.13;12.157;33.780;34458.000;20.000;0.000
25.10.18;3:14:02 AM;13.15;0.926;56.360;56315.000;20.000;0.000
25.10.18;3:15:02 AM;13.17;0.836;56.740;56618.000;20.000;0.000
25.10.18;3:16:02 AM;13.18;0.804;56.870;56721.000;20.000;0.000
25.10.18;3:17:02 AM;13.20;0.784;56.970;56769.000;20.000;0.000
25.10.18;3:18:02 AM;13.22;0.773;57.010;56821.000;20.000;0.000
25.10.18;3:19:02 AM;13.23;0.758;57.060;56864.000;20.000;0.000
25.10.18;3:20:02 AM;13.25;0.756;57.070;56868.000;20.000;0.000
25.10.18;3:21:02 AM;13.27;0.748;57.110;56889.000;20.000;0.000
25.10.18;3:22:02 AM;13.28;0.740;57.150;56904.000;20.000;0.000
25.10.18;3:23:02 AM;13.30;0.867;56.610;56557.000;20.000;0.000
25.10.18;3:24:02 AM;13.32;1.024;55.960;56153.000;20.000;0.000
25.10.18;3:25:02 AM;13.33;1.156;55.430;55806.000;20.000;0.000
25.10.18;3:26:02 AM;13.35;1.270;54.990;55497.000;20.000;0.000
25.10.18;3:27:02 AM;13.37;1.376;54.580;55258.000;20.000;0.000
25.10.18;3:28:02 AM;13.38;1.471;54.220;54972.000;20.000;0.000
25.10.18;3:29:02 AM;13.40;1.557;53.890;54752.000;20.000;0.000
25.10.18;3:30:02 AM;13.42;1.632;53.620;54535.000;20.000;0.000
25.10.18;3:31:02 AM;13.43;1.705;53.350;54346.000;20.000;0.000
25.10.18;3:32:02 AM;13.45;1.781;53.090;54146.000;20.000;0.000
25.10.18;3:33:02 AM;13.47;1.848;52.850;53962.000;20.000;0.000
25.10.18;3:34:02 AM;13.48;1.923;52.580;53791.000;20.000;0.000
25.10.18;3:35:02 AM;13.50;1.982;52.370;53604.000;20.000;0.000
25.10.18;3:36:02 AM;13.52;2.045;52.170;53428.000;20.000;0.000
25.10.18;3:37:02 AM;13.53;2.112;51.940;53307.000;20.000;0.000
25.10.18;3:38:02 AM;13.55;2.175;51.720;53163.000;20.000;0.000
25.10.18;3:39:02 AM;13.57;2.261;51.440;52985.000;20.000;0.000
25.10.18;3:40:02 AM;13.58;2.311;51.280;52834.000;20.000;0.000
25.10.18;3:41:02 AM;13.60;2.367;51.090;52686.000;20.000;0.000
25.10.18;3:42:02 AM;13.62;2.407;50.960;52528.000;20.000;0.000
25.10.18;3:43:02 AM;13.63;2.472;50.760;52373.000;20.000;0.000
25.10.18;3:44:02 AM;13.65;2.524;50.590;52258.000;20.000;0.000
25.10.18;3:45:02 AM;13.67;2.566;50.460;52154.000;20.000;0.000
25.10.18;3:46:02 AM;13.68;2.636;50.250;52012.000;20.000;0.000
25.10.18;3:47:02 AM;13.70;2.677;50.120;51869.000;20.000;0.000
25.10.18;3:48:02 AM;13.72;2.711;50.020;51736.000;20.000;0.000
25.10.18;3:49:02 AM;13.73;2.763;49.850;51580.000;20.000;0.000
25.10.18;3:50:02 AM;13.75;2.824;49.670;51470.000;20.000;0.000
25.10.18;3:51:02 AM;13.77;2.851;49.590;51382.000;20.000;0.000
25.10.18;3:52:02 AM;13.78;2.906;49.430;51241.000;20.000;0.000
25.10.18;3:53:02 AM;13.80;2.954;49.280;51140.000;20.000;0.000
25.10.18;3:54:02 AM;13.82;2.992;49.180;51041.000;20.000;0.000
25.10.18;3:55:02 AM;13.83;3.034;49.050;50926.000;20.000;0.000
25.10.18;3:56:02 AM;13.85;3.086;48.900;50809.000;20.000;0.000
25.10.18;3:57:02 AM;13.87;3.126;48.790;50702.000;20.000;0.000
25.10.18;3:58:02 AM;13.88;3.151;48.710;50629.000;20.000;0.000
25.10.18;3:59:02 AM;13.90;3.205;48.560;50513.000;20.000;0.000
25.10.18;4:00:02 AM;13.92;3.230;48.490;50434.000;20.000;0.000
25.10.18;4:01:02 AM;13.93;3.272;48.370;50297.000;20.000;0.000
25.10.18;4:02:02 AM;13.95;3.325;48.230;50256.000;20.000;0.000
25.10.18;4:03:02 AM;13.97;3.346;48.170;50127.000;20.000;0.000
25.10.18;4:04:02 AM;13.98;3.383;48.060;50077.000;20.000;0.000
25.10.18;4:05:02 AM;14.00;3.417;47.970;49974.000;20.000;0.000
25.10.18;4:06:02 AM;14.02;3.444;47.900;49924.000;20.000;0.000
25.10.18;4:07:02 AM;14.03;3.478;47.810;49844.000;20.000;0.000
25.10.18;4:08:02 AM;14.05;3.513;47.710;49778.000;20.000;0.000
25.10.18;4:09:02 AM;14.07;3.547;47.620;49669.000;20.000;0.000
25.10.18;4:10:02 AM;14.08;3.559;47.590;49584.000;20.000;0.000
25.10.18;4:11:02 AM;14.10;3.599;47.480;49532.000;20.000;0.000
25.10.18;4:12:02 AM;14.12;3.626;47.410;49446.000;20.000;0.000
25.10.18;4:13:02 AM;14.13;3.658;47.330;49336.000;20.000;0.000
25.10.18;4:14:02 AM;14.15;3.698;47.220;49330.000;20.000;0.000
25.10.18;4:15:02 AM;14.17;3.727;47.140;49230.000;20.000;0.000
25.10.18;4:16:02 AM;14.18;3.754;47.080;49169.000;20.000;0.000
25.10.18;4:17:02 AM;14.20;3.788;46.990;49099.000;20.000;0.000
25.10.18;4:18:02 AM;14.22;3.800;46.950;49044.000;20.000;0.000
25.10.18;4:19:02 AM;14.23;3.842;46.850;49010.000;20.000;0.000
25.10.18;4:20:02 AM;14.25;3.859;46.810;48925.000;20.000;0.000
25.10.18;4:21:02 AM;14.27;3.880;46.750;48878.000;20.000;0.000
25.10.18;4:22:02 AM;14.28;3.901;46.700;48769.000;20.000;0.000
25.10.18;4:23:02 AM;14.30;3.932;46.620;48711.000;20.000;0.000
25.10.18;4:24:02 AM;14.32;3.960;46.550;48647.000;20.000;0.000
25.10.18;4:25:02 AM;14.33;3.999;46.450;48617.000;20.000;0.000
25.10.18;4:26:02 AM;14.35;4.012;46.420;48565.000;20.000;0.000
25.10.18;4:27:02 AM;14.37;4.035;46.360;48507.000;20.000;0.000
25.10.18;4:28:02 AM;14.38;4.066;46.280;48446.000;20.000;0.000
25.10.18;4:29:02 AM;14.40;4.071;46.270;48391.000;20.000;0.000
25.10.18;4:30:02 AM;14.42;4.102;46.200;48332.000;20.000;0.000
25.10.18;4:31:02 AM;14.43;4.119;46.150;48259.000;20.000;0.000
25.10.18;4:32:02 AM;14.45;4.148;46.080;48249.000;20.000;0.000
25.10.18;4:33:02 AM;14.47;4.167;46.030;48165.000;20.000;0.000
25.10.18;4:34:02 AM;14.48;4.192;45.970;48110.000;20.000;0.000
25.10.18;4:35:02 AM;14.50;4.228;45.890;48050.000;20.000;0.000
25.10.18;4:36:02 AM;14.52;4.234;45.870;47998.000;20.000;0.000
25.10.18;4:37:02 AM;14.53;4.253;45.830;47953.000;20.000;0.000
25.10.18;4:38:02 AM;14.55;4.282;45.760;47902.000;20.000;0.000
25.10.18;4:39:02 AM;14.57;4.301;45.710;47843.000;20.000;0.000
25.10.18;4:40:02 AM;14.58;4.320;45.670;47817.000;20.000;0.000
25.10.18;4:41:02 AM;14.60;4.345;45.610;47785.000;20.000;0.000
25.10.18;4:42:02 AM;14.62;4.364;45.560;47694.000;20.000;0.000
25.10.18;4:43:02 AM;14.63;4.379;45.530;47685.000;20.000;0.000
25.10.18;4:44:02 AM;14.65;4.406;45.460;47630.000;20.000;0.000
25.10.18;4:45:02 AM;14.67;4.439;45.380;47579.000;20.000;0.000
25.10.18;4:46:02 AM;14.68;4.443;45.380;47531.000;20.000;0.000
25.10.18;4:47:02 AM;14.70;4.462;45.330;47468.000;20.000;0.000
25.10.18;4:48:02 AM;14.72;4.483;45.280;47420.000;20.000;0.000
25.10.18;4:49:02 AM;14.73;4.515;45.210;47381.000;20.000;0.000
25.10.18;4:50:02 AM;14.75;4.536;45.160;47348.000;20.000;0.000
25.10.18;4:51:02 AM;14.77;4.534;45.170;47293.000;20.000;0.000
25.10.18;4:52:02 AM;14.78;4.563;45.100;47274.000;20.000;0.000
25.10.18;4:53:02 AM;14.80;4.586;45.040;47226.000;20.000;0.000
25.10.18;4:54:02 AM;14.82;4.596;45.020;47201.000;20.000;0.000
25.10.18;4:55:02 AM;14.83;4.615;44.980;47148.000;20.000;0.000
25.10.18;4:56:02 AM;14.85;4.649;44.900;47104.000;20.000;0.000
25.10.18;4:57:02 AM;14.87;4.640;44.920;47084.000;20.000;0.000
25.10.18;4:58:02 AM;14.88;4.680;44.830;47036.000;20.000;0.000
25.10.18;4:59:02 AM;14.90;4.695;44.800;46973.000;20.000;0.000
25.10.18;5:00:02 AM;14.92;4.701;44.780;46936.000;20.000;0.000
25.10.18;5:01:02 AM;14.93;4.726;44.730;46901.000;20.000;0.000
25.10.18;5:02:02 AM;14.95;4.749;44.670;46863.000;20.000;0.000
25.10.18;5:03:02 AM;14.97;4.768;44.630;46849.000;20.000;0.000
25.10.18;5:04:02 AM;14.98;4.793;44.580;46773.000;20.000;0.000
25.10.18;5:05:02 AM;15.00;4.787;44.590;46737.000;20.000;0.000
25.10.18;5:06:02 AM;15.02;4.819;44.520;46718.000;20.000;0.000
25.10.18;5:07:02 AM;15.03;4.827;44.500;46675.000;20.000;0.000
25.10.18;5:08:02 AM;15.05;4.846;44.460;46668.000;20.000;0.000
25.10.18;5:09:02 AM;15.07;4.865;44.420;46598.000;20.000;0.000
25.10.18;5:10:02 AM;15.08;4.886;44.370;46591.000;20.000;0.000
25.10.18;5:11:02 AM;15.10;4.900;44.340;46536.000;20.000;0.000
25.10.18;5:12:02 AM;15.12;4.904;44.330;46484.000;20.000;0.000
25.10.18;5:13:02 AM;15.13;4.919;44.300;46451.000;20.000;0.000
25.10.18;5:14:02 AM;15.15;4.948;44.230;46434.000;20.000;0.000
25.10.18;5:15:02 AM;15.17;4.953;44.220;46385.000;20.000;0.000
25.10.18;5:16:02 AM;15.18;4.974;44.180;46363.000;20.000;0.000
25.10.18;5:17:02 AM;15.20;4.986;44.150;46314.000;20.000;0.000
25.10.18;5:18:02 AM;15.22;5.003;44.110;46285.000;20.000;0.000
25.10.18;5:19:02 AM;15.23;5.028;44.060;46253.000;20.000;0.000
25.10.18;5:20:02 AM;15.25;5.045;44.030;46210.000;20.000;0.000
25.10.18;5:21:02 AM;15.27;5.049;44.010;46192.000;20.000;0.000
25.10.18;5:22:02 AM;15.28;5.053;44.000;46156.000;20.000;0.000
25.10.18;5:23:02 AM;15.30;5.085;43.940;46115.000;20.000;0.000
25.10.18;5:24:02 AM;15.32;5.133;43.840;46062.000;20.000;0.000
25.10.18;5:25:02 AM;15.33;5.131;43.840;46053.000;20.000;0.000
25.10.18;5:26:02 AM;15.35;5.131;43.840;46011.000;20.000;0.000
25.10.18;5:27:02 AM;15.37;5.154;43.790;45943.000;20.000;0.000
25.10.18;5:28:02 AM;15.38;5.170;43.760;45948.000;20.000;0.000
25.10.18;5:29:02 AM;15.40;5.189;43.710;45896.000;20.000;0.000
25.10.18;5:30:02 AM;15.42;5.196;43.700;45856.000;20.000;0.000
25.10.18;5:31:02 AM;15.43;5.208;43.680;45840.000;20.000;0.000
25.10.18;5:32:02 AM;15.45;5.227;43.640;45789.000;20.000;0.000
25.10.18;5:33:02 AM;15.47;5.240;43.610;45769.000;20.000;0.000
25.10.18;5:34:02 AM;15.48;5.263;43.560;45745.000;20.000;0.000
25.10.18;5:35:02 AM;15.50;5.250;43.590;45701.000;20.000;0.000
25.10.18;5:36:02 AM;15.52;5.275;43.540;45683.000;20.000;0.000
25.10.18;5:37:02 AM;15.53;5.286;43.510;45652.000;20.000;0.000
25.10.18;5:38:02 AM;15.55;5.307;43.470;45608.000;20.000;0.000
25.10.18;5:39:02 AM;15.57;5.353;43.380;45569.000;20.000;0.000
25.10.18;5:40:02 AM;15.58;5.353;43.370;45547.000;20.000;0.000
25.10.18;5:41:02 AM;15.60;5.367;43.350;45531.000;20.000;0.000
25.10.18;5:42:02 AM;15.62;5.359;43.360;45479.000;20.000;0.000
25.10.18;5:43:02 AM;15.63;5.382;43.310;45485.000;20.000;0.000
25.10.18;5:44:02 AM;15.65;5.399;43.280;45429.000;20.000;0.000
25.10.18;5:45:02 AM;15.67;5.411;43.260;45375.000;20.000;0.000
25.10.18;5:46:02 AM;15.68;5.416;43.240;45351.000;20.000;0.000
25.10.18;5:47:02 AM;15.70;5.481;43.110;45318.000;20.000;0.000
25.10.18;5:48:02 AM;15.72;5.466;43.140;45289.000;20.000;0.000
25.10.18;5:49:02 AM;15.73;5.470;43.130;45286.000;20.000;0.000
25.10.18;5:50:02 AM;15.75;5.501;43.070;45242.000;20.000;0.000
25.10.18;5:51:02 AM;15.77;5.495;43.080;45190.000;20.000;0.000
25.10.18;5:52:02 AM;15.78;5.518;43.040;45156.000;20.000;0.000
25.10.18;5:53:02 AM;15.80;5.522;43.030;45144.000;20.000;0.000
25.10.18;5:54:02 AM;15.82;5.548;42.980;45078.000;20.000;0.000
25.10.18;5:55:02 AM;15.83;5.556;42.960;45066.000;20.000;0.000
25.10.18;5:56:02 AM;15.85;5.592;42.890;45056.000;20.000;0.000
25.10.18;5:57:02 AM;15.87;5.602;42.870;45024.000;20.000;0.000
25.10.18;5:58:02 AM;15.88;5.625;42.820;44992.000;20.000;0.000
25.10.18;5:59:02 AM;15.90;5.619;42.840;44943.000;20.000;0.000
25.10.18;6:00:02 AM;15.92;5.623;42.830;44927.000;20.000;0.000
25.10.18;6:01:02 AM;15.93;5.667;42.740;44909.000;20.000;0.000
25.10.18;6:02:02 AM;15.95;5.675;42.720;44871.000;20.000;0.000
25.10.18;6:03:02 AM;15.97;5.692;42.690;44851.000;20.000;0.000
25.10.18;6:04:02 AM;15.98;5.690;42.700;44829.000;20.000;0.000
25.10.18;6:05:02 AM;16.00;5.698;42.680;44787.000;20.000;0.000
25.10.18;6:06:02 AM;16.02;5.713;42.650;44743.000;20.000;0.000
25.10.18;6:07:02 AM;16.03;5.753;42.570;44697.000;20.000;0.000
25.10.18;6:08:02 AM;16.05;5.742;42.590;44697.000;20.000;0.000
25.10.18;6:09:02 AM;16.07;5.761;42.550;44628.000;20.000;0.000
25.10.18;6:10:02 AM;16.08;5.793;42.500;44626.000;20.000;0.000
25.10.18;6:11:02 AM;16.10;5.784;42.510;44745.000;20.000;0.000
25.10.18;6:12:02 AM;16.12;5.816;42.450;44723.000;20.000;0.000
25.10.18;6:13:02 AM;16.13;5.795;42.490;44719.000;20.000;0.000
25.10.18;6:14:02 AM;16.15;5.818;42.440;44708.000;20.000;0.000
25.10.18;6:15:02 AM;16.17;5.847;42.390;44682.000;20.000;0.000
25.10.18;6:16:02 AM;16.18;5.851;42.380;44694.000;20.000;0.000
25.10.18;6:17:02 AM;16.20;5.866;42.350;44656.000;20.000;0.000
25.10.18;6:18:02 AM;16.22;5.879;42.330;44636.000;20.000;0.000
25.10.18;6:19:02 AM;16.23;5.889;42.310;44617.000;20.000;0.000
25.10.18;6:20:02 AM;16.25;5.904;42.280;44589.000;20.000;0.000
25.10.18;6:21:02 AM;16.27;5.897;42.290;44543.000;20.000;0.000
25.10.18;6:22:02 AM;16.28;5.916;42.250;44507.000;20.000;0.000
25.10.18;6:23:02 AM;16.30;5.925;42.240;44511.000;20.000;0.000
25.10.18;6:24:02 AM;16.32;5.962;42.170;44478.000;20.000;0.000
25.10.18;6:25:02 AM;16.33;5.962;42.170;44444.000;20.000;0.000
25.10.18;6:26:02 AM;16.35;5.985;42.120;44432.000;20.000;0.000
25.10.18;6:27:02 AM;16.37;5.981;42.130;44382.000;20.000;0.000
25.10.18;6:28:02 AM;16.38;5.998;42.100;44359.000;20.000;0.000
25.10.18;6:29:02 AM;16.40;6.032;42.040;44359.000;20.000;0.000
25.10.18;6:30:02 AM;16.42;6.008;42.080;44315.000;20.000;0.000
25.10.18;6:31:02 AM;16.43;6.038;42.030;44296.000;20.000;0.000
25.10.18;6:32:02 AM;16.45;6.042;42.020;44248.000;20.000;0.000
25.10.18;6:33:02 AM;16.47;6.055;41.990;44236.000;20.000;0.000
25.10.18;6:34:02 AM;16.48;6.086;41.940;44227.000;20.000;0.000
25.10.18;6:35:02 AM;16.50;6.071;41.960;44197.000;20.000;0.000
25.10.18;6:36:02 AM;16.52;6.090;41.930;44173.000;20.000;0.000
25.10.18;6:37:02 AM;16.53;6.109;41.890;44145.000;20.000;0.000
25.10.18;6:38:02 AM;16.55;6.115;41.880;44126.000;20.000;0.000
25.10.18;6:39:02 AM;16.57;6.151;41.810;44097.000;20.000;0.000
25.10.18;6:40:02 AM;16.58;6.128;41.850;44064.000;20.000;0.000
25.10.18;6:41:02 AM;16.60;6.143;41.830;44021.000;20.000;0.000
25.10.18;6:42:02 AM;16.62;6.163;41.790;44025.000;20.000;0.000
25.10.18;6:43:02 AM;16.63;6.180;41.760;44026.000;20.000;0.000
25.10.18;6:44:02 AM;16.65;6.201;41.720;43970.000;20.000;0.000
25.10.18;6:45:02 AM;16.67;6.216;41.690;43933.000;20.000;0.000
25.10.18;6:46:02 AM;16.68;6.218;41.690;43927.000;20.000;0.000
25.10.18;6:47:02 AM;16.70;6.228;41.670;43881.000;20.000;0.000
25.10.18;6:48:02 AM;16.72;6.249;41.630;43870.000;20.000;0.000
25.10.18;6:49:02 AM;16.73;6.239;41.650;43840.000;20.000;0.000
25.10.18;6:50:02 AM;16.75;6.256;41.620;43807.000;20.000;0.000
25.10.18;6:51:02 AM;16.77;6.277;41.580;43779.000;20.000;0.000
25.10.18;6:52:02 AM;16.78;6.279;41.580;43775.000;20.000;0.000
25.10.18;6:53:02 AM;16.80;6.293;41.550;43763.000;20.000;0.000
25.10.18;6:54:02 AM;16.82;6.304;41.530;43732.000;20.000;0.000
25.10.18;6:55:02 AM;16.83;6.327;41.490;43722.000;20.000;0.000
25.10.18;6:56:02 AM;16.85;6.335;41.480;43659.000;20.000;0.000
25.10.18;6:57:02 AM;16.87;9.218;37.070;37964.000;20.000;0.000
25.10.18;6:58:02 AM;16.88;14.841;31.460;31026.000;20.000;0.000
25.10.18;6:59:02 AM;16.90;14.690;31.580;31316.000;20.000;0.000
25.10.18;7:00:02 AM;16.92;14.384;31.820;31573.000;20.000;0.000
25.10.18;7:01:02 AM;16.93;14.189;31.980;31789.000;20.000;0.000
25.10.18;7:02:02 AM;16.95;14.011;32.120;32004.000;20.000;0.000
25.10.18;7:03:02 AM;16.97;13.875;32.240;32196.000;20.000;0.000
25.10.18;7:04:02 AM;16.98;13.695;32.390;32330.000;20.000;0.000
25.10.18;7:05:02 AM;17.00;13.580;32.490;32478.000;20.000;0.000
25.10.18;7:06:02 AM;17.02;13.462;32.590;32574.000;20.000;0.000
25.10.18;7:07:02 AM;17.03;13.360;32.680;32658.000;20.000;0.000
25.10.18;7:08:02 AM;17.05;13.295;32.730;32759.000;20.000;0.000
25.10.18;7:09:02 AM;17.07;13.249;32.770;32807.000;20.000;0.000
25.10.18;7:10:02 AM;17.08;13.224;32.790;32873.000;20.000;0.000
25.10.18;7:11:02 AM;17.10;13.219;32.800;32932.000;20.000;0.000
25.10.18;7:12:02 AM;17.12;13.171;32.840;32968.000;20.000;0.000
25.10.18;7:13:02 AM;17.13;13.134;32.870;33033.000;20.000;0.000
25.10.18;7:14:02 AM;17.15;13.052;32.950;33088.000;20.000;0.000
25.10.18;7:15:02 AM;17.17;13.100;32.900;33097.000;20.000;0.000
25.10.18;7:16:02 AM;17.18;13.073;32.930;33100.000;20.000;0.000
25.10.18;7:17:02 AM;17.20;13.062;32.940;33121.000;20.000;0.000
25.10.18;7:18:02 AM;17.22;13.041;32.960;33137.000;20.000;0.000
25.10.18;7:19:02 AM;17.23;13.035;32.960;33155.000;20.000;0.000
25.10.18;7:20:02 AM;17.25;13.006;32.990;33182.000;20.000;0.000
25.10.18;7:21:02 AM;17.27;13.016;32.980;33195.000;20.000;0.000
25.10.18;7:22:02 AM;17.28;13.035;32.960;33202.000;20.000;0.000
25.10.18;7:23:02 AM;17.30;13.025;32.970;33220.000;20.000;0.000
25.10.18;7:24:02 AM;17.32;12.970;33.020;33224.000;20.000;0.000
25.10.18;7:25:02 AM;17.33;12.991;33.000;33236.000;20.000;0.000
25.10.18;7:26:02 AM;17.35;13.041;32.960;33225.000;20.000;0.000
25.10.18;7:27:02 AM;17.37;13.023;32.970;33208.000;20.000;0.000
25.10.18;7:28:02 AM;17.38;12.981;33.010;33228.000;20.000;0.000
25.10.18;7:29:02 AM;17.40;12.968;33.020;33237.000;20.000;0.000
25.10.18;7:30:02 AM;17.42;12.916;33.070;33311.000;20.000;0.000
25.10.18;7:31:02 AM;17.43;12.991;33.000;33346.000;20.000;0.000
25.10.18;7:32:02 AM;17.45;12.939;33.050;33349.000;20.000;0.000
25.10.18;7:33:02 AM;17.47;12.914;33.070;33422.000;20.000;0.000
25.10.18;7:34:02 AM;17.48;12.798;33.180;33467.000;20.000;0.000
25.10.18;7:35:02 AM;17.50;12.832;33.150;33492.000;20.000;0.000
25.10.18;7:36:02 AM;17.52;12.773;33.200;33513.000;20.000;0.000
25.10.18;7:37:02 AM;17.53;12.769;33.200;33567.000;20.000;0.000
25.10.18;7:38:02 AM;17.55;12.752;33.220;33594.000;20.000;0.000
25.10.18;7:39:02 AM;17.57;12.673;33.290;33606.000;20.000;0.000
25.10.18;7:40:02 AM;17.58;12.666;33.300;33651.000;20.000;0.000
25.10.18;7:41:02 AM;17.60;12.675;33.290;33651.000;20.000;0.000
25.10.18;7:42:02 AM;17.62;12.650;33.310;33680.000;20.000;0.000
25.10.18;7:43:02 AM;17.63;12.604;33.360;33731.000;20.000;0.000
25.10.18;7:44:02 AM;17.65;12.601;33.360;33763.000;20.000;0.000
25.10.18;7:45:02 AM;17.67;12.513;33.440;33779.000;20.000;0.000
25.10.18;7:46:02 AM;17.68;12.503;33.450;33800.000;20.000;0.000
25.10.18;7:47:02 AM;17.70;12.543;33.410;33841.000;20.000;0.000
25.10.18;7:48:02 AM;17.72;12.472;33.480;33886.000;20.000;0.000
25.10.18;7:49:02 AM;17.73;12.467;33.480;33899.000;20.000;0.000
25.10.18;7:50:02 AM;17.75;12.476;33.480;33938.000;20.000;0.000
25.10.18;7:51:02 AM;17.77;12.438;33.510;33945.000;20.000;0.000
25.10.18;7:52:02 AM;17.78;12.325;33.620;33955.000;20.000;0.000
25.10.18;7:53:02 AM;17.80;12.430;33.520;33987.000;20.000;0.000
25.10.18;7:54:02 AM;17.82;12.369;33.580;34029.000;20.000;0.000
25.10.18;7:55:02 AM;17.83;12.319;33.620;34039.000;20.000;0.000
25.10.18;7:56:02 AM;17.85;12.356;33.590;34032.000;20.000;0.000
25.10.18;7:57:02 AM;17.87;12.300;33.640;34074.000;20.000;0.000
25.10.18;7:58:02 AM;17.88;12.287;33.660;34092.000;20.000;0.000
25.10.18;7:59:02 AM;17.90;12.321;33.620;34105.000;20.000;0.000
25.10.18;8:00:02 AM;17.92;12.273;33.670;34167.000;20.000;0.000
25.10.18;8:01:02 AM;17.93;12.247;33.690;34161.000;20.000;0.000
25.10.18;8:02:02 AM;17.95;12.229;33.710;34176.000;20.000;0.000
25.10.18;8:03:02 AM;17.97;12.218;33.720;34190.000;20.000;0.000
25.10.18;8:04:02 AM;17.98;12.164;33.770;34222.000;20.000;0.000
25.10.18;8:05:02 AM;18.00;12.182;33.760;34210.000;20.000;0.000
25.10.18;8:06:02 AM;18.02;12.170;33.770;34221.000;20.000;0.000
25.10.18;8:07:02 AM;18.03;12.130;33.810;34242.000;20.000;0.000
25.10.18;8:08:02 AM;18.05;12.151;33.790;34285.000;20.000;0.000
25.10.18;8:09:02 AM;18.07;12.159;33.780;34286.000;20.000;0.000
25.10.18;8:10:02 AM;18.08;12.122;33.820;34295.000;20.000;0.000
25.10.18;8:11:02 AM;18.10;12.117;33.820;34342.000;20.000;0.000
25.10.18;8:12:02 AM;18.12;12.067;33.870;34307.000;20.000;0.000
25.10.18;8:13:02 AM;18.13;12.080;33.860;34331.000;20.000;0.000
25.10.18;8:14:02 AM;18.15;12.090;33.840;34350.000;20.000;0.000
25.10.18;8:15:02 AM;18.17;12.053;33.880;34383.000;20.000;0.000
25.10.18;8:16:02 AM;18.18;12.097;33.840;34375.000;20.000;0.000
25.10.18;8:17:02 AM;18.20;12.025;33.910;34381.000;20.000;0.000
25.10.18;8:18:02 AM;18.22;12.044;33.890;34399.000;20.000;0.000
25.10.18;8:19:02 AM;18.23;12.061;33.870;34419.000;20.000;0.000
25.10.18;8:20:02 AM;18.25;12.002;33.930;34454.000;20.000;0.000
25.10.18;8:21:02 AM;18.27;12.061;33.870;34431.000;20.000;0.000
25.10.18;8:22:02 AM;18.28;11.988;33.950;34449.000;20.000;0.000
25.10.18;8:23:02 AM;18.30;11.967;33.970;34478.000;20.000;0.000
25.10.18;8:24:02 AM;18.32;11.977;33.960;34482.000;20.000;0.000
25.10.18;8:25:02 AM;18.33;11.941;33.990;34503.000;20.000;0.000
25.10.18;8:26:02 AM;18.35;11.962;33.970;34503.000;20.000;0.000
25.10.18;8:27:02 AM;18.37;11.965;33.970;34515.000;20.000;0.000
25.10.18;8:28:02 AM;18.38;11.962;33.970;34516.000;20.000;0.000
25.10.18;8:29:02 AM;18.40;11.965;33.970;34510.000;20.000;0.000
25.10.18;8:30:02 AM;18.42;11.912;34.020;34525.000;20.000;0.000
25.10.18;8:31:02 AM;18.43;11.908;34.020;34554.000;20.000;0.000
25.10.18;8:32:02 AM;18.45;11.921;34.010;34539.000;20.000;0.000
25.10.18;8:33:02 AM;18.47;11.858;34.070;34570.000;20.000;0.000
25.10.18;8:34:02 AM;18.48;11.870;34.060;34574.000;20.000;0.000
25.10.18;8:35:02 AM;18.50;11.879;34.050;34557.000;20.000;0.000
25.10.18;8:36:02 AM;18.52;11.906;34.030;34573.000;20.000;0.000
25.10.18;8:37:02 AM;18.53;11.887;34.050;34609.000;20.000;0.000
25.10.18;8:38:02 AM;18.55;11.883;34.050;34614.000;20.000;0.000
25.10.18;8:39:02 AM;18.57;11.837;34.100;34630.000;20.000;0.000
25.10.18;8:40:02 AM;18.58;11.851;34.080;34648.000;20.000;0.000
25.10.18;8:41:02 AM;18.60;11.835;34.100;34618.000;20.000;0.000
25.10.18;8:42:02 AM;18.62;11.841;34.090;34643.000;20.000;0.000
25.10.18;8:43:02 AM;18.63;11.845;34.090;34664.000;20.000;0.000
25.10.18;8:44:02 AM;18.65;11.843;34.090;34656.000;20.000;0.000
25.10.18;8:45:02 AM;18.67;11.837;34.100;34677.000;20.000;0.000
25.10.18;8:46:02 AM;18.68;11.807;34.120;34665.000;20.000;0.000
25.10.18;8:47:02 AM;18.70;11.782;34.150;34662.000;20.000;0.000
25.10.18;8:48:02 AM;18.72;11.803;34.130;34692.000;20.000;0.000
25.10.18;8:49:02 AM;18.73;11.789;34.140;34693.000;20.000;0.000
25.10.18;8:50:02 AM;18.75;11.839;34.090;34689.000;20.000;0.000
25.10.18;8:51:02 AM;18.77;11.837;34.100;34715.000;20.000;0.000
25.10.18;8:52:02 AM;18.78;11.768;34.160;34701.000;20.000;0.000
25.10.18;8:53:02 AM;18.80;11.774;34.160;34716.000;20.000;0.000
25.10.18;8:54:02 AM;18.82;11.803;34.130;34729.000;20.000;0.000
25.10.18;8:55:02 AM;18.83;11.812;34.120;34749.000;20.000;0.000
25.10.18;8:56:02 AM;18.85;11.738;34.190;34711.000;20.000;0.000
25.10.18;8:57:02 AM;18.87;11.791;34.140;34752.000;20.000;0.000
25.10.18;8:58:02 AM;18.88;11.736;34.200;34783.000;20.000;0.000
25.10.18;8:59:02 AM;18.90;11.770;34.160;34761.000;20.000;0.000
25.10.18;9:00:02 AM;18.92;11.761;34.170;34769.000;20.000;0.000
25.10.18;9:01:02 AM;18.93;11.761;34.170;34779.000;20.000;0.000
25.10.18;9:02:02 AM;18.95;11.709;34.220;34790.000;20.000;0.000
25.10.18;9:03:02 AM;18.97;11.742;34.190;34802.000;20.000;0.000
25.10.18;9:04:02 AM;18.98;11.726;34.210;34809.000;20.000;0.000
25.10.18;9:05:02 AM;19.00;11.724;34.210;34777.000;20.000;0.000
25.10.18;9:06:02 AM;19.02;11.766;34.170;34831.000;20.000;0.000
25.10.18;9:07:02 AM;19.03;11.722;34.210;34823.000;20.000;0.000
25.10.18;9:08:02 AM;19.05;11.690;34.240;34806.000;20.000;0.000
25.10.18;9:09:02 AM;19.07;11.717;34.220;34799.000;20.000;0.000
25.10.18;9:10:02 AM;19.08;15.440;31.010;30826.000;20.000;0.000
25.10.18;9:11:02 AM;19.10;15.180;31.200;30965.000;20.000;0.000
25.10.18;9:12:02 AM;19.12;15.053;31.300;31124.000;20.000;0.000
25.10.18;9:13:02 AM;19.13;14.755;31.530;31317.000;20.000;0.000
25.10.18;9:14:02 AM;19.15;14.602;31.650;31471.000;20.000;0.000
25.10.18;9:15:02 AM;19.17;14.464;31.760;31620.000;20.000;0.000
25.10.18;9:16:02 AM;19.18;14.305;31.880;31801.000;20.000;0.000
25.10.18;9:17:02 AM;19.20;14.198;31.970;31896.000;20.000;0.000
25.10.18;9:18:02 AM;19.22;14.129;32.030;32009.000;20.000;0.000
25.10.18;9:19:02 AM;19.23;13.993;32.140;32075.000;20.000;0.000
25.10.18;9:20:02 AM;19.25;13.921;32.200;32148.000;20.000;0.000
25.10.18;9:21:02 AM;19.27;13.888;32.230;32202.000;20.000;0.000
25.10.18;9:22:02 AM;19.28;13.817;32.290;32257.000;20.000;0.000
25.10.18;9:23:02 AM;19.30;13.766;32.330;32299.000;20.000;0.000
25.10.18;9:24:02 AM;19.32;13.712;32.370;32340.000;20.000;0.000
25.10.18;9:25:02 AM;19.33;13.735;32.350;32353.000;20.000;0.000
25.10.18;9:26:02 AM;19.35;13.659;32.420;32408.000;20.000;0.000
25.10.18;9:27:02 AM;19.37;13.615;32.460;32444.000;20.000;0.000
25.10.18;9:28:02 AM;19.38;13.620;32.450;32487.000;20.000;0.000
25.10.18;9:29:02 AM;19.40;13.525;32.530;32506.000;20.000;0.000
25.10.18;9:30:02 AM;19.42;13.540;32.520;32537.000;20.000;0.000
25.10.18;9:31:02 AM;19.43;13.569;32.490;32549.000;20.000;0.000
25.10.18;9:32:02 AM;19.45;13.509;32.550;32591.000;20.000;0.000
25.10.18;9:33:02 AM;19.47;13.525;32.530;32584.000;20.000;0.000
25.10.18;9:34:02 AM;19.48;13.473;32.580;32643.000;20.000;0.000
25.10.18;9:35:02 AM;19.50;13.490;32.560;32637.000;20.000;0.000
25.10.18;9:36:02 AM;19.52;13.465;32.590;32651.000;20.000;0.000
25.10.18;9:37:02 AM;19.53;13.473;32.580;32670.000;20.000;0.000
25.10.18;9:38:02 AM;19.55;13.437;32.610;32692.000;20.000;0.000
25.10.18;9:39:02 AM;19.57;13.406;32.640;32681.000;20.000;0.000
25.10.18;9:40:02 AM;19.58;13.414;32.630;32693.000;20.000;0.000
25.10.18;9:41:02 AM;19.60;13.408;32.630;32693.000;20.000;0.000
25.10.18;9:42:02 AM;19.62;13.398;32.640;32719.000;20.000;0.000
25.10.18;9:43:02 AM;19.63;13.364;32.670;32715.000;20.000;0.000
25.10.18;9:44:02 AM;19.65;13.345;32.690;32755.000;20.000;0.000
25.10.18;9:45:02 AM;19.67;13.383;32.660;32747.000;20.000;0.000
25.10.18;9:46:02 AM;19.68;13.372;32.670;32761.000;20.000;0.000
25.10.18;9:47:02 AM;19.70;13.368;32.670;32759.000;20.000;0.000
25.10.18;9:48:02 AM;19.72;13.412;32.630;32756.000;20.000;0.000
25.10.18;9:49:02 AM;19.73;13.389;32.650;32728.000;20.000;0.000
25.10.18;9:50:02 AM;19.75;13.383;32.660;32742.000;20.000;0.000
25.10.18;9:51:02 AM;19.77;13.421;32.620;32750.000;20.000;0.000
25.10.18;9:52:02 AM;19.78;13.477;32.570;32702.000;20.000;0.000
25.10.18;9:53:02 AM;19.80;13.467;32.580;32684.000;20.000;0.000
25.10.18;9:54:02 AM;19.82;13.538;32.520;32607.000;20.000;0.000
25.10.18;9:55:02 AM;19.83;13.563;32.500;32580.000;20.000;0.000
25.10.18;9:56:02 AM;19.85;13.571;32.490;32575.000;20.000;0.000
25.10.18;9:57:02 AM;19.87;13.615;32.460;32518.000;20.000;0.000
25.10.18;9:58:02 AM;19.88;13.693;32.390;32426.000;20.000;0.000
25.10.18;9:59:02 AM;19.90;13.722;32.370;32366.000;20.000;0.000
25.10.18;10:00:02 AM;19.92;13.814;32.290;32314.000;20.000;0.000
25.10.18;10:01:02 AM;19.93;13.930;32.190;32295.000;20.000;0.000
25.10.18;10:02:02 AM;19.95;13.925;32.190;32211.000;20.000;0.000
25.10.18;10:03:02 AM;19.97;13.974;32.160;32132.000;20.000;0.000
25.10.18;10:04:02 AM;19.98;14.049;32.090;32082.000;20.000;0.000
25.10.18;10:05:02 AM;20.00;14.114;32.040;32003.000;20.000;0.000
25.10.18;10:06:02 AM;20.02;14.212;31.960;31953.000;20.000;0.000
25.10.18;10:07:02 AM;20.03;14.336;31.860;31875.000;20.000;0.000
25.10.18;10:08:02 AM;20.05;14.382;31.820;31827.000;20.000;0.000
25.10.18;10:09:02 AM;20.07;14.424;31.790;31711.000;20.000;0.000
25.10.18;10:10:02 AM;20.08;14.462;31.760;31671.000;20.000;0.000
25.10.18;10:11:02 AM;20.10;14.514;31.720;31618.000;20.000;0.000
25.10.18;10:12:02 AM;20.12;14.552;31.690;31551.000;20.000;0.000
25.10.18;10:13:02 AM;20.13;14.688;31.580;31513.000;20.000;0.000
25.10.18;10:14:02 AM;20.15;14.634;31.620;31445.000;20.000;0.000
25.10.18;10:15:02 AM;20.17;14.713;31.560;31422.000;20.000;0.000
25.10.18;10:16:02 AM;20.18;14.816;31.480;31339.000;20.000;0.000
25.10.18;10:17:02 AM;20.20;14.868;31.440;31293.000;20.000;0.000
25.10.18;10:18:02 AM;20.22;14.950;31.380;31258.000;20.000;0.000
25.10.18;10:19:02 AM;20.23;14.954;31.370;31205.000;20.000;0.000
25.10.18;10:20:02 AM;20.25;14.958;31.370;31178.000;20.000;0.000
25.10.18;10:21:02 AM;20.27;15.082;31.280;31123.000;20.000;0.000
25.10.18;10:22:02 AM;20.28;15.069;31.290;31084.000;20.000;0.000
25.10.18;10:23:02 AM;20.30;15.128;31.240;31032.000;20.000;0.000
25.10.18;10:24:02 AM;20.32;15.159;31.220;31009.000;20.000;0.000
25.10.18;10:25:02 AM;20.33;15.212;31.180;30977.000;20.000;0.000
25.10.18;10:26:02 AM;20.35;15.245;31.150;30949.000;20.000;0.000
25.10.18;10:27:02 AM;20.37;15.323;31.100;30907.000;20.000;0.000
25.10.18;10:28:02 AM;20.38;15.342;31.080;30868.000;20.000;0.000
25.10.18;10:29:02 AM;20.40;15.337;31.080;30844.000;20.000;0.000
25.10.18;10:30:02 AM;20.42;15.373;31.060;30829.000;20.000;0.000
25.10.18;10:31:02 AM;20.43;15.459;31.000;30793.000;20.000;0.000
25.10.18;10:32:02 AM;20.45;15.465;30.990;30748.000;20.000;0.000
25.10.18;10:33:02 AM;20.47;15.440;31.010;30723.000;20.000;0.000
25.10.18;10:34:02 AM;20.48;15.503;30.960;30701.000;20.000;0.000
25.10.18;10:35:02 AM;20.50;15.499;30.970;30708.000;20.000;0.000
25.10.18;10:36:02 AM;20.52;15.620;30.880;30660.000;20.000;0.000
25.10.18;10:37:02 AM;20.53;15.627;30.870;30671.000;20.000;0.000
25.10.18;10:38:02 AM;20.55;15.595;30.890;30642.000;20.000;0.000
25.10.18;10:39:02 AM;20.57;15.664;30.840;30625.000;20.000;0.000
25.10.18;10:40:02 AM;20.58;15.687;30.830;30613.000;20.000;0.000
25.10.18;10:41:02 AM;20.60;15.712;30.810;30599.000;20.000;0.000
25.10.18;10:42:02 AM;20.62;15.677;30.840;30600.000;20.000;0.000
25.10.18;10:43:02 AM;20.63;15.696;30.820;30541.000;20.000;0.000
25.10.18;10:44:02 AM;20.65;15.761;30.780;30543.000;20.000;0.000
25.10.18;10:45:02 AM;20.67;15.748;30.780;30533.000;20.000;0.000
25.10.18;10:46:02 AM;20.68;15.719;30.810;30515.000;20.000;0.000
25.10.18;10:47:02 AM;20.70;15.706;30.810;30547.000;20.000;0.000
25.10.18;10:48:02 AM;20.72;15.733;30.790;30553.000;20.000;0.000
25.10.18;10:49:02 AM;20.73;15.790;30.750;30556.000;20.000;0.000
25.10.18;10:50:02 AM;20.75;15.700;30.820;30598.000;20.000;0.000
25.10.18;10:51:02 AM;20.77;15.782;30.760;30590.000;20.000;0.000
25.10.18;10:52:02 AM;20.78;15.715;30.810;30585.000;20.000;0.000
25.10.18;10:53:02 AM;20.80;15.708;30.810;30609.000;20.000;0.000
25.10.18;10:54:02 AM;20.82;15.740;30.790;30604.000;20.000;0.000
25.10.18;10:55:02 AM;20.83;15.729;30.800;30604.000;20.000;0.000
25.10.18;10:56:02 AM;20.85;15.746;30.790;30615.000;20.000;0.000
25.10.18;10:57:02 AM;20.87;15.687;30.830;30655.000;20.000;0.000
25.10.18;10:58:02 AM;20.88;15.631;30.870;30651.000;20.000;0.000
25.10.18;10:59:02 AM;20.90;15.631;30.870;30664.000;20.000;0.000
25.10.18;11:00:02 AM;20.92;15.635;30.870;30684.000;20.000;0.000
25.10.18;11:01:02 AM;20.93;15.612;30.880;30691.000;20.000;0.000
25.10.18;11:02:02 AM;20.95;15.612;30.880;30692.000;20.000;0.000
25.10.18;11:03:02 AM;20.97;15.606;30.890;30691.000;20.000;0.000
25.10.18;11:04:02 AM;20.98;15.576;30.910;30743.000;20.000;0.000
25.10.18;11:05:02 AM;21.00;15.578;30.910;30730.000;20.000;0.000
25.10.18;11:06:02 AM;21.02;15.631;30.870;30767.000;20.000;0.000
25.10.18;11:07:02 AM;21.03;15.618;30.880;30722.000;20.000;0.000
25.10.18;11:08:02 AM;21.05;15.555;30.920;30763.000;20.000;0.000
25.10.18;11:09:02 AM;21.07;15.587;30.900;30755.000;20.000;0.000
25.10.18;11:10:02 AM;21.08;15.551;30.930;30751.000;20.000;0.000
25.10.18;11:11:02 AM;21.10;15.545;30.930;30777.000;20.000;0.000
25.10.18;11:12:02 AM;21.12;15.555;30.920;30776.000;20.000;0.000
25.10.18;11:13:02 AM;21.13;15.509;30.960;30784.000;20.000;0.000
25.10.18;11:14:02 AM;21.15;15.547;30.930;30763.000;20.000;0.000
25.10.18;11:15:02 AM;21.17;15.591;30.900;30781.000;20.000;0.000
25.10.18;11:16:02 AM;21.18;15.635;30.870;30779.000;20.000;0.000
25.10.18;11:17:02 AM;21.20;15.526;30.950;30784.000;20.000;0.000
25.10.18;11:18:02 AM;21.22;15.490;30.970;30816.000;20.000;0.000
25.10.18;11:19:02 AM;21.23;15.541;30.940;30821.000;20.000;0.000
25.10.18;11:20:02 AM;21.25;15.539;30.940;30814.000;20.000;0.000
25.10.18;11:21:02 AM;21.27;15.509;30.960;30811.000;20.000;0.000
25.10.18;11:22:02 AM;21.28;15.581;30.910;30801.000;20.000;0.000
25.10.18;11:23:02 AM;21.30;15.545;30.930;30807.000;20.000;0.000
25.10.18;11:24:02 AM;21.32;15.490;30.970;30811.000;20.000;0.000
25.10.18;11:25:02 AM;21.33;15.583;30.900;30819.000;20.000;0.000
25.10.18;11:26:02 AM;21.35;15.539;30.940;30808.000;20.000;0.000
25.10.18;11:27:02 AM;21.37;15.564;30.920;30782.000;20.000;0.000
25.10.18;11:28:02 AM;21.38;15.593;30.900;30781.000;20.000;0.000
25.10.18;11:29:02 AM;21.40;15.583;30.900;30762.000;20.000;0.000
25.10.18;11:30:02 AM;21.42;15.604;30.890;30799.000;20.000;0.000
25.10.18;11:31:02 AM;21.43;15.570;30.910;30763.000;20.000;0.000
25.10.18;11:32:02 AM;21.45;15.549;30.930;30775.000;20.000;0.000
25.10.18;11:33:02 AM;21.47;15.578;30.910;30763.000;20.000;0.000
25.10.18;11:34:02 AM;21.48;15.587;30.900;30774.000;20.000;0.000
25.10.18;11:35:02 AM;21.50;15.589;30.900;30735.000;20.000;0.000
25.10.18;11:36:02 AM;21.52;15.660;30.850;30734.000;20.000;0.000
25.10.18;11:37:02 AM;21.53;15.660;30.850;30732.000;20.000;0.000
25.10.18;11:38:02 AM;21.55;15.599;30.890;30729.000;20.000;0.000
25.10.18;11:39:02 AM;21.57;15.608;30.890;30748.000;20.000;0.000
25.10.18;11:40:02 AM;21.58;15.631;30.870;30747.000;20.000;0.000
25.10.18;11:41:02 AM;21.60;15.627;30.870;30760.000;20.000;0.000
25.10.18;11:42:02 AM;21.62;15.656;30.850;30739.000;20.000;0.000
25.10.18;11:43:02 AM;21.63;15.564;30.920;30731.000;20.000;0.000
25.10.18;11:44:02 AM;21.65;15.597;30.890;30748.000;20.000;0.000
25.10.18;11:45:02 AM;21.67;15.555;30.920;30750.000;20.000;0.000
25.10.18;11:46:02 AM;21.68;15.581;30.910;30742.000;20.000;0.000
25.10.18;11:47:02 AM;21.70;15.679;30.830;30700.000;20.000;0.000
25.10.18;11:48:02 AM;21.72;15.654;30.850;30752.000;20.000;0.000
25.10.18;11:49:02 AM;21.73;15.656;30.850;30734.000;20.000;0.000
25.10.18;11:50:02 AM;21.75;15.652;30.850;30733.000;20.000;0.000
25.10.18;11:51:02 AM;21.77;15.650;30.860;30708.000;20.000;0.000
25.10.18;11:52:02 AM;21.78;15.669;30.840;30714.000;20.000;0.000
25.10.18;11:53:02 AM;21.80;15.637;30.860;30739.000;20.000;0.000
25.10.18;11:54:02 AM;21.82;15.679;30.830;30714.000;20.000;0.000
25.10.18;11:55:02 AM;21.83;15.620;30.880;30703.000;20.000;0.000
25.10.18;11:56:02 AM;21.85;15.635;30.870;30692.000;20.000;0.000
25.10.18;11:57:02 AM;21.87;15.639;30.860;30707.000;20.000;0.000
25.10.18;11:58:02 AM;21.88;15.645;30.860;30707.000;20.000;0.000
25.10.18;11:59:02 AM;21.90;15.652;30.850;30695.000;20.000;0.000
25.10.18;12:00:02 PM;21.92;15.660;30.850;30689.000;20.000;0.000
25.10.18;12:01:02 PM;21.93;15.635;30.870;30702.000;20.000;0.000
25.10.18;12:02:02 PM;21.95;15.656;30.850;30701.000;20.000;0.000
25.10.18;12:03:02 PM;21.97;15.706;30.810;30698.000;20.000;0.000
25.10.18;12:04:02 PM;21.98;15.740;30.790;30685.000;20.000;0.000
25.10.18;12:05:02 PM;22.00;15.689;30.830;30693.000;20.000;0.000
25.10.18;12:06:02 PM;22.02;15.610;30.880;30710.000;20.000;0.000
25.10.18;12:07:02 PM;22.03;15.733;30.800;30680.000;20.000;0.000
25.10.18;12:08:02 PM;22.05;15.694;30.820;30693.000;20.000;0.000
25.10.18;12:09:02 PM;22.07;15.696;30.820;30674.000;20.000;0.000
25.10.18;12:10:02 PM;22.08;15.698;30.820;30675.000;20.000;0.000
25.10.18;12:11:02 PM;22.10;15.738;30.790;30661.000;20.000;0.000
25.10.18;12:12:02 PM;22.12;15.761;30.770;30678.000;20.000;0.000
25.10.18;12:13:02 PM;22.13;15.704;30.820;30674.000;20.000;0.000
25.10.18;12:14:02 PM;22.15;15.708;30.810;30661.000;20.000;0.000
25.10.18;12:15:02 PM;22.17;15.698;30.820;30648.000;20.000;0.000
25.10.18;12:16:02 PM;22.18;15.756;30.780;30647.000;20.000;0.000
25.10.18;12:17:02 PM;22.20;15.754;30.780;30672.000;20.000;0.000
25.10.18;12:18:02 PM;22.22;15.725;30.800;30680.000;20.000;0.000
25.10.18;12:19:02 PM;22.23;15.767;30.770;30646.000;20.000;0.000
25.10.18;12:20:02 PM;22.25;15.733;30.800;30654.000;20.000;0.000
25.10.18;12:21:02 PM;22.27;15.700;30.820;30667.000;20.000;0.000
25.10.18;12:22:02 PM;22.28;15.761;30.780;30634.000;20.000;0.000
25.10.18;12:23:02 PM;22.30;15.752;30.780;30660.000;20.000;0.000
25.10.18;12:24:02 PM;22.32;15.773;30.770;30652.000;20.000;0.000
25.10.18;12:25:02 PM;22.33;15.803;30.740;30652.000;20.000;0.000
25.10.18;12:26:02 PM;22.35;15.742;30.790;30641.000;20.000;0.000
25.10.18;12:27:02 PM;22.37;15.725;30.800;30654.000;20.000;0.000
25.10.18;12:28:02 PM;22.38;15.773;30.770;30634.000;20.000;0.000
25.10.18;12:29:02 PM;22.40;15.767;30.770;30640.000;20.000;0.000
25.10.18;12:30:02 PM;22.42;15.756;30.780;30628.000;20.000;0.000
25.10.18;12:31:02 PM;22.43;15.821;30.730;30624.000;20.000;0.000
25.10.18;12:32:02 PM;22.45;15.715;30.810;30610.000;20.000;0.000
25.10.18;12:33:02 PM;22.47;15.780;30.760;30645.000;20.000;0.000
25.10.18;12:34:02 PM;22.48;15.738;30.790;30604.000;20.000;0.000
25.10.18;12:35:02 PM;22.50;15.775;30.760;30632.000;20.000;0.000
25.10.18;12:36:02 PM;22.52;15.819;30.730;30619.000;20.000;0.000
25.10.18;12:37:02 PM;22.53;15.840;30.720;30606.000;20.000;0.000
25.10.18;12:38:02 PM;22.55;15.729;30.800;30622.000;20.000;0.000
25.10.18;12:39:02 PM;22.57;15.773;30.770;30633.000;20.000;0.000
25.10.18;12:40:02 PM;22.58;15.805;30.740;30613.000;20.000;0.000
25.10.18;12:41:02 PM;22.60;15.786;30.760;30620.000;20.000;0.000
25.10.18;12:42:02 PM;22.62;15.796;30.750;30626.000;20.000;0.000
25.10.18;12:43:02 PM;22.63;15.765;30.770;30595.000;20.000;0.000
25.10.18;12:44:02 PM;22.65;15.788;30.760;30600.000;20.000;0.000
25.10.18;12:45:02 PM;22.67;15.824;30.730;30626.000;20.000;0.000
25.10.18;12:46:02 PM;22.68;15.817;30.730;30618.000;20.000;0.000
25.10.18;12:47:02 PM;22.70;15.824;30.730;30568.000;20.000;0.000
25.10.18;12:48:02 PM;22.72;15.786;30.760;30645.000;20.000;0.000
25.10.18;12:49:02 PM;22.73;15.849;30.710;30611.000;20.000;0.000
25.10.18;12:50:02 PM;22.75;15.738;30.790;30622.000;20.000;0.000
25.10.18;12:51:02 PM;22.77;15.790;30.750;30620.000;20.000;0.000
25.10.18;12:52:02 PM;22.78;15.786;30.760;30620.000;20.000;0.000
25.10.18;12:53:02 PM;22.80;15.805;30.740;30626.000;20.000;0.000
25.10.18;12:54:02 PM;22.82;15.832;30.720;30599.000;20.000;0.000
25.10.18;12:55:02 PM;22.83;15.813;30.740;30613.000;20.000;0.000
25.10.18;12:56:02 PM;22.85;15.849;30.710;30586.000;20.000;0.000
25.10.18;12:57:02 PM;22.87;15.819;30.730;30593.000;20.000;0.000
25.10.18;12:58:02 PM;22.88;15.826;30.730;30573.000;20.000;0.000
25.10.18;12:59:02 PM;22.90;15.759;30.780;30589.000;20.000;0.000
25.10.18;1:00:02 PM;22.92;15.773;30.770;30582.000;20.000;0.000
25.10.18;1:01:02 PM;22.93;15.805;30.740;30594.000;20.000;0.000
25.10.18;1:02:02 PM;22.95;15.748;30.780;30577.000;20.000;0.000
25.10.18;1:03:02 PM;22.97;15.851;30.710;30560.000;20.000;0.000
25.10.18;1:04:02 PM;22.98;15.842;30.720;30572.000;20.000;0.000
25.10.18;1:05:02 PM;23.00;15.826;30.730;30567.000;20.000;0.000
25.10.18;1:06:02 PM;23.02;15.874;30.690;30565.000;20.000;0.000
25.10.18;1:07:02 PM;23.03;15.748;30.780;30563.000;20.000;0.000
25.10.18;1:08:02 PM;23.05;15.824;30.730;30556.000;20.000;0.000
25.10.18;1:09:02 PM;23.07;15.836;30.720;30567.000;20.000;0.000
25.10.18;1:10:02 PM;23.08;15.819;30.730;30561.000;20.000;0.000
25.10.18;1:11:02 PM;23.10;15.780;30.760;30524.000;20.000;0.000
25.10.18;1:12:02 PM;23.12;15.912;30.670;30557.000;20.000;0.000
25.10.18;1:13:02 PM;23.13;15.876;30.690;30572.000;20.000;0.000
25.10.18;1:14:02 PM;23.15;15.815;30.740;30549.000;20.000;0.000
25.10.18;1:15:02 PM;23.17;15.912;30.670;30551.000;20.000;0.000
25.10.18;1:16:02 PM;23.18;15.849;30.710;30567.000;20.000;0.000
25.10.18;1:17:02 PM;23.20;15.872;30.700;30528.000;20.000;0.000
25.10.18;1:18:02 PM;23.22;15.857;30.710;30521.000;20.000;0.000
25.10.18;1:19:02 PM;23.23;15.872;30.700;30534.000;20.000;0.000
25.10.18;1:20:02 PM;23.25;15.832;30.720;30548.000;20.000;0.000
25.10.18;1:21:02 PM;23.27;15.891;30.680;30533.000;20.000;0.000
25.10.18;1:22:02 PM;23.28;15.951;30.640;30530.000;20.000;0.000
25.10.18;1:23:02 PM;23.30;15.861;30.700;30508.000;20.000;0.000
25.10.18;1:24:02 PM;23.32;15.849;30.710;30508.000;20.000;0.000
25.10.18;1:25:02 PM;23.33;15.830;30.730;30516.000;20.000;0.000
25.10.18;1:26:02 PM;23.35;15.903;30.670;30545.000;20.000;0.000
25.10.18;1:27:02 PM;23.37;15.870;30.700;30502.000;20.000;0.000
25.10.18;1:28:02 PM;23.38;15.903;30.670;30520.000;20.000;0.000
25.10.18;1:29:02 PM;23.40;15.899;30.680;30514.000;20.000;0.000
25.10.18;1:30:02 PM;23.42;15.907;30.670;30494.000;20.000;0.000
25.10.18;1:31:02 PM;23.43;15.909;30.670;30512.000;20.000;0.000
25.10.18;1:32:02 PM;23.45;15.922;30.660;30508.000;20.000;0.000
25.10.18;1:33:02 PM;23.47;15.943;30.650;30511.000;20.000;0.000
25.10.18;1:34:02 PM;23.48;15.891;30.680;30520.000;20.000;0.000
25.10.18;1:35:02 PM;23.50;16.008;30.600;30497.000;20.000;0.000
25.10.18;1:36:02 PM;23.52;15.901;30.670;30501.000;20.000;0.000
25.10.18;1:37:02 PM;23.53;15.899;30.680;30494.000;20.000;0.000
25.10.18;1:38:02 PM;23.55;15.916;30.660;30500.000;20.000;0.000
25.10.18;1:39:02 PM;23.57;15.974;30.620;30512.000;20.000;0.000
25.10.18;1:40:02 PM;23.58;15.958;30.630;30505.000;20.000;0.000
25.10.18;1:41:02 PM;23.60;15.937;30.650;30480.000;20.000;0.000
25.10.18;1:42:02 PM;23.62;15.832;30.720;30503.000;20.000;0.000
25.10.18;1:43:02 PM;23.63;15.914;30.670;30487.000;20.000;0.000
25.10.18;1:44:02 PM;23.65;15.884;30.690;30494.000;20.000;0.000
25.10.18;1:45:02 PM;23.67;15.803;30.750;30562.000;20.000;0.000
25.10.18;1:46:02 PM;23.68;15.849;30.710;30560.000;20.000;0.000
25.10.18;1:47:02 PM;23.70;15.824;30.730;30574.000;20.000;0.000
25.10.18;1:48:02 PM;23.72;15.876;30.690;30565.000;20.000;0.000
25.10.18;1:49:02 PM;23.73;15.794;30.750;30562.000;20.000;0.000
25.10.18;1:50:02 PM;23.75;15.819;30.730;30567.000;20.000;0.000
25.10.18;1:51:02 PM;23.77;15.880;30.690;30592.000;20.000;0.000
25.10.18;1:52:02 PM;23.78;15.838;30.720;30586.000;20.000;0.000
25.10.18;1:53:02 PM;23.80;15.832;30.720;30554.000;20.000;0.000
25.10.18;1:54:02 PM;23.82;15.874;30.690;30540.000;20.000;0.000
25.10.18;1:55:02 PM;23.83;15.874;30.690;30546.000;20.000;0.000
25.10.18;1:56:02 PM;23.85;15.836;30.720;30585.000;20.000;0.000
25.10.18;1:57:02 PM;23.87;15.819;30.730;30593.000;20.000;0.000
25.10.18;1:58:02 PM;23.88;15.865;30.700;30604.000;20.000;0.000
25.10.18;1:59:02 PM;23.90;15.731;30.800;30603.000;20.000;0.000
25.10.18;2:00:02 PM;23.92;15.723;30.800;30628.000;20.000;0.000
25.10.18;2:01:02 PM;23.93;15.689;30.830;30675.000;20.000;0.000
25.10.18;2:02:02 PM;23.95;15.643;30.860;30714.000;20.000;0.000
25.10.18;2:03:02 PM;23.97;15.761;30.780;30684.000;20.000;0.000
25.10.18;2:04:02 PM;23.98;15.746;30.790;30686.000;20.000;0.000
25.10.18;2:05:02 PM;24.00;15.692;30.830;30706.000;20.000;0.000
25.10.18;2:06:02 PM;24.02;15.675;30.840;30721.000;20.000;0.000
25.10.18;2:07:02 PM;24.03;15.687;30.830;30687.000;20.000;0.000
25.10.18;2:08:02 PM;24.05;15.715;30.810;30698.000;20.000;0.000
25.10.18;2:09:02 PM;24.07;15.794;30.750;30664.000;20.000;0.000
25.10.18;2:10:02 PM;24.08;15.700;30.820;30643.000;20.000;0.000
25.10.18;2:11:02 PM;24.10;15.788;30.760;30632.000;20.000;0.000
25.10.18;2:12:02 PM;24.12;15.830;30.730;30619.000;20.000;0.000
25.10.18;2:13:02 PM;24.13;15.780;30.760;30620.000;20.000;0.000
25.10.18;2:14:02 PM;24.15;15.798;30.750;30581.000;20.000;0.000
25.10.18;2:15:02 PM;24.17;15.832;30.720;30598.000;20.000;0.000
25.10.18;2:16:02 PM;24.18;15.625;30.870;30753.000;20.000;0.000
25.10.18;2:17:02 PM;24.20;15.604;30.890;30780.000;20.000;0.000
25.10.18;2:18:02 PM;24.22;15.595;30.890;30761.000;20.000;0.000
25.10.18;2:19:02 PM;24.23;15.627;30.870;30804.000;20.000;0.000
25.10.18;2:20:02 PM;24.25;15.635;30.870;30773.000;20.000;0.000
25.10.18;2:21:02 PM;24.27;15.648;30.860;30758.000;20.000;0.000
25.10.18;2:22:02 PM;24.28;15.591;30.900;30769.000;20.000;0.000
25.10.18;2:23:02 PM;24.30;15.648;30.860;30753.000;20.000;0.000
25.10.18;2:24:02 PM;24.32;15.601;30.890;30767.000;20.000;0.000
25.10.18;2:25:02 PM;24.33;15.639;30.860;30767.000;20.000;0.000
25.10.18;2:26:02 PM;24.35;15.599;30.890;30742.000;20.000;0.000
25.10.18;2:27:02 PM;24.37;15.656;30.850;30752.000;20.000;0.000
25.10.18;2:28:02 PM;24.38;15.664;30.850;30752.000;20.000;0.000
25.10.18;2:29:02 PM;24.40;15.700;30.820;30771.000;20.000;0.000
25.10.18;2:30:02 PM;24.42;15.696;30.820;30756.000;20.000;0.000
25.10.18;2:31:02 PM;24.43;15.694;30.820;30726.000;20.000;0.000
25.10.18;2:32:02 PM;24.45;15.669;30.840;30778.000;20.000;0.000
25.10.18;2:33:02 PM;24.47;15.687;30.830;30758.000;20.000;0.000
25.10.18;2:34:02 PM;24.48;15.648;30.860;30798.000;20.000;0.000
25.10.18;2:35:02 PM;24.50;15.643;30.860;30766.000;20.000;0.000
25.10.18;2:36:02 PM;24.52;15.612;30.880;30778.000;20.000;0.000
25.10.18;2:37:02 PM;24.53;15.629;30.870;30830.000;20.000;0.000
25.10.18;2:38:02 PM;24.55;15.587;30.900;30843.000;20.000;0.000
25.10.18;2:39:02 PM;24.57;15.543;30.930;30846.000;20.000;0.000
25.10.18;2:40:02 PM;24.58;15.224;31.170;31147.000;20.000;0.000
25.10.18;2:41:02 PM;24.60;15.168;31.210;31225.000;20.000;0.000
25.10.18;2:42:02 PM;24.62;15.130;31.240;31240.000;20.000;0.000
25.10.18;2:43:02 PM;24.63;15.124;31.240;31267.000;20.000;0.000
25.10.18;2:44:02 PM;24.65;15.187;31.200;31244.000;20.000;0.000
25.10.18;2:45:02 PM;24.67;15.180;31.200;31213.000;20.000;0.000
25.10.18;2:46:02 PM;24.68;15.208;31.180;31211.000;20.000;0.000
25.10.18;2:47:02 PM;24.70;15.229;31.170;31173.000;20.000;0.000
25.10.18;2:48:02 PM;24.72;15.281;31.130;31114.000;20.000;0.000
25.10.18;2:49:02 PM;24.73;15.270;31.140;31145.000;20.000;0.000
25.10.18;2:50:02 PM;24.75;15.296;31.120;31093.000;20.000;0.000
25.10.18;2:51:02 PM;24.77;15.281;31.130;31093.000;20.000;0.000
25.10.18;2:52:02 PM;24.78;15.331;31.090;31111.000;20.000;0.000
25.10.18;2:53:02 PM;24.80;15.235;31.160;31134.000;20.000;0.000
25.10.18;2:54:02 PM;24.82;15.191;31.190;31181.000;20.000;0.000
25.10.18;2:55:02 PM;24.83;15.153;31.220;31212.000;20.000;0.000
25.10.18;2:56:02 PM;24.85;15.168;31.210;31226.000;20.000;0.000
25.10.18;2:57:02 PM;24.87;14.405;31.800;32025.000;20.000;0.000
25.10.18;2:58:02 PM;24.88;14.307;31.880;32105.000;20.000;0.000
25.10.18;2:59:02 PM;24.90;14.254;31.930;32090.000;20.000;0.000
25.10.18;3:00:02 PM;24.92;14.282;31.900;32102.000;20.000;0.000
25.10.18;3:01:02 PM;24.93;14.223;31.950;32117.000;20.000;0.000
25.10.18;3:02:02 PM;24.95;14.284;31.900;32133.000;20.000;0.000
25.10.18;3:03:02 PM;24.97;14.309;31.880;32131.000;20.000;0.000
25.10.18;3:04:02 PM;24.98;14.212;31.960;32149.000;20.000;0.000
25.10.18;3:05:02 PM;25.00;14.244;31.930;32155.000;20.000;0.000
25.10.18;3:06:02 PM;25.02;14.227;31.950;32167.000;20.000;0.000
25.10.18;3:07:02 PM;25.03;14.181;31.980;32182.000;20.000;0.000
25.10.18;3:08:02 PM;25.05;14.217;31.960;32187.000;20.000;0.000
25.10.18;3:09:02 PM;25.07;14.217;31.960;32200.000;20.000;0.000
25.10.18;3:10:02 PM;25.08;14.296;31.890;32221.000;20.000;0.000
25.10.18;3:11:02 PM;25.10;14.181;31.980;32171.000;20.000;0.000
25.10.18;3:12:02 PM;25.12;14.307;31.880;32184.000;20.000;0.000
25.10.18;3:13:02 PM;25.13;14.206;31.960;32195.000;20.000;0.000
25.10.18;3:14:02 PM;25.15;14.166;32.000;32323.000;20.000;0.000
25.10.18;3:15:02 PM;25.17;14.198;31.970;32336.000;20.000;0.000
25.10.18;3:16:02 PM;25.18;14.242;31.940;32370.000;20.000;0.000
25.10.18;3:17:02 PM;25.20;14.158;32.000;32363.000;20.000;0.000
25.10.18;3:18:02 PM;25.22;14.219;31.950;32386.000;20.000;0.000
25.10.18;3:19:02 PM;25.23;14.164;32.000;32388.000;20.000;0.000
25.10.18;3:20:02 PM;25.25;14.229;31.940;32390.000;20.000;0.000
25.10.18;3:21:02 PM;25.27;14.194;31.970;32406.000;20.000;0.000
25.10.18;3:22:02 PM;25.28;14.133;32.020;32396.000;20.000;0.000
25.10.18;3:23:02 PM;25.30;14.196;31.970;32379.000;20.000;0.000
25.10.18;3:24:02 PM;25.32;14.208;31.960;32404.000;20.000;0.000
25.10.18;3:25:02 PM;25.33;14.187;31.980;32419.000;20.000;0.000
25.10.18;3:26:02 PM;25.35;14.145;32.010;32415.000;20.000;0.000
25.10.18;3:27:02 PM;25.37;14.166;32.000;32434.000;20.000;0.000
25.10.18;3:28:02 PM;25.38;14.192;31.980;32432.000;20.000;0.000
25.10.18;3:29:02 PM;25.40;14.141;32.020;32447.000;20.000;0.000
25.10.18;3:30:02 PM;25.42;14.148;32.010;32433.000;20.000;0.000
25.10.18;3:31:02 PM;25.43;14.099;32.050;32442.000;20.000;0.000
25.10.18;3:32:02 PM;25.45;14.120;32.030;32440.000;20.000;0.000
25.10.18;3:33:02 PM;25.47;14.177;31.990;32393.000;20.000;0.000
25.10.18;3:34:02 PM;25.48;14.269;31.910;32407.000;20.000;0.000
25.10.18;3:35:02 PM;25.50;13.454;32.590;32766.000;20.000;0.000
25.10.18;3:36:02 PM;25.52;1.068;55.780;55372.000;20.000;0.000
25.10.18;3:37:02 PM;25.53;0.884;56.540;55900.000;20.000;0.000
25.10.18;3:38:02 PM;25.55;0.865;56.620;55954.000;20.000;0.000
25.10.18;3:39:02 PM;25.57;0.947;56.280;55673.000;20.000;0.000
25.10.18;3:40:02 PM;25.58;1.372;54.590;54526.000;20.000;0.000
25.10.18;3:41:02 PM;25.60;1.728;53.270;53602.000;20.000;0.000
25.10.18;3:42:02 PM;25.62;2.043;52.170;52819.000;20.000;0.000
25.10.18;3:43:02 PM;25.63;2.309;51.280;52113.000;20.000;0.000
25.10.18;3:44:02 PM;25.65;2.543;50.530;51514.000;20.000;0.000
25.10.18;3:45:02 PM;25.67;2.776;49.820;50978.000;20.000;0.000
25.10.18;3:46:02 PM;25.68;2.973;49.230;50466.000;20.000;0.000
25.10.18;3:47:02 PM;25.70;3.147;48.730;49986.000;20.000;0.000
25.10.18;3:48:02 PM;25.72;3.329;48.210;49545.000;20.000;0.000
25.10.18;3:49:02 PM;25.73;3.507;47.730;49140.000;20.000;0.000
25.10.18;3:50:02 PM;25.75;3.652;47.340;48778.000;20.000;0.000
25.10.18;3:51:02 PM;25.77;3.809;46.940;48419.000;20.000;0.000
25.10.18;3:52:02 PM;25.78;3.955;46.560;48071.000;20.000;0.000
25.10.18;3:53:02 PM;25.80;4.108;46.180;47744.000;20.000;0.000
25.10.18;3:54:02 PM;25.82;4.242;45.850;47433.000;20.000;0.000
25.10.18;3:55:02 PM;25.83;4.349;45.600;47116.000;20.000;0.000
25.10.18;3:56:02 PM;25.85;4.471;45.310;46854.000;20.000;0.000
25.10.18;3:57:02 PM;25.87;4.603;45.000;46581.000;20.000;0.000
25.10.18;3:58:02 PM;25.88;4.716;44.750;46355.000;20.000;0.000
25.10.18;3:59:02 PM;25.90;4.812;44.530;46094.000;20.000;0.000
25.10.18;4:00:02 PM;25.92;4.919;44.300;45865.000;20.000;0.000
25.10.18;4:01:02 PM;25.93;5.036;44.040;45659.000;20.000;0.000
25.10.18;4:02:02 PM;25.95;5.122;43.860;45430.000;20.000;0.000
25.10.18;4:03:02 PM;25.97;5.225;43.640;45233.000;20.000;0.000
25.10.18;4:04:02 PM;25.98;5.321;43.440;45036.000;20.000;0.000
25.10.18;4:05:02 PM;26.00;5.418;43.240;44837.000;20.000;0.000
25.10.18;4:06:02 PM;26.02;5.493;43.090;44681.000;20.000;0.000
25.10.18;4:07:02 PM;26.03;5.554;42.960;44505.000;20.000;0.000
25.10.18;4:08:02 PM;26.05;5.629;42.810;44329.000;20.000;0.000
25.10.18;4:09:02 PM;26.07;5.721;42.630;44193.000;20.000;0.000
25.10.18;4:10:02 PM;26.08;5.812;42.460;44074.000;20.000;0.000
25.10.18;4:11:02 PM;26.10;5.862;42.360;43921.000;20.000;0.000
25.10.18;4:12:02 PM;26.12;5.910;42.270;43764.000;20.000;0.000
25.10.18;4:13:02 PM;26.13;5.973;42.150;43671.000;20.000;0.000
25.10.18;4:14:02 PM;26.15;6.040;42.020;43527.000;20.000;0.000
25.10.18;4:15:02 PM;26.17;6.128;41.860;43381.000;20.000;0.000
25.10.18;4:16:02 PM;26.18;6.189;41.740;43282.000;20.000;0.000
25.10.18;4:17:02 PM;26.20;6.233;41.660;43174.000;20.000;0.000
25.10.18;4:18:02 PM;26.22;6.304;41.530;43046.000;20.000;0.000
25.10.18;4:19:02 PM;26.23;6.333;41.480;42967.000;20.000;0.000
25.10.18;4:20:02 PM;26.25;6.417;41.330;42840.000;20.000;0.000
25.10.18;4:21:02 PM;26.27;6.461;41.250;42716.000;20.000;0.000
25.10.18;4:22:02 PM;26.28;6.503;41.170;42646.000;20.000;0.000
25.10.18;4:23:02 PM;26.30;6.553;41.090;42544.000;20.000;0.000
25.10.18;4:24:02 PM;26.32;6.597;41.010;42456.000;20.000;0.000
25.10.18;4:25:02 PM;26.33;6.681;40.860;42357.000;20.000;0.000
25.10.18;4:26:02 PM;26.35;6.710;40.810;42239.000;20.000;0.000
25.10.18;4:27:02 PM;26.37;6.758;40.730;42172.000;20.000;0.000
25.10.18;4:28:02 PM;26.38;6.817;40.630;42075.000;20.000;0.000
25.10.18;4:29:02 PM;26.40;6.872;40.530;41989.000;20.000;0.000
25.10.18;4:30:02 PM;26.42;6.916;40.460;41906.000;20.000;0.000
25.10.18;4:31:02 PM;26.43;6.947;40.410;41796.000;20.000;0.000
25.10.18;4:32:02 PM;26.45;7.004;40.320;41743.000;20.000;0.000
25.10.18;4:33:02 PM;26.47;7.037;40.260;41675.000;20.000;0.000
25.10.18;4:34:02 PM;26.48;7.081;40.190;41557.000;20.000;0.000
25.10.18;4:35:02 PM;26.50;7.117;40.130;41504.000;20.000;0.000
25.10.18;4:36:02 PM;26.52;7.175;40.030;41441.000;20.000;0.000
25.10.18;4:37:02 PM;26.53;7.175;40.030;41377.000;20.000;0.000
25.10.18;4:38:02 PM;26.55;7.238;39.930;41352.000;20.000;0.000
25.10.18;4:39:02 PM;26.57;7.255;39.900;41279.000;20.000;0.000
25.10.18;4:40:02 PM;26.58;7.324;39.790;41227.000;20.000;0.000
25.10.18;4:41:02 PM;26.60;7.349;39.750;41165.000;20.000;0.000
25.10.18;4:42:02 PM;26.62;7.358;39.740;41036.000;20.000;0.000
25.10.18;4:43:02 PM;26.63;7.406;39.660;41051.000;20.000;0.000
25.10.18;4:44:02 PM;26.65;7.414;39.650;40972.000;20.000;0.000
25.10.18;4:45:02 PM;26.67;7.446;39.600;40929.000;20.000;0.000
25.10.18;4:46:02 PM;26.68;7.483;39.540;40906.000;20.000;0.000
25.10.18;4:47:02 PM;26.70;7.500;39.510;40882.000;20.000;0.000
25.10.18;4:48:02 PM;26.72;7.529;39.470;40805.000;20.000;0.000
25.10.18;4:49:02 PM;26.73;7.544;39.440;40770.000;20.000;0.000
25.10.18;4:50:02 PM;26.75;7.567;39.410;40737.000;20.000;0.000
25.10.18;4:51:02 PM;26.77;7.580;39.390;40679.000;20.000;0.000
25.10.18;4:52:02 PM;26.78;7.607;39.340;40660.000;20.000;0.000
25.10.18;4:53:02 PM;26.80;7.628;39.310;40595.000;20.000;0.000
25.10.18;4:54:02 PM;26.82;7.647;39.280;40575.000;20.000;0.000
25.10.18;4:55:02 PM;26.83;7.668;39.250;40558.000;20.000;0.000
25.10.18;4:56:02 PM;26.85;7.693;39.210;40502.000;20.000;0.000
25.10.18;4:57:02 PM;26.87;7.737;39.150;40465.000;20.000;0.000
25.10.18;4:58:02 PM;26.88;7.756;39.120;40430.000;20.000;0.000
25.10.18;4:59:02 PM;26.90;7.775;39.090;40400.000;20.000;0.000
25.10.18;5:00:02 PM;26.92;7.795;39.060;40379.000;20.000;0.000
25.10.18;5:01:02 PM;26.93;7.825;39.010;40325.000;20.000;0.000
25.10.18;5:02:02 PM;26.95;7.821;39.020;40283.000;20.000;0.000
25.10.18;5:03:02 PM;26.97;7.825;39.010;40260.000;20.000;0.000
25.10.18;5:04:02 PM;26.98;7.863;38.960;40234.000;20.000;0.000
25.10.18;5:05:02 PM;27.00;7.907;38.890;40211.000;20.000;0.000
25.10.18;5:06:02 PM;27.02;7.890;38.920;40162.000;20.000;0.000
25.10.18;5:07:02 PM;27.03;7.917;38.870;40161.000;20.000;0.000
25.10.18;5:08:02 PM;27.05;10.454;35.570;36234.000;20.000;0.000
25.10.18;5:09:02 PM;27.07;1.085;55.710;55382.000;20.000;0.000
25.10.18;5:10:02 PM;27.08;1.345;54.690;54770.000;20.000;0.000
25.10.18;5:11:02 PM;27.10;1.630;53.630;54034.000;20.000;0.000
25.10.18;5:12:02 PM;27.12;1.848;52.850;53491.000;20.000;0.000
25.10.18;5:13:02 PM;27.13;2.036;52.190;52999.000;20.000;0.000
25.10.18;5:14:02 PM;27.15;2.208;51.610;52544.000;20.000;0.000
25.10.18;5:15:02 PM;27.17;2.353;51.140;52185.000;20.000;0.000
25.10.18;5:16:02 PM;27.18;2.493;50.690;51807.000;20.000;0.000
25.10.18;5:17:02 PM;27.20;2.623;50.280;51479.000;20.000;0.000
25.10.18;5:18:02 PM;27.22;2.726;49.970;51223.000;20.000;0.000
25.10.18;5:19:02 PM;27.23;2.845;49.600;50914.000;20.000;0.000
25.10.18;5:20:02 PM;27.25;2.943;49.310;50683.000;20.000;0.000
25.10.18;5:21:02 PM;27.27;3.040;49.040;50431.000;20.000;0.000
25.10.18;5:22:02 PM;27.28;3.130;48.780;50193.000;20.000;0.000
25.10.18;5:23:02 PM;27.30;3.974;46.510;48100.000;20.000;0.000
25.10.18;5:24:02 PM;27.32;0.836;56.740;56032.000;20.000;0.000
25.10.18;5:25:02 PM;27.33;0.955;56.250;55649.000;20.000;0.000
25.10.18;5:26:02 PM;27.35;1.198;55.270;55004.000;20.000;0.000
25.10.18;5:27:02 PM;27.37;1.322;54.790;54644.000;20.000;0.000
25.10.18;5:28:02 PM;27.38;1.458;54.260;54241.000;20.000;0.000
25.10.18;5:29:02 PM;27.40;1.575;53.820;53836.000;20.000;0.000
25.10.18;5:30:02 PM;27.42;1.705;53.360;53499.000;20.000;0.000
25.10.18;5:31:02 PM;27.43;1.823;52.930;53235.000;20.000;0.000
25.10.18;5:32:02 PM;27.45;1.927;52.570;52913.000;20.000;0.000
25.10.18;5:33:02 PM;27.47;2.022;52.240;52645.000;20.000;0.000
25.10.18;5:34:02 PM;27.48;2.120;51.910;52416.000;20.000;0.000
25.10.18;5:35:02 PM;27.50;2.210;51.610;52161.000;20.000;0.000
25.10.18;5:36:02 PM;27.52;2.317;51.260;51935.000;20.000;0.000
25.10.18;5:37:02 PM;27.53;2.392;51.010;51748.000;20.000;0.000
25.10.18;5:38:02 PM;27.55;2.472;50.760;51508.000;20.000;0.000
25.10.18;5:39:02 PM;27.57;2.548;50.520;51323.000;20.000;0.000
25.10.18;5:40:02 PM;27.58;2.629;50.260;51110.000;20.000;0.000
25.10.18;5:41:02 PM;27.60;2.711;50.020;50958.000;20.000;0.000
25.10.18;5:42:02 PM;27.62;2.778;49.810;50755.000;20.000;0.000
25.10.18;5:43:02 PM;27.63;2.839;49.620;50575.000;20.000;0.000
25.10.18;5:44:02 PM;27.65;2.916;49.400;50399.000;20.000;0.000
25.10.18;5:45:02 PM;27.67;2.979;49.210;50243.000;20.000;0.000
25.10.18;5:46:02 PM;27.68;3.031;49.060;50095.000;20.000;0.000
25.10.18;5:47:02 PM;27.70;3.109;48.840;49929.000;20.000;0.000
25.10.18;5:48:02 PM;27.72;3.155;48.700;49784.000;20.000;0.000
25.10.18;5:49:02 PM;27.73;3.210;48.550;49631.000;20.000;0.000
25.10.18;5:50:02 PM;27.75;3.262;48.400;49501.000;20.000;0.000
25.10.18;5:51:02 PM;27.77;3.331;48.210;49358.000;20.000;0.000
25.10.18;5:52:02 PM;27.78;3.377;48.080;49237.000;20.000;0.000
25.10.18;5:53:02 PM;27.80;3.421;47.960;49135.000;20.000;0.000
25.10.18;5:54:02 PM;27.82;3.476;47.810;48995.000;20.000;0.000
25.10.18;5:55:02 PM;27.83;3.541;47.640;48889.000;20.000;0.000
25.10.18;5:56:02 PM;27.85;3.582;47.530;48785.000;20.000;0.000
25.10.18;5:57:02 PM;27.87;3.620;47.420;48655.000;20.000;0.000
25.10.18;5:58:02 PM;27.88;3.681;47.270;48575.000;20.000;0.000
25.10.18;5:59:02 PM;27.90;3.702;47.210;48428.000;20.000;0.000
25.10.18;6:00:02 PM;27.92;3.765;47.050;48358.000;20.000;0.000
25.10.18;6:01:02 PM;27.93;3.807;46.940;48255.000;20.000;0.000
25.10.18;6:02:02 PM;27.95;3.838;46.860;48165.000;20.000;0.000
25.10.18;6:03:02 PM;27.97;3.884;46.740;48105.000;20.000;0.000
25.10.18;6:04:02 PM;27.98;3.924;46.640;47972.000;20.000;0.000
25.10.18;6:05:02 PM;28.00;3.987;46.480;47883.000;20.000;0.000
25.10.18;6:06:02 PM;28.02;3.989;46.480;47806.000;20.000;0.000
25.10.18;6:07:02 PM;28.03;4.033;46.360;47739.000;20.000;0.000
25.10.18;6:08:02 PM;28.05;4.083;46.240;47627.000;20.000;0.000
25.10.18;6:09:02 PM;28.07;4.112;46.170;47576.000;20.000;0.000
25.10.18;6:10:02 PM;28.08;4.138;46.110;47476.000;20.000;0.000
25.10.18;6:11:02 PM;28.10;4.173;46.020;47391.000;20.000;0.000
25.10.18;6:12:02 PM;28.12;4.215;45.920;47337.000;20.000;0.000
25.10.18;6:13:02 PM;28.13;4.249;45.840;47262.000;20.000;0.000
25.10.18;6:14:02 PM;28.15;4.270;45.790;47171.000;20.000;0.000
25.10.18;6:15:02 PM;28.17;4.320;45.670;47128.000;20.000;0.000
25.10.18;6:16:02 PM;28.18;4.332;45.640;47065.000;20.000;0.000
25.10.18;6:17:02 PM;28.20;4.356;45.580;46980.000;20.000;0.000
25.10.18;6:18:02 PM;28.22;4.387;45.510;46883.000;20.000;0.000
25.10.18;6:19:02 PM;28.23;4.429;45.410;46870.000;20.000;0.000
25.10.18;6:20:02 PM;28.25;4.441;45.380;46783.000;20.000;0.000
25.10.18;6:21:02 PM;28.27;4.485;45.280;46716.000;20.000;0.000
25.10.18;6:22:02 PM;28.28;4.519;45.200;46669.000;20.000;0.000
25.10.18;6:23:02 PM;28.30;4.534;45.160;46612.000;20.000;0.000
25.10.18;6:24:02 PM;28.32;4.563;45.100;46575.000;20.000;0.000
25.10.18;6:25:02 PM;28.33;4.586;45.040;46494.000;20.000;0.000
25.10.18;6:26:02 PM;28.35;4.613;44.980;46420.000;20.000;0.000
25.10.18;6:27:02 PM;28.37;4.624;44.960;46363.000;20.000;0.000
25.10.18;6:28:02 PM;28.38;4.661;44.870;46345.000;20.000;0.000
25.10.18;6:29:02 PM;28.40;4.670;44.850;46246.000;20.000;0.000
25.10.18;6:30:02 PM;28.42;4.722;44.730;46223.000;20.000;0.000
25.10.18;6:31:02 PM;28.43;4.758;44.660;46153.000;20.000;0.000
25.10.18;6:32:02 PM;28.45;4.781;44.600;46084.000;20.000;0.000
25.10.18;6:33:02 PM;28.47;4.810;44.540;46020.000;20.000;0.000
25.10.18;6:34:02 PM;28.48;4.831;44.490;45913.000;20.000;0.000
25.10.18;6:35:02 PM;28.50;4.877;44.390;45919.000;20.000;0.000
25.10.18;6:36:02 PM;28.52;4.890;44.360;45832.000;20.000;0.000
25.10.18;6:37:02 PM;28.53;4.927;44.280;45757.000;20.000;0.000
25.10.18;6:38:02 PM;28.55;4.963;44.200;45699.000;20.000;0.000
25.10.18;6:39:02 PM;28.57;4.984;44.160;45633.000;20.000;0.000
25.10.18;6:40:02 PM;28.58;5.028;44.060;45587.000;20.000;0.000
25.10.18;6:41:02 PM;28.60;5.036;44.040;45529.000;20.000;0.000
25.10.18;6:42:02 PM;28.62;5.064;43.980;45490.000;20.000;0.000
25.10.18;6:43:02 PM;28.63;5.101;43.900;45433.000;20.000;0.000
25.10.18;6:44:02 PM;28.65;5.112;43.880;45355.000;20.000;0.000
25.10.18;6:45:02 PM;28.67;5.145;43.810;45318.000;20.000;0.000
25.10.18;6:46:02 PM;28.68;5.168;43.760;45277.000;20.000;0.000
25.10.18;6:47:02 PM;28.70;5.194;43.710;45217.000;20.000;0.000
25.10.18;6:48:02 PM;28.72;5.202;43.690;45194.000;20.000;0.000
25.10.18;6:49:02 PM;28.73;5.238;43.620;45150.000;20.000;0.000
25.10.18;6:50:02 PM;28.75;5.275;43.540;45085.000;20.000;0.000
25.10.18;6:51:02 PM;28.77;5.281;43.520;45051.000;20.000;0.000
25.10.18;6:52:02 PM;28.78;5.286;43.520;45009.000;20.000;0.000
25.10.18;6:53:02 PM;28.80;5.325;43.430;44974.000;20.000;0.000
25.10.18;6:54:02 PM;28.82;5.323;43.440;44924.000;20.000;0.000
25.10.18;6:55:02 PM;28.83;5.361;43.360;44882.000;20.000;0.000
25.10.18;6:56:02 PM;28.85;5.388;43.300;44843.000;20.000;0.000
25.10.18;6:57:02 PM;28.87;5.397;43.290;44799.000;20.000;0.000
25.10.18;6:58:02 PM;28.88;5.409;43.260;44769.000;20.000;0.000
25.10.18;6:59:02 PM;28.90;5.437;43.200;44709.000;20.000;0.000
25.10.18;7:00:02 PM;28.92;5.457;43.160;44683.000;20.000;0.000
25.10.18;7:01:02 PM;28.93;5.483;43.110;44661.000;20.000;0.000
25.10.18;7:02:02 PM;28.95;5.493;43.090;44617.000;20.000;0.000
25.10.18;7:03:02 PM;28.97;5.491;43.090;44583.000;20.000;0.000
25.10.18;7:04:02 PM;28.98;5.527;43.020;44521.000;20.000;0.000
25.10.18;7:05:02 PM;29.00;5.531;43.010;44489.000;20.000;0.000
25.10.18;7:06:02 PM;29.02;5.577;42.920;44449.000;20.000;0.000
25.10.18;7:07:02 PM;29.03;5.604;42.870;44419.000;20.000;0.000
25.10.18;7:08:02 PM;29.05;5.592;42.890;44419.000;20.000;0.000
25.10.18;7:09:02 PM;29.07;5.625;42.820;44335.000;20.000;0.000
25.10.18;7:10:02 PM;29.08;5.640;42.790;44331.000;20.000;0.000
25.10.18;7:11:02 PM;29.10;5.656;42.760;44319.000;20.000;0.000
25.10.18;7:12:02 PM;29.12;5.671;42.730;44227.000;20.000;0.000
25.10.18;7:13:02 PM;29.13;5.682;42.710;44227.000;20.000;0.000
25.10.18;7:14:02 PM;29.15;5.696;42.680;44201.000;20.000;0.000
25.10.18;7:15:02 PM;29.17;5.715;42.640;44201.000;20.000;0.000
25.10.18;7:16:02 PM;29.18;5.736;42.600;44147.000;20.000;0.000
25.10.18;7:17:02 PM;29.20;5.774;42.530;44110.000;20.000;0.000
25.10.18;7:18:02 PM;29.22;5.755;42.570;44088.000;20.000;0.000
25.10.18;7:19:02 PM;29.23;5.774;42.530;44044.000;20.000;0.000
25.10.18;7:20:02 PM;29.25;5.772;42.530;44008.000;20.000;0.000
25.10.18;7:21:02 PM;29.27;5.793;42.500;44010.000;20.000;0.000
25.10.18;7:22:02 PM;29.28;5.818;42.440;43953.000;20.000;0.000
25.10.18;7:23:02 PM;29.30;5.849;42.380;43919.000;20.000;0.000
25.10.18;7:24:02 PM;29.32;5.856;42.370;43903.000;20.000;0.000
25.10.18;7:25:02 PM;29.33;5.879;42.330;43861.000;20.000;0.000
25.10.18;7:26:02 PM;29.35;5.879;42.330;43818.000;20.000;0.000
25.10.18;7:27:02 PM;29.37;5.891;42.300;43808.000;20.000;0.000
25.10.18;7:28:02 PM;29.38;5.910;42.270;43760.000;20.000;0.000
25.10.18;7:29:02 PM;29.40;5.920;42.250;43740.000;20.000;0.000
25.10.18;7:30:02 PM;29.42;5.941;42.210;43705.000;20.000;0.000
25.10.18;7:31:02 PM;29.43;5.941;42.210;43671.000;20.000;0.000
25.10.18;7:32:02 PM;29.45;5.977;42.140;43663.000;20.000;0.000
25.10.18;7:33:02 PM;29.47;5.992;42.110;43632.000;20.000;0.000
25.10.18;7:34:02 PM;29.48;6.006;42.090;43606.000;20.000;0.000
25.10.18;7:35:02 PM;29.50;6.021;42.060;43584.000;20.000;0.000
25.10.18;7:36:02 PM;29.52;6.036;42.030;43543.000;20.000;0.000
25.10.18;7:37:02 PM;29.53;6.040;42.020;43535.000;20.000;0.000
25.10.18;7:38:02 PM;29.55;6.084;41.940;43494.000;20.000;0.000
25.10.18;7:39:02 PM;29.57;6.050;42.000;43467.000;20.000;0.000
25.10.18;7:40:02 PM;29.58;6.073;41.960;43440.000;20.000;0.000
25.10.18;7:41:02 PM;29.60;6.090;41.930;43426.000;20.000;0.000
25.10.18;7:42:02 PM;29.62;6.109;41.890;43381.000;20.000;0.000
25.10.18;7:43:02 PM;29.63;6.128;41.860;43355.000;20.000;0.000
25.10.18;7:44:02 PM;29.65;6.155;41.810;43322.000;20.000;0.000
25.10.18;7:45:02 PM;29.67;6.163;41.790;43288.000;20.000;0.000
25.10.18;7:46:02 PM;29.68;6.168;41.780;43248.000;20.000;0.000
25.10.18;7:47:02 PM;29.70;6.170;41.780;43227.000;20.000;0.000
25.10.18;7:48:02 PM;29.72;6.201;41.720;43201.000;20.000;0.000
25.10.18;7:49:02 PM;29.73;6.216;41.690;43182.000;20.000;0.000
25.10.18;7:50:02 PM;29.75;6.237;41.660;43158.000;20.000;0.000
25.10.18;7:51:02 PM;29.77;6.249;41.630;43139.000;20.000;0.000
25.10.18;7:52:02 PM;29.78;6.262;41.610;43123.000;20.000;0.000
25.10.18;7:53:02 PM;29.80;6.262;41.610;43097.000;20.000;0.000
25.10.18;7:54:02 PM;29.82;6.281;41.570;43062.000;20.000;0.000
25.10.18;7:55:02 PM;29.83;6.291;41.560;43074.000;20.000;0.000
25.10.18;7:56:02 PM;29.85;7.150;40.070;41186.000;20.000;0.000
25.10.18;7:57:02 PM;29.87;7.603;39.350;40347.000;20.000;0.000
25.10.18;7:58:02 PM;29.88;7.630;39.310;40241.000;20.000;0.000
25.10.18;7:59:02 PM;29.90;7.620;39.320;40311.000;20.000;0.000
25.10.18;8:00:02 PM;29.92;7.599;39.360;40366.000;20.000;0.000
25.10.18;8:01:02 PM;29.93;7.708;39.190;40180.000;20.000;0.000
25.10.18;8:02:02 PM;29.95;7.691;39.220;40215.000;20.000;0.000
25.10.18;8:03:02 PM;29.97;7.697;39.210;40236.000;20.000;0.000
25.10.18;8:04:02 PM;29.98;7.883;38.920;39882.000;20.000;0.000
25.10.18;8:05:02 PM;30.00;1.286;54.920;54453.000;20.000;0.000
25.10.18;8:06:02 PM;30.02;0.840;56.720;55756.000;20.000;0.000
25.10.18;8:07:02 PM;30.03;1.098;55.670;55135.000;20.000;0.000
25.10.18;8:08:02 PM;30.05;1.314;54.820;54545.000;20.000;0.000
25.10.18;8:09:02 PM;30.07;1.492;54.140;54078.000;20.000;0.000
25.10.18;8:10:02 PM;30.08;1.645;53.580;53701.000;20.000;0.000
25.10.18;8:11:02 PM;30.10;1.774;53.100;53348.000;20.000;0.000
25.10.18;8:12:02 PM;30.12;1.894;52.680;53024.000;20.000;0.000
25.10.18;8:13:02 PM;30.13;1.992;52.340;52764.000;20.000;0.000
25.10.18;8:14:02 PM;30.15;2.097;51.980;52505.000;20.000;0.000
25.10.18;8:15:02 PM;30.17;2.181;51.700;52275.000;20.000;0.000
25.10.18;8:16:02 PM;30.18;2.261;51.440;52066.000;20.000;0.000
25.10.18;8:17:02 PM;30.20;2.357;51.130;51844.000;20.000;0.000
25.10.18;8:18:02 PM;30.22;2.432;50.880;51660.000;20.000;0.000
25.10.18;8:19:02 PM;30.23;2.504;50.660;51449.000;20.000;0.000
25.10.18;8:20:02 PM;30.25;2.577;50.430;51256.000;20.000;0.000
25.10.18;8:21:02 PM;30.27;2.646;50.210;51116.000;20.000;0.000
25.10.18;8:22:02 PM;30.28;2.711;50.010;50964.000;20.000;0.000
25.10.18;8:23:02 PM;30.30;2.786;49.780;50806.000;20.000;0.000
25.10.18;8:24:02 PM;30.32;2.847;49.600;50632.000;20.000;0.000
25.10.18;8:25:02 PM;30.33;2.897;49.450;50483.000;20.000;0.000
25.10.18;8:26:02 PM;30.35;2.952;49.290;50311.000;20.000;0.000
25.10.18;8:27:02 PM;30.37;3.013;49.110;50167.000;20.000;0.000
25.10.18;8:28:02 PM;30.38;3.061;48.970;49985.000;20.000;0.000
25.10.18;8:29:02 PM;30.40;3.153;48.710;49828.000;20.000;0.000
25.10.18;8:30:02 PM;30.42;4.211;45.930;47174.000;20.000;0.000
25.10.18;8:31:02 PM;30.43;5.734;42.610;43883.000;20.000;0.000
25.10.18;8:32:02 PM;30.45;2.887;49.480;50451.000;20.000;0.000
25.10.18;8:33:02 PM;30.47;2.946;49.310;50300.000;20.000;0.000
25.10.18;8:34:02 PM;30.48;3.004;49.140;50104.000;20.000;0.000
25.10.18;8:35:02 PM;30.50;3.069;48.950;49988.000;20.000;0.000
25.10.18;8:36:02 PM;30.52;3.138;48.750;49850.000;20.000;0.000
25.10.18;8:37:02 PM;30.53;3.172;48.660;49707.000;20.000;0.000
25.10.18;8:38:02 PM;30.55;3.235;48.480;49580.000;20.000;0.000
25.10.18;8:39:02 PM;30.57;3.285;48.340;49461.000;20.000;0.000
25.10.18;8:40:02 PM;30.58;3.325;48.230;49341.000;20.000;0.000
25.10.18;8:41:02 PM;30.60;3.377;48.080;49228.000;20.000;0.000
25.10.18;8:42:02 PM;30.62;3.419;47.970;49120.000;20.000;0.000
25.10.18;8:43:02 PM;30.63;3.467;47.830;49033.000;20.000;0.000
25.10.18;8:44:02 PM;30.65;3.511;47.720;48914.000;20.000;0.000
25.10.18;8:45:02 PM;30.67;3.557;47.590;48827.000;20.000;0.000
25.10.18;8:46:02 PM;30.68;3.603;47.470;48683.000;20.000;0.000
25.10.18;8:47:02 PM;30.70;3.641;47.370;48618.000;20.000;0.000
25.10.18;8:48:02 PM;30.72;3.675;47.280;48521.000;20.000;0.000
25.10.18;8:49:02 PM;30.73;3.725;47.150;48428.000;20.000;0.000
25.10.18;8:50:02 PM;30.75;3.752;47.080;48331.000;20.000;0.000
25.10.18;8:51:02 PM;30.77;3.788;46.990;48240.000;20.000;0.000
25.10.18;8:52:02 PM;30.78;3.811;46.930;48177.000;20.000;0.000
25.10.18;8:53:02 PM;30.80;3.851;46.830;48086.000;20.000;0.000
25.10.18;8:54:02 PM;30.82;3.888;46.730;48018.000;20.000;0.000
25.10.18;8:55:02 PM;30.83;3.920;46.650;47938.000;20.000;0.000
25.10.18;8:56:02 PM;30.85;3.939;46.600;47845.000;20.000;0.000
25.10.18;8:57:02 PM;30.87;3.970;46.530;47768.000;20.000;0.000
25.10.18;8:58:02 PM;30.88;4.018;46.400;47733.000;20.000;0.000
25.10.18;8:59:02 PM;30.90;4.043;46.340;47659.000;20.000;0.000
25.10.18;9:00:02 PM;30.92;4.066;46.280;47549.000;20.000;0.000
25.10.18;9:01:02 PM;30.93;4.102;46.190;47516.000;20.000;0.000
25.10.18;9:02:02 PM;30.95;4.123;46.140;47420.000;20.000;0.000
25.10.18;9:03:02 PM;30.97;4.156;46.060;47371.000;20.000;0.000
25.10.18;9:04:02 PM;30.98;4.184;45.990;47294.000;20.000;0.000
25.10.18;9:05:02 PM;31.00;4.217;45.910;47218.000;20.000;0.000
25.10.18;9:06:02 PM;31.02;4.257;45.820;47176.000;20.000;0.000
25.10.18;9:07:02 PM;31.03;4.278;45.770;47084.000;20.000;0.000
25.10.18;9:08:02 PM;31.05;4.309;45.690;47030.000;20.000;0.000
25.10.18;9:09:02 PM;31.07;4.353;45.590;46960.000;20.000;0.000
25.10.18;9:10:02 PM;31.08;4.362;45.570;46876.000;20.000;0.000
25.10.18;9:11:02 PM;31.10;4.410;45.450;46816.000;20.000;0.000
25.10.18;9:12:02 PM;31.12;4.408;45.460;46760.000;20.000;0.000
25.10.18;9:13:02 PM;31.13;4.446;45.370;46715.000;20.000;0.000
25.10.18;9:14:02 PM;31.15;4.471;45.310;46669.000;20.000;0.000
25.10.18;9:15:02 PM;31.17;4.513;45.210;46594.000;20.000;0.000
25.10.18;9:16:02 PM;31.18;4.519;45.200;46545.000;20.000;0.000
25.10.18;9:17:02 PM;31.20;4.542;45.150;46473.000;20.000;0.000
25.10.18;9:18:02 PM;31.22;4.580;45.060;46420.000;20.000;0.000
25.10.18;9:19:02 PM;31.23;4.617;44.970;46334.000;20.000;0.000
25.10.18;9:20:02 PM;31.25;4.647;44.910;46304.000;20.000;0.000
25.10.18;9:21:02 PM;31.27;4.678;44.830;46194.000;20.000;0.000
25.10.18;9:22:02 PM;31.28;4.697;44.790;46157.000;20.000;0.000
25.10.18;9:23:02 PM;31.30;4.703;44.770;46126.000;20.000;0.000
25.10.18;9:24:02 PM;31.32;4.747;44.680;46086.000;20.000;0.000
25.10.18;9:25:02 PM;31.33;4.754;44.660;46036.000;20.000;0.000
25.10.18;9:26:02 PM;31.35;4.789;44.580;45986.000;20.000;0.000
25.10.18;9:27:02 PM;31.37;4.800;44.560;45951.000;20.000;0.000
25.10.18;9:28:02 PM;31.38;4.827;44.500;45882.000;20.000;0.000
25.10.18;9:29:02 PM;31.40;4.862;44.420;45836.000;20.000;0.000
25.10.18;9:30:02 PM;31.42;4.879;44.380;45786.000;20.000;0.000
25.10.18;9:31:02 PM;31.43;4.902;44.330;45736.000;20.000;0.000
25.10.18;9:32:02 PM;31.45;4.919;44.300;45694.000;20.000;0.000
25.10.18;9:33:02 PM;31.47;4.944;44.240;45677.000;20.000;0.000
25.10.18;9:34:02 PM;31.48;4.959;44.210;45622.000;20.000;0.000
25.10.18;9:35:02 PM;31.50;4.969;44.190;45556.000;20.000;0.000
25.10.18;9:36:02 PM;31.52;4.984;44.150;45523.000;20.000;0.000
25.10.18;9:37:02 PM;31.53;5.024;44.070;45478.000;20.000;0.000
25.10.18;9:38:02 PM;31.55;5.013;44.090;45442.000;20.000;0.000
25.10.18;9:39:02 PM;31.57;5.059;43.990;45430.000;20.000;0.000
25.10.18;9:40:02 PM;31.58;5.062;43.990;45356.000;20.000;0.000
25.10.18;9:41:02 PM;31.60;5.068;43.970;45306.000;20.000;0.000
25.10.18;9:42:02 PM;31.62;4.877;44.390;45777.000;20.000;0.000
25.10.18;9:43:02 PM;31.63;4.636;44.930;46273.000;20.000;0.000
25.10.18;9:44:02 PM;31.65;4.699;44.780;46180.000;20.000;0.000
25.10.18;9:45:02 PM;31.67;4.762;44.650;46041.000;20.000;0.000
25.10.18;9:46:02 PM;31.68;4.823;44.510;45894.000;20.000;0.000
25.10.18;9:47:02 PM;31.70;4.869;44.410;45780.000;20.000;0.000
25.10.18;9:48:02 PM;31.72;4.938;44.250;45659.000;20.000;0.000
25.10.18;9:49:02 PM;31.73;5.007;44.100;45514.000;20.000;0.000
25.10.18;9:50:02 PM;31.75;5.053;44.010;45453.000;20.000;0.000
25.10.18;9:51:02 PM;31.77;5.103;43.900;45313.000;20.000;0.000
25.10.18;9:52:02 PM;31.78;5.139;43.820;45202.000;20.000;0.000
25.10.18;9:53:02 PM;31.80;5.204;43.680;45069.000;20.000;0.000
25.10.18;9:54:02 PM;31.82;5.258;43.570;44966.000;20.000;0.000
25.10.18;9:55:02 PM;31.83;5.288;43.510;44889.000;20.000;0.000
25.10.18;9:56:02 PM;31.85;5.344;43.390;44777.000;20.000;0.000
25.10.18;9:57:02 PM;31.87;5.395;43.290;44684.000;20.000;0.000
25.10.18;9:58:02 PM;31.88;5.432;43.210;44568.000;20.000;0.000
25.10.18;9:59:02 PM;31.90;5.470;43.140;44480.000;20.000;0.000
25.10.18;10:00:02 PM;31.92;5.522;43.030;44399.000;20.000;0.000
25.10.18;10:01:02 PM;31.93;5.552;42.970;44309.000;20.000;0.000
25.10.18;10:02:02 PM;31.95;5.594;42.890;44213.000;20.000;0.000
25.10.18;10:03:02 PM;31.97;5.652;42.770;44157.000;20.000;0.000
25.10.18;10:04:02 PM;31.98;5.652;42.770;44060.000;20.000;0.000
25.10.18;10:05:02 PM;32.00;5.715;42.650;43992.000;20.000;0.000
25.10.18;10:06:02 PM;32.02;5.742;42.590;43918.000;20.000;0.000
25.10.18;10:07:02 PM;32.03;5.807;42.470;43839.000;20.000;0.000
25.10.18;10:08:02 PM;32.05;5.843;42.400;43785.000;20.000;0.000
25.10.18;10:09:02 PM;32.07;5.879;42.330;43686.000;20.000;0.000
25.10.18;10:10:02 PM;32.08;5.935;42.220;43501.000;20.000;0.000
25.10.18;10:11:02 PM;32.10;5.969;42.160;43458.000;20.000;0.000
25.10.18;10:12:02 PM;32.12;6.011;42.080;43431.000;20.000;0.000
25.10.18;10:13:02 PM;32.13;6.032;42.040;43345.000;20.000;0.000
25.10.18;10:14:02 PM;32.15;6.065;41.970;43274.000;20.000;0.000
25.10.18;10:15:02 PM;32.17;6.080;41.950;43243.000;20.000;0.000
25.10.18;10:16:02 PM;32.18;6.134;41.840;43154.000;20.000;0.000
25.10.18;10:17:02 PM;32.20;6.161;41.790;43113.000;20.000;0.000
25.10.18;10:18:02 PM;32.22;6.195;41.730;43048.000;20.000;0.000
25.10.18;10:19:02 PM;32.23;6.212;41.700;42981.000;20.000;0.000
25.10.18;10:20:02 PM;32.25;6.256;41.620;42944.000;20.000;0.000
25.10.18;10:21:02 PM;32.27;6.277;41.580;42863.000;20.000;0.000
25.10.18;10:22:02 PM;32.28;6.331;41.480;42832.000;20.000;0.000
25.10.18;10:23:02 PM;32.30;6.331;41.480;42759.000;20.000;0.000
25.10.18;10:24:02 PM;32.32;6.377;41.400;42702.000;20.000;0.000
25.10.18;10:25:02 PM;32.33;6.409;41.340;42631.000;20.000;0.000
25.10.18;10:26:02 PM;32.35;6.417;41.330;42583.000;20.000;0.000
25.10.18;10:27:02 PM;32.37;6.459;41.250;42513.000;20.000;0.000
25.10.18;10:28:02 PM;32.38;6.488;41.200;42463.000;20.000;0.000
25.10.18;10:29:02 PM;32.40;6.520;41.140;42414.000;20.000;0.000
25.10.18;10:30:02 PM;32.42;6.559;41.070;42341.000;20.000;0.000
25.10.18;10:31:02 PM;32.43;6.601;41.000;42265.000;20.000;0.000
25.10.18;10:32:02 PM;32.45;6.608;40.990;42263.000;20.000;0.000
25.10.18;10:33:02 PM;32.47;6.629;40.950;42182.000;20.000;0.000
25.10.18;10:34:02 PM;32.48;6.641;40.930;42111.000;20.000;0.000
25.10.18;10:35:02 PM;32.50;6.708;40.820;42088.000;20.000;0.000
25.10.18;10:36:02 PM;32.52;6.700;40.830;42036.000;20.000;0.000
25.10.18;10:37:02 PM;32.53;6.742;40.760;41986.000;20.000;0.000
25.10.18;10:38:02 PM;32.55;6.796;40.660;41940.000;20.000;0.000
25.10.18;10:39:02 PM;32.57;6.815;40.630;41881.000;20.000;0.000
25.10.18;10:40:02 PM;32.58;6.805;40.650;41837.000;20.000;0.000
25.10.18;10:41:02 PM;32.60;6.857;40.560;41758.000;20.000;0.000
25.10.18;10:42:02 PM;32.62;6.865;40.550;41742.000;20.000;0.000
25.10.18;10:43:02 PM;32.63;6.905;40.480;41678.000;20.000;0.000
25.10.18;10:44:02 PM;32.65;6.924;40.450;41635.000;20.000;0.000
25.10.18;10:45:02 PM;32.67;6.941;40.420;41603.000;20.000;0.000
25.10.18;10:46:02 PM;32.68;6.970;40.370;41536.000;20.000;0.000
25.10.18;10:47:02 PM;32.70;7.027;40.280;41512.000;20.000;0.000
25.10.18;10:48:02 PM;32.72;7.010;40.300;41436.000;20.000;0.000
25.10.18;10:49:02 PM;32.73;7.045;40.240;41398.000;20.000;0.000
25.10.18;10:50:02 PM;32.75;6.386;41.390;42537.000;20.000;0.000
25.10.18;10:51:02 PM;32.77;6.335;41.480;42684.000;20.000;0.000
[truncated: 8,123 more rows]

## Sheet: fig_s2c_CRC1_and_2_T18_ch1
27.09.18/3:23 PM SW ver:OXY4v2_41
Header Ch-1
Description: perfusion ch T18 devices
IDENTIFICATION
PHIboard number : v1231304
PM number : 00000000
Serial number : S TLD 0003 000007
MUX channel : ON - 01
PARAMETERS
Signal LED current: 100
Ref LED current : 083
Ref LED amplitude : 113159
Frequency : 006-0
Sending interval : 0001
Averaging : 2
Internal temp : 20.0 C
SYSTEM SETTINGS
APL function : ON
Temp compensation : OFF
Analog out : OFF
RS232 echo : OFF
Oxygen unit : %a.s.
CALIBRATION
Sensor type : 2
0%a.s.phase 1 : 60.48 at 020.0ｰC amp 014800
100.00%a.s.phase 2: 27.09 at 020.0ｰC amp 037700
Date (ddmmyy) : 270916
Pressure (mBar) : 0958
FIRMWARE
Code 3.025 (IAP) : 12/13/05, 09:29:25
Xilinx built : 01/05/04 (MM/DD/YY)
Pressure [hPa]: 958
Date/dd:mm:yy;Time/hh:mm:ss;Logtime/h;Oxy/% oxy sat.;Phase/-;Amp;Temp/-C;Error
27.09.18;3:23:19 PM;0.00;14.837;30.870;28697.000;20.000;0.000
27.09.18;3:24:22 PM;0.02;15.136;30.650;28450.000;20.000;0.000
27.09.18;3:25:22 PM;0.03;15.392;30.460;28237.000;20.000;0.000
27.09.18;3:26:22 PM;0.05;15.629;30.280;28026.000;20.000;0.000
27.09.18;3:27:22 PM;0.07;15.811;30.150;27867.000;20.000;0.000
27.09.18;3:28:22 PM;0.08;15.960;30.050;27697.000;20.000;0.000
27.09.18;3:29:22 PM;0.10;16.031;30.000;27625.000;20.000;0.000
27.09.18;3:30:22 PM;0.12;16.144;29.920;27565.000;20.000;0.000
27.09.18;3:31:22 PM;0.13;16.098;29.950;27567.000;20.000;0.000
27.09.18;3:32:22 PM;0.15;16.029;30.000;27600.000;20.000;0.000
27.09.18;3:33:22 PM;0.17;15.995;30.020;27626.000;20.000;0.000
27.09.18;3:34:22 PM;0.18;16.054;29.980;27593.000;20.000;0.000
27.09.18;3:35:22 PM;0.20;16.056;29.980;27600.000;20.000;0.000
27.09.18;3:36:22 PM;0.22;16.140;29.920;27565.000;20.000;0.000
27.09.18;3:37:22 PM;0.23;16.182;29.890;27512.000;20.000;0.000
27.09.18;3:38:22 PM;0.25;16.230;29.860;27499.000;20.000;0.000
27.09.18;3:39:22 PM;0.27;16.209;29.880;27487.000;20.000;0.000
27.09.18;3:40:22 PM;0.28;16.155;29.910;27463.000;20.000;0.000
27.09.18;3:41:22 PM;0.30;16.201;29.880;27405.000;20.000;0.000
27.09.18;3:42:22 PM;0.32;16.307;29.810;27395.000;20.000;0.000
27.09.18;3:43:21 PM;0.33;16.268;29.840;27378.000;20.000;0.000
27.09.18;3:44:22 PM;0.35;16.328;29.790;27293.000;20.000;0.000
27.09.18;3:45:22 PM;0.37;16.345;29.780;27261.000;20.000;0.000
27.09.18;3:46:22 PM;0.38;16.483;29.690;27231.000;20.000;0.000
27.09.18;3:47:22 PM;0.40;16.492;29.680;27211.000;20.000;0.000
27.09.18;3:48:22 PM;0.42;16.490;29.680;27206.000;20.000;0.000
27.09.18;3:49:22 PM;0.43;16.437;29.720;27226.000;20.000;0.000
27.09.18;3:50:22 PM;0.45;16.479;29.690;27263.000;20.000;0.000
27.09.18;3:51:22 PM;0.47;16.498;29.680;27250.000;20.000;0.000
27.09.18;3:52:21 PM;0.48;16.442;29.720;27265.000;20.000;0.000
27.09.18;3:53:22 PM;0.50;16.433;29.720;27251.000;20.000;0.000
27.09.18;3:54:22 PM;0.52;16.427;29.730;27253.000;20.000;0.000
27.09.18;3:55:22 PM;0.53;16.389;29.750;27234.000;20.000;0.000
27.09.18;3:56:22 PM;0.55;16.452;29.710;27163.000;20.000;0.000
27.09.18;3:57:22 PM;0.57;16.747;29.510;26990.000;20.000;0.000
27.09.18;3:58:22 PM;0.58;16.716;29.530;26972.000;20.000;0.000
27.09.18;3:59:22 PM;0.60;16.718;29.530;27041.000;20.000;0.000
27.09.18;4:00:22 PM;0.62;16.569;29.630;27089.000;20.000;0.000
27.09.18;4:01:22 PM;0.63;16.500;29.680;27161.000;20.000;0.000
27.09.18;4:02:22 PM;0.65;16.483;29.690;27225.000;20.000;0.000
27.09.18;4:03:22 PM;0.67;16.299;29.810;27319.000;20.000;0.000
27.09.18;4:04:22 PM;0.68;16.274;29.830;27352.000;20.000;0.000
27.09.18;4:05:22 PM;0.70;16.238;29.860;27365.000;20.000;0.000
27.09.18;4:06:21 PM;0.72;16.268;29.840;27358.000;20.000;0.000
27.09.18;4:07:22 PM;0.73;16.251;29.850;27372.000;20.000;0.000
27.09.18;4:08:22 PM;0.75;16.134;29.930;27369.000;20.000;0.000
27.09.18;4:09:22 PM;0.77;16.272;29.830;27371.000;20.000;0.000
27.09.18;4:10:22 PM;0.78;16.236;29.860;27392.000;20.000;0.000
27.09.18;4:11:22 PM;0.80;16.075;29.970;27447.000;20.000;0.000
27.09.18;4:12:22 PM;0.82;16.106;29.950;27490.000;20.000;0.000
27.09.18;4:13:22 PM;0.83;16.069;29.970;27510.000;20.000;0.000
27.09.18;4:14:22 PM;0.85;15.968;30.040;27571.000;20.000;0.000
27.09.18;4:15:22 PM;0.87;15.882;30.100;27605.000;20.000;0.000
27.09.18;4:16:22 PM;0.88;15.897;30.090;27680.000;20.000;0.000
27.09.18;4:17:22 PM;0.90;15.813;30.150;27677.000;20.000;0.000
27.09.18;4:18:22 PM;0.92;15.782;30.180;27729.000;20.000;0.000
27.09.18;4:19:22 PM;0.93;15.777;30.180;27679.000;20.000;0.000
27.09.18;4:20:22 PM;0.95;15.918;30.080;27731.000;20.000;0.000
27.09.18;4:21:22 PM;0.97;15.754;30.190;27786.000;20.000;0.000
27.09.18;4:22:22 PM;0.98;15.627;30.290;27835.000;20.000;0.000
27.09.18;4:23:22 PM;1.00;15.560;30.340;27902.000;20.000;0.000
27.09.18;4:24:22 PM;1.02;15.564;30.330;27914.000;20.000;0.000
27.09.18;4:25:22 PM;1.03;15.539;30.350;27914.000;20.000;0.000
27.09.18;4:26:22 PM;1.05;15.511;30.370;27909.000;20.000;0.000
27.09.18;4:27:22 PM;1.07;15.543;30.350;27915.000;20.000;0.000
27.09.18;4:28:22 PM;1.08;15.581;30.320;27971.000;20.000;0.000
27.09.18;4:29:22 PM;1.10;15.411;30.440;27976.000;20.000;0.000
27.09.18;4:30:22 PM;1.12;15.432;30.430;27994.000;20.000;0.000
27.09.18;4:31:22 PM;1.13;15.472;30.400;28025.000;20.000;0.000
27.09.18;4:32:22 PM;1.15;15.260;30.550;28084.000;20.000;0.000
27.09.18;4:33:22 PM;1.17;15.314;30.510;28146.000;20.000;0.000
27.09.18;4:34:22 PM;1.18;15.212;30.590;28162.000;20.000;0.000
27.09.18;4:35:22 PM;1.20;15.149;30.640;28196.000;20.000;0.000
27.09.18;4:36:21 PM;1.22;15.084;30.690;28242.000;20.000;0.000
27.09.18;4:37:22 PM;1.23;15.036;30.720;28310.000;20.000;0.000
27.09.18;4:38:22 PM;1.25;14.931;30.800;28395.000;20.000;0.000
27.09.18;4:39:22 PM;1.27;15.053;30.710;28275.000;20.000;0.000
27.09.18;4:40:22 PM;1.28;15.145;30.640;28246.000;20.000;0.000
27.09.18;4:41:22 PM;1.30;15.071;30.700;28301.000;20.000;0.000
27.09.18;4:42:22 PM;1.32;14.969;30.770;28387.000;20.000;0.000
27.09.18;4:43:22 PM;1.33;14.776;30.920;28497.000;20.000;0.000
27.09.18;4:44:22 PM;1.35;14.711;30.970;28634.000;20.000;0.000
27.09.18;4:45:21 PM;1.37;14.671;31.000;28654.000;20.000;0.000
27.09.18;4:46:22 PM;1.38;14.650;31.020;28674.000;20.000;0.000
27.09.18;4:47:22 PM;1.40;14.667;31.000;28685.000;20.000;0.000
27.09.18;4:48:22 PM;1.42;14.655;31.010;28681.000;20.000;0.000
27.09.18;4:49:22 PM;1.43;14.541;31.100;28703.000;20.000;0.000
27.09.18;4:50:22 PM;1.45;14.508;31.130;28820.000;20.000;0.000
27.09.18;4:51:22 PM;1.47;14.384;31.230;28901.000;20.000;0.000
27.09.18;4:52:22 PM;1.48;14.365;31.240;28973.000;20.000;0.000
27.09.18;4:53:22 PM;1.50;14.275;31.310;28997.000;20.000;0.000
27.09.18;4:54:22 PM;1.52;14.254;31.330;29042.000;20.000;0.000
27.09.18;4:55:22 PM;1.53;14.215;31.360;29068.000;20.000;0.000
27.09.18;4:56:22 PM;1.55;14.101;31.450;29130.000;20.000;0.000
27.09.18;4:57:22 PM;1.57;14.072;31.480;29228.000;20.000;0.000
27.09.18;4:58:22 PM;1.58;13.974;31.560;29266.000;20.000;0.000
27.09.18;4:59:22 PM;1.60;13.984;31.550;29323.000;20.000;0.000
27.09.18;5:00:22 PM;1.62;14.057;31.490;29255.000;20.000;0.000
27.09.18;5:01:22 PM;1.63;13.980;31.550;29290.000;20.000;0.000
27.09.18;5:02:22 PM;1.65;14.007;31.530;29251.000;20.000;0.000
27.09.18;5:03:22 PM;1.67;14.131;31.430;29207.000;20.000;0.000
27.09.18;5:04:22 PM;1.68;14.022;31.520;29173.000;20.000;0.000
27.09.18;5:05:22 PM;1.70;14.095;31.460;29221.000;20.000;0.000
27.09.18;5:06:22 PM;1.72;14.016;31.520;29250.000;20.000;0.000
27.09.18;5:07:22 PM;1.73;14.024;31.520;29289.000;20.000;0.000
27.09.18;5:08:22 PM;1.75;13.928;31.600;29344.000;20.000;0.000
27.09.18;5:09:22 PM;1.77;13.861;31.650;29367.000;20.000;0.000
27.09.18;5:10:22 PM;1.78;13.871;31.640;29411.000;20.000;0.000
27.09.18;5:11:22 PM;1.80;13.837;31.670;29372.000;20.000;0.000
27.09.18;5:12:22 PM;1.82;13.896;31.620;29390.000;20.000;0.000
27.09.18;5:13:22 PM;1.83;13.957;31.570;29406.000;20.000;0.000
27.09.18;5:14:22 PM;1.85;13.823;31.680;29490.000;20.000;0.000
27.09.18;5:15:22 PM;1.87;13.735;31.760;29532.000;20.000;0.000
27.09.18;5:16:22 PM;1.88;13.697;31.790;29623.000;20.000;0.000
27.09.18;5:17:21 PM;1.90;13.649;31.830;29607.000;20.000;0.000
27.09.18;5:18:22 PM;1.92;13.603;31.870;29667.000;20.000;0.000
27.09.18;5:19:22 PM;1.93;13.620;31.850;29678.000;20.000;0.000
27.09.18;5:20:22 PM;1.95;13.643;31.830;29670.000;20.000;0.000
27.09.18;5:21:22 PM;1.97;13.659;31.820;29677.000;20.000;0.000
27.09.18;5:22:22 PM;1.98;13.584;31.880;29712.000;20.000;0.000
27.09.18;5:23:22 PM;2.00;13.559;31.900;29747.000;20.000;0.000
27.09.18;5:24:22 PM;2.02;13.479;31.970;29763.000;20.000;0.000
27.09.18;5:25:22 PM;2.03;13.473;31.980;29845.000;20.000;0.000
27.09.18;5:26:22 PM;2.05;13.333;32.100;29904.000;20.000;0.000
27.09.18;5:27:22 PM;2.07;13.335;32.100;29962.000;20.000;0.000
27.09.18;5:28:22 PM;2.08;13.328;32.100;29957.000;20.000;0.000
27.09.18;5:29:22 PM;2.10;13.320;32.110;29932.000;20.000;0.000
27.09.18;5:30:22 PM;2.12;13.232;32.190;29980.000;20.000;0.000
27.09.18;5:31:22 PM;2.13;13.270;32.150;29985.000;20.000;0.000
27.09.18;5:32:22 PM;2.15;13.213;32.200;30059.000;20.000;0.000
27.09.18;5:33:22 PM;2.17;13.207;32.210;30090.000;20.000;0.000
27.09.18;5:34:22 PM;2.18;13.171;32.240;30119.000;20.000;0.000
27.09.18;5:35:22 PM;2.20;13.157;32.250;30119.000;20.000;0.000
27.09.18;5:36:22 PM;2.22;13.140;32.270;30140.000;20.000;0.000
27.09.18;5:37:22 PM;2.23;13.096;32.310;30135.000;20.000;0.000
27.09.18;5:38:22 PM;2.25;13.094;32.310;30175.000;20.000;0.000
27.09.18;5:39:22 PM;2.27;13.098;32.300;30200.000;20.000;0.000
27.09.18;5:40:22 PM;2.28;13.010;32.380;30225.000;20.000;0.000
27.09.18;5:41:22 PM;2.30;12.993;32.400;30283.000;20.000;0.000
27.09.18;5:42:22 PM;2.32;12.926;32.460;30364.000;20.000;0.000
27.09.18;5:43:22 PM;2.33;12.891;32.490;30359.000;20.000;0.000
27.09.18;5:44:22 PM;2.35;12.878;32.500;30399.000;20.000;0.000
27.09.18;5:45:22 PM;2.37;12.899;32.480;30442.000;20.000;0.000
27.09.18;5:46:22 PM;2.38;12.847;32.530;30426.000;20.000;0.000
27.09.18;5:47:22 PM;2.40;12.867;32.510;30374.000;20.000;0.000
27.09.18;5:48:22 PM;2.42;12.891;32.490;30359.000;20.000;0.000
27.09.18;5:49:22 PM;2.43;12.861;32.520;30424.000;20.000;0.000
27.09.18;5:50:22 PM;2.45;12.857;32.520;30452.000;20.000;0.000
27.09.18;5:51:22 PM;2.47;12.800;32.570;30500.000;20.000;0.000
27.09.18;5:52:22 PM;2.48;12.696;32.670;30609.000;20.000;0.000
27.09.18;5:53:22 PM;2.50;12.635;32.720;30600.000;20.000;0.000
27.09.18;5:54:22 PM;2.52;12.650;32.710;30671.000;20.000;0.000
27.09.18;5:55:22 PM;2.53;12.660;32.700;30624.000;20.000;0.000
27.09.18;5:56:22 PM;2.55;12.708;32.650;30603.000;20.000;0.000
27.09.18;5:57:22 PM;2.57;12.656;32.700;30599.000;20.000;0.000
27.09.18;5:58:22 PM;2.58;12.727;32.640;30569.000;20.000;0.000
27.09.18;5:59:22 PM;2.60;12.673;32.690;30585.000;20.000;0.000
27.09.18;6:00:22 PM;2.62;12.635;32.720;30633.000;20.000;0.000
27.09.18;6:01:22 PM;2.63;12.606;32.750;30660.000;20.000;0.000
27.09.18;6:02:22 PM;2.65;12.530;32.820;30715.000;20.000;0.000
27.09.18;6:03:22 PM;2.67;12.536;32.810;30761.000;20.000;0.000
27.09.18;6:04:22 PM;2.68;12.530;32.820;30761.000;20.000;0.000
27.09.18;6:05:22 PM;2.70;12.509;32.840;30768.000;20.000;0.000
27.09.18;6:06:22 PM;2.72;12.518;32.830;30763.000;20.000;0.000
27.09.18;6:07:22 PM;2.73;12.557;32.790;30721.000;20.000;0.000
27.09.18;6:08:22 PM;2.75;12.570;32.780;30726.000;20.000;0.000
27.09.18;6:09:22 PM;2.77;12.536;32.810;30780.000;20.000;0.000
27.09.18;6:10:22 PM;2.78;12.478;32.870;30816.000;20.000;0.000
27.09.18;6:11:22 PM;2.80;12.434;32.910;30883.000;20.000;0.000
27.09.18;6:12:22 PM;2.82;12.388;32.950;30949.000;20.000;0.000
27.09.18;6:13:22 PM;2.83;12.321;33.020;30935.000;20.000;0.000
27.09.18;6:14:22 PM;2.85;12.407;32.930;30928.000;20.000;0.000
27.09.18;6:15:22 PM;2.87;12.369;32.970;30971.000;20.000;0.000
27.09.18;6:16:22 PM;2.88;12.381;32.960;30931.000;20.000;0.000
27.09.18;6:17:22 PM;2.90;12.358;32.980;30939.000;20.000;0.000
27.09.18;6:18:22 PM;2.92;12.319;33.020;31001.000;20.000;0.000
27.09.18;6:19:22 PM;2.93;12.268;33.070;31044.000;20.000;0.000
27.09.18;6:20:22 PM;2.95;12.214;33.120;31116.000;20.000;0.000
27.09.18;6:21:22 PM;2.97;12.187;33.140;31132.000;20.000;0.000
27.09.18;6:22:22 PM;2.98;12.088;33.240;31217.000;20.000;0.000
27.09.18;6:23:22 PM;3.00;12.113;33.210;31169.000;20.000;0.000
27.09.18;6:24:22 PM;3.02;12.189;33.140;31157.000;20.000;0.000
27.09.18;6:25:22 PM;3.03;12.187;33.140;31119.000;20.000;0.000
27.09.18;6:26:22 PM;3.05;12.193;33.140;31111.000;20.000;0.000
27.09.18;6:27:22 PM;3.07;12.224;33.110;31052.000;20.000;0.000
27.09.18;6:28:22 PM;3.08;12.220;33.110;31064.000;20.000;0.000
27.09.18;6:29:22 PM;3.10;12.170;33.160;31107.000;20.000;0.000
27.09.18;6:30:22 PM;3.12;12.130;33.200;31194.000;20.000;0.000
27.09.18;6:31:22 PM;3.13;12.009;33.320;31265.000;20.000;0.000
27.09.18;6:32:22 PM;3.15;11.967;33.360;31335.000;20.000;0.000
27.09.18;6:33:22 PM;3.17;12.017;33.310;31343.000;20.000;0.000
27.09.18;6:34:22 PM;3.18;12.000;33.320;31319.000;20.000;0.000
27.09.18;6:35:22 PM;3.20;11.960;33.360;31322.000;20.000;0.000
27.09.18;6:36:22 PM;3.22;12.019;33.310;31258.000;20.000;0.000
27.09.18;6:37:22 PM;3.23;12.082;33.250;31234.000;20.000;0.000
27.09.18;6:38:22 PM;3.25;12.076;33.250;31230.000;20.000;0.000
27.09.18;6:39:22 PM;3.27;12.036;33.290;31265.000;20.000;0.000
27.09.18;6:40:22 PM;3.28;12.002;33.320;31345.000;20.000;0.000
27.09.18;6:41:22 PM;3.30;11.931;33.390;31374.000;20.000;0.000
27.09.18;6:42:22 PM;3.32;11.921;33.400;31408.000;20.000;0.000
27.09.18;6:43:22 PM;3.33;11.916;33.410;31409.000;20.000;0.000
27.09.18;6:44:22 PM;3.35;11.891;33.430;31418.000;20.000;0.000
27.09.18;6:45:22 PM;3.37;11.916;33.410;31415.000;20.000;0.000
27.09.18;6:46:22 PM;3.38;11.912;33.410;31384.000;20.000;0.000
27.09.18;6:47:22 PM;3.40;11.971;33.350;31334.000;20.000;0.000
27.09.18;6:48:22 PM;3.42;11.937;33.390;31368.000;20.000;0.000
27.09.18;6:49:22 PM;3.43;11.929;33.390;31407.000;20.000;0.000
27.09.18;6:50:22 PM;3.45;11.918;33.400;31390.000;20.000;0.000
27.09.18;6:51:22 PM;3.47;11.918;33.400;31395.000;20.000;0.000
27.09.18;6:52:22 PM;3.48;11.946;33.380;31446.000;20.000;0.000
27.09.18;6:53:22 PM;3.50;11.851;33.470;31478.000;20.000;0.000
27.09.18;6:54:22 PM;3.52;11.799;33.520;31572.000;20.000;0.000
27.09.18;6:55:22 PM;3.53;11.776;33.540;31601.000;20.000;0.000
27.09.18;6:56:22 PM;3.55;11.745;33.580;31582.000;20.000;0.000
27.09.18;6:57:22 PM;3.57;11.740;33.580;31591.000;20.000;0.000
27.09.18;6:58:22 PM;3.58;11.665;33.660;31622.000;20.000;0.000
27.09.18;6:59:22 PM;3.60;11.688;33.630;31660.000;20.000;0.000
27.09.18;7:00:22 PM;3.62;11.734;33.590;31617.000;20.000;0.000
27.09.18;7:01:22 PM;3.63;11.755;33.570;31583.000;20.000;0.000
27.09.18;7:02:22 PM;3.65;11.724;33.600;31617.000;20.000;0.000
27.09.18;7:03:22 PM;3.67;11.742;33.580;31622.000;20.000;0.000
27.09.18;7:04:22 PM;3.68;11.722;33.600;31655.000;20.000;0.000
27.09.18;7:05:22 PM;3.70;11.688;33.630;31651.000;20.000;0.000
27.09.18;7:06:22 PM;3.72;11.646;33.680;31675.000;20.000;0.000
27.09.18;7:07:22 PM;3.73;11.726;33.600;31662.000;20.000;0.000
27.09.18;7:08:22 PM;3.75;11.768;33.550;31589.000;20.000;0.000
27.09.18;7:09:22 PM;3.77;11.747;33.570;31594.000;20.000;0.000
27.09.18;7:10:22 PM;3.78;11.839;33.480;31531.000;20.000;0.000
27.09.18;7:11:22 PM;3.80;11.761;33.560;31549.000;20.000;0.000
27.09.18;7:12:22 PM;3.82;11.740;33.580;31570.000;20.000;0.000
27.09.18;7:13:22 PM;3.83;11.694;33.630;31633.000;20.000;0.000
27.09.18;7:14:22 PM;3.85;11.615;33.710;31702.000;20.000;0.000
27.09.18;7:15:22 PM;3.87;11.654;33.670;31732.000;20.000;0.000
27.09.18;7:16:22 PM;3.88;11.592;33.730;31737.000;20.000;0.000
27.09.18;7:17:22 PM;3.90;11.606;33.720;31710.000;20.000;0.000
27.09.18;7:18:22 PM;3.92;11.604;33.720;31743.000;20.000;0.000
27.09.18;7:19:22 PM;3.93;11.606;33.720;31754.000;20.000;0.000
27.09.18;7:20:22 PM;3.95;11.575;33.750;31731.000;20.000;0.000
27.09.18;7:21:22 PM;3.97;11.638;33.680;31714.000;20.000;0.000
27.09.18;7:22:22 PM;3.98;11.650;33.670;31681.000;20.000;0.000
27.09.18;7:23:22 PM;4.00;11.657;33.670;31654.000;20.000;0.000
27.09.18;7:24:22 PM;4.02;11.648;33.670;31676.000;20.000;0.000
27.09.18;7:25:22 PM;4.03;11.669;33.650;31679.000;20.000;0.000
27.09.18;7:26:22 PM;4.05;11.636;33.690;31707.000;20.000;0.000
27.09.18;7:27:22 PM;4.07;11.621;33.700;31697.000;20.000;0.000
27.09.18;7:28:22 PM;4.08;11.579;33.740;31745.000;20.000;0.000
27.09.18;7:29:22 PM;4.10;11.600;33.720;31768.000;20.000;0.000
27.09.18;7:30:22 PM;4.12;11.514;33.810;31770.000;20.000;0.000
27.09.18;7:31:22 PM;4.13;11.554;33.770;31811.000;20.000;0.000
27.09.18;7:32:22 PM;4.15;11.525;33.800;31801.000;20.000;0.000
27.09.18;7:33:22 PM;4.17;11.523;33.800;31840.000;20.000;0.000
27.09.18;7:34:22 PM;4.18;11.491;33.830;31867.000;20.000;0.000
27.09.18;7:35:22 PM;4.20;11.510;33.810;31860.000;20.000;0.000
27.09.18;7:36:22 PM;4.22;11.487;33.840;31876.000;20.000;0.000
27.09.18;7:37:22 PM;4.23;11.420;33.910;31959.000;20.000;0.000
27.09.18;7:38:22 PM;4.25;11.334;34.000;32036.000;20.000;0.000
27.09.18;7:39:22 PM;4.27;11.273;34.060;32125.000;20.000;0.000
27.09.18;7:40:22 PM;4.28;11.175;34.160;32160.000;20.000;0.000
27.09.18;7:41:22 PM;4.30;11.200;34.140;32262.000;20.000;0.000
27.09.18;7:42:21 PM;4.32;11.164;34.170;32253.000;20.000;0.000
27.09.18;7:43:22 PM;4.33;11.215;34.120;32210.000;20.000;0.000
27.09.18;7:44:22 PM;4.35;11.187;34.150;32229.000;20.000;0.000
27.09.18;7:45:22 PM;4.37;11.267;34.060;32127.000;20.000;0.000
27.09.18;7:46:22 PM;4.38;11.292;34.040;32099.000;20.000;0.000
27.09.18;7:47:22 PM;4.40;11.269;34.060;32106.000;20.000;0.000
27.09.18;7:48:22 PM;4.42;11.265;34.070;32151.000;20.000;0.000
27.09.18;7:49:22 PM;4.43;11.254;34.080;32128.000;20.000;0.000
27.09.18;7:50:21 PM;4.45;11.223;34.110;32150.000;20.000;0.000
27.09.18;7:51:22 PM;4.47;11.240;34.090;32102.000;20.000;0.000
27.09.18;7:52:22 PM;4.48;11.279;34.050;32120.000;20.000;0.000
27.09.18;7:53:22 PM;4.50;11.271;34.060;32093.000;20.000;0.000
27.09.18;7:54:22 PM;4.52;11.252;34.080;32109.000;20.000;0.000
27.09.18;7:55:22 PM;4.53;11.267;34.060;32107.000;20.000;0.000
27.09.18;7:56:22 PM;4.55;11.275;34.060;32093.000;20.000;0.000
27.09.18;7:57:22 PM;4.57;11.359;33.970;32022.000;20.000;0.000
27.09.18;7:58:22 PM;4.58;11.284;34.050;32060.000;20.000;0.000
27.09.18;7:59:21 PM;4.60;11.317;34.010;32063.000;20.000;0.000
27.09.18;8:00:22 PM;4.62;11.317;34.010;32050.000;20.000;0.000
27.09.18;8:01:22 PM;4.63;11.338;33.990;31998.000;20.000;0.000
27.09.18;8:02:22 PM;4.65;11.334;33.990;32075.000;20.000;0.000
27.09.18;8:03:22 PM;4.67;11.244;34.090;32141.000;20.000;0.000
27.09.18;8:04:22 PM;4.68;11.143;34.200;32222.000;20.000;0.000
27.09.18;8:05:22 PM;4.70;11.143;34.200;32273.000;20.000;0.000
27.09.18;8:06:22 PM;4.72;11.131;34.210;32268.000;20.000;0.000
27.09.18;8:07:22 PM;4.73;11.087;34.260;32324.000;20.000;0.000
27.09.18;8:08:22 PM;4.75;11.076;34.270;32344.000;20.000;0.000
27.09.18;8:09:22 PM;4.77;11.083;34.260;32329.000;20.000;0.000
27.09.18;8:10:22 PM;4.78;11.137;34.200;32286.000;20.000;0.000
27.09.18;8:11:22 PM;4.80;11.080;34.260;32278.000;20.000;0.000
27.09.18;8:12:22 PM;4.82;11.120;34.220;32270.000;20.000;0.000
27.09.18;8:13:22 PM;4.83;11.110;34.230;32251.000;20.000;0.000
27.09.18;8:14:22 PM;4.85;11.108;34.230;32270.000;20.000;0.000
27.09.18;8:15:22 PM;4.87;11.127;34.210;32262.000;20.000;0.000
27.09.18;8:16:22 PM;4.88;11.097;34.250;32271.000;20.000;0.000
27.09.18;8:17:22 PM;4.90;11.168;34.170;32266.000;20.000;0.000
27.09.18;8:18:22 PM;4.92;11.168;34.170;32257.000;20.000;0.000
27.09.18;8:19:22 PM;4.93;11.114;34.230;32256.000;20.000;0.000
27.09.18;8:20:22 PM;4.95;11.068;34.280;32351.000;20.000;0.000
27.09.18;8:21:22 PM;4.97;11.039;34.310;32368.000;20.000;0.000
27.09.18;8:22:22 PM;4.98;10.999;34.350;32402.000;20.000;0.000
27.09.18;8:23:22 PM;5.00;11.028;34.320;32444.000;20.000;0.000
27.09.18;8:24:22 PM;5.02;10.959;34.390;32453.000;20.000;0.000
27.09.18;8:25:22 PM;5.03;10.969;34.380;32496.000;20.000;0.000
27.09.18;8:26:22 PM;5.05;10.946;34.410;32466.000;20.000;0.000
27.09.18;8:27:22 PM;5.07;10.963;34.390;32426.000;20.000;0.000
27.09.18;8:28:22 PM;5.08;10.938;34.410;32460.000;20.000;0.000
27.09.18;8:29:22 PM;5.10;10.923;34.430;32469.000;20.000;0.000
27.09.18;8:30:22 PM;5.12;10.879;34.480;32525.000;20.000;0.000
27.09.18;8:31:22 PM;5.13;10.917;34.440;32534.000;20.000;0.000
27.09.18;8:32:22 PM;5.15;10.898;34.460;32586.000;20.000;0.000
27.09.18;8:33:22 PM;5.17;10.793;34.570;32643.000;20.000;0.000
27.09.18;8:34:22 PM;5.18;10.829;34.530;32657.000;20.000;0.000
27.09.18;8:35:22 PM;5.20;10.787;34.580;32676.000;20.000;0.000
27.09.18;8:36:22 PM;5.22;10.764;34.610;32670.000;20.000;0.000
27.09.18;8:37:22 PM;5.23;10.785;34.580;32676.000;20.000;0.000
27.09.18;8:38:22 PM;5.25;10.806;34.560;32615.000;20.000;0.000
27.09.18;8:39:22 PM;5.27;10.842;34.520;32588.000;20.000;0.000
27.09.18;8:40:22 PM;5.28;10.827;34.540;32556.000;20.000;0.000
27.09.18;8:41:22 PM;5.30;10.917;34.440;32502.000;20.000;0.000
27.09.18;8:42:22 PM;5.32;10.944;34.410;32474.000;20.000;0.000
27.09.18;8:43:22 PM;5.33;10.934;34.420;32501.000;20.000;0.000
27.09.18;8:44:22 PM;5.35;10.869;34.490;32546.000;20.000;0.000
27.09.18;8:45:22 PM;5.37;10.842;34.520;32573.000;20.000;0.000
27.09.18;8:46:22 PM;5.38;10.819;34.550;32653.000;20.000;0.000
27.09.18;8:47:22 PM;5.40;10.758;34.610;32731.000;20.000;0.000
27.09.18;8:48:22 PM;5.42;10.684;34.690;32782.000;20.000;0.000
27.09.18;8:49:22 PM;5.43;10.632;34.750;32801.000;20.000;0.000
27.09.18;8:50:22 PM;5.45;10.603;34.780;32838.000;20.000;0.000
27.09.18;8:51:22 PM;5.47;10.682;34.700;32815.000;20.000;0.000
27.09.18;8:52:22 PM;5.48;10.672;34.710;32797.000;20.000;0.000
27.09.18;8:53:22 PM;5.50;10.609;34.780;32843.000;20.000;0.000
27.09.18;8:54:22 PM;5.52;10.613;34.770;32883.000;20.000;0.000
27.09.18;8:55:22 PM;5.53;10.563;34.830;32957.000;20.000;0.000
27.09.18;8:56:22 PM;5.55;10.538;34.860;32997.000;20.000;0.000
27.09.18;8:57:22 PM;5.57;10.517;34.880;32988.000;20.000;0.000
27.09.18;8:58:22 PM;5.58;10.517;34.880;32995.000;20.000;0.000
27.09.18;8:59:22 PM;5.60;10.481;34.920;33000.000;20.000;0.000
27.09.18;9:00:22 PM;5.62;10.490;34.910;33036.000;20.000;0.000
27.09.18;9:01:22 PM;5.63;10.429;34.980;33043.000;20.000;0.000
27.09.18;9:02:22 PM;5.65;10.456;34.950;33070.000;20.000;0.000
27.09.18;9:03:22 PM;5.67;10.372;35.040;33173.000;20.000;0.000
27.09.18;9:04:22 PM;5.68;10.341;35.080;33204.000;20.000;0.000
27.09.18;9:05:22 PM;5.70;10.314;35.110;33238.000;20.000;0.000
27.09.18;9:06:22 PM;5.72;10.274;35.160;33263.000;20.000;0.000
27.09.18;9:07:22 PM;5.73;10.307;35.120;33284.000;20.000;0.000
27.09.18;9:08:22 PM;5.75;10.324;35.100;33236.000;20.000;0.000
27.09.18;9:09:22 PM;5.77;10.370;35.050;33155.000;20.000;0.000
27.09.18;9:10:22 PM;5.78;10.391;35.020;33143.000;20.000;0.000
27.09.18;9:11:22 PM;5.80;10.448;34.960;33015.000;20.000;0.000
27.09.18;9:12:22 PM;5.82;10.504;34.890;33022.000;20.000;0.000
27.09.18;9:13:22 PM;5.83;10.456;34.950;33027.000;20.000;0.000
27.09.18;9:14:22 PM;5.85;10.460;34.940;33042.000;20.000;0.000
27.09.18;9:15:22 PM;5.87;10.467;34.940;33086.000;20.000;0.000
27.09.18;9:16:22 PM;5.88;10.429;34.980;33114.000;20.000;0.000
27.09.18;9:17:22 PM;5.90;10.439;34.970;33089.000;20.000;0.000
27.09.18;9:18:22 PM;5.92;10.389;35.020;33113.000;20.000;0.000
27.09.18;9:19:22 PM;5.93;10.408;35.000;33098.000;20.000;0.000
27.09.18;9:20:22 PM;5.95;10.431;34.980;33127.000;20.000;0.000
27.09.18;9:21:22 PM;5.97;10.425;34.980;33154.000;20.000;0.000
27.09.18;9:22:22 PM;5.98;10.385;35.030;33106.000;20.000;0.000
27.09.18;9:23:22 PM;6.00;10.370;35.050;33174.000;20.000;0.000
27.09.18;9:24:22 PM;6.02;10.307;35.120;33220.000;20.000;0.000
27.09.18;9:25:22 PM;6.03;10.307;35.120;33265.000;20.000;0.000
27.09.18;9:26:22 PM;6.05;10.255;35.180;33271.000;20.000;0.000
27.09.18;9:27:22 PM;6.07;10.297;35.130;33293.000;20.000;0.000
27.09.18;9:28:22 PM;6.08;10.232;35.210;33358.000;20.000;0.000
27.09.18;9:29:22 PM;6.10;10.266;35.170;33321.000;20.000;0.000
27.09.18;9:30:22 PM;6.12;10.270;35.160;33313.000;20.000;0.000
27.09.18;9:31:22 PM;6.13;10.261;35.170;33289.000;20.000;0.000
27.09.18;9:32:22 PM;6.15;10.312;35.110;33224.000;20.000;0.000
27.09.18;9:33:22 PM;6.17;10.320;35.100;33217.000;20.000;0.000
27.09.18;9:34:22 PM;6.18;10.330;35.090;33216.000;20.000;0.000
27.09.18;9:35:22 PM;6.20;10.303;35.120;33246.000;20.000;0.000
27.09.18;9:36:21 PM;6.22;10.270;35.160;33263.000;20.000;0.000
27.09.18;9:37:22 PM;6.23;10.286;35.140;33268.000;20.000;0.000
27.09.18;9:38:22 PM;6.25;10.276;35.160;33313.000;20.000;0.000
27.09.18;9:39:22 PM;6.27;10.293;35.140;33265.000;20.000;0.000
27.09.18;9:40:22 PM;6.28;10.272;35.160;33268.000;20.000;0.000
27.09.18;9:41:22 PM;6.30;10.326;35.100;33242.000;20.000;0.000
27.09.18;9:42:22 PM;6.32;10.278;35.150;33289.000;20.000;0.000
27.09.18;9:43:22 PM;6.33;10.270;35.160;33263.000;20.000;0.000
27.09.18;9:44:22 PM;6.35;10.324;35.100;33263.000;20.000;0.000
27.09.18;9:45:22 PM;6.37;10.284;35.140;33267.000;20.000;0.000
27.09.18;9:46:22 PM;6.38;10.286;35.140;33260.000;20.000;0.000
27.09.18;9:47:22 PM;6.40;10.293;35.140;33247.000;20.000;0.000
27.09.18;9:48:22 PM;6.42;10.295;35.130;33204.000;20.000;0.000
27.09.18;9:49:22 PM;6.43;10.326;35.100;33264.000;20.000;0.000
27.09.18;9:50:22 PM;6.45;10.276;35.150;33281.000;20.000;0.000
27.09.18;9:51:22 PM;6.47;10.222;35.220;33379.000;20.000;0.000
27.09.18;9:52:22 PM;6.48;10.152;35.300;33452.000;20.000;0.000
27.09.18;9:53:22 PM;6.50;10.096;35.360;33483.000;20.000;0.000
27.09.18;9:54:22 PM;6.52;10.085;35.380;33524.000;20.000;0.000
27.09.18;9:55:22 PM;6.53;10.119;35.340;33502.000;20.000;0.000
27.09.18;9:56:22 PM;6.55;10.087;35.370;33518.000;20.000;0.000
27.09.18;9:57:22 PM;6.57;10.046;35.420;33593.000;20.000;0.000
27.09.18;9:58:22 PM;6.58;9.985;35.500;33642.000;20.000;0.000
27.09.18;9:59:22 PM;6.60;9.955;35.530;33684.000;20.000;0.000
27.09.18;10:00:22 PM;6.62;9.981;35.500;33642.000;20.000;0.000
27.09.18;10:01:22 PM;6.63;10.020;35.450;33688.000;20.000;0.000
27.09.18;10:02:22 PM;6.65;9.987;35.490;33621.000;20.000;0.000
27.09.18;10:03:22 PM;6.67;10.006;35.470;33611.000;20.000;0.000
27.09.18;10:04:22 PM;6.68;10.048;35.420;33569.000;20.000;0.000
27.09.18;10:05:22 PM;6.70;10.079;35.380;33508.000;20.000;0.000
27.09.18;10:06:22 PM;6.72;10.119;35.340;33488.000;20.000;0.000
27.09.18;10:07:22 PM;6.73;10.110;35.350;33515.000;20.000;0.000
27.09.18;10:08:22 PM;6.75;10.117;35.340;33488.000;20.000;0.000
27.09.18;10:09:22 PM;6.77;10.096;35.360;33485.000;20.000;0.000
27.09.18;10:10:22 PM;6.78;10.073;35.390;33490.000;20.000;0.000
27.09.18;10:11:22 PM;6.80;10.035;35.440;33575.000;20.000;0.000
27.09.18;10:12:22 PM;6.82;9.968;35.520;33663.000;20.000;0.000
27.09.18;10:13:22 PM;6.83;9.951;35.540;33658.000;20.000;0.000
27.09.18;10:14:22 PM;6.85;9.970;35.510;33653.000;20.000;0.000
27.09.18;10:15:22 PM;6.87;9.958;35.530;33644.000;20.000;0.000
27.09.18;10:16:22 PM;6.88;10.025;35.450;33572.000;20.000;0.000
27.09.18;10:17:22 PM;6.90;10.039;35.430;33516.000;20.000;0.000
27.09.18;10:18:22 PM;6.92;10.083;35.380;33490.000;20.000;0.000
27.09.18;10:19:22 PM;6.93;10.096;35.370;33524.000;20.000;0.000
27.09.18;10:20:22 PM;6.95;10.043;35.430;33573.000;20.000;0.000
27.09.18;10:21:22 PM;6.97;10.029;35.440;33604.000;20.000;0.000
27.09.18;10:22:22 PM;6.98;9.987;35.490;33616.000;20.000;0.000
27.09.18;10:23:22 PM;7.00;9.999;35.480;33609.000;20.000;0.000
27.09.18;10:24:22 PM;7.02;10.012;35.460;33619.000;20.000;0.000
27.09.18;10:25:22 PM;7.03;9.997;35.480;33620.000;20.000;0.000
27.09.18;10:26:22 PM;7.05;9.987;35.490;33674.000;20.000;0.000
27.09.18;10:27:22 PM;7.07;10.004;35.470;33653.000;20.000;0.000
27.09.18;10:28:22 PM;7.08;9.953;35.530;33684.000;20.000;0.000
27.09.18;10:29:22 PM;7.10;9.985;35.500;33635.000;20.000;0.000
27.09.18;10:30:22 PM;7.12;9.987;35.490;33626.000;20.000;0.000
27.09.18;10:31:22 PM;7.13;9.903;35.590;33741.000;20.000;0.000
27.09.18;10:32:22 PM;7.15;9.809;35.710;33826.000;20.000;0.000
27.09.18;10:33:22 PM;7.17;9.769;35.750;33928.000;20.000;0.000
[truncated: 9,532 more rows]

## Sheet: fig_s2c_CRC1_and_2_T18_ch2
27.09.18/3:23 PM SW ver:OXY4v2_41
[truncated: 9,995 more rows]

## Sheet: fig_s2c_CRC1_and_2_T18_ch4
27.09.18/3:23 PM SW ver:OXY4v2_41
[truncated: 9,995 more rows]

[truncated: 6 more sheets: fig_s2d, fig_s2e, fig_s2g, fig_s2h_s2i_TCGA, fig_s2h_s2i_HuMiX, fig_s2h_s2i_EGA]
