# Supplementary material for: The gut microbial metabolite formate exacerbates colorectal cancer progression
Source: Nat Metab. 2022 Apr 18;4(4):458–75. doi: 10.1038/s42255-022-00558-0 (PMC9046088; doi:10.1038/s42255-022-00558-0)
Supplement: Source Data Extended Data Fig. 3 — Numerical source data. [file 42255_2022_558_MOESM14_ESM.xlsx]

## Sheet: fig_s3a_s3b_s3c
setup	device	chamber	metabolite	norm_intensity
1	1	Bacterium	Alanine	0.17565
3	10	Bacterium	Alanine	0.212511
3	12	Bacterium	Alanine	0.149696
2	2	Bacterium	Alanine	0.355165
3	3	Bacterium	Alanine	0.128683
1	4	Bacterium	Alanine	0.19939
2	5	Bacterium	Alanine	0.342902
3	6	Bacterium	Alanine	0.151133
1	7	Bacterium	Alanine	0.239191
2	8	Bacterium	Alanine	0.274109
3	9	Bacterium	Alanine	0.283248
3	10	Perfusion	Alanine	0.169723
1	4	Perfusion	Alanine	0.209959
2	5	Perfusion	Alanine	0.30547
3	6	Perfusion	Alanine	0.125303
1	7	Perfusion	Alanine	0.295142
2	8	Perfusion	Alanine	0.230946
3	9	Perfusion	Alanine	0.214669
1	1	InFlow	Alanine	0.113916
3	10	InFlow	Alanine	0.109449
3	12	InFlow	Alanine	0.108942
2	2	InFlow	Alanine	0.122693
3	3	InFlow	Alanine	0.108276
1	4	InFlow	Alanine	0.105502
2	5	InFlow	Alanine	0.109805
3	6	InFlow	Alanine	0.116727
1	7	InFlow	Alanine	0.122605
2	8	InFlow	Alanine	0.10255
3	9	InFlow	Alanine	0.0993312
1	1	Perfusion	Alanine	0.193797
3	12	Perfusion	Alanine	0.122501
2	2	Perfusion	Alanine	0.301885
3	3	Perfusion	Alanine	0.111621
1	1	Human	Alanine	0.197696
3	10	Human	Alanine	0.170163
3	12	Human	Alanine	0.143051
2	2	Human	Alanine	0.317919
3	3	Human	Alanine	0.114468
1	4	Human	Alanine	0.224097
2	5	Human	Alanine	0.313165
3	6	Human	Alanine	0.141547
1	7	Human	Alanine	0.308143
2	8	Human	Alanine	0.243303
3	9	Human	Alanine	0.236246
1	1	Bacterium	Carbonic acid	1.03086
3	10	Bacterium	Carbonic acid	0.563776
3	12	Bacterium	Carbonic acid	1.11097
2	2	Bacterium	Carbonic acid	0.623156
3	3	Bacterium	Carbonic acid	0.962228
1	4	Bacterium	Carbonic acid	0.910351
2	5	Bacterium	Carbonic acid	0.503782
3	6	Bacterium	Carbonic acid	0.867859
1	7	Bacterium	Carbonic acid	0.711777
2	8	Bacterium	Carbonic acid	0.700849
3	9	Bacterium	Carbonic acid	0.523443
3	10	Perfusion	Carbonic acid	0.836543
1	4	Perfusion	Carbonic acid	0.859512
2	5	Perfusion	Carbonic acid	0.540045
3	6	Perfusion	Carbonic acid	0.724699
1	7	Perfusion	Carbonic acid	0.593897
2	8	Perfusion	Carbonic acid	0.62181
3	9	Perfusion	Carbonic acid	0.608272
1	1	InFlow	Carbonic acid	0.965926
3	10	InFlow	Carbonic acid	0.96647
3	12	InFlow	Carbonic acid	0.830348
2	2	InFlow	Carbonic acid	0.890897
3	3	InFlow	Carbonic acid	0.942716
1	4	InFlow	Carbonic acid	0.244364
2	5	InFlow	Carbonic acid	0.908804
3	6	InFlow	Carbonic acid	1.00413
1	7	InFlow	Carbonic acid	0.872005
2	8	InFlow	Carbonic acid	0.673955
3	9	InFlow	Carbonic acid	0.844508
1	1	Perfusion	Carbonic acid	0.789946
3	12	Perfusion	Carbonic acid	0.876065
2	2	Perfusion	Carbonic acid	0.496657
3	3	Perfusion	Carbonic acid	0.833415
1	1	Human	Carbonic acid	0.914189
3	10	Human	Carbonic acid	0.554148
3	12	Human	Carbonic acid	0.958269
2	2	Human	Carbonic acid	0.635541
3	3	Human	Carbonic acid	0.916293
1	4	Human	Carbonic acid	0.642623
2	5	Human	Carbonic acid	0.551918
3	6	Human	Carbonic acid	0.728819
1	7	Human	Carbonic acid	0.662628
2	8	Human	Carbonic acid	0.646983
3	9	Human	Carbonic acid	0.592267
1	1	Bacterium	Fructose	0.886753
3	10	Bacterium	Fructose	0.363529
3	12	Bacterium	Fructose	0.821904
2	2	Bacterium	Fructose	0.0098159
3	3	Bacterium	Fructose	0.73669
1	4	Bacterium	Fructose	0.895044
2	5	Bacterium	Fructose	0.0078897
3	6	Bacterium	Fructose	0.752859
1	7	Bacterium	Fructose	0.844751
2	8	Bacterium	Fructose	0.0148763
3	9	Bacterium	Fructose	0.0445769
3	10	Perfusion	Fructose	0.549991
1	4	Perfusion	Fructose	0.871557
2	5	Perfusion	Fructose	0.241841
3	6	Perfusion	Fructose	0.803841
1	7	Perfusion	Fructose	0.866953
2	8	Perfusion	Fructose	0.187796
3	9	Perfusion	Fructose	0.277865
1	1	InFlow	Fructose	0.855134
3	10	InFlow	Fructose	0.877394
3	12	InFlow	Fructose	0.846163
2	2	InFlow	Fructose	0.817385
3	3	InFlow	Fructose	0.842029
1	4	InFlow	Fructose	0.831289
2	5	InFlow	Fructose	0.853792
3	6	InFlow	Fructose	0.817973
1	7	InFlow	Fructose	0.89031
2	8	InFlow	Fructose	0.828027
3	9	InFlow	Fructose	0.901011
1	1	Perfusion	Fructose	0.811499
3	12	Perfusion	Fructose	0.870417
2	2	Perfusion	Fructose	0.440319
3	3	Perfusion	Fructose	0.798662
1	1	Human	Fructose	0.854451
3	10	Human	Fructose	0.434395
3	12	Human	Fructose	0.796518
2	2	Human	Fructose	0.331939
3	3	Human	Fructose	0.792321
1	4	Human	Fructose	0.923722
2	5	Human	Fructose	0.0892913
3	6	Human	Fructose	0.565533
1	7	Human	Fructose	0.842338
2	8	Human	Fructose	0.125154
3	9	Human	Fructose	0.203001
1	1	Bacterium	Glutamic acid	0.0690165
3	10	Bacterium	Glutamic acid	0.0442848
3	12	Bacterium	Glutamic acid	0.124499
2	2	Bacterium	Glutamic acid	0
3	3	Bacterium	Glutamic acid	0.104995
1	4	Bacterium	Glutamic acid	0.0639436
2	5	Bacterium	Glutamic acid	0.00058536
3	6	Bacterium	Glutamic acid	0.133347
1	7	Bacterium	Glutamic acid	0.0609067
2	8	Bacterium	Glutamic acid	0
3	9	Bacterium	Glutamic acid	0.0022746
3	10	Perfusion	Glutamic acid	0.0293043
1	4	Perfusion	Glutamic acid	0.0697454
2	5	Perfusion	Glutamic acid	0.0150582
3	6	Perfusion	Glutamic acid	0.052084
1	7	Perfusion	Glutamic acid	0.0855167
2	8	Perfusion	Glutamic acid	0.00225689
3	9	Perfusion	Glutamic acid	0.0129581
1	1	InFlow	Glutamic acid	0.0381205
3	10	InFlow	Glutamic acid	0.0315773
3	12	InFlow	Glutamic acid	0.0306554
2	2	InFlow	Glutamic acid	0.0637458
3	3	InFlow	Glutamic acid	0.034355
1	4	InFlow	Glutamic acid	0.0323231
2	5	InFlow	Glutamic acid	0.0366148
3	6	InFlow	Glutamic acid	0.0330885
1	7	InFlow	Glutamic acid	0.0360392
2	8	InFlow	Glutamic acid	0.0323875
3	9	InFlow	Glutamic acid	0.0331302
1	1	Perfusion	Glutamic acid	0.074434
3	12	Perfusion	Glutamic acid	0.0834245
2	2	Perfusion	Glutamic acid	0.0488825
3	3	Perfusion	Glutamic acid	0.0517009
1	1	Human	Glutamic acid	0.0671015
3	10	Human	Glutamic acid	0.0340998
3	12	Human	Glutamic acid	0.0911129
2	2	Human	Glutamic acid	0.0449199
3	3	Human	Glutamic acid	0.0600994
1	4	Human	Glutamic acid	0.0683229
2	5	Human	Glutamic acid	0.00522211
3	6	Human	Glutamic acid	0.0651986
1	7	Human	Glutamic acid	0.0821317
2	8	Human	Glutamic acid	0.00971797
3	9	Human	Glutamic acid	0.0102
1	1	Bacterium	Glutamine	0.285291
3	10	Bacterium	Glutamine	0.0044694
3	12	Bacterium	Glutamine	0.211503
2	2	Bacterium	Glutamine	0.137624
3	3	Bacterium	Glutamine	0.233157
1	4	Bacterium	Glutamine	0.270782
2	5	Bacterium	Glutamine	0.138361
3	6	Bacterium	Glutamine	0.178024
1	7	Bacterium	Glutamine	0.188069
2	8	Bacterium	Glutamine	0.15503
3	9	Bacterium	Glutamine	0.00119484
3	10	Perfusion	Glutamine	0.120899
1	4	Perfusion	Glutamine	0.298186
2	5	Perfusion	Glutamine	0.00305894
3	6	Perfusion	Glutamine	0.216801
1	7	Perfusion	Glutamine	0.257472
2	8	Perfusion	Glutamine	0.0093086
3	9	Perfusion	Glutamine	0.000288457
1	1	InFlow	Glutamine	0.372618
3	10	InFlow	Glutamine	0.290348
3	12	InFlow	Glutamine	0.3337
2	2	InFlow	Glutamine	0.251814
3	3	InFlow	Glutamine	0.262123
1	4	InFlow	Glutamine	0.249798
2	5	InFlow	Glutamine	0.353873
3	6	InFlow	Glutamine	0.233184
1	7	InFlow	Glutamine	0.301969
2	8	InFlow	Glutamine	0.244759
3	9	InFlow	Glutamine	0.329054
1	1	Perfusion	Glutamine	0.226964
3	12	Perfusion	Glutamine	0.282283
2	2	Perfusion	Glutamine	0.0537418
3	3	Perfusion	Glutamine	0.21926
1	1	Human	Glutamine	0.281517
3	10	Human	Glutamine	0.0919173
3	12	Human	Glutamine	0.245284
2	2	Human	Glutamine	0.000585982
3	3	Human	Glutamine	0.198928
1	4	Human	Glutamine	0.311832
2	5	Human	Glutamine	0.00241784
3	6	Human	Glutamine	0.19803
1	7	Human	Glutamine	0.185351
2	8	Human	Glutamine	0.00322212
3	9	Human	Glutamine	0.00747753
1	1	Bacterium	Glycerol	0.0596082
3	10	Bacterium	Glycerol	0.0358467
3	12	Bacterium	Glycerol	0.0516742
2	2	Bacterium	Glycerol	0.00299782
3	3	Bacterium	Glycerol	0.0513555
1	4	Bacterium	Glycerol	0.0744845
2	5	Bacterium	Glycerol	0.00443245
3	6	Bacterium	Glycerol	0.0574171
1	7	Bacterium	Glycerol	0.0695292
2	8	Bacterium	Glycerol	0.00235384
3	9	Bacterium	Glycerol	0.0336553
3	10	Perfusion	Glycerol	0.0437768
1	4	Perfusion	Glycerol	0.0689422
2	5	Perfusion	Glycerol	0.027005
3	6	Perfusion	Glycerol	0.0546073
1	7	Perfusion	Glycerol	0.0674497
2	8	Perfusion	Glycerol	0.0151023
3	9	Perfusion	Glycerol	0.038183
1	1	InFlow	Glycerol	0.0502718
3	10	InFlow	Glycerol	0.0434983
3	12	InFlow	Glycerol	0.0412961
2	2	InFlow	Glycerol	0.0505166
3	3	InFlow	Glycerol	0.046639
1	4	InFlow	Glycerol	0.0480323
2	5	InFlow	Glycerol	0.0503822
3	6	InFlow	Glycerol	0.052136
1	7	InFlow	Glycerol	0.0535628
2	8	InFlow	Glycerol	0.0472838
3	9	InFlow	Glycerol	0.0428369
1	1	Perfusion	Glycerol	0.0579434
3	12	Perfusion	Glycerol	0.0471462
2	2	Perfusion	Glycerol	0.0418722
3	3	Perfusion	Glycerol	0.0467488
1	1	Human	Glycerol	0.0604258
3	10	Human	Glycerol	0.0309725
3	12	Human	Glycerol	0.0501657
2	2	Human	Glycerol	0.0315159
3	3	Human	Glycerol	0.0478908
1	4	Human	Glycerol	0.0707039
2	5	Human	Glycerol	0.0128434
3	6	Human	Glycerol	0.0550706
1	7	Human	Glycerol	0.0718067
2	8	Human	Glycerol	0.0148119
3	9	Human	Glycerol	0.0402496
1	1	Bacterium	Glycine	0.542825
3	10	Bacterium	Glycine	0.453159
3	12	Bacterium	Glycine	0.52971
2	2	Bacterium	Glycine	0.413148
3	3	Bacterium	Glycine	0.518115
1	4	Bacterium	Glycine	0.50884
2	5	Bacterium	Glycine	0.434955
3	6	Bacterium	Glycine	0.554802
1	7	Bacterium	Glycine	0.491783
2	8	Bacterium	Glycine	0.404033
3	9	Bacterium	Glycine	0.382873
3	10	Perfusion	Glycine	0.459808
1	4	Perfusion	Glycine	0.53512
2	5	Perfusion	Glycine	0.44649
3	6	Perfusion	Glycine	0.479267
1	7	Perfusion	Glycine	0.497873
2	8	Perfusion	Glycine	0.39178
3	9	Perfusion	Glycine	0.405791
1	1	InFlow	Glycine	0.551999
3	10	InFlow	Glycine	0.491311
3	12	InFlow	Glycine	0.499458
2	2	InFlow	Glycine	0.471275
3	3	InFlow	Glycine	0.488558
1	4	InFlow	Glycine	0.47337
2	5	InFlow	Glycine	0.485776
3	6	InFlow	Glycine	0.476733
1	7	InFlow	Glycine	0.538529
2	8	InFlow	Glycine	0.457774
3	9	InFlow	Glycine	0.425983
1	1	Perfusion	Glycine	0.529211
3	12	Perfusion	Glycine	0.44946
2	2	Perfusion	Glycine	0.444713
3	3	Perfusion	Glycine	0.489533
1	1	Human	Glycine	0.540369
3	10	Human	Glycine	0.413541
3	12	Human	Glycine	0.510723
2	2	Human	Glycine	0.447831
3	3	Human	Glycine	0.471902
1	4	Human	Glycine	0.539015
2	5	Human	Glycine	0.402548
3	6	Human	Glycine	0.522038
1	7	Human	Glycine	0.523645
2	8	Human	Glycine	0.410647
3	9	Human	Glycine	0.395662
1	1	Bacterium	Isoleucine	1.29407
3	10	Bacterium	Isoleucine	1.30659
3	12	Bacterium	Isoleucine	1.24922
2	2	Bacterium	Isoleucine	1.17917
3	3	Bacterium	Isoleucine	1.20405
1	4	Bacterium	Isoleucine	1.1857
2	5	Bacterium	Isoleucine	1.0877
3	6	Bacterium	Isoleucine	1.35073
1	7	Bacterium	Isoleucine	1.11176
2	8	Bacterium	Isoleucine	1.07253
3	9	Bacterium	Isoleucine	0.924592
3	10	Perfusion	Isoleucine	1.11411
1	4	Perfusion	Isoleucine	1.16781
2	5	Perfusion	Isoleucine	1.12988
3	6	Perfusion	Isoleucine	1.23652
1	7	Perfusion	Isoleucine	1.05533
2	8	Perfusion	Isoleucine	1.07347
3	9	Perfusion	Isoleucine	0.998442
1	1	InFlow	Isoleucine	1.24691
3	10	InFlow	Isoleucine	1.10451
3	12	InFlow	Isoleucine	1.11527
2	2	InFlow	Isoleucine	1.16885
3	3	InFlow	Isoleucine	1.16612
1	4	InFlow	Isoleucine	1.13556
2	5	InFlow	Isoleucine	1.12397
3	6	InFlow	Isoleucine	1.19401
1	7	InFlow	Isoleucine	1.16965
2	8	InFlow	Isoleucine	1.13826
3	9	InFlow	Isoleucine	1.08044
1	1	Perfusion	Isoleucine	1.20142
3	12	Perfusion	Isoleucine	1.1088
2	2	Perfusion	Isoleucine	1.13099
3	3	Perfusion	Isoleucine	1.16666
1	1	Human	Isoleucine	1.26604
3	10	Human	Isoleucine	1.16916
3	12	Human	Isoleucine	1.20213
2	2	Human	Isoleucine	1.09999
3	3	Human	Isoleucine	1.18606
1	4	Human	Isoleucine	1.24468
2	5	Human	Isoleucine	1.03592
3	6	Human	Isoleucine	1.33743
1	7	Human	Isoleucine	1.14623
2	8	Human	Isoleucine	1.05086
3	9	Human	Isoleucine	0.978799
1	1	Bacterium	Lactic acid	2.92412
3	10	Bacterium	Lactic acid	1.09593
3	12	Bacterium	Lactic acid	1.22885
2	2	Bacterium	Lactic acid	2.20999
3	3	Bacterium	Lactic acid	1.05846
1	4	Bacterium	Lactic acid	3.55178
2	5	Bacterium	Lactic acid	3.24394
3	6	Bacterium	Lactic acid	1.26378
1	7	Bacterium	Lactic acid	4.01048
2	8	Bacterium	Lactic acid	2.01859
3	9	Bacterium	Lactic acid	0.802986
3	10	Perfusion	Lactic acid	1.07487
1	4	Perfusion	Lactic acid	3.96581
2	5	Perfusion	Lactic acid	3.90479
3	6	Perfusion	Lactic acid	1.13515
1	7	Perfusion	Lactic acid	5.44895
2	8	Perfusion	Lactic acid	2.11013
3	9	Perfusion	Lactic acid	0.926633
1	1	InFlow	Lactic acid	1.10225
3	10	InFlow	Lactic acid	1.12192
3	12	InFlow	Lactic acid	1.04227
2	2	InFlow	Lactic acid	1.302
3	3	InFlow	Lactic acid	1.06098
1	4	InFlow	Lactic acid	1.03201
2	5	InFlow	Lactic acid	1.07593
3	6	InFlow	Lactic acid	1.14746
1	7	InFlow	Lactic acid	1.1508
2	8	InFlow	Lactic acid	1.01977
3	9	InFlow	Lactic acid	1.01856
1	1	Perfusion	Lactic acid	3.51947
3	12	Perfusion	Lactic acid	1.10235
2	2	Perfusion	Lactic acid	3.86088
3	3	Perfusion	Lactic acid	1.01503
1	1	Human	Lactic acid	3.44691
3	10	Human	Lactic acid	0.989319
3	12	Human	Lactic acid	1.23304
2	2	Human	Lactic acid	3.63568
3	3	Human	Lactic acid	1.06222
1	4	Human	Lactic acid	4.14607
2	5	Human	Lactic acid	3.65862
3	6	Human	Lactic acid	1.23015
1	7	Human	Lactic acid	5.49821
2	8	Human	Lactic acid	2.19986
3	9	Human	Lactic acid	0.924445
1	1	Bacterium	Leucine	1.38267
3	10	Bacterium	Leucine	1.4281
3	12	Bacterium	Leucine	1.40852
2	2	Bacterium	Leucine	1.30474
3	3	Bacterium	Leucine	1.31635
1	4	Bacterium	Leucine	1.2882
2	5	Bacterium	Leucine	1.22375
3	6	Bacterium	Leucine	1.47436
1	7	Bacterium	Leucine	1.19169
2	8	Bacterium	Leucine	1.24191
3	9	Bacterium	Leucine	1.07682
3	10	Perfusion	Leucine	1.26153
1	4	Perfusion	Leucine	1.27802
2	5	Perfusion	Leucine	1.25111
3	6	Perfusion	Leucine	1.3445
1	7	Perfusion	Leucine	1.13211
2	8	Perfusion	Leucine	1.21512
3	9	Perfusion	Leucine	1.12981
1	1	InFlow	Leucine	1.35906
3	10	InFlow	Leucine	1.23388
3	12	InFlow	Leucine	1.25132
2	2	InFlow	Leucine	1.27317
3	3	InFlow	Leucine	1.2774
1	4	InFlow	Leucine	1.25052
2	5	InFlow	Leucine	1.23185
3	6	InFlow	Leucine	1.31371
1	7	InFlow	Leucine	1.29605
2	8	InFlow	Leucine	1.23691
3	9	InFlow	Leucine	1.18725
1	1	Perfusion	Leucine	1.27603
3	12	Perfusion	Leucine	1.23796
2	2	Perfusion	Leucine	1.20457
3	3	Perfusion	Leucine	1.25114
1	1	Human	Leucine	1.36483
3	10	Human	Leucine	1.26856
3	12	Human	Leucine	1.3505
2	2	Human	Leucine	1.19631
3	3	Human	Leucine	1.2809
1	4	Human	Leucine	1.36118
2	5	Human	Leucine	1.15951
3	6	Human	Leucine	1.45439
1	7	Human	Leucine	1.25639
2	8	Human	Leucine	1.19844
3	9	Human	Leucine	1.11431
1	1	Bacterium	Lysine	0.869611
3	10	Bacterium	Lysine	0.316889
3	12	Bacterium	Lysine	0.591078
2	2	Bacterium	Lysine	0.00840029
3	3	Bacterium	Lysine	0.875655
1	4	Bacterium	Lysine	0.704479
2	5	Bacterium	Lysine	0.00699127
3	6	Bacterium	Lysine	0.779035
1	7	Bacterium	Lysine	0.69009
2	8	Bacterium	Lysine	0.00335759
3	9	Bacterium	Lysine	0.0187351
3	10	Perfusion	Lysine	0.448899
1	4	Perfusion	Lysine	0.754434
2	5	Perfusion	Lysine	0.178448
3	6	Perfusion	Lysine	0.706502
1	7	Perfusion	Lysine	0.735236
2	8	Perfusion	Lysine	0.10398
3	9	Perfusion	Lysine	0.173414
1	1	InFlow	Lysine	0.932756
3	10	InFlow	Lysine	0.590115
3	12	InFlow	Lysine	0.620257
2	2	InFlow	Lysine	0.67212
3	3	InFlow	Lysine	0.751856
1	4	InFlow	Lysine	0.653574
2	5	InFlow	Lysine	0.704554
3	6	InFlow	Lysine	0.590481
1	7	InFlow	Lysine	0.747401
2	8	InFlow	Lysine	0.66313
3	9	InFlow	Lysine	0.64388
1	1	Perfusion	Lysine	0.795207
3	12	Perfusion	Lysine	0.628991
2	2	Perfusion	Lysine	0.386849
3	3	Perfusion	Lysine	0.796033
1	1	Human	Lysine	0.863741
3	10	Human	Lysine	0.435502
3	12	Human	Lysine	0.681041
2	2	Human	Lysine	0.273744
3	3	Human	Lysine	0.726013
1	4	Human	Lysine	0.76471
2	5	Human	Lysine	0.0490906
3	6	Human	Lysine	0.73913
1	7	Human	Lysine	0.593717
2	8	Human	Lysine	0.0621212
3	9	Human	Lysine	0.126956
1	1	Bacterium	Meso-erythritol	0.0583258
3	10	Bacterium	Meso-erythritol	0.0649922
3	12	Bacterium	Meso-erythritol	0.0672741
2	2	Bacterium	Meso-erythritol	0.0645735
3	3	Bacterium	Meso-erythritol	0.0553736
1	4	Bacterium	Meso-erythritol	0.0573078
2	5	Bacterium	Meso-erythritol	0.0639599
3	6	Bacterium	Meso-erythritol	0.0608108
1	7	Bacterium	Meso-erythritol	0.0551396
2	8	Bacterium	Meso-erythritol	0.0666987
3	9	Bacterium	Meso-erythritol	0.0566312
3	10	Perfusion	Meso-erythritol	0.0606024
1	4	Perfusion	Meso-erythritol	0.0572237
2	5	Perfusion	Meso-erythritol	0.059655
3	6	Perfusion	Meso-erythritol	0.0571566
1	7	Perfusion	Meso-erythritol	0.0558503
2	8	Perfusion	Meso-erythritol	0.0597098
3	9	Perfusion	Meso-erythritol	0.0578771
1	1	InFlow	Meso-erythritol	0.0541416
3	10	InFlow	Meso-erythritol	0.0556926
3	12	InFlow	Meso-erythritol	0.0550181
2	2	InFlow	Meso-erythritol	0.0547775
3	3	InFlow	Meso-erythritol	0.0537141
1	4	InFlow	Meso-erythritol	0.0519743
2	5	InFlow	Meso-erythritol	0.0558494
3	6	InFlow	Meso-erythritol	0.0555652
1	7	InFlow	Meso-erythritol	0.0552458
2	8	InFlow	Meso-erythritol	0.0508895
3	9	InFlow	Meso-erythritol	0.0545969
1	1	Perfusion	Meso-erythritol	0.0539304
3	12	Perfusion	Meso-erythritol	0.0618044
2	2	Perfusion	Meso-erythritol	0.0558194
3	3	Perfusion	Meso-erythritol	0.0539586
1	1	Human	Meso-erythritol	0.05573
3	10	Human	Meso-erythritol	0.0610342
3	12	Human	Meso-erythritol	0.065224
2	2	Human	Meso-erythritol	0.0563454
3	3	Human	Meso-erythritol	0.0544433
1	4	Human	Meso-erythritol	0.0593959
2	5	Human	Meso-erythritol	0.0636931
3	6	Human	Meso-erythritol	0.0577925
1	7	Human	Meso-erythritol	0.0577026
2	8	Human	Meso-erythritol	0.061365
3	9	Human	Meso-erythritol	0.0581836
1	1	Bacterium	Methionine	0.124329
3	10	Bacterium	Methionine	0.0993325
3	12	Bacterium	Methionine	0.119434
2	2	Bacterium	Methionine	0.00330158
3	3	Bacterium	Methionine	0.107944
1	4	Bacterium	Methionine	0.111854
2	5	Bacterium	Methionine	0.00046134
3	6	Bacterium	Methionine	0.123697
1	7	Bacterium	Methionine	0.102624
2	8	Bacterium	Methionine	0.0263118
3	9	Bacterium	Methionine	0.00246431
3	10	Perfusion	Methionine	0.0932208
1	4	Perfusion	Methionine	0.111974
2	5	Perfusion	Methionine	0.0324293
3	6	Perfusion	Methionine	0.117795
1	7	Perfusion	Methionine	0.0995291
2	8	Perfusion	Methionine	0.0487252
3	9	Perfusion	Methionine	0.0314454
1	1	InFlow	Methionine	0.120217
3	10	InFlow	Methionine	0.0973329
3	12	InFlow	Methionine	0.0983266
2	2	InFlow	Methionine	0.107795
3	3	InFlow	Methionine	0.113382
1	4	InFlow	Methionine	0.105842
2	5	InFlow	Methionine	0.107573
3	6	InFlow	Methionine	0.103074
1	7	InFlow	Methionine	0.106731
2	8	InFlow	Methionine	0.112017
3	9	InFlow	Methionine	0.100076
1	1	Perfusion	Methionine	0.112501
3	12	Perfusion	Methionine	0.111608
2	2	Perfusion	Methionine	0.0551135
3	3	Perfusion	Methionine	0.111308
1	1	Human	Methionine	0.116741
3	10	Human	Methionine	0.097186
3	12	Human	Methionine	0.105936
2	2	Human	Methionine	0.0427138
3	3	Human	Methionine	0.113921
1	4	Human	Methionine	0.117936
2	5	Human	Methionine	0.0118678
3	6	Human	Methionine	0.118
1	7	Human	Methionine	0.100989
2	8	Human	Methionine	0.0396122
3	9	Human	Methionine	0.0228699
1	1	Bacterium	Myo-inositol	0.409524
3	10	Bacterium	Myo-inositol	0.394498
3	12	Bacterium	Myo-inositol	0.420151
2	2	Bacterium	Myo-inositol	0.421209
3	3	Bacterium	Myo-inositol	0.418801
1	4	Bacterium	Myo-inositol	0.393133
2	5	Bacterium	Myo-inositol	0.436822
3	6	Bacterium	Myo-inositol	0.407515
1	7	Bacterium	Myo-inositol	0.386644
2	8	Bacterium	Myo-inositol	0.448982
3	9	Bacterium	Myo-inositol	0.394626
3	10	Perfusion	Myo-inositol	0.393727
1	4	Perfusion	Myo-inositol	0.394006
2	5	Perfusion	Myo-inositol	0.373516
3	6	Perfusion	Myo-inositol	0.402748
1	7	Perfusion	Myo-inositol	0.392016
2	8	Perfusion	Myo-inositol	0.400263
3	9	Perfusion	Myo-inositol	0.369181
1	1	InFlow	Myo-inositol	0.406162
3	10	InFlow	Myo-inositol	0.351933
3	12	InFlow	Myo-inositol	0.344494
2	2	InFlow	Myo-inositol	0.369157
3	3	InFlow	Myo-inositol	0.386338
1	4	InFlow	Myo-inositol	0.36766
2	5	InFlow	Myo-inositol	0.383243
3	6	InFlow	Myo-inositol	0.368108
1	7	InFlow	Myo-inositol	0.401008
2	8	InFlow	Myo-inositol	0.355443
3	9	InFlow	Myo-inositol	0.353517
1	1	Perfusion	Myo-inositol	0.381425
3	12	Perfusion	Myo-inositol	0.386968
2	2	Perfusion	Myo-inositol	0.387583
3	3	Perfusion	Myo-inositol	0.391521
1	1	Human	Myo-inositol	0.403409
3	10	Human	Myo-inositol	0.39155
3	12	Human	Myo-inositol	0.398186
2	2	Human	Myo-inositol	0.408358
3	3	Human	Myo-inositol	0.38733
1	4	Human	Myo-inositol	0.41121
2	5	Human	Myo-inositol	0.425021
3	6	Human	Myo-inositol	0.387671
1	7	Human	Myo-inositol	0.373374
2	8	Human	Myo-inositol	0.415098
3	9	Human	Myo-inositol	0.368564
1	1	Bacterium	N-acetylputrescine	0.122905
3	10	Bacterium	N-acetylputrescine	0.0509595
3	12	Bacterium	N-acetylputrescine	0.089924
2	2	Bacterium	N-acetylputrescine	0.0295647
3	3	Bacterium	N-acetylputrescine	0.119813
1	4	Bacterium	N-acetylputrescine	0.104818
2	5	Bacterium	N-acetylputrescine	0.0281331
3	6	Bacterium	N-acetylputrescine	0.10727
1	7	Bacterium	N-acetylputrescine	0.092359
2	8	Bacterium	N-acetylputrescine	0.000563867
3	9	Bacterium	N-acetylputrescine	0.00649518
3	10	Perfusion	N-acetylputrescine	0.0697354
1	4	Perfusion	N-acetylputrescine	0.104594
2	5	Perfusion	N-acetylputrescine	0.038072
3	6	Perfusion	N-acetylputrescine	0.100362
1	7	Perfusion	N-acetylputrescine	0.0960681
2	8	Perfusion	N-acetylputrescine	0.027086
3	9	Perfusion	N-acetylputrescine	0.0362705
1	1	InFlow	N-acetylputrescine	0.120884
3	10	InFlow	N-acetylputrescine	0.0901433
3	12	InFlow	N-acetylputrescine	0.0881728
2	2	InFlow	N-acetylputrescine	0.102612
3	3	InFlow	N-acetylputrescine	0.108295
1	4	InFlow	N-acetylputrescine	0.094257
2	5	InFlow	N-acetylputrescine	0.10238
3	6	InFlow	N-acetylputrescine	0.0909194
1	7	InFlow	N-acetylputrescine	0.0935948
2	8	InFlow	N-acetylputrescine	0.0967706
3	9	InFlow	N-acetylputrescine	0.0931056
1	1	Perfusion	N-acetylputrescine	0.109607
3	12	Perfusion	N-acetylputrescine	0.094241
2	2	Perfusion	N-acetylputrescine	0.0636757
3	3	Perfusion	N-acetylputrescine	0.110804
1	1	Human	N-acetylputrescine	0.118833
3	10	Human	N-acetylputrescine	0.0674143
3	12	Human	N-acetylputrescine	0.101211
2	2	Human	N-acetylputrescine	0.0501511
3	3	Human	N-acetylputrescine	0.103219
1	4	Human	N-acetylputrescine	0.106531
2	5	Human	N-acetylputrescine	0.0155387
3	6	Human	N-acetylputrescine	0.108218
1	7	Human	N-acetylputrescine	0.0809798
2	8	Human	N-acetylputrescine	0.0197926
3	9	Human	N-acetylputrescine	0.0303678
1	1	Bacterium	Phenylalanine	0.501856
3	10	Bacterium	Phenylalanine	0.433726
3	12	Bacterium	Phenylalanine	0.487416
2	2	Bacterium	Phenylalanine	0.350766
3	3	Bacterium	Phenylalanine	0.457924
1	4	Bacterium	Phenylalanine	0.450415
2	5	Bacterium	Phenylalanine	0.30345
3	6	Bacterium	Phenylalanine	0.493932
1	7	Bacterium	Phenylalanine	0.421883
2	8	Bacterium	Phenylalanine	0.358062
3	9	Bacterium	Phenylalanine	0.279448
3	10	Perfusion	Phenylalanine	0.392914
1	4	Perfusion	Phenylalanine	0.459318
2	5	Perfusion	Phenylalanine	0.352883
3	6	Perfusion	Phenylalanine	0.476881
1	7	Perfusion	Phenylalanine	0.418965
2	8	Perfusion	Phenylalanine	0.375727
3	9	Perfusion	Phenylalanine	0.328495
1	1	InFlow	Phenylalanine	0.478915
3	10	InFlow	Phenylalanine	0.400035
3	12	InFlow	Phenylalanine	0.395119
2	2	InFlow	Phenylalanine	0.430904
3	3	InFlow	Phenylalanine	0.44782
1	4	InFlow	Phenylalanine	0.421485
2	5	InFlow	Phenylalanine	0.436151
3	6	InFlow	Phenylalanine	0.424127
1	7	InFlow	Phenylalanine	0.442449
2	8	InFlow	Phenylalanine	0.434978
3	9	InFlow	Phenylalanine	0.410442
1	1	Perfusion	Phenylalanine	0.459097
3	12	Perfusion	Phenylalanine	0.452599
2	2	Perfusion	Phenylalanine	0.397875
3	3	Perfusion	Phenylalanine	0.446139
1	1	Human	Phenylalanine	0.468304
3	10	Human	Phenylalanine	0.419209
3	12	Human	Phenylalanine	0.436191
2	2	Human	Phenylalanine	0.373309
3	3	Human	Phenylalanine	0.454621
1	4	Human	Phenylalanine	0.486275
2	5	Human	Phenylalanine	0.334858
3	6	Human	Phenylalanine	0.481296
1	7	Human	Phenylalanine	0.415915
2	8	Human	Phenylalanine	0.365012
3	9	Human	Phenylalanine	0.304428
1	1	Bacterium	Phosphoric acid	0.185827
3	10	Bacterium	Phosphoric acid	0.0490639
3	12	Bacterium	Phosphoric acid	0.0622295
2	2	Bacterium	Phosphoric acid	0.0645741
3	3	Bacterium	Phosphoric acid	0.166117
1	4	Bacterium	Phosphoric acid	0.105166
2	5	Bacterium	Phosphoric acid	0.0657759
3	6	Bacterium	Phosphoric acid	0.0920766
1	7	Bacterium	Phosphoric acid	0.0814065
2	8	Bacterium	Phosphoric acid	0.0389442
3	9	Bacterium	Phosphoric acid	0.0626616
3	10	Perfusion	Phosphoric acid	0.0463243
1	4	Perfusion	Phosphoric acid	0.0933873
2	5	Perfusion	Phosphoric acid	0.0638741
3	6	Perfusion	Phosphoric acid	0.125483
1	7	Perfusion	Phosphoric acid	0.07669
2	8	Perfusion	Phosphoric acid	0.0422626
3	9	Perfusion	Phosphoric acid	0.0469348
1	1	InFlow	Phosphoric acid	0.108757
3	10	InFlow	Phosphoric acid	0.06274
3	12	InFlow	Phosphoric acid	0.073282
2	2	InFlow	Phosphoric acid	0.0858829
3	3	InFlow	Phosphoric acid	0.0799874
1	4	InFlow	Phosphoric acid	0.0851253
2	5	InFlow	Phosphoric acid	0.0906374
3	6	InFlow	Phosphoric acid	0.0808126
1	7	InFlow	Phosphoric acid	0.0653383
2	8	InFlow	Phosphoric acid	0.070216
3	9	InFlow	Phosphoric acid	0.0935112
1	1	Perfusion	Phosphoric acid	0.183597
3	12	Perfusion	Phosphoric acid	0.0566319
2	2	Perfusion	Phosphoric acid	0.108911
3	3	Perfusion	Phosphoric acid	0.187772
1	1	Human	Phosphoric acid	0.145562
3	10	Human	Phosphoric acid	0.0479394
3	12	Human	Phosphoric acid	0.0617161
2	2	Human	Phosphoric acid	0.0844636
3	3	Human	Phosphoric acid	0.164227
1	4	Human	Phosphoric acid	0.104109
2	5	Human	Phosphoric acid	0.0556674
3	6	Human	Phosphoric acid	0.0852335
1	7	Human	Phosphoric acid	0.0722367
2	8	Human	Phosphoric acid	0.0383531
3	9	Human	Phosphoric acid	0.0512306
1	1	Bacterium	Proline	0.039139
3	10	Bacterium	Proline	0.0114974
3	12	Bacterium	Proline	0.0250032
2	2	Bacterium	Proline	0.000296888
3	3	Bacterium	Proline	0.0262291
1	4	Bacterium	Proline	0.0380942
2	5	Bacterium	Proline	0.00187782
3	6	Bacterium	Proline	0.0288654
1	7	Bacterium	Proline	0.0436862
2	8	Bacterium	Proline	0.0023744
3	9	Bacterium	Proline	0.00175848
3	10	Perfusion	Proline	0.018441
1	4	Perfusion	Proline	0.0405726
2	5	Perfusion	Proline	0.0149525
3	6	Perfusion	Proline	0.0271978
1	7	Perfusion	Proline	0.0484568
2	8	Perfusion	Proline	0.0107047
3	9	Perfusion	Proline	0.0107776
1	1	InFlow	Proline	0.0273081
3	10	InFlow	Proline	0.0260473
3	12	InFlow	Proline	0.0275788
2	2	InFlow	Proline	0.0294146
3	3	InFlow	Proline	0.0268563
1	4	InFlow	Proline	0.0279013
2	5	InFlow	Proline	0.0284552
3	6	InFlow	Proline	0.0302738
1	7	InFlow	Proline	0.0299787
2	8	InFlow	Proline	0.0246554
3	9	InFlow	Proline	0.0249036
1	1	Perfusion	Proline	0.040912
3	12	Perfusion	Proline	0.0233402
2	2	Perfusion	Proline	0.0327878
3	3	Perfusion	Proline	0.0251411
1	1	Human	Proline	0.0450678
3	10	Human	Proline	0.0146434
3	12	Human	Proline	0.0265092
2	2	Human	Proline	0.0302494
3	3	Human	Proline	0.0262202
1	4	Human	Proline	0.0454363
2	5	Human	Proline	0.000349166
3	6	Human	Proline	0.0301238
1	7	Human	Proline	0.055256
2	8	Human	Proline	0.00841912
3	9	Human	Proline	0.00886812
1	1	Bacterium	Pyroglutamic acid	4.20146
3	10	Bacterium	Pyroglutamic acid	2.68412
3	12	Bacterium	Pyroglutamic acid	3.69283
2	2	Bacterium	Pyroglutamic acid	0.338444
3	3	Bacterium	Pyroglutamic acid	3.79612
1	4	Bacterium	Pyroglutamic acid	3.83995
2	5	Bacterium	Pyroglutamic acid	0.221774
3	6	Bacterium	Pyroglutamic acid	4.05733
1	7	Bacterium	Pyroglutamic acid	3.73606
2	8	Bacterium	Pyroglutamic acid	1.51903
3	9	Bacterium	Pyroglutamic acid	0.503267
3	10	Perfusion	Pyroglutamic acid	2.9739
1	4	Perfusion	Pyroglutamic acid	3.83831
2	5	Perfusion	Pyroglutamic acid	1.48791
3	6	Perfusion	Pyroglutamic acid	3.93942
1	7	Perfusion	Pyroglutamic acid	3.57903
2	8	Perfusion	Pyroglutamic acid	2.21468
3	9	Perfusion	Pyroglutamic acid	1.61774
1	1	InFlow	Pyroglutamic acid	4.05656
3	10	InFlow	Pyroglutamic acid	3.4683
3	12	InFlow	Pyroglutamic acid	3.28984
2	2	InFlow	Pyroglutamic acid	3.66285
3	3	InFlow	Pyroglutamic acid	4.02522
1	4	InFlow	Pyroglutamic acid	3.76423
2	5	InFlow	Pyroglutamic acid	3.54987
3	6	InFlow	Pyroglutamic acid	3.71712
1	7	InFlow	Pyroglutamic acid	3.9156
2	8	InFlow	Pyroglutamic acid	3.89529
3	9	InFlow	Pyroglutamic acid	3.34352
1	1	Perfusion	Pyroglutamic acid	3.84427
3	12	Perfusion	Pyroglutamic acid	3.63001
2	2	Perfusion	Pyroglutamic acid	2.20001
3	3	Perfusion	Pyroglutamic acid	3.80103
1	1	Human	Pyroglutamic acid	4.07403
3	10	Human	Pyroglutamic acid	2.77918
3	12	Human	Pyroglutamic acid	3.66176
2	2	Human	Pyroglutamic acid	1.84265
3	3	Human	Pyroglutamic acid	3.86927
1	4	Human	Pyroglutamic acid	4.03208
2	5	Human	Pyroglutamic acid	0.728655
3	6	Human	Pyroglutamic acid	4.03989
1	7	Human	Pyroglutamic acid	3.61064
2	8	Human	Pyroglutamic acid	1.93114
3	9	Human	Pyroglutamic acid	1.32842
1	1	Bacterium	Pyruvic acid	0.253301
3	10	Bacterium	Pyruvic acid	0.104671
3	12	Bacterium	Pyruvic acid	0.194785
2	2	Bacterium	Pyruvic acid	0.00432262
3	3	Bacterium	Pyruvic acid	0.196874
1	4	Bacterium	Pyruvic acid	0.212051
2	5	Bacterium	Pyruvic acid	0.00346858
3	6	Bacterium	Pyruvic acid	0.247706
1	7	Bacterium	Pyruvic acid	0.213473
2	8	Bacterium	Pyruvic acid	0.00408573
3	9	Bacterium	Pyruvic acid	0.0124167
3	10	Perfusion	Pyruvic acid	0.140544
1	4	Perfusion	Pyruvic acid	0.202295
2	5	Perfusion	Pyruvic acid	0.0524479
3	6	Perfusion	Pyruvic acid	0.228478
1	7	Perfusion	Pyruvic acid	0.185902
2	8	Perfusion	Pyruvic acid	0.0425418
3	9	Perfusion	Pyruvic acid	0.0689983
1	1	InFlow	Pyruvic acid	0.233609
3	10	InFlow	Pyruvic acid	0.218157
3	12	InFlow	Pyruvic acid	0.209084
2	2	InFlow	Pyruvic acid	0.208215
3	3	InFlow	Pyruvic acid	0.223247
1	4	InFlow	Pyruvic acid	0.210465
2	5	InFlow	Pyruvic acid	0.216084
3	6	InFlow	Pyruvic acid	0.23093
1	7	InFlow	Pyruvic acid	0.216498
2	8	InFlow	Pyruvic acid	0.228052
3	9	InFlow	Pyruvic acid	0.205005
1	1	Perfusion	Pyruvic acid	0.226821
3	12	Perfusion	Pyruvic acid	0.198718
2	2	Perfusion	Pyruvic acid	0.0941165
3	3	Perfusion	Pyruvic acid	0.223802
1	1	Human	Pyruvic acid	0.223796
3	10	Human	Pyruvic acid	0.120299
3	12	Human	Pyruvic acid	0.212993
2	2	Human	Pyruvic acid	0.0694408
3	3	Human	Pyruvic acid	0.22228
1	4	Human	Pyruvic acid	0.214083
2	5	Human	Pyruvic acid	0.0174924
3	6	Human	Pyruvic acid	0.245461
1	7	Human	Pyruvic acid	0.190964
2	8	Human	Pyruvic acid	0.026776
3	9	Human	Pyruvic acid	0.0562109
1	1	Bacterium	Serine	0.470078
3	10	Bacterium	Serine	0.167646
3	12	Bacterium	Serine	0.406326
2	2	Bacterium	Serine	0.00439492
3	3	Bacterium	Serine	0.431637
1	4	Bacterium	Serine	0.427929
2	5	Bacterium	Serine	0.00274683
3	6	Bacterium	Serine	0.451899
1	7	Bacterium	Serine	0.411936
2	8	Bacterium	Serine	0.00177065
3	9	Bacterium	Serine	0.016478
3	10	Perfusion	Serine	0.256423
1	4	Perfusion	Serine	0.429227
2	5	Perfusion	Serine	0.112785
3	6	Perfusion	Serine	0.427517
1	7	Perfusion	Serine	0.375186
2	8	Perfusion	Serine	0.0777533
3	9	Perfusion	Serine	0.11753
1	1	InFlow	Serine	0.492493
3	10	InFlow	Serine	0.438732
3	12	InFlow	Serine	0.47105
2	2	InFlow	Serine	0.430437
3	3	InFlow	Serine	0.457323
1	4	InFlow	Serine	0.434789
2	5	InFlow	Serine	0.445284
3	6	InFlow	Serine	0.446497
1	7	InFlow	Serine	0.481408
2	8	InFlow	Serine	0.423246
3	9	InFlow	Serine	0.414266
1	1	Perfusion	Serine	0.429842
3	12	Perfusion	Serine	0.404813
2	2	Perfusion	Serine	0.179309
3	3	Perfusion	Serine	0.425127
1	1	Human	Serine	0.466353
3	10	Human	Serine	0.212504
3	12	Human	Serine	0.426212
2	2	Human	Serine	0.14653
3	3	Human	Serine	0.410997
1	4	Human	Serine	0.463344
2	5	Human	Serine	0.0359646
3	6	Human	Serine	0.453294
1	7	Human	Serine	0.40427
2	8	Human	Serine	0.04761
3	9	Human	Serine	0.0859704
1	1	Bacterium	Succinic acid	0.0271585
3	10	Bacterium	Succinic acid	0.0685026
3	12	Bacterium	Succinic acid	0.0502503
2	2	Bacterium	Succinic acid	0.0967638
3	3	Bacterium	Succinic acid	0.0438082
1	4	Bacterium	Succinic acid	0.0610493
2	5	Bacterium	Succinic acid	0.101309
3	6	Bacterium	Succinic acid	0.0651168
1	7	Bacterium	Succinic acid	0.058698
2	8	Bacterium	Succinic acid	0.0990239
3	9	Bacterium	Succinic acid	0.0879063
3	10	Perfusion	Succinic acid	0.0644446
1	4	Perfusion	Succinic acid	0.0546008
2	5	Perfusion	Succinic acid	0.0900366
3	6	Perfusion	Succinic acid	0.046362
1	7	Perfusion	Succinic acid	0.032459
2	8	Perfusion	Succinic acid	0.0821331
3	9	Perfusion	Succinic acid	0.0652341
1	1	InFlow	Succinic acid	0.0377106
3	10	InFlow	Succinic acid	0.0334807
3	12	InFlow	Succinic acid	0.0301539
2	2	InFlow	Succinic acid	0.0392647
3	3	InFlow	Succinic acid	0.0547813
1	4	InFlow	Succinic acid	0.0328166
2	5	InFlow	Succinic acid	0.0572438
3	6	InFlow	Succinic acid	0.043665
1	7	InFlow	Succinic acid	0.0662906
2	8	InFlow	Succinic acid	0.0488074
3	9	InFlow	Succinic acid	0.0279895
1	1	Perfusion	Succinic acid	0.0399748
3	12	Perfusion	Succinic acid	0.0646327
2	2	Perfusion	Succinic acid	0.0676201
3	3	Perfusion	Succinic acid	0.0395554
1	1	Human	Succinic acid	0.029472
3	10	Human	Succinic acid	0.0661911
3	12	Human	Succinic acid	0.0574774
2	2	Human	Succinic acid	0.0799946
3	3	Human	Succinic acid	0.0361681
1	4	Human	Succinic acid	0.06135
2	5	Human	Succinic acid	0.100798
3	6	Human	Succinic acid	0.0667565
1	7	Human	Succinic acid	0.0413644
2	8	Human	Succinic acid	0.0882832
3	9	Human	Succinic acid	0.0769844
1	1	Bacterium	Threonine	0.669603
3	10	Bacterium	Threonine	0.2827
3	12	Bacterium	Threonine	0.607738
2	2	Bacterium	Threonine	0.0077307
3	3	Bacterium	Threonine	0.600667
1	4	Bacterium	Threonine	0.62114
2	5	Bacterium	Threonine	0.00383853
3	6	Bacterium	Threonine	0.660805
1	7	Bacterium	Threonine	0.608899
2	8	Bacterium	Threonine	0.00448448
3	9	Bacterium	Threonine	0.0274355
3	10	Perfusion	Threonine	0.39576
1	4	Perfusion	Threonine	0.629978
2	5	Perfusion	Threonine	0.187516
3	6	Perfusion	Threonine	0.615247
1	7	Perfusion	Threonine	0.558313
2	8	Perfusion	Threonine	0.1299
3	9	Perfusion	Threonine	0.185569
1	1	InFlow	Threonine	0.65495
3	10	InFlow	Threonine	0.60359
3	12	InFlow	Threonine	0.634764
2	2	InFlow	Threonine	0.601976
3	3	InFlow	Threonine	0.61885
1	4	InFlow	Threonine	0.594762
2	5	InFlow	Threonine	0.599431
3	6	InFlow	Threonine	0.623796
1	7	InFlow	Threonine	0.656895
2	8	InFlow	Threonine	0.591541
3	9	InFlow	Threonine	0.569206
1	1	Perfusion	Threonine	0.631495
3	12	Perfusion	Threonine	0.573618
2	2	Perfusion	Threonine	0.308173
3	3	Perfusion	Threonine	0.589961
1	1	Human	Threonine	0.666635
3	10	Human	Threonine	0.339136
3	12	Human	Threonine	0.604885
2	2	Human	Threonine	0.2509
3	3	Human	Threonine	0.580917
1	4	Human	Threonine	0.677232
2	5	Human	Threonine	0.0585892
3	6	Human	Threonine	0.656679
1	7	Human	Threonine	0.60645
2	8	Human	Threonine	0.0794818
3	9	Human	Threonine	0.138059
1	1	Bacterium	Tyrosine	0.567528
3	10	Bacterium	Tyrosine	0.273455
3	12	Bacterium	Tyrosine	0.561649
2	2	Bacterium	Tyrosine	0.000802676
3	3	Bacterium	Tyrosine	0.495431
1	4	Bacterium	Tyrosine	0.514735
2	5	Bacterium	Tyrosine	0.0213977
3	6	Bacterium	Tyrosine	0.504845
1	7	Bacterium	Tyrosine	0.458002
2	8	Bacterium	Tyrosine	0.0275927
3	9	Bacterium	Tyrosine	0.0217042
3	10	Perfusion	Tyrosine	0.341252
1	4	Perfusion	Tyrosine	0.527711
2	5	Perfusion	Tyrosine	0.0755873
3	6	Perfusion	Tyrosine	0.545046
1	7	Perfusion	Tyrosine	0.465721
2	8	Perfusion	Tyrosine	0.0528647
3	9	Perfusion	Tyrosine	0.0937362
1	1	InFlow	Tyrosine	0.55183
3	10	InFlow	Tyrosine	0.416807
3	12	InFlow	Tyrosine	0.395062
2	2	InFlow	Tyrosine	0.466938
3	3	InFlow	Tyrosine	0.541219
1	4	InFlow	Tyrosine	0.510826
2	5	InFlow	Tyrosine	0.52403
3	6	InFlow	Tyrosine	0.446477
1	7	InFlow	Tyrosine	0.494018
2	8	InFlow	Tyrosine	0.515786
3	9	InFlow	Tyrosine	0.461174
1	1	Perfusion	Tyrosine	0.500409
3	12	Perfusion	Tyrosine	0.534745
2	2	Perfusion	Tyrosine	0.207566
3	3	Perfusion	Tyrosine	0.502984
1	1	Human	Tyrosine	0.53376
3	10	Human	Tyrosine	0.358168
3	12	Human	Tyrosine	0.448158
2	2	Human	Tyrosine	0.129292
3	3	Human	Tyrosine	0.510429
1	4	Human	Tyrosine	0.565683
2	5	Human	Tyrosine	0.0174029
3	6	Human	Tyrosine	0.489582
1	7	Human	Tyrosine	0.429456
2	8	Human	Tyrosine	0.0320217
3	9	Human	Tyrosine	0.0534761
1	1	Bacterium	Urea	0.183513
3	10	Bacterium	Urea	0.1809
3	12	Bacterium	Urea	0.194191
2	2	Bacterium	Urea	0.19533
3	3	Bacterium	Urea	0.180514
1	4	Bacterium	Urea	0.179238
2	5	Bacterium	Urea	0.195413
3	6	Bacterium	Urea	0.193814
1	7	Bacterium	Urea	0.175075
2	8	Bacterium	Urea	0.196183
3	9	Bacterium	Urea	0.174276
3	10	Perfusion	Urea	0.175214
1	4	Perfusion	Urea	0.179801
2	5	Perfusion	Urea	0.186673
3	6	Perfusion	Urea	0.175876
1	7	Perfusion	Urea	0.173898
2	8	Perfusion	Urea	0.174317
3	9	Perfusion	Urea	0.173786
1	1	InFlow	Urea	0.177262
3	10	InFlow	Urea	0.159065
3	12	InFlow	Urea	0.15222
2	2	InFlow	Urea	0.174036
3	3	InFlow	Urea	0.178138
1	4	InFlow	Urea	0.162325
2	5	InFlow	Urea	0.174035
3	6	InFlow	Urea	0.172778
1	7	InFlow	Urea	0.173195
2	8	InFlow	Urea	0.158002
3	9	InFlow	Urea	0.149886
1	1	Perfusion	Urea	0.172286
3	12	Perfusion	Urea	0.179283
2	2	Perfusion	Urea	0.173445
3	3	Perfusion	Urea	0.169812
1	1	Human	Urea	0.181911
3	10	Human	Urea	0.169561
3	12	Human	Urea	0.189459
2	2	Human	Urea	0.174766
3	3	Human	Urea	0.17035
1	4	Human	Urea	0.186565
2	5	Human	Urea	0.193238
3	6	Human	Urea	0.188169
1	7	Human	Urea	0.173826
2	8	Human	Urea	0.183368
3	9	Human	Urea	0.171199
1	1	Bacterium	Valine	1.32059
3	10	Bacterium	Valine	1.29115
3	12	Bacterium	Valine	1.23211
2	2	Bacterium	Valine	1.16645
3	3	Bacterium	Valine	1.19539
1	4	Bacterium	Valine	1.19702
2	5	Bacterium	Valine	1.08864
3	6	Bacterium	Valine	1.36866
1	7	Bacterium	Valine	1.16816
2	8	Bacterium	Valine	1.08531
3	9	Bacterium	Valine	0.925705
3	10	Perfusion	Valine	1.105
1	4	Perfusion	Valine	1.1782
2	5	Perfusion	Valine	1.13461
3	6	Perfusion	Valine	1.24548
1	7	Perfusion	Valine	1.10618
2	8	Perfusion	Valine	1.04514
3	9	Perfusion	Valine	0.993927
1	1	InFlow	Valine	1.25087
3	10	InFlow	Valine	1.12504
3	12	InFlow	Valine	1.09821
2	2	InFlow	Valine	1.15137
3	3	InFlow	Valine	1.17445
1	4	InFlow	Valine	1.11551
2	5	InFlow	Valine	1.11714
3	6	InFlow	Valine	1.18374
1	7	InFlow	Valine	1.16678
2	8	InFlow	Valine	1.16724
3	9	InFlow	Valine	1.05646
1	1	Perfusion	Valine	1.22116
3	12	Perfusion	Valine	1.09476
2	2	Perfusion	Valine	1.13775
3	3	Perfusion	Valine	1.19483
1	1	Human	Valine	1.26311
3	10	Human	Valine	1.14078
3	12	Human	Valine	1.20406
2	2	Human	Valine	1.09852
3	3	Human	Valine	1.20579
1	4	Human	Valine	1.24748
2	5	Human	Valine	1.05872
3	6	Human	Valine	1.33764
1	7	Human	Valine	1.15342
2	8	Human	Valine	1.05195
3	9	Human	Valine	0.987678
1	1	Bacterium	Xylitol	0.0147003
3	10	Bacterium	Xylitol	0.0166316
3	12	Bacterium	Xylitol	0.0169266
2	2	Bacterium	Xylitol	0.0170557
3	3	Bacterium	Xylitol	0.00272197
1	4	Bacterium	Xylitol	0.014345
2	5	Bacterium	Xylitol	0.0148995
3	6	Bacterium	Xylitol	0.0126821
1	7	Bacterium	Xylitol	0.0153878
2	8	Bacterium	Xylitol	0.0181561
3	9	Bacterium	Xylitol	0.0134122
3	10	Perfusion	Xylitol	0.0151061
1	4	Perfusion	Xylitol	0.0143931
2	5	Perfusion	Xylitol	0
3	6	Perfusion	Xylitol	0.0151431
1	7	Perfusion	Xylitol	0.0152478
2	8	Perfusion	Xylitol	0.0139858
3	9	Perfusion	Xylitol	0.0142256
1	1	InFlow	Xylitol	0.0152876
3	10	InFlow	Xylitol	3.56475e-06
3	12	InFlow	Xylitol	0.0131061
2	2	InFlow	Xylitol	0.0114393
3	3	InFlow	Xylitol	0.0133772
1	4	InFlow	Xylitol	0.0116304
2	5	InFlow	Xylitol	0.0133591
3	6	InFlow	Xylitol	0.0117821
1	7	InFlow	Xylitol	0.0133716
2	8	InFlow	Xylitol	0.00428318
3	9	InFlow	Xylitol	0.00015179
1	1	Perfusion	Xylitol	0.0146222
3	12	Perfusion	Xylitol	0.015301
2	2	Perfusion	Xylitol	0.0159386
3	3	Perfusion	Xylitol	0.00114502
1	1	Human	Xylitol	0.00120959
3	10	Human	Xylitol	0.0157189
3	12	Human	Xylitol	0.0163875
2	2	Human	Xylitol	0.015138
3	3	Human	Xylitol	0.0122478
1	4	Human	Xylitol	0.0161595
2	5	Human	Xylitol	0.0160965
3	6	Human	Xylitol	0.0128374
1	7	Human	Xylitol	0.00031816
2	8	Human	Xylitol	0.0142495
3	9	Human	Xylitol	0.0107597

## Sheet: fig_s3d_s3e_SCFA_monocultures
	Formic acid	Acetic acid	Propionic acid	Isobutyric acid	Butyric acid	Isovaleric acid	Valeric acid	4-Methylvaleric acid	Hexanoic acid	Heptanoic acid
Name	Calc. Conc. (umol/L)	Calc. Conc. (umol/L)	Calc. Conc. (umol/L)	Calc. Conc. (umol/L)	Calc. Conc. (umol/L)	Calc. Conc. (umol/L)	Calc. Conc. (umol/L)	Calc. Conc. (umol/L)	Calc. Conc. (umol/L)	Calc. Conc. (umol/L)
MT004_SCFA_EB	<LOQ	<LOQ	<LOQ	<LOQ	<LOQ	<LOQ	<LOQ	<LOQ	<LOQ	<LOQ		NOTE: The lower limit of quantification of the calibration curve is set at 50 µM.
MT004_SCFA_Medium_Fn_23726_bacterial	172.886	349.655	<LOQ	<LOQ	66.0907	<LOQ	<LOQ	<LOQ	<LOQ	<LOQ
MT004_SCFA_Medium_Fn_23726_epithelial	173.989	373.899	<LOQ	<LOQ	68.5212	<LOQ	<LOQ	<LOQ	<LOQ	<LOQ		Red font: OUTSIDE THE CALIBRATED RANGE! <50 µM = "<LOQ"
MT004_SCFA_Medium_Fn_23726_inflow	<LOQ	<LOQ	<LOQ	<LOQ	<LOQ	<LOQ	<LOQ	<LOQ	<LOQ	<LOQ		Yellow font: ABOVE CALIBRATED RANGE!
MT004_SCFA_Medium_Fn_23726_perfusion	152.75	378.741	<LOQ	<LOQ	73.5891	<LOQ	<LOQ	<LOQ	<LOQ	<LOQ		N/A = quantification not possible
MT004_SCFA_Medium_Fn_25588_bacterial	<LOQ	63.6049	<LOQ	<LOQ	<LOQ	<LOQ	<LOQ	<LOQ	<LOQ	<LOQ
MT004_SCFA_Medium_Fn_25588_epithelial	<LOQ	82.6852	<LOQ	<LOQ	<LOQ	<LOQ	<LOQ	<LOQ	<LOQ	<LOQ
MT004_SCFA_Medium_Fn_25588_inflow	<LOQ	<LOQ	<LOQ	<LOQ	<LOQ	<LOQ	<LOQ	<LOQ	<LOQ	<LOQ		_1 / _2 / _3 = three biological replicates. MEDIAN was calculated from technical replicates (tab: "Replicates). Proceed with statistical analysis (tab: "FINAL")
MT004_SCFA_Medium_Fn_25588_perfusion	<LOQ	71.6218	<LOQ	<LOQ	<LOQ	<LOQ	<LOQ	<LOQ	<LOQ	<LOQ
MT004_SCFA_Medium_Fn_71_bacterial	53.8702	65.2877	<LOQ	<LOQ	<LOQ	<LOQ	<LOQ	<LOQ	<LOQ	<LOQ
MT004_SCFA_Medium_Fn_71_epithelial	<LOQ	68.3974	<LOQ	<LOQ	<LOQ	<LOQ	<LOQ	<LOQ	<LOQ	<LOQ
MT004_SCFA_Medium_Fn_71_inflow	<LOQ	<LOQ	<LOQ	<LOQ	<LOQ	<LOQ	<LOQ	<LOQ	<LOQ	<LOQ
MT004_SCFA_Medium_Fn_71_perfusion	72.0514	105.149	<LOQ	<LOQ	<LOQ	<LOQ	<LOQ	<LOQ	<LOQ	<LOQ

## Sheet: fig_s3d_s3e_SCFA_co_cultures
	Formic acid			Acetic acid			Propionic acid	Isobutyric acid	Butyric acid	Isovaleric acid	Valeric acid	4-Methylvaleric acid	Hexanoic acid	Heptanoic acid
Name	Calc. Conc. (umol/L)	Normalised	Averages	Calc. Conc. (umol/L)	Normalised	Averages	Calc. Conc. (umol/L)	Calc. Conc. (umol/L)	Calc. Conc. (umol/L)	Calc. Conc. (umol/L)	Calc. Conc. (umol/L)	Calc. Conc. (umol/L)	Calc. Conc. (umol/L)	Calc. Conc. (umol/L)
DT7_SCFA_Medium_Caco2_Fn71_Bac_1_1	7635.23	5091.88		12893	8598.27		25.4412	<LOQ	37.1381	<LOQ	<LOQ	<LOQ	<LOQ	<LOQ		NOTE: Due to a dilution mistake with one calibration point (10 µM), the lower limit of quantification of the calibration curve is set at 50 µM.
DT7_SCFA_Medium_Caco2_Fn71_Inflow_1_1	<LOQ	#VALUE!		23.9264	15.9563		<LOQ	<LOQ	<LOQ	<LOQ	<LOQ	<LOQ	<LOQ	<LOQ
DT7_SCFA_Medium_Caco2_Fn71_Perf_1_1	2608.94	1739.88		5871.76	3915.84		12.6084	<LOQ	23.4792	<LOQ	<LOQ	<LOQ	<LOQ	<LOQ		Red font: OUTSIDE THE CALIBRATED RANGE! <10 µM = "<LOQ"
DT7_SCFA_Medium_HCT116_ctrl_1_1	176.941	176.941	160.561	93.3709	93.3709	98.2212	<LOQ	<LOQ	<LOQ	<LOQ	<LOQ	<LOQ	<LOQ	<LOQ		Yellow font: ABOVE CALIBRATED RANGE!
DT7_SCFA_Medium_HCT116_ctrl_2_1	241.283	241.283		124.151	124.151		<LOQ	<LOQ	10.9392	<LOQ	<LOQ	<LOQ	<LOQ	<LOQ		N/A = quantification not possible
DT7_SCFA_Medium_HCT116_ctrl_3_1	63.4602	63.4602		77.142	77.142		<LOQ	<LOQ	<LOQ	<LOQ	<LOQ	<LOQ	<LOQ	<LOQ
DT7_SCFA_Medium_HCT116_Fn23726_2_1	105.266	140.331	101.931	87.6335	116.825	98.0237	<LOQ	<LOQ	<LOQ	<LOQ	<LOQ	<LOQ	<LOQ	<LOQ
DT7_SCFA_Medium_HCT116_Fn23726_3_1	55.5934	74.1119		70.989	94.6359		<LOQ	<LOQ	<LOQ	<LOQ	<LOQ	<LOQ	<LOQ	<LOQ		_1 / _2 / _3 = three biological replicates. MEDIAN was calculated from technical replicates (tab: "Replicates). Proceed with statistical analysis (tab: "FINAL")
DT7_SCFA_Medium_HCT116_Fn25586_1_1	64.1878	64.1878	67.1516	59.5354	59.5354	70.8206	<LOQ	<LOQ	<LOQ	<LOQ	<LOQ	<LOQ	<LOQ	<LOQ
DT7_SCFA_Medium_HCT116_Fn25586_2_1	77.1778	77.1778		77.2554	77.2554		<LOQ	<LOQ	<LOQ	<LOQ	<LOQ	<LOQ	<LOQ	<LOQ		NOTE: vial #52 "supernatant_T18_Fn71_Perf_1" was diluted 1:2 in water (not enough material) -> dilution factor applied in FINAL-tab!
DT7_SCFA_Medium_HCT116_Fn25586_3_1	60.0892	60.0892		75.671	75.671		<LOQ	<LOQ	<LOQ	<LOQ	<LOQ	<LOQ	<LOQ	<LOQ
DT7_SCFA_Medium_HCT116_Fnv_2_1	197.84	131.939	74.7832	108.092	72.0856	54.1331	<LOQ	<LOQ	10.7369	<LOQ	<LOQ	<LOQ	<LOQ	<LOQ
DT7_SCFA_Medium_HCT116_Fnv_3_1	73.9154	49.2937		77.4715	51.6653		<LOQ	<LOQ	<LOQ	<LOQ	<LOQ	<LOQ	<LOQ	<LOQ
DT7_SCFA_Medium_HCT117_Fn23726_1_1	68.525	91.3512		61.9684	82.6105		<LOQ	<LOQ	<LOQ	<LOQ	<LOQ	<LOQ	<LOQ	<LOQ
DT7_SCFA_Medium_HCT118_Fnv_1_1	64.6541	43.1174		57.9526	38.6482		<LOQ	<LOQ	<LOQ	<LOQ	<LOQ	<LOQ	<LOQ	<LOQ
DT7_SCFA_Medium_HT29_ctrl_1_1	21.0047	21.0047	78.5044	53.6884	53.6884	65.7041	<LOQ	<LOQ	<LOQ	<LOQ	<LOQ	<LOQ	<LOQ	<LOQ
DT7_SCFA_Medium_HT29_ctrl_2_1	30.8759	30.8759		50.295	50.295		<LOQ	<LOQ	<LOQ	<LOQ	<LOQ	<LOQ	<LOQ	<LOQ
DT7_SCFA_Medium_HT29_ctrl_3_1	183.633	183.633		93.1289	93.1289		17.9206	<LOQ	10.3762	<LOQ	<LOQ	<LOQ	<LOQ	<LOQ
DT7_SCFA_Medium_HT29_Fn23726_1_1	41.938	55.9078	79.6425	48.7155	64.943	79.6163	<LOQ	<LOQ	<LOQ	<LOQ	<LOQ	<LOQ	<LOQ	<LOQ
DT7_SCFA_Medium_HT29_Fn23726_2_1	96.081	128.086		69.5556	92.725		<LOQ	<LOQ	<LOQ	<LOQ	<LOQ	<LOQ	<LOQ	<LOQ
DT7_SCFA_Medium_HT29_Fn23726_3_1	41.2071	54.9335		60.896	81.1808		<LOQ	<LOQ	<LOQ	<LOQ	<LOQ	<LOQ	<LOQ	<LOQ
DT7_SCFA_Medium_HT29_Fn25586_1_1	44.7035	44.7035	32.9032	43.314	43.314	50.0514	<LOQ	<LOQ	<LOQ	<LOQ	<LOQ	<LOQ	<LOQ	<LOQ
DT7_SCFA_Medium_HT29_Fn25586_2_1	29.4581	29.4581		48.1002	48.1002		<LOQ	<LOQ	<LOQ	<LOQ	<LOQ	<LOQ	<LOQ	<LOQ
DT7_SCFA_Medium_HT29_Fn25586_3_1	24.5481	24.5481		58.74	58.74		<LOQ	<LOQ	<LOQ	<LOQ	<LOQ	<LOQ	<LOQ	<LOQ
DT7_SCFA_Medium_HT29_Fnv_1_1	40.3883	26.9347	29.6119	42.3422	28.2378	36.9183	<LOQ	<LOQ	<LOQ	<LOQ	<LOQ	<LOQ	<LOQ	<LOQ
DT7_SCFA_Medium_HT29_Fnv_2_1	42.1829	28.1315		54.2495	36.1786		<LOQ	<LOQ	<LOQ	<LOQ	<LOQ	<LOQ	<LOQ	<LOQ
DT7_SCFA_Medium_HT29_Fnv_3_1	50.637	33.7695		69.4839	46.3383		<LOQ	<LOQ	<LOQ	<LOQ	<LOQ	<LOQ	<LOQ	<LOQ
DT7_SCFA_Medium_T18_ctrl_1_1	57.3354	57.3354	36.5137	78.3183	78.3183	79.7291	<LOQ	<LOQ	<LOQ	<LOQ	<LOQ	<LOQ	<LOQ	<LOQ
DT7_SCFA_Medium_T18_ctrl_2_1	36.4107	36.4107		71.9873	71.9873		<LOQ	<LOQ	<LOQ	<LOQ	<LOQ	<LOQ	<LOQ	<LOQ
DT7_SCFA_Medium_T18_ctrl_3_1	15.795	15.795		88.8816	88.8816		<LOQ	<LOQ	10.8514	<LOQ	<LOQ	<LOQ	<LOQ	<LOQ
DT7_SCFA_Medium_T18_ctrl_Bac_1_1	28.1182	28.1182		50.9698	50.9698		<LOQ	<LOQ	<LOQ	<LOQ	<LOQ	<LOQ	<LOQ	<LOQ
DT7_SCFA_Medium_T18_ctrl_Human_1_1	<LOQ	<LOQ		41.7026	41.7026		<LOQ	<LOQ	<LOQ	<LOQ	<LOQ	<LOQ	<LOQ	<LOQ
DT7_SCFA_Medium_T18_ctrl_Inflow_1_1	<LOQ	<LOQ		58.5618	58.5618		<LOQ	<LOQ	10.7034	<LOQ	<LOQ	<LOQ	<LOQ	<LOQ
DT7_SCFA_Medium_T18_ctrl_Perf_1_1	<LOQ	<LOQ		31.4309	31.4309		<LOQ	<LOQ	<LOQ	<LOQ	<LOQ	<LOQ	<LOQ	<LOQ
DT7_SCFA_Medium_T18_Fn23726_1_1	35.7138	47.6104	103.064	46.9607	62.6036	97.7173	<LOQ	<LOQ	<LOQ	<LOQ	<LOQ	<LOQ	<LOQ	<LOQ
DT7_SCFA_Medium_T18_Fn23726_2_1	31.0693	41.4187		65.2216	86.9474		<LOQ	<LOQ	<LOQ	<LOQ	<LOQ	<LOQ	<LOQ	<LOQ
DT7_SCFA_Medium_T18_Fn23726_3_1	165.151	220.164		107.719	143.601		11.7648	<LOQ	<LOQ	<LOQ	<LOQ	<LOQ	<LOQ	<LOQ
DT7_SCFA_Medium_T18_Fn23726_Bac_1_1	3834.18	5111.37		4768.46	6356.86		34.3739	<LOQ	1915.67	<LOQ	<LOQ	<LOQ	<LOQ	<LOQ
DT7_SCFA_Medium_T18_Fn23726_Human_1_1	2348.92	3131.36		3549.7	4732.13		20.2932	<LOQ	1622.51	<LOQ	<LOQ	<LOQ	<LOQ	<LOQ
DT7_SCFA_Medium_T18_Fn23726_Inflow_1_1	<LOQ	#VALUE!		22.0659	29.4162		<LOQ	<LOQ	<LOQ	<LOQ	<LOQ	<LOQ	<LOQ	<LOQ
DT7_SCFA_Medium_T18_Fn23726_Perf_1_1	1750.17	2333.16		2896.91	3861.89		19.3803	<LOQ	1402.58	<LOQ	<LOQ	<LOQ	<LOQ	<LOQ
DT7_SCFA_Medium_T18_Fn25586_1_1	79.3295	79.3295	164.402	61.6532	61.6532	121.457	<LOQ	<LOQ	<LOQ	<LOQ	<LOQ	<LOQ	<LOQ	<LOQ
DT7_SCFA_Medium_T18_Fn25586_2_1	60.9745	60.9745		90.0125	90.0125		<LOQ	<LOQ	<LOQ	<LOQ	<LOQ	<LOQ	<LOQ	<LOQ
DT7_SCFA_Medium_T18_Fn25586_3_1	352.902	352.902		212.706	212.706		54.3243	10.5211	15.5334	<LOQ	<LOQ	<LOQ	<LOQ	<LOQ
DT7_SCFA_Medium_T18_Fn71_Bac_1_1	8104.89	5405.1		11636.9	7760.56		20.1942	<LOQ	23.3934	<LOQ	<LOQ	<LOQ	<LOQ	<LOQ
DT7_SCFA_Medium_T18_Fn71_Inflow_1_1	<LOQ	#VALUE!		33.8604	22.5813		<LOQ	<LOQ	<LOQ	<LOQ	<LOQ	<LOQ	<LOQ	<LOQ
DT7_SCFA_Medium_T18_Fn71_Perf_1_1	2420.03	1613.9		2556.29	1704.78		<LOQ	<LOQ	<LOQ	<LOQ	<LOQ	<LOQ	<LOQ	<LOQ
DT7_SCFA_Medium_T18_Fnv_1_1	29.0127	19.3484	90.9406	50.4947	33.6746	60.0056	<LOQ	<LOQ	<LOQ	<LOQ	<LOQ	<LOQ	<LOQ	<LOQ
DT7_SCFA_Medium_T18_Fnv_2_1	19.5841	13.0605		65.989	44.0076		<LOQ	<LOQ	<LOQ	<LOQ	<LOQ	<LOQ	<LOQ	<LOQ
DT7_SCFA_Medium_T18_Fnv_3_1	360.497	240.413		153.45	102.335		23.9424	10.2259	12.5135	<LOQ	<LOQ	<LOQ	<LOQ	<LOQ
	Fn23726	1.33311
	Fn71	0.666894

## Sheet: fig_s3d_suntargeted_co_cultures
Metabolite	DT6_Blank_3	DT6_Blank_2	DT6_Blank_1	DT6_Caco2_Fn71_Bac_1	DT6_Caco2_Fn71_Inflow_1	DT6_Caco2_Fn71_Perf_1	DT6_ExtractionBlank_2	DT6_ExtractionBlank_1	DT6_HCT116_Fn23726_3	DT6_HCT116_Fn23726_2	DT6_HCT116_Fn25586_3	DT6_HCT116_Fn25586_2	DT6_HCT116_Fn25586_1	DT6_HCT116_Fnv_3	DT6_HCT116_Fnv_2	DT6_HCT116_ctrl_3	DT6_HCT116_ctrl_2	DT6_HCT116_ctrl_1	DT6_HCT117_Fn23726_1	DT6_HCT118_Fnv_1	DT6_HT29_Fn23726_3	DT6_HT29_Fn23726_2	DT6_HT29_Fn23726_1	DT6_HT29_Fn25586_3	DT6_HT29_Fn25586_2	DT6_HT29_Fn25586_1	DT6_HT29_Fnv_3	DT6_HT29_Fnv_2	DT6_HT29_Fnv_1	DT6_HT29_ctrl_3	DT6_HT29_ctrl_2	DT6_HT29_ctrl_1	DT6_T18_Fn23726_3	DT6_T18_Fn23726_2	DT6_T18_Fn23726_1	DT6_T18_Fn23726_Bac_1	DT6_T18_Fn23726_Human_1	DT6_T18_Fn23726_Inflow_1	DT6_T18_Fn23726_Perf_1	DT6_T18_Fn25586_3	DT6_T18_Fn25586_2	DT6_T18_Fn25586_1	DT6_T18_Fn71_Bac_1	DT6_T18_Fn71_Inflow_1	DT6_T18_Fn71_Perf_1	DT6_T18_Fnv_3	DT6_T18_Fnv_2	DT6_T18_Fnv_1	DT6_T18_ctrl_3
Pyruvic_acid_1MEOX_1TMS	0.775352	0.741599	0.749323	0.40078	1.46257	0.586183	0	0	0.481471	0.484539	0.448031	0.421194	0.461237	0.493907	0.542031	0.507609	0.787439	0.511354	0.47026	0.475498	0.742327	0.60275	0.59053	0.643171	0.618055	0.602656	0.598087	0.677111	0.447784	0.674773	0.808645	0.639225	0.608864	0.610111	0.627612	0.149181	0.395922	1.12557	0.546297	0.58408	0.607641	0.590591	0.5563	1.32184	1.22305	0.620469	0.58637	0.550789	0.547543
Lactic_acid_2TMS	1.24835	1.27593	1.10841	19.9722	1.24726	6.01946	0.0147529	0	5.75422	7.59687	5.79912	6.3676	6.13925	5.94922	9.83748	5.73407	13.2344	5.74649	5.01042	5.52913	3.67365	4.18663	4.07261	3.59242	4.04413	3.77142	3.27777	4.12451	3.28981	3.77448	5.08214	3.67262	4.45602	5.35246	5.75596	2.50812	2.51721	0.89919	2.48859	4.72932	4.90633	6.38374	13.6198	1.18113	3.78273	4.80585	4.61545	5.54739	4.89702
Alanine_2TMS	1.34924	1.6185	1.53632	5.32732	0.968469	2.07919	0	0	1.7017	1.78976	1.87649	1.58021	1.58238	1.65348	1.79866	1.69305	3.15917	1.83447	1.3252	1.06488	3.14333	3.49295	3.52195	3.67563	3.65818	3.51567	4.14778	3.80193	4.3723	3.4211	3.78361	3.94194	3.44273	3.5129	3.78479	5.00906	3.19062	0.959154	2.81438	3.46581	2.88045	4.81197	3.14447	1.09768	1.79322	4.23578	2.69572	3.53132	4.62141
2HB_2TMS	0	0	0	0.0511353	0	0.0242454	0	0	0.0524633	0.0596625	0.0856251	0.118365	0.123132	0.0425583	0.047876	0	0	0	0.15018	0	0	0.0490547	0.140309	0.0555011	0.0842431	0.10634	0.0278279	0.0658213	0.0249197	0	0	0	0.0413932	0.0573121	0.157748	1.56463	1.03918	0	0.670597	0.0773157	0.0985204	0.199273	0.0426612	0	0.0130941	0.0256462	0.0364983	0.0336078	0
3HB_2TMS	0	0	0	0.0241462	0	0.00841222	0	0	0	0	0	0	0	0	0	0	0	0	0	0	0	0	0	0	0	0	0	0	0	0	0	0	0	0	0	0	0	0	0	0	0	0	0.0124899	0	0	0	0	0	0
Valine_2TMS	2.3348	2.02876	2.2795	10.1382	6.24378	5.12785	0	0	1.59191	1.44284	1.50362	1.40334	1.66207	1.54611	1.58929	1.57292	2.60806	1.54029	1.48174	1.66923	1.72164	1.69117	1.76786	1.61332	1.8631	1.70412	1.55924	1.65082	1.84712	1.57767	1.80077	1.36296	1.50815	1.72239	1.59513	7.17973	6.59205	5.65582	6.35406	1.51557	1.6434	2.12366	7.56445	6.30435	6.06545	1.55983	1.75055	1.83903	1.53771
Urea_2TMS	1.5995	1.52944	1.54639	2.48872	1.28041	1.05199	0	0	1.47963	1.48587	1.41339	1.4987	1.35514	1.40582	1.62382	1.50806	2.75587	1.38904	1.14202	1.36177	1.47381	1.63416	1.50915	1.54234	1.45975	1.42786	1.49651	1.4874	1.54424	1.60863	1.81262	1.69679	1.49438	1.53308	1.62361	1.80462	1.62444	1.14173	1.69315	1.4496	1.54235	1.60532	1.92773	1.32589	1.35349	1.53469	1.54566	1.63856	1.54948
Leucine_2TMS	5.23308	5.54344	5.50228	12.9951	8.54014	5.91565	0	0	4.04346	3.76042	3.84764	3.68269	4.2087	3.88657	4.04494	4.07104	6.70567	3.22079	3.72015	4.04262	4.28392	4.18974	4.3341	4.05697	4.38544	4.26964	4.04797	4.21497	4.63787	4.18883	4.79439	3.90785	4.49461	4.37784	4.29295	10.5693	9.51116	8.13906	9.58412	4.54867	4.19984	4.58525	7.73909	8.67981	10.8515	4.04937	4.386	4.81474	4.02997
Isoleucine_2TMS	4.27639	4.0203	4.08876	8.80807	6.55996	4.98471	0	0	2.97498	2.91484	2.9491	2.86614	3.3935	3.05265	3.19109	3.00939	5.47297	3.1009	2.97631		3.27049	3.24875	3.40962	3.0419	2.91811	3.37059	2.94153	3.11523	3.51291	3.02596	3.20863	2.99505	3.6485	3.61201	3.38121	7.46388	6.94145	6.37602	7.27441	3.04035	3.42425	3.57375	6.30837	6.60788	8.50673	2.9677	3.19445	3.63033	2.94501
Glycine_3TMS	2.7377	2.75716	3.27873	4.26606	3.26732	3.01624	0	0	2.98475	3.0502	2.90817	3.52383	3.23466	2.65415	3.68265	3.18762	7.42162	3.172	2.17589	2.29009	2.45518	2.12469	2.63737	2.54422	2.81898	2.89015	2.85027	2.79377	3.35416	2.40168	3.15782	3.26563	3.27738	3.02416	2.79101	4.25505	3.45521	3.2464	3.60654	2.65476	2.19983	2.96712	2.78074	3.57675	4.568	2.79918	2.27386	3.09266	2.61399
Serine_3TMS	2.2098	2.22956	2.63365	0	3.22826	1.82142	0	0	0.970057	0.411114	0.905397	0.448852	0.667381	0.849409	0.448382	0.986588	0.79917	1.03687	0.422575	0.468072	1.33844	1.2855	1.31408	1.4089	1.52232	1.33006	1.67466	1.36588	1.79396	1.38116	1.45614	2.126	1.37519	1.30061	1.24929	1.19698	1.65951	3.45245	1.98615	1.38932	1.21815	1.41458	0	3.58565	3.13756	1.43855	1.24419	1.68304	1.40735
Threonine_3TMS	0.640848	0.66015	0.759041	1.12575	1.12409	0.76539	0	0	0.555476	0.475294	0.503584	0.534645	0.523824	0.511782	0.558531	0.690294	1.04912	0.574352	0.370419	0.42965	0.533496	0.522784	0.52225	0.541543	0.565263	0.521578	0.648059	0.608336	0.753864	0.565544	0.642673	0.819089	0.603383	0.576099	0.552033	0.952179	0.93376	1.15655	0.933717	0.543599	0.496673	0.590093	0.666447	1.24973	1.19777	0.608272	0.533345	0.719178	0.63006
Methionine_2TMS	0.519978	0.577751	0	0.784874	0.979134	0.752184	0	0	0	0	0	0	0	0	0	0	0	0	0	0.388731	0	0	0	0	0	0	0	0	0	0	0	0	0	0	0	1.11756	1.05635	0.968728	1.04766	0	0	0	0.722466	1.04384	1.14538	0	0	0	0
Glutamic_acid_3TMS	0.494713	0.524189	0.65703	3.5357	0.294587	0.941901	0	0	1.23199	1.06335	0.913908	1.0444	0.853585	0.969171	1.12899	1.11808	2.0017	1.00628	0.773867	0.725687	1.39739	1.75914	2.0859	1.58652	1.86884	1.57826	1.85744	2.04547	2.06775	1.65964	1.7503	1.86661	2.16615	2.19034	2.54559	0	0.191895	0.308596	0.261181	2.03803	2.00511	2.37473	2.82315	0.343598	0.5174	2.43048	2.20131	2.67938	2.23605
Phenylalanine_2TMS	1.06967	1.12415	1.23856	2.51329	2.10926	1.85789	0	0	1.15142	0.98402	0.946869	1.03337	0.986084	0.955843	0.996129	0.987232	1.66996	0.942073	0.863484	0.962477	1.04741	0.977433	1.03784	1.15991	1.13716	1.04263	1.02708	1.08003	1.07654	1.03163	1.06224	1.06734	0.989797	1.02437	1.02765	2.32585	2.31302	1.9483	2.19377	1.01504	0.972463	1.0703	2.22959	2.15511	2.23191	1.02361	1.04478	1.09523	1.02583
Asparagine_3TMS	0.0556348	0.049814	0.0723771	0	0	0	0	0	0.0826463	0.0470822	0.0668874	0.0613945	0.0542608	0.0875824	0.0549232	0.0874666	0.112279	0.0754488	0.0227094	0.0297039	0.0544246	0.0472621	0.0410545	0.0711137	0.055925	0.0596935	0.0856312	0.0402593	0.063483	0.0667031	0.0577065	0.0964307	0.0601209	0.036353	0.0548979	0	0	0	0	0.0659935	0.0433831	0.0440113	0	0	0	0.0637557	0.0335946	0.0449686	0.0591164
Glutamine_3TMS	10.0214	6.56354	8.15603	4.92199	5.21252	4.03889	0	0	11.0421	4.18067	9.7573	5.7075	5.5331	10.9435	4.74818	11.5021	6.0319	9.47277	2.41875	3.06623	9.13017	3.23482	3.84232	9.94144	4.06526	4.56618	12.123	3.70571	4.78224	9.41516	3.94566	13.692	10.6409	3.15521	3.26609	0	0.727887	5.61175	1.57954	10.4214	2.68556	3.98912	4.29693	6.98143	8.64517	10.8583	2.89324	3.59662	11.0339
Glucose_1MEOX_5TMS_BP	20.0713	22.1615	22.0127	1.93812	32.3973	15.2989	0	0	15.3854	14.9075	16.1321	15.0927	17.3406	16.6351	15.0552	15.8752	18.9829	15.6592	13.9895	17.3321	17.8308	14.8553	17.07	17.5361	14.8874	18.6273	17.3517	16.8207	18.4692	17.8085	21.2969	17.1155	16.4096	18.2244	17.3502	32.0583	26.7158	29.1579	30.3252	15.8005	16.2068	17.2499	5.82288	30.3511	29.6565	15.8677	18.8129	16.7604	15.429
Lysine_4TMS	1.92495	2.82119	3.68158	2.74591	2.36971	1.83738	0	0	2.06815	2.18672	2.1056	2.90632	2.80556	2.07509	2.39422	2.25646	4.76076	2.47338	1.38756	1.73932	2.00044	1.90306	2.71932	2.08757	2.17464	3.10094	2.59817	2.30472	3.27762	2.14356	2.84419	2.84381	2.35797	2.36853	2.905	2.65948	1.84642	2.55602	2.05533	2.28045	1.96652	2.8382	2.05412	2.8386	3.40728	2.43633	2.21493	2.78319	2.30169
Tyrosine_3TMS	2.15069	2.44259	2.54385	5.87589	5.02153	3.45187	0	0	2.09126	2.04071	2.09118	2.05467	2.04788	1.90519	1.99764	2.17478	3.85703	1.7906	1.37843	1.9435	2.0321	1.98059	2.16868	2.13448	1.81393	2.08929	2.36803	2.08846	2.35914	2.12318	2.47398	2.27031	2.03466	1.94916	2.12636	3.16264	3.18295	4.86507	3.63273	2.01694	1.9662	2.17998	4.84435	4.48349	5.08681	2.09455	2.19361	2.24163	2.1339
Inositol_6TMS	1.79258	1.77159	2.03955	1.8643	1.49384	1.20084	0	0	2.12113	1.8669	1.97232	1.93741	1.80495	1.71975	1.79152	2.21524	3.60047	2.35525	1.18168	1.6429	1.80572	2.04974	1.99977	2.07932	1.97745	1.83547	2.13751	1.84886	2.08967	1.94219	2.07933	2.30986	2.03671	1.71155	1.78131	2.29025	1.98802	1.52881	2.20602	2.00688	1.76965	1.84668	1.77683	1.6536	1.58759	2.12535	1.80961	1.99255	2.16982
Tryptophan_2TMS	0.0388623	0.0381709	0.0203883	0	0.109451	0.00462846	0	0	0	0	0	0.0214714	0	0.0302093	0	0.0405487	0.0493392	0.0313971	0	0	0.0403745	0	0.0173041	0.043563	0.0405553	0	0.0252954	0	0.0196322	0.0390067	0.0334313	0.049271	0.0272021	0.0111437	0	0.108688	0	0	0	0.0103804	0.0292665	0.026051	0	0.117616	0.087995	0.0172675	0	0.041199	0
Cystine_4TMS	0.517185	0.775431	1.22731	0	1.12781	0.266382	0	0	0.491824	0.433426	0.404179	0.581195	0.301045	0.456739	0.464093	0.516064	1.102	0.504982	0.153917	0.218521	0.21486	0.312454	0.36075	0.229952	0.296861	0.356903	0.34912	0.270421	0.408692	0.193796	0.299012	0.333335	0.168965	0.142776	0.190495	0.745497	0.731111	1.3248	1.2027	0.152993	0.111924	0.163061	0	1.44511	1.13456	0.17361	0.156753	0.176516	0.134499
[truncated: 6 more columns]

## Sheet: fig_s3f
gene_symbol	fuso_strain	log2_fc
SOX2	T18 + Fn25586	1.76931
POU5F1	T18 + Fn25586	-0.184662
MMP13	T18 + Fn25586	1.18052
MMP14	T18 + Fn25586	0.318919
CYP1A1	T18 + Fn25586	2.36066
MMP11	T18 + Fn25586	0.494223
SOX2	T18 + Fn23726	2.82847
SOX2	T18 + Fn71	1.22239
POU5F1	T18 + Fn23726	0.302522
POU5F1	T18 + Fn71	1.4481
MMP13	T18 + Fn23726	1.80741
MMP13	T18 + Fn71	1.58496
MMP14	T18 + Fn23726	1.3026
MMP14	T18 + Fn71	1.25625
CYP1A1	T18 + Fn23726	2.61928
CYP1A1	T18 + Fn71	0.957574
MMP11	T18 + Fn23726	1.47484
MMP11	T18 + Fn71	1.04731
