# Supplementary material for: The gut microbial metabolite formate exacerbates colorectal cancer progression
Source: Nat Metab. 2022 Apr 18;4(4):458–75. doi: 10.1038/s42255-022-00558-0 (PMC9046088; doi:10.1038/s42255-022-00558-0)
Supplement: Source Data Extended Data Fig. 4 — Numerical source data. [file 42255_2022_558_MOESM15_ESM.xls]

## Sheet: fig_s4_flux
Model_Reaction_ID	VMH_ID	Description	Formula	Subsystem	Species	model_FN	model_GM	model_Control	model_T18	modelJoint_FN_GM	modelJoint_T18_FN	modelJoint_T18_GM	modelJoint_T18_FN_GM	modelJoint_Control_FN	modelJoint_Control_GM	modelJoint_Control_FN_GM
EX_15dap[u]	EX_15dap(e)	1,5-Diaminopentane exchange	15dap[e] <=>		Exchange	1.94155	0	0	0	1.86102	1.94155	0	1.86102	1.94155	0	1.86102
EX_25hvitd3[u]	EX_25hvitd3(e)	25-Hydroxyvitamin D3 exchange	25hvitd3[e] <=>		Exchange	0	0	0	0	0	0	0	0	0	0	0
EX_26dap_M[u]	EX_26dap_M(e)	meso-2,6-Diaminoheptanedioate exchange	26dap_M[e] <=>		Exchange	0	0	0	0	0	0	0	0	0	0	0
EX_2dmmq8[u]	EX_2dmmq8(e)	2-Demethylmenaquinone 8 exchange	2dmmq8[e] <=>		Exchange	1	0	0	0	0.998025	1	0	0.998025	1	0	0.998025
EX_2hb[u]	EX_2hb(e)	2-Hydroxybutyrate exchange	2hb[e] <=>		Exchange	2.91349	0	0	0	19.0277	2.91349	0	19.6171	2.91349	0	19.6171
EX_2mcit[u]	EX_2mcit(e)	2-Methylcitrate exchange	2mcit[e] <=>		Exchange	0	0	0	0	0	0	0	0	0	0	0
EX_2obut[u]	EX_2obut(e)	2-Oxobutanoate exchange	2obut[e] <=>		Exchange	2.91349	0	0	0	19.8514	2.91349	0	20.1768	2.91349	0	20.1768
EX_34dhphe[u]	EX_34dhphe(e)	3,4-Dihydroxy-L-phenylalanine exchange	34dhphe[e] <=>		Exchange	0	0	0	0	0	0	0	0	0	0	0
EX_34hpp[u]	EX_34hpp(e)	EX_34hpp[u]	34hpp[u] ->		Exchange	0	0	0	0	0	0	0	0	0	0	0
EX_3mlda[u]	EX_3mlda(e)	3-Methylimidazoleacetic acid exchange	3mlda[e] <=>		Exchange	0	0	0	0	0	0	0	0	0	0	0
EX_3mop[u]	EX_3mop(e)	Exchange of 3-methyl-2-oxopentanoate	3mop[e] <=>		Exchange	1.93305	0.912035	0	0	1.84508	1.93305	0.912035	1.84508	1.93305	0.912035	1.84508
EX_4abut[u]	EX_4abut(e)	4-Aminobutanoate exchange	4abut[e] <=>		Exchange	0	0	0	0	0	0	0	0	0	0	0
EX_4hphac[u]	EX_4hphac(e)	4-Hydroxyphenylacetate exchange	4hphac[e] <=>		Exchange	0	0	0	0	0	0	0	0	0	0	0
EX_4hpro_LT[u]	EX_4hpro_LT(e)	EX_4hpro_LT[u]	4hpro_LT[u] ->		Exchange	0	0	0	0	0	0	0	0	0	0	0
EX_4mptnl[u]	EX_4mptnl(e)	4-methylpentanal Exchange	4mptnl[e] <=>		Exchange	0	0	0	0	0	0	0	0	0	0	0
EX_5htrp[u]	EX_5htrp(e)	5-Hydroxy-L-tryptophan exchange	5htrp[e] <=>		Exchange	0	0	0	0	0	0	0	0	0	0	0
EX_5mta[u]	EX_5mta(e)	Exchange of 5-S-methyl-5-thioadenosine	5mta[e] <=>		Exchange	0	0	0	0	0	0	0	0	0	0	0
EX_5oxpro[u]	EX_5oxpro(e)	Exchange of 5-oxoprolinate	5oxpro[e] <=>		Exchange	2.91743	0	0	0	22.8108	2.91743	0	23.0603	2.91743	0	23.1489
EX_C02528[u]	EX_C02528(e)	chenodeoxycholate exchange	C02528[e] <=>		Exchange	0	0	0	0	0	0	0	0	0	0	0
EX_HC01444[u]	EX_HC01444(e)	Exchange of Galactosylglycerol	HC01444[e] <=>		Exchange	0	0	0	0	0	0	0	0	0	0	0
EX_Rtotal2[u]	EX_Rtotal2(e)	R total 2 position exchange	Rtotal2[e] <=>		Exchange	0	0	1.77121	10.9973	0	10.9973	10.9973	10.9973	2.34749	3.08429	3.12442
EX_Rtotal3[u]	EX_Rtotal3(e)	R total 3 position exchange	Rtotal3[e] <=>		Exchange	0	0	10	10	0	10	10	10	10	10	10
EX_Rtotal[u]	EX_Rtotal(e)	R total exchange	Rtotal[e] <=>		Exchange	0	0	1.77121	21.9945	0	21.9945	21.9945	21.9945	2.34749	3.08429	3.12442
EX_ac[u]	EX_ac(e)	Acetate exchange	ac[e] <=>		Exchange	28.1594	36.5646	0	0	74.0187	29.4687	36.5646	74.0187	30.4811	36.5646	74.0187
EX_acac[u]	EX_acac(e)	Acetoacetate exchange	acac[e] <=>		Exchange	16.5662	0	0	0	38.7504	17.463	0	38.7637	18.1377	0	38.7637
EX_acald[u]	EX_acald(e)	Acetaldehyde exchange	acald[e] <=>		Exchange	0	33.635	0	0	54.444	0	47.0454	70.321	0	47.0454	67.4783
EX_acgalfucgalacgalfuc12gal14acglcgalgluside_hs[u]	EX_acgalfucgalacgalfuc12gal14acglcgalgluside_hs(e)	Type IIIA glycolipid exchange	acgalfucgalacgalfuc12gal14acglcgalgluside_hs[e] <=>		Exchange	0	0	0	0	0	0	0	0	0	0	0
EX_acgalfucgalacgalfucgalacglcgal14acglcgalgluside_hs[u]	EX_acgalfucgalacgalfucgalacglcgal14acglcgalgluside_hs(e)	Type IIIAb exchange	acgalfucgalacgalfucgalacglcgal14acglcgalgluside_hs[e] <=>		Exchange	0	0	0	0	0	0	0	0	0	0	0
EX_acgam[u]	EX_acgam(e)	N-Acetyl-D-glucosamine exchange	acgam[e] <=>		Exchange	0	0	0	0	0	0	0	0	0	0	0
EX_acmana[u]	EX_acmana(e)	Exchange of N-acetyl-D-mannosamine	acmana[e] <=>		Exchange	0	0	0	0	0	0	0	0	0	0	0
EX_acngalacglcgal14acglcgalgluside_hs[u]	EX_acngalacglcgal14acglcgalgluside_hs(e)	VI3NeuAc-nLc6Cer exchange	acngalacglcgal14acglcgalgluside_hs[e] <=>		Exchange	0	0	0	0	0	0	0	0	0	0	0
EX_ade[u]	EX_ade(e)	Adenine exchange	ade[e] <=>		Exchange	2.42757	-3.15303e-12	1	1	6.39194	2.42757	0.974954	6.42869	2.42757	0.974954	6.42869
EX_adn[u]	EX_adn(e)	exchange reaction for Adenosine	adn[e] <=>		Exchange	0	0	0	0	0	0	0	0	0	0	0
EX_adocbl[u]	EX_adpcbl(e)	EX_adocbl[u]	adocbl[u] <=>		Exchange	0	0	0	0	0	0	0	0	0	0	0
EX_ala_B[u]	EX_ala_B(e)	beta-Alanine exchange	ala_B[e] <=>		Exchange	0	0	0	0	0	0	0	0	0	0	0
EX_ala_D[u]	EX_ala_D(e)	D-Alanine exchange	ala_D[e] <=>		Exchange	0	0	0	0	0	0	0	0	0	0	0
EX_ala_L[u]	EX_ala_L(e)	exchange reaction for L-alanine	ala_L[e] <=>		Exchange	10	29.4614	0	1	55.8347	10.897	29.4614	56.1133	10	29.4614	56.1133
EX_alaasp[u]	EX_alaasp(e)	L-alanyl-L-aspartate exchange	alaasp[e] <=>		Exchange	1	1	0	0	1	1	1	1	1	1	1
EX_alagln[u]	EX_alagln(e)	L-alanyl-L-glutamine exchange	alagln[e] <=>		Exchange	1	1	0	0	1	1	1	1	1	1	1
EX_alaglu[u]	EX_alaglu(e)	L-alanyl-L-glutamate exchange	alaglu[e] <=>		Exchange	1	1	0	0	1	1	1	1	1	1	1
EX_alagly[u]	EX_alagly(e)	L-alanylglycine exchange	alagly[e] <=>		Exchange	1	1	0	0	1	1	1	1	1	1	1
EX_alahis[u]	EX_alahis(e)	L-alanyl-L-histidine exchange	alahis[e] <=>		Exchange	1	1	0	0	1	1	1	1	1	1	1
EX_alaile[u]	EX_alaile(e)	EX_alaile[u]	alaile[u] <=>		Exchange	1	0	0	0	1	1	0	1	1	0	1
EX_alaleu[u]	EX_alaleu(e)	L-alanyl-L-leucine exchange	alaleu[e] <=>		Exchange	1	1	0	0	1	1	1	1	1	1	1
EX_alalys[u]	EX_alalys(e)	EX_alalys[u]	alalys[u] <=>		Exchange	1	0	0	0	1	1	0	1	1	0	1
EX_alathr[u]	EX_alathr(e)	L-alanyl-L-threonine exchange	alathr[e] <=>		Exchange	1	1	0	0	1	1	1	1	1	1	1
EX_alaval[u]	EX_alaval(e)	EX_alaval[u]	alaval[u] <=>		Exchange	1	0	0	0	1	1	0	1	1	0	1
EX_amp[u]	EX_amp(e)	AMP exchange	amp[e] <=>		Exchange	0	0	0	0	0	0	0	0	0	0	0
EX_andrstrnglc[u]	EX_andrstrnglc(e)	androsterone glucuronide exchange	andrstrnglc[e] <=>		Exchange	0	0	0	0	0	0	0	0	0	0	0
EX_aprut[u]	EX_aprut(e)	EX_aprut[u]	aprut[u] <=>		Exchange	1.94885	0	0	0	1.89876	1.94885	0	1.89876	1.94885	0	1.89876
EX_arab_L[u]	EX_arab_L(e)	L-Arabinose exchange	arab_L[e] <=>		Exchange	0	0	0	0	0	0	0	0	0	0	0
EX_arbt[u]	EX_arbt(e)	Arbutin exchange	arbt[e] <=>		Exchange	0	0	0	0	0	0	0	0	0	0	0
EX_arg_L[u]	EX_arg_L(e)	L-Arginine exchange	arg_L[e] <=>		Exchange	0.949486	0	1	1	0.90137	0.949486	0.951884	0.90137	0.949486	0.951884	0.90137
EX_ascb_L[u]	EX_ascb_L(e)	L-Ascorbate exchange	ascb_L[e] <=>		Exchange	0	0	0	0	0	0	0	0	0	0	0
EX_asn_L[u]	EX_asn_L(e)	exchange reaction for L-asparagine	asn_L[e] <=>		Exchange	16.1318	1.9631	0	1	16.0528	16.1318	1.9631	16.0747	16.1318	1.9631	16.0747
EX_asp_L[u]	EX_asp_L(e)	L-Aspartate exchange	asp_L[e] <=>		Exchange	25.3859	14.4951	0	0	30.3313	28.3208	14.8198	30.7368	29.1437	14.8198	30.8807
EX_atp[u]	EX_atp(e)	ATP exchange	atp[e] <=>		Exchange	0	0	0	0	0	0	0	0	0	0	0
EX_bhb[u]	EX_bhb(e)	(R)-3-Hydroxybutanoate transport via H+ symport	bhb[e] <=>		Exchange	0	0	0	0	0	0	0	0	0	0	0
EX_bildglcur[u]	EX_bildglcur(e)	Bilirubin beta-diglucuronide exchange	bildglcur[e] <=>		Exchange	0	0	0	0	0	0	0	0	0	0	0
EX_bilglcur[u]	EX_bilglcur(e)	exchange reaction for blirubin mono-glucuronide	bilglcur[e] <=>		Exchange	0	0	0	0	0	0	0	0	0	0	0
EX_biomass[c]	EX_biomass[c]	EX_biomass[c]	biomass[c] ->		Exchange	0	0	0	0	0	0	0	0	0	0	0
EX_btn[u]	EX_btn(e)	Biotin exchange	btn[e] <=>		Exchange	0	0	0	0	0	0	0	0	0	0	0
EX_btoh[u]	EX_btoh(e)	Butanol exchange	btoh[e] <=>		Exchange	17.459	0	0	0	20.7516	21.1132	0	29.7738	21.1132	0	28.8478
EX_but[u]	EX_but(e)	Butyrate (n-C4:0) exchange	but[e] <=>		Exchange	25.3465	0	0	0	35.8146	25.3465	0	39.3074	25.3465	0	39.0689
EX_ca2[u]	EX_ca2(e)	Calcium exchange	ca2[e] <=>		Exchange	0	0	0	0	0	0	0	0	0	0	0
EX_cbl1[u]	EX_cbl1(e)	Cob(I)alamin exchange	cbl1[e] <=>		Exchange	0	0	0	0	0	0	0	0	0	0	0
EX_cbl2[u]	EX_cbl2(e)	Cob(II)alamin exchange	cbl2[e] <=>		Exchange	0	0	0	0	0	0	0	0	0	0	0
EX_cd2[u]	EX_cd2(e)	Cadmium exchange	cd2[e] <=>		Exchange	0	0	0	0	0	0	0	0	0	0	0
EX_cgly[u]	EX_cgly(e)	Cys-Gly exchange	cgly[e] <=>		Exchange	0	0	0	0	0	0	0	0	0	0	0
EX_chol[u]	EX_chol(e)	exchange reaction for Choline	chol[e] <=>		Exchange	0	0	0	2.68674	0	2.70094	2.69532	2.70067	0	0	0
EX_chsterol[u]	EX_chsterol(e)	exchange reaction for cholesterol	chsterol[e] <=>		Exchange	0	0	0	0	0	0	0	0	0	0	0
EX_citr_L[u]	EX_citr_L(e)	L-citrulline exchange	citr_L[e] <=>		Exchange	0	0	0	0	0	0	0	0	0	0	0
EX_cl[u]	EX_cl(e)	exchange reaction for Chloride	cl[e] <=>		Exchange	0	0	0	0	0	0	0	0	0	0	0
EX_co2[u]	EX_co2(e)	CO2 exchange	co2[e] <=>		Exchange	36.7898	17.1438	23.4833	19.3526	29.2575	58.0199	47.3213	57.1243	60.3066	61.4569	72.568
EX_co[u]	EX_co(e)	Carbon monoxide exchange	co[e] <=>		Exchange	0	0	0	0	0	0	0	0	0	0	0
EX_cobalt2[u]	EX_cobalt2(e)	Co2+ exchange	cobalt2[e] <=>		Exchange	0	0	0	0	0	0	0	0	0	0	0
EX_creat[u]	EX_creat(e)	Creatine exchange	creat[e] <=>		Exchange	0	0	0	0	0	0	0	0	0	0	0
EX_crmp_hs[u]	EX_crmp_hs(e)	Ceramide 1-phosphate exchange	crmp_hs[e] <=>		Exchange	0	0	0	0	0	0	0	0	0	0	0
EX_cro4[u]	EX_cro4(e)	Chromate exchange	cro4[e] <=>		Exchange	0	0	0	0	0	0	0	0	0	0	0
EX_csn[u]	EX_csn(e)	Cytosine exchange	csn[e] <=>		Exchange	0	0	0	0	0	0	0	0	0	0	0
EX_cu2[u]	EX_cu2(e)	Cu2+ exchange	cu2[e] <=>		Exchange	0	-6.38812e-16	0	0	0	0	0	0	0	0	0
EX_cys_L[u]	EX_cys_L(e)	exchange reaction for L-cysteine	cys_L[e] <=>		Exchange	2.93985	1	1	1	2.96424	2.93985	1.9799	2.96424	2.93985	1.9799	2.96424
EX_cytd[u]	EX_cytd(e)	exchange reaction for Cytidine	cytd[e] <=>		Exchange	1.93753	0	0	0	4.35582	1.93753	0	4.35582	1.93753	0	4.35582
EX_dad_2[u]	EX_dad_2(e)	exchange reaction for 2-deoxyadenosine	dad_2[e] <=>		Exchange	2.42757	0	0	0	4.30512	2.42757	0	4.30512	2.42757	0	4.30512
EX_dag_hs[u]	EX_dag_hs(e)	exchange reaction for diglyceride	dag_hs[e] <=>		Exchange	0	0	10.9973	10.9973	0	10.9973	10.9973	10.9973	10.9973	10.9973	10.9973
EX_dcyt[u]	EX_dcyt(e)	exchange reaction for Deoxycytidine	dcyt[e] <=>		Exchange	0	0.979792	0	0	0.979792	0	0.979792	0.979792	0	0.979792	0.979792
EX_dgchol[u]	EX_dgchol(e)	Chenodeoxyglycocholate exchange	dgchol[e] <=>		Exchange	0	0	0	0	0	0	0	0	0	0	0
EX_dgsn[u]	EX_dgsn(e)	exchange reaction for Deoxyguanosine	dgsn[e] <=>		Exchange	1.9417	0	0	0	4.04962	1.9417	0	4.04962	1.9417	0	4.04962
EX_dhdascb[u]	EX_dhdascb(e)	exchange reaction for dehydroascorbide(1-)	dhdascb[e] <=>		Exchange	0	0	0	0	0	0	0	0	0	0	0
EX_dopa[u]	EX_dopa(e)	Dopamine exchange	dopa[e] <=>		Exchange	0	0	0	0	0	0	0	0	0	0	0
EX_drib[u]	EX_drib(e)	Deoxyribose exchange	drib[e] <=>		Exchange	0	0	0	0	0	0	0	0	0	0	0
EX_elaid[u]	EX_elaid(e)	elaidic acid exchange	elaid[e] <=>		Exchange	0	0	0	0	0	0	0	0	0	0	0
EX_etha[u]	EX_etha(e)	Ethanolamine exchange	etha[e] <=>		Exchange	0	0	0	0	0	0	0	0	0	0	0
EX_etoh[u]	EX_etoh(e)	Ethanol exchange	etoh[e] <=>		Exchange	0	26.5717	0	0	37.3664	0	38.3099	52.2622	0	37.1015	49.5645
EX_fe2[u]	EX_fe2(e)	EX_fe2(u)	fe2[e] <=>		Exchange	0.00190212	0.0039506	1	0	0.00585272	0.00190212	0.0039506	0.00585272	1	1	1
EX_fe3[u]	EX_fe3(e)	Fe3+ exchange	fe3[e] <=>		Exchange	0.00190212	0.0039506	1	0	0.00585272	0.00190212	0.0039506	0.00585272	1	1	1
EX_fol[u]	EX_fol(e)	exchange reaction for Folate	fol[e] <=>		Exchange	4.32319e-14	0	0	0	2.98581e-14	0	0	0	0	0	0
EX_for[u]	EX_for(e)	Formate exchange	for[e] <=>		Exchange	39.9214	39.4255	0	0	65.2986	45.752	41.3153	68.9951	46.5787	41.3153	69.9025
EX_fru[u]	EX_fru(e)	exchange reaction for D-Fructose	fru[e] <=>		Exchange	1	1	0	0	1	1	1	1	1	1	1
EX_fuc_L[u]	EX_fuc_L(e)	L-Fucose exchange	fuc_L[e] <=>		Exchange	0	0	0	0	0	0	0	0	0	0	0
EX_fucacgalfucgalacglcgalgluside_hs[u]	EX_fucacgalfucgalacglcgalgluside_hs(e)	(Gal)2 (GalNAc)1 (Glc)1 (GlcNAc)1 (LFuc)2 (Cer)1 exchange	fucacgalfucgalacglcgalgluside_hs[e] <=>		Exchange	0	0	0	0	0	0	0	0	0	0	0
EX_fucgalfucgalacglcgalgluside_hs[u]	EX_fucgalfucgalacglcgalgluside_hs(e)	(Gal)3 (Glc)1 (GlcNAc)1 (LFuc)2 (Cer)1 exchange	fucgalfucgalacglcgalgluside_hs[e] <=>		Exchange	0	0	0	0	0	0	0	0	0	0	0
EX_gal[u]	EX_gal(e)	exchange reaction for D-Galactose	gal[e] <=>		Exchange	0	0	0	0	0	0	0	0	0	0	0
EX_galacglcgalgbside_hs[u]	EX_galacglcgalgbside_hs(e)	Gal-GlcNAc-Gal globoside (homo sapiens) exchange	galacglcgalgbside_hs[e] <=>		Exchange	0	0	0	0	0	0	0	0	0	0	0
EX_galfuc12gal14acglcgalgluside_hs[u]	EX_galfuc12gal14acglcgalgluside_hs(e)	(Gal)3 (Glc)1 (GlcNAc)1 (LFuc)1 (Cer)1 exchange	galfuc12gal14acglcgalgluside_hs[e] <=>		Exchange	0	0	0	0	0	0	0	0	0	0	0
EX_galfucgalacglcgal14acglcgalgluside_hs[u]	EX_galfucgalacglcgal14acglcgalgluside_hs(e)	(Gal)4 (Glc)1 (GlcNAc)2 (LFuc)1 (Cer)1 exchange	galfucgalacglcgal14acglcgalgluside_hs[e] <=>		Exchange	0	0	0	0	0	0	0	0	0	0	0
EX_galgalfucfucgalacglcgalacglcgal14acglcgalgluside_hs[u]	EX_galgalfucfucgalacglcgalacglcgal14acglcgalgluside_hs(e)	(Gal)6 (Glc)1 (GlcNAc)3 (LFuc)2 (Cer)1 exchange	galgalfucfucgalacglcgalacglcgal14acglcgalgluside_hs[e] <=>		Exchange	0	0	0	0	0	0	0	0	0	0	0
EX_galgalgalthcrm_hs[u]	EX_galgalgalthcrm_hs(e)	Gal-Gal-Gal-Gal-Gal-Glc-Cer (homo sapiens) exchange	galgalgalthcrm_hs[e] <=>		Exchange	0	0	0	0	0	0	0	0	0	0	0
EX_galt[u]	EX_galt(e)	Galactitol exchange	galt[e] <=>		Exchange	0	0	0	0	0	0	0	0	0	0	0
EX_gam[u]	EX_gam(e)	exchange reaction for D-Glucosamine	gam[e] <=>		Exchange	0	0	0	0	0	0	0	0	0	0	0
EX_gbside_hs[u]	EX_gbside_hs(e)	globoside (homo sapiens) exchange	gbside_hs[e] <=>		Exchange	0	0	0	0	0	0	0	0	0	0	0
EX_gcald[u]	EX_gcald(e)	Glycolaldehyde exchange	gcald[e] <=>		Exchange	0	0	0	0	0	0	0	0	0	0	0
EX_glc_D[u]	EX_glc(e)	EX_glc_D[u]	glc_D[u] <=>		Exchange	10	7.40748	10	10	10	10	10	10	10	10	10
EX_gln_L[u]	EX_gln_L(e)	exchange reaction for L-glutamine	gln_L[e] <=>		Exchange	2.91743	4.8677	1	1	22.8108	2.91743	4.8677	23.0603	2.91743	4.8677	23.1489
EX_glu_L[u]	EX_glu_L(e)	L-Glutamate exchange	glu_L[e] <=>		Exchange	18.4528	4.8677	0	0	22.6331	19.2366	4.8677	22.6331	19.4847	4.8677	22.6331
EX_gluala[u]	EX_gluala(e)	5-L-Glutamyl-L-alanine exchange	gluala[e] <=>		Exchange	0	0	0	0	0	0	0	0	0	0	0
EX_glutar[u]	EX_glutar(e)	Glutarate exchange	glutar[e] <=>		Exchange	1.94155	0	0	0	1.86102	1.94155	0	1.86102	1.94155	0	1.86102
EX_gly[u]	EX_gly(e)	exchange reaction for Glycine	gly[e] <=>		Exchange	13.8524	10.935	1	1	35.4872	13.8524	10.935	35.4872	13.8524	10.935	35.4872
EX_glyasn[u]	EX_glyasn(e)	Glycyl-L-asparagine exchange	glyasn[e] <=>		Exchange	1	1	0	0	1	1	1	1	1	1	1
EX_glyasp[u]	EX_glyasp(e)	Glycyl-L-aspartate exchange	glyasp[e] <=>		Exchange	1	1	0	0	1	1	1	1	1	1	1
EX_glyb[u]	EX_glyb(e)	Glycine betaine exchange	glyb[e] <=>		Exchange	0	0	0	0	0	0	0	0	0	0	0
EX_glyc3p[u]	EX_glyc3p(e)	Ex_glyc3p[e]	glyc3p[e] <=>		Exchange	0	9.69097	0	0	9.52468	0	9.69097	9.52468	0	9.69097	9.52468
EX_glyc[u]	EX_glyc(e)	Glycerol exchange	glyc[e] <=>		Exchange	1.00654	2.00641	1	1	2.01295	1.00654	2.00641	2.01295	1.00654	2.00641	2.01295
EX_glyc_S[u]	EX_glyc_S(e)	(S)-Glycerate exchange	glyc_S[e] <=>		Exchange	0	0	0	0	0	0	0	0	0	0	0
EX_glycys[u]	EX_glycys(e)	Gly-Cys exchange reaction	glycys[e] <=>		Exchange	1	1	0	0	1	1	1	1	1	1	1
EX_glygln[u]	EX_glygln(e)	Glycyl-L-glutamine exchange	glygln[e] <=>		Exchange	1	1	0	0	1	1	1	1	1	1	1
EX_glyglu[u]	EX_glyglu(e)	Glycyl-L-glutamate exchange	glyglu[e] <=>		Exchange	1	1	0	0	1	1	1	1	1	1	1
EX_glyleu[u]	EX_glyleu(e)	Glycylleucine exchange	glyleu[e] <=>		Exchange	1	1	0	0	1	1	1	1	1	1	1
EX_glymet[u]	EX_glymet(e)	Glycyl-L-methionine exchange	glymet[e] <=>		Exchange	1	0.0302127	0	0	1	1	0.0302127	1	1	0.0302127	1
EX_glyphe[u]	EX_glyphe(e)	exchange reaction for glycylphenylalaine	glyphe[e] <=>		Exchange	1	1	0	0	1	1	1	1	1	1	1
EX_glypro[u]	EX_glypro(e)	Glycylproline exchange	glypro[e] <=>		Exchange	1	1	0	0	1	1	1	1	1	1	1
EX_glytyr[u]	EX_glytyr(e)	Glycyl-L-tyrosine exchange	glytyr[e] <=>		Exchange	1	1	0	0	1	1	1	1	1	1	1
EX_gq1balpha_hs[u]	EX_gq1balpha_hs(e)	GQ1balpha (homo sapiens) exchange	gq1balpha_hs[e] <=>		Exchange	0	0	0	0	0	0	0	0	0	0	0
EX_gthox[u]	EX_gthox(e)	Oxidized glutathione exchange	gthox[e] <=>		Exchange	0	0	0	0	0	0	0	0	0	0	0
EX_gthrd[u]	EX_gthrd(e)	Reduced glutathione exchange	gthrd[e] <=>		Exchange	0	0	0	1	0	1	1	1	0	0	0
EX_gua[u]	EX_gua(e)	Guanine exchange	gua[e] <=>		Exchange	1.9417	-2.42827e-14	0	0	5.70676	1.9417	3.00142e-14	5.70999	1.9417	0	5.70999
EX_h2o2[u]	EX_h2o2(e)	Hydrogen peroxide exchange	h2o2[e] <=>		Exchange	0	0	0	0	0	0	0	0	0	0	0
EX_h2o[u]	EX_h2o(e)	H2O exchange	h2o[e] <=>		Exchange	34.2221	37.1641	10	10	59.9301	34.2221	44.6909	60.8451	34.2221	44.6909	60.8451
EX_h2s[u]	EX_h2s(e)	Hydrogen sulfide exchange	h2s[e] <=>		Exchange	2.93985	0	0	0	2.96424	2.93985	0	2.96424	2.93985	0	2.96424
EX_h[u]	EX_h(e)	exchange reaction for proton	h[e] <=>		Exchange	46.8617	20.8916	81.4227	62.8962	42.7551	85.529	60.3463	82.5375	96.8475	80.9155	95.3133
EX_ha[u]	EX_ha(e)	hyaluronan exchange	ha[e] <=>		Exchange	0	0	2.17526	2.05176	0	2.39613	2.33986	2.44916	2.70489	3.02288	3.15809
EX_ha_pre1[u]	EX_ha_pre1(e)	hyaluronan biosynthesis, precursor 1 exchange	ha_pre1[e] <=>		Exchange	0	0	4.35052	4.10352	0	4.79226	4.67971	4.89832	5.40978	6.04575	6.31618
EX_hco3[u]	EX_hco3(e)	Bicarbonate exchange	hco3[e] <=>		Exchange	0	0	22.8386	19.3526	0	41.7203	46.6889	57.6991	37.5228	43.1959	56.3053
EX_hdca[u]	EX_hdca(e)	Hexadecanoate (n-C16:0) exchange	hdca[e] <=>		Exchange	0	0	0	0	0	0	0	0	0	0	0
EX_hg2[u]	EX_hg2(e)	Hg2+ exchange	hg2[e] <=>		Exchange	0	0	0	0	0	0	0	0	0	0	0
EX_his_L[u]	EX_his_L(e)	exchange reaction for L-histidine	his_L[e] <=>		Exchange	1.98377	1.97961	1	1	1.96338	1.98377	1.97961	1.96338	1.98377	1.97961	1.96338
EX_hista[u]	EX_hista(e)	Histamine exchange	hista[e] <=>		Exchange	0	1.97961	0	0	1.96338	0	1.97961	1.96338	0	1.97961	1.96338
EX_hom_L[u]	EX_hom_L(e)	L-Homoserine exchange	hom_L[e] <=>		Exchange	0	0	0	0	0	0	0	0	0	0	0
EX_hxan[u]	EX_hxan(e)	Hypoxanthine exchange	hxan[e] <=>		Exchange	0	0	0	0	0	0	0	0	0	0	0
EX_ile_L[u]	EX_ile_L(e)	L-Isoleucine exchange	ile_L[e] <=>		Exchange	1.93305	0.912035	1	1	1.84508	1.93305	0.912035	1.84508	1.93305	0.912035	1.84508
EX_indole[u]	EX_indole(e)	Indole exchange	indole[e] <=>		Exchange	0.990335	0	0	0	0.976777	0.990335	0	0.976777	0.990335	0	0.976777
EX_inost[u]	EX_inost(e)	myo-Inositol exchange	inost[e] <=>		Exchange	0	0	1	1	0	1	1	1	1	1	1
EX_k[u]	EX_k(e)	K+ exchange	k[e] <=>		Exchange	0	6.38812e-16	0	0	0	0	0	0	0	0	0
EX_ksi[u]	EX_ksi(e)	keratan sulfate I exchange	ksi[e] <=>		Exchange	0	0	0	0	0	0	0	0	0	0	0
EX_ksii_core2[u]	EX_ksii_core2(e)	keratan sulfate II (core 2-linked) exchange	ksii_core2[e] <=>		Exchange	0	0	0	0	0	0	0	0	0	0	0
EX_ksii_core4[u]	EX_ksii_core4(e)	keratan sulfate II (core 4-linked) exchange	ksii_core4[e] <=>		Exchange	0	0	0	0	0	0	0	0	0	0	0
EX_lac_D[u]	EX_lac_D(e)	D-lactate exchange	lac_D[e] <=>		Exchange	34.6347	33.635	0	0	47.9088	34.6347	41.2932	48.0579	34.6347	41.2932	48.0579
EX_lac_L[u]	EX_lac_L(e)	L-Lactate exchange	lac_L[e] <=>		Exchange	34.6347	33.635	0	1	47.9088	34.6347	41.2932	48.0579	34.6347	41.2932	48.0579
EX_lcts[u]	EX_lcts(e)	Lactose exchange	lcts[e] <=>		Exchange	0	0	0	0	0	0	0	0	0	0	0
EX_leu_L[u]	EX_leu_L(e)	L-Leucine exchange	leu_L[e] <=>		Exchange	2	2	1	1	2	2.90569	2.89287	2.79856	2.90569	2.89287	2.79856
EX_leuktrB4[u]	EX_leuktrB4(e)	leukotriene B4 exchange	leuktrB4[e] <=>		Exchange	0	0	0	0	0	0	0	0	0	0	0
EX_leuktrD4[u]	EX_leuktrD4(e)	leukotriene D4 exchange	leuktrD4[e] <=>		Exchange	0	0	0	0	0	0	0	0	0	0	0
EX_lgnc[u]	EX_lgnc(e)	lignoceric acid exchange	lgnc[e] <=>		Exchange	0	0	0	0	0	0	0	0	0	0	0
EX_lpchol_hs[u]	EX_lpchol_hs(e)	exchange reaction for lysophosphatidylcholine	lpchol_hs[e] <=>		Exchange	0	0	0.996754	2.677	0	2.68549	2.67991	2.68522	1.23187	2.84454	2.96296
EX_lys_L[u]	EX_lys_L(e)	L-Lysine exchange	lys_L[e] <=>		Exchange	1.94155	0	1	1	1.86102	1.94155	0.919467	1.86102	1.94155	0.919467	1.86102
EX_malt[u]	EX_malt(e)	Maltose exchange	malt[e] <=>		Exchange	0	0	0	0	0	0	0	0	0	0	0
EX_malthx[u]	EX_malthx(e)	Maltohexaose exchange	malthx[e] <=>		Exchange	0	0	0	0	0	0	0	0	0	0	0
EX_malttr[u]	EX_malttr(e)	Maltotriose exchange	malttr[e] <=>		Exchange	0	0	0	0	0	0	0	0	0	0	0
EX_man[u]	EX_man(e)	exchange reaction for D-Mannose	man[e] <=>		Exchange	0	0	0	0	0	0	0	0	0	0	0
EX_melib[u]	EX_melib(e)	Melibiose exchange	melib[e] <=>		Exchange	0	0	0	0	0	0	0	0	0	0	0
EX_mercplaccys[u]	EX_mercplaccys(e)	3-mercaptolactate-cysteine disulfide exchange	mercplaccys[e] <=>		Exchange	0	0	0	0	0	0	0	0	0	0	0
EX_met_D[u]	EX_met_D(e)	D-Methionine exchange	met_D[e] <=>		Exchange	0	0	0	0	0	0	0	0	0	0	0
EX_met_L[u]	EX_met_L(e)	L-Methionine exchange	met_L[e] <=>		Exchange	1.97256	0.0302127	1	1	1.94235	1.97256	1	1.94235	1.97256	1	1.94235
EX_metala[u]	EX_metala(e)	L-methionyl-L-alanine exchange	metala[e] <=>		Exchange	0	0	0	0	0	0	0	0	0	0	0
EX_metsox_R_L[u]	EX_metsox_R_L(e)	L-methionine-R-sulfoxide exchange	metsox_R_L[e] <=>		Exchange	0	0	0	0	0	0	0	0	0	0	0
EX_metsox_S_L[u]	EX_metsox_S_L(e)	L-Methionine S-oxide exchange	metsox_S_L[e] <=>		Exchange	0	0	0	0	0	0	0	0	0	0	0
EX_mg2[u]	EX_mg2(e)	Mg exchange	mg2[e] <=>		Exchange	0	0	0	0	0	0	0	0	0	0	0
EX_mn2[u]	EX_mn2(e)	Mn2+ exchange	mn2[e] <=>		Exchange	0	0	0	0	0	0	0	0	0	0	0
EX_mnl[u]	EX_mnl(e)	D-Mannitol exchange	mnl[e] <=>		Exchange	0	0	0	0	0	0	0	0	0	0	0
EX_mqn8[u]	EX_mqn8(e)	Menaquinone 8 exchange	mqn8[e] <=>		Exchange	1	0	0	0	0.998025	1	0	0.998025	1	0	0.998025
EX_n2m2nmasn[u]	EX_n2m2nmasn(e)	N-Acetyl-beta-D-glucosaminyl-1,2-alpha-D-mannosyl-1,3-(N-acetyl-beta-D-glucosaminyl-1,2-alpha-D-mannosyl-1,6)-(N-acetyl-beta-D-g... <Preview truncated at 128 characters>	n2m2nmasn[e] <=>		Exchange	0	0	0	0	0	0	0	0	0	0	0
EX_na1[u]	EX_na1(e)	exchange reaction for Sodium	na1[e] <=>		Exchange	0	0	0	0	0	0	0	0	0	0	0
EX_nac[u]	EX_nac(e)	Nicotinate exchange	nac[e] <=>		Exchange	4.18246	4.54747e-13	0	0	4.26966	4.18246	-1.48293e-14	4.26966	4.18246	0	4.26966
EX_nh4[u]	EX_nh4(e)	Ammonia exchange	nh4[e] <=>		Exchange	29.9234	26.0185	0	0	53.8993	29.9234	29.4614	55.7746	29.9234	29.4614	55.5971
EX_no[u]	EX_no(e)	exchange reaction for NO	no[e] <=>		Exchange	0	0	1.1776	0.998799	0	0.999082	0.998799	0.999082	1.2242	1.3287	1.37226
EX_o2[u]	EX_o2(e)	exchange reaction for oxugen	o2[e] <=>		Exchange	0	0	0	0	0	0	0	0	0	0	0
EX_o2s[u]	EX_o2s(e)	Superoxide anion exchange	o2s[e] <=>		Exchange	0	0	1	1	0	1	1	1	1	1	1
EX_ocdca[u]	EX_ocdca(e)	echange reaction for octadecanoate (n-C18:0)	ocdca[e] <=>		Exchange	0	0	0	0	6.93889e-18	0	0	0	0	0	0
EX_orn[u]	EX_orn(e)	Ornithine exchange	orn[e] <=>		Exchange	0.949486	0	0	0	0.90137	0.949486	0	0.90137	0.949486	0	0.90137
EX_oxa[u]	EX_oxa(e)	Oxalate exchange	oxa[e] <=>		Exchange	0	0	0	0	0	0	0	0	0	0	0
EX_pb[u]	EX_pb(e)	Lead exchange	pb[e] <=>		Exchange	0	0	0	0	0	0	0	0	0	0	0
EX_pchol_hs[u]	EX_pchol_hs(e)	Phosphatidylcholine (homo sapiens) exchange	pchol_hs[e] <=>		Exchange	0	0	0	0	0	0	0	0	0	0	0
EX_phe_L[u]	EX_phe_L(e)	exchange reaction for L-phenylalanine	phe_L[e] <=>		Exchange	1	1	1	1	1	1.96836	1.95617	1.92453	1.96836	1.95617	1.92453
EX_pheacgln[u]	EX_pheacgln(e)	alpha-N-Phenylacetyl-L-glutamine exchange	pheacgln[e] <=>		Exchange	0	0	0	0	0	0	0	0	0	0	0
EX_pheme[u]	EX_pheme(e)	exchange reaction for heme	pheme[e] <=>		Exchange	0	0	0	0	0	0	0	0	0	0	0
EX_phenol[u]	EX_phenol(e)	Phenol exchange	phenol[e] <=>		Exchange	1.97529	0	0	0	1.94766	1.97529	0	1.94766	1.97529	0	1.94766
EX_pi[u]	EX_pi(e)	Phosphate exchange	pi[e] <=>		Exchange	-1.09468e-13	9.69097	10	10	9.52468	9.83372	9.69097	9.52468	9.83372	9.69097	9.52468
EX_pnto_R[u]	EX_pnto_R(e)	(R)-Pantothenate exchange	pnto_R[e] <=>		Exchange	-7.21645e-14	0	1	1	-1.93081e-13	0.998732	0.996049	0.994781	0.998732	0.996049	0.994781
EX_ppa[u]	EX_ppa(e)	Propionate exchange	ppa[e] <=>		Exchange	2.91349	0	0	0	25.3812	2.91349	0	25.8278	2.91349	0	25.8278
EX_ppi[u]	EX_ppi(e)	exchange reaction for ppi	ppi[e] <=>		Exchange	0	0	0	0	0	0	0	0	0	0	0
EX_pppn[u]	EX_pppn(e)	Phenylpropanoate exchange	pppn[e] <=>		Exchange	0	0	0	0	0	0	0	0	0	0	0
EX_pro_L[u]	EX_pro_L(e)	L-Proline exchange	pro_L[e] <=>		Exchange	1	1	0	1	1	1.96225	1.95994	1.92219	1	1	1
EX_prpp[u]	EX_prpp(e)	Exchange of 5-O-phosphonato-alpha-D-ribofuranosyl diphosphate(5-)	prpp[e] <=>		Exchange	0	0	0	0	0	0	0	0	0	0	0
EX_ptrc[u]	EX_ptrc(e)	Exchange of 1,4-butanediammonium	ptrc[e] <=>		Exchange	1.94885	0	0	0	1.89876	1.94885	0	1.89876	1.94885	0	1.89876
EX_pullulan1200[u]	EX_pullulan1200(e)	Pullulan exchange	pullulan1200[e] <=>		Exchange	0	0	0	0	0	0	0	0	0	0	0
EX_pydam[u]	EX_pydam(e)	exchange reaction for Pyridoxamine	pydam[e] <=>		Exchange	0	0	0	0	0	0	0	0	0	0	0
EX_pydx[u]	EX_pydx(e)	exchange reaction for Pyridoxal	pydx[e] <=>		Exchange	0.000634039	0	0	0	0.000634039	0.000634039	0	0.000634039	0.000634039	0	0.000634039
EX_pydxn[u]	EX_pydxn(e)	exchange reaction for Pyridoxine	pydxn[e] <=>		Exchange	0	0	0	0	0	0	0	0	0	0	0
EX_pyr[u]	EX_pyr(e)	Pyruvate exchange	pyr[e] <=>		Exchange	36.4412	0	0	0	43.6857	38.3683	0	61.3612	39.5563	0	61.5841
EX_q10h2[u]	EX_q10h2(e)	exchange reaction for ubiquinol	q10h2[e] ->		Exchange	0	0	0	0	0	0	0	0	0	0	0
EX_q8[u]	EX_q8(e)	Ubiquinone-8 exchange	q8[e] <=>		Exchange	0.000634039	0	0	0	0.000634039	0.000634039	0	0.000634039	0.000634039	0	0.000634039
EX_raffin[u]	EX_raffin(e)	Raffinose exchange	raffin[e] <=>		Exchange	0	0	0	0	0	0	0	0	0	0	0
EX_rib_D[u]	EX_rib_D(e)	exchange reaction for ribose	rib_D[e] <=>		Exchange	0	0	0	0	0	0	0	0	0	0	0
EX_ribflv[u]	EX_ribflv(e)	exchange reaction for Riboflavin	ribflv[e] <=>		Exchange	0	0	0	0	0	0	0	0	0	0	0
EX_s2l2fn2m2masn[u]	EX_s2l2fn2m2masn(e)	PA6 exchange	s2l2fn2m2masn[e] <=>		Exchange	0	0	0	0	0	0	0	0	0	0	0
EX_s2l2n2m2masn[u]	EX_s2l2n2m2masn(e)	de-Fuc form of PA6 exchange	s2l2n2m2masn[e] <=>		Exchange	0	0	0	0	0	0	0	0	0	0	0
EX_salcn[u]	EX_salcn(e)	Salicin exchange	salcn[e] <=>		Exchange	0	0	0	0	0	0	0	0	0	0	0
EX_sbt_D[u]	EX_sbt-d(e)	EX_sbt_D[u]	sbt_D[u] ->		Exchange	0	0	0	0	0	0	0	0	0	0	0
EX_ser_L[u]	EX_ser_L(e)	exchange reaction for L-serine	ser_L[e] <=>		Exchange	0.956713	11.8661	1	1	25.4991	0.956713	11.8661	25.4991	0.956713	11.8661	25.4991
EX_sheme[u]	EX_sheme(e)	Siroheme exchange	sheme[e] <=>		Exchange	0.000634039	0	0	0	0.000634039	0.000634039	0	0.000634039	0.000634039	0	0.000634039
EX_sl_L[u]	EX_sl_L(e)	L-sulfolactate exchange	sl_L[e] <=>		Exchange	0	0	0	0	0	0	0	0	0	0	0
EX_so4[u]	EX_so4(e)	Sulfate exchange	so4[e] <=>		Exchange	0	0	1	0	0	0	0	0	0.999366	0.998025	0.997391
EX_sphs1p[u]	EX_sphs1p(e)	Sphingosine 1-phosphate exchange	sphs1p[e] <=>		Exchange	0	0	0	0	0	0	0	0	0	0	0
EX_spmd[u]	EX_spmd(e)	Exchange of spermidine(3+)	spmd[e] <=>		Exchange	0.000634039	0	0	0	0.000634039	0.000634039	0	0.000634039	0.000634039	0	0.000634039
EX_srtn[u]	EX_srtn(e)	Serotonin exchange	srtn[e] <=>		Exchange	0	0	0	0	0	0	0	0	0	0	0
EX_succ[u]	EX_succ(e)	Succinate exchange	succ[e] <=>		Exchange	26.0462	0	0	0	39.4025	29.1856	0	41.2649	29.438	0	41.3792
EX_sucr[u]	EX_sucr(e)	Sucrose exchange	sucr[e] <=>		Exchange	0	0	0	0	0	0	0	0	0	0	0
EX_tag_hs[u]	EX_tag_hs(e)	triacylglycerol (homo sapiens) exchange	tag_hs[e] <=>		Exchange	0	0	10	10	0	10	10	10	10	10	10
EX_taur[u]	EX_taur(e)	Taurine exchange	taur[e] <=>		Exchange	0	0	0	0	0	0	0	0	0	0	0
EX_thm[u]	EX_thm(e)	exchange reaction for Thiamin	thm[e] <=>		Exchange	0	0	0	0	0	0	0	0	0	0	0
EX_thr_L[u]	EX_thr_L(e)	L-Threonine exchange	thr_L[e] <=>		Exchange	1.95678	11.6971	1	1	19.851	1.95678	12.6506	20.1764	1.95678	12.6506	20.1764
EX_thym[u]	EX_thym(e)	Thymine exchange	thym[e] <=>		Exchange	0	0	0	0	0	0	0	0	0	0	0
EX_thymd[u]	EX_thymd(e)	Thymidine exchange	thymd[e] <=>		Exchange	3.87505	0	0	0	4.9382	3.87505	0	4.95403	3.87505	0	4.95403
EX_tre[u]	EX_tre(e)	Trehalose exchange	tre[e] <=>		Exchange	0	0	0	0	0	0	0	0	0	0	0
EX_trp_L[u]	EX_trp_L(e)	L-Tryptophan exchange	trp_L[e] <=>		Exchange	0.990335	0.986442	1	1	0.976777	0.990335	0.986442	0.976777	0.990335	0.986442	0.976777
EX_trypta[u]	EX_trypta(e)	Tryptamine exchange	trypta[e] <=>		Exchange	0	0.986442	0	0	0.976777	0	0.986442	0.976777	0	0.986442	0.976777
EX_tym[u]	EX_tym(e)	Tyramine exchange	tym[e] <=>		Exchange	0	1.97237	0	0	1.94766	0	1.97237	1.94766	0	1.97237	1.94766
EX_tymsf[u]	EX_tymsf(e)	Tyramine O-sulfate exchange	tymsf[e] <=>		Exchange	0	0	0	0	0	0	0	0	0	0	0
EX_tyr_L[u]	EX_tyr_L(e)	L-Tyrosine exchange	tyr_L[e] <=>		Exchange	1.97529	1.97237	1	1	1.94766	1.97529	1.97237	1.94766	1.97529	1.97237	1.94766
EX_udp[u]	EX_udp(e)	UDP exchange	udp[e] <=>		Exchange	0	0	0	0	0	0	0	0	0	0	0
EX_ump[u]	EX_ump(e)	UMP exchange	ump[e] <=>		Exchange	0	0	0	0	0	0	0	0	0	0	0
EX_ura[u]	EX_ura(e)	Uracil exchange	ura[e] <=>		Exchange	1	0.979792	0	0	0.979792	1	0.979792	0.979792	1	0.979792	0.979792
EX_urea[u]	EX_urea(e)	Urea exchange	urea[e] <=>		Exchange	0.949486	0	1	0	0.90137	0.949486	0	0.90137	1.94949	1	1.90137
EX_uri[u]	EX_uri(e)	exchange reaction for Uridine	uri[e] <=>		Exchange	3.87505	0	0	0	4.71569	3.87505	0	4.74785	3.87505	0	4.74785
EX_utp[u]	EX_utp(e)	UTP exchange	utp[e] <=>		Exchange	0	0	0	0	0	0	0	0	0	0	0
EX_vacc[u]	EX_vacc(e)	vaccenic acid exchange	vacc[e] <=>		Exchange	0	0	0	0	0	0	0	0	0	0	0
EX_val_L[u]	EX_val_L(e)	L-Valine exchange	val_L[e] <=>		Exchange	1	0	1	1	1	1.92788	0.923443	1.85132	1.92788	0.923443	1.85132
EX_xolest2_hs[u]	EX_xolest2_hs(e)	cholesterol ester (from FULLR2) exchange	xolest2_hs[e] <=>		Exchange	0	0	0	0	0	0	0	0	0	0	0
EX_zn2[u]	EX_zn2(e)	Zinc exchange	zn2[e] <=>		Exchange	0	0	0	0	0	0	0	0	0	0	0
Fusobacterium_nucleatum_subsp_nucleatum_ATCC_25586_15DAPt	15DAPt	1,5-Diaminopentane (cadaverine) export	15dap[c] -> 15dap[e]		Fusobacterium_nucleatum_subsp_nucleatum_ATCC_25586	1.94155	0	0	0	1.86102	1.94155	0	1.86102	1.94155	0	1.86102
Fusobacterium_nucleatum_subsp_nucleatum_ATCC_25586_1P4H2CBXLAH	1P4H2CBXLAH	1-Pyrroline-4-hydroxy-2-carboxylate aminohydrolase (decyclizing)	h2o[c] + h[c] + 1p4h2cbxl[c] <=> nh4[c] + 25dop[c]		Fusobacterium_nucleatum_subsp_nucleatum_ATCC_25586	0	0	0	0	0	0	0	0	0	0	0
Fusobacterium_nucleatum_subsp_nucleatum_ATCC_25586_26DAPLLAT	26DAPLLAT	L,L-diaminopimelate aminotransferase	26dap_LL[c] + akg[c] <=> h[c] + h2o[c] + thdp[c] + glu_L[c]		Fusobacterium_nucleatum_subsp_nucleatum_ATCC_25586	1015.95	0	0	0	1051.24	1015.95	0	1052.6	1015.95	0	1052.51
Fusobacterium_nucleatum_subsp_nucleatum_ATCC_25586_2DHPL	2DHPL	2 dehydropantoate formaldehyde lyase 3 methyl 2 oxobutanoate forming	2dhp[c] <=> 3mob[c] + fald[c]		Fusobacterium_nucleatum_subsp_nucleatum_ATCC_25586	0	0	0	0	0	0	0	0	0	0	0
Fusobacterium_nucleatum_subsp_nucleatum_ATCC_25586_2DMMQ8abc	2DMMQ8abc	2-Demethylmenaquinone 8 uptake via ABC transporter	2dmmq8[e] + h2o[c] + atp[c] -> 2dmmq8[c] + adp[c] + pi[c] + h[c]		Fusobacterium_nucleatum_subsp_nucleatum_ATCC_25586	1	0	0	0	0.998025	1	0	0.998025	1	0	0.998025
Fusobacterium_nucleatum_subsp_nucleatum_ATCC_25586_2HBO	2HBO	2-Hydroxybutyrate:NAD+ Oxidoreductase	nad[c] + 2hb[c] <=> h[c] + nadh[c] + 2obut[c]		Fusobacterium_nucleatum_subsp_nucleatum_ATCC_25586	2.91349	0	0	0	19.0277	2.91349	0	19.6171	2.91349	0	19.6171
Fusobacterium_nucleatum_subsp_nucleatum_ATCC_25586_2HBt2	2HBt2	2-Hydroxybutyrate Symport with Proton	h[e] + 2hb[e] <=> h[c] + 2hb[c]		Fusobacterium_nucleatum_subsp_nucleatum_ATCC_25586	2.91349	0	0	0	19.0277	2.91349	0	19.6171	2.91349	0	19.6171
Fusobacterium_nucleatum_subsp_nucleatum_ATCC_25586_2HYDOGCOAD	2HYDOGCOAD	2-hydroxyglutaryl-CoA dehydratase	2hydogcoa[c] -> glutaccoa[c] + h2o[c]		Fusobacterium_nucleatum_subsp_nucleatum_ATCC_25586	30.9098	0	0	0	31.5927	31.5788	0	33.9484	31.5788	0	33.8483
Fusobacterium_nucleatum_subsp_nucleatum_ATCC_25586_2HYDOGCOAT	2HYDOGCOAT	(E)-Glutaconate CoA-transferase (2-hydroxyglutarate)	2hydog[c] + accoa[c] + h[c] <=> ac[c] + 2hydogcoa[c]		Fusobacterium_nucleatum_subsp_nucleatum_ATCC_25586	30.9098	0	0	0	31.5927	31.5788	0	33.9484	31.5788	0	33.8483
Fusobacterium_nucleatum_subsp_nucleatum_ATCC_25586_2HYDOGDH	2HYDOGDH	2-hydroxyglutarate dehydrogenase	akg[c] + nadh[c] + h[c] <=> 2hydog[c] + nad[c]		Fusobacterium_nucleatum_subsp_nucleatum_ATCC_25586	30.9098	0	0	0	31.5927	31.5788	0	33.9484	31.5788	0	33.8483
Fusobacterium_nucleatum_subsp_nucleatum_ATCC_25586_2MBCOATA	2MBCOATA	2-methylbutanoyl-CoA[acyl-carrier-protein] transferase	2mbcoa[c] + ACP[c] <=> coa[c] + 2mbutACP[c]		Fusobacterium_nucleatum_subsp_nucleatum_ATCC_25586	0	0	0	0	0	0	0	0	0	0	0
Fusobacterium_nucleatum_subsp_nucleatum_ATCC_25586_2OBUTt2r	2OBUTt2r	2-Oxobutanoate transport via proton symport, reversible	h[e] + 2obut[e] <=> h[c] + 2obut[c]		Fusobacterium_nucleatum_subsp_nucleatum_ATCC_25586	2.91349	0	0	0	19.8514	2.91349	0	20.1768	2.91349	0	20.1768
Fusobacterium_nucleatum_subsp_nucleatum_ATCC_25586_35DACAPDH	35DACAPDH	L-3,5-diaminohexanoate dehydrogenase	h2o[c] + 35dacap[c] + nad[c] <=> 2 h[c] + 5a3ohex[c] + nadh[c] + nh4[c]		Fusobacterium_nucleatum_subsp_nucleatum_ATCC_25586	1.94155	0	0	0	1.86102	1.94155	0	1.86102	1.94155	0	1.86102
Fusobacterium_nucleatum_subsp_nucleatum_ATCC_25586_36DAHXI	36DAHXI	(3S)-3,6-Diaminohexanoate 5,6-aminomutase	36dahx[c] <=> 35dacap[c]		Fusobacterium_nucleatum_subsp_nucleatum_ATCC_25586	1.94155	0	0	0	1.86102	1.94155	0	1.86102	1.94155	0	1.86102
Fusobacterium_nucleatum_subsp_nucleatum_ATCC_25586_3ABUTCOAL	3ABUTCOAL	3-aminobutyryl-CoA ammonia-lyase	3abutcoa[c] + h[c] -> b2coa[c] + nh4[c]		Fusobacterium_nucleatum_subsp_nucleatum_ATCC_25586	1.94155	0	0	0	1.86102	1.94155	0	1.86102	1.94155	0	1.86102
Fusobacterium_nucleatum_subsp_nucleatum_ATCC_25586_3HAD100	3HAD100	3-hydroxyacyl-[acyl-carrier-protein] dehydratase (n-C10:0)	3hdecACP[c] -> h2o[c] + tdec2eACP[c]		Fusobacterium_nucleatum_subsp_nucleatum_ATCC_25586	0	0	0	0	0	0	0	0	0	0	0
Fusobacterium_nucleatum_subsp_nucleatum_ATCC_25586_3HAD10M12	3HAD10M12	10-methyl-3-hydroxy-dodecanoyl-ACP hydro-lyase	10m3hddcaACP[c] -> 10mtddec2eACP[c] + h2o[c]		Fusobacterium_nucleatum_subsp_nucleatum_ATCC_25586	0	0	0	0	0	0	0	0	0	0	0
Fusobacterium_nucleatum_subsp_nucleatum_ATCC_25586_3HAD11M12	3HAD11M12	11-methyl-3-hydroxy-dodecanoyl-ACP hydro-lyase	11m3hddcaACP[c] -> 11mtddec2eACP[c] + h2o[c]		Fusobacterium_nucleatum_subsp_nucleatum_ATCC_25586	0	0	0	0	0	0	0	0	0	0	0
Fusobacterium_nucleatum_subsp_nucleatum_ATCC_25586_3HAD120	3HAD120	3-hydroxyacyl-[acyl-carrier-protein] dehydratase (n-C12:0)	3hddecACP[c] -> h2o[c] + tddec2eACP[c]		Fusobacterium_nucleatum_subsp_nucleatum_ATCC_25586	0	0	0	0	0	0	0	0	0	0	0
Fusobacterium_nucleatum_subsp_nucleatum_ATCC_25586_3HAD12M14	3HAD12M14	12-methyl-3-hydroxy-tetra-decanoyl-ACP hydro-lyase	12m3hmyrsACP[c] -> h2o[c] + 12mtmrs2eACP[c]		Fusobacterium_nucleatum_subsp_nucleatum_ATCC_25586	0	0	0	0	0	0	0	0	0	0	0
Fusobacterium_nucleatum_subsp_nucleatum_ATCC_25586_3HAD13M14	3HAD13M14	13-methyl-3-hydroxy-tetra-decanoyl-ACP hydro-lyase	13m3hmyrsACP[c] -> 13mtmrs2eACP[c] + h2o[c]		Fusobacterium_nucleatum_subsp_nucleatum_ATCC_25586	0	0	0	0	0	0	0	0	0	0	0
Fusobacterium_nucleatum_subsp_nucleatum_ATCC_25586_3HAD140	3HAD140	3-hydroxyacyl-[acyl-carrier-protein] dehydratase (n-C14:0)	3hmrsACP[c] -> h2o[c] + tmrs2eACP[c]		Fusobacterium_nucleatum_subsp_nucleatum_ATCC_25586	0	0	0	0	0	0	0	0	0	0	0
Fusobacterium_nucleatum_subsp_nucleatum_ATCC_25586_3HAD14M16	3HAD14M16	14-methyl-3-hydroxy-hexa-decanoyl-ACP hydro-lyase	14m3hpalmACP[c] -> 14mtpalm2eACP[c] + h2o[c]		Fusobacterium_nucleatum_subsp_nucleatum_ATCC_25586	0	0	0	0	0	0	0	0	0	0	0
Fusobacterium_nucleatum_subsp_nucleatum_ATCC_25586_3HAD15M16	3HAD15M16	15-methyl-3-hydroxy-hexa-decanoyl-ACP hydro-lyase	15m3hpalmACP[c] -> 15mtpalm2eACP[c] + h2o[c]		Fusobacterium_nucleatum_subsp_nucleatum_ATCC_25586	0	0	0	0	0	0	0	0	0	0	0
Fusobacterium_nucleatum_subsp_nucleatum_ATCC_25586_3HAD160	3HAD160	3-hydroxyacyl-[acyl-carrier-protein] dehydratase (n-C16:0)	3hpalmACP[c] -> h2o[c] + tpalm2eACP[c]		Fusobacterium_nucleatum_subsp_nucleatum_ATCC_25586	0	0	0	0	0	0	0	0	0	0	0
Fusobacterium_nucleatum_subsp_nucleatum_ATCC_25586_3HAD180	3HAD180	3-hydroxyacyl-[acyl-carrier-protein] dehydratase (n-C18:0)	3hoctaACP[c] -> h2o[c] + toctd2eACP[c]		Fusobacterium_nucleatum_subsp_nucleatum_ATCC_25586	0	0	0	0	0	0	0	0	0	0	0
Fusobacterium_nucleatum_subsp_nucleatum_ATCC_25586_3HAD40	3HAD40	3-hydroxyacyl-[acyl-carrier-protein] dehydratase (n-C4:0)	3haACP[c] -> but2eACP[c] + h2o[c]		Fusobacterium_nucleatum_subsp_nucleatum_ATCC_25586	0	0	0	0	0	0	0	0	0	0	0
Fusobacterium_nucleatum_subsp_nucleatum_ATCC_25586_3HAD4M6	3HAD4M6	4-methyl-3-hydroxy-hexanoyl-ACP hydro-lyase	4m3hhexACP[c] -> 4mthex2eACP[c] + h2o[c]		Fusobacterium_nucleatum_subsp_nucleatum_ATCC_25586	0	0	0	0	0	0	0	0	0	0	0
Fusobacterium_nucleatum_subsp_nucleatum_ATCC_25586_3HAD5M6	3HAD5M6	5-methyl-3-hydroxy-hexanoyl-ACP hydro-lyase	5m3hhexACP[c] -> h2o[c] + 5mthex2eACP[c]		Fusobacterium_nucleatum_subsp_nucleatum_ATCC_25586	0	0	0	0	0	0	0	0	0	0	0
Fusobacterium_nucleatum_subsp_nucleatum_ATCC_25586_3HAD60	3HAD60	3-hydroxyacyl-[acyl-carrier-protein] dehydratase (n-C6:0)	3hhexACP[c] -> h2o[c] + thex2eACP[c]		Fusobacterium_nucleatum_subsp_nucleatum_ATCC_25586	0	0	0	0	0	0	0	0	0	0	0
Fusobacterium_nucleatum_subsp_nucleatum_ATCC_25586_3HAD6M8	3HAD6M8	6-methyl-3-hydroxy-octanoyl-ACP hydro-lyase	6m3hocACP[c] -> 6mtoct2eACP[c] + h2o[c]		Fusobacterium_nucleatum_subsp_nucleatum_ATCC_25586	0	0	0	0	0	0	0	0	0	0	0
Fusobacterium_nucleatum_subsp_nucleatum_ATCC_25586_3HAD7M8	3HAD7M8	7-methyl-3-hydroxy-octanoyl-ACP hydro-lyase	7m3hocACP[c] -> 7mtoct2eACP[c] + h2o[c]		Fusobacterium_nucleatum_subsp_nucleatum_ATCC_25586	0	0	0	0	0	0	0	0	0	0	0
Fusobacterium_nucleatum_subsp_nucleatum_ATCC_25586_3HAD80	3HAD80	3-hydroxyacyl-[acyl-carrier-protein] dehydratase (n-C8:0)	3hoctACP[c] -> h2o[c] + toct2eACP[c]		Fusobacterium_nucleatum_subsp_nucleatum_ATCC_25586	0	0	0	0	0	0	0	0	0	0	0
Fusobacterium_nucleatum_subsp_nucleatum_ATCC_25586_3HAD8M10	3HAD8M10	8-methyl-3-hydroxy-decanoyl-ACP hydro-lyase	8m3hdcaACP[c] -> h2o[c] + 8mtdec2eACP[c]		Fusobacterium_nucleatum_subsp_nucleatum_ATCC_25586	0	0	0	0	0	0	0	0	0	0	0
Fusobacterium_nucleatum_subsp_nucleatum_ATCC_25586_3HAD9M10	3HAD9M10	9-methyl-3-hydroxy-decanoyl-ACP hydro-lyase	9m3hdcaACP[c] -> 9mtdec2eACP[c] + h2o[c]		Fusobacterium_nucleatum_subsp_nucleatum_ATCC_25586	0	0	0	0	0	0	0	0	0	0	0
Fusobacterium_nucleatum_subsp_nucleatum_ATCC_25586_3MOPt2r	3MOPt2r	3-Methyl-2-oxopentanoate transport via proton symport reversible	3mop[e] + h[e] <=> h[c] + 3mop[c]		Fusobacterium_nucleatum_subsp_nucleatum_ATCC_25586	1.93305	0	0	0	162.646	1.93305	0	174.895	1.93305	0	173.668
Fusobacterium_nucleatum_subsp_nucleatum_ATCC_25586_3OAR100	3OAR100	3-oxoacyl-[acyl-carrier-protein] reductase (n-C10:0)	3odecACP[c] + h[c] + nadph[c] <=> 3hdecACP[c] + nadp[c]		Fusobacterium_nucleatum_subsp_nucleatum_ATCC_25586	0	0	0	0	0	0	0	0	0	0	0
Fusobacterium_nucleatum_subsp_nucleatum_ATCC_25586_3OAR10M11	3OAR10M11	10-methyl-3-oxo-undecanoyl-ACPNADP+ oxidoreductase	nadph[c] + h[c] + 10m3oundecACP[c] <=> nadp[c] + 10m3hundecACP[c]		Fusobacterium_nucleatum_subsp_nucleatum_ATCC_25586	0	0	0	0	0	0	0	0	0	0	0
Fusobacterium_nucleatum_subsp_nucleatum_ATCC_25586_3OAR10M12	3OAR10M12	10-methyl-3-oxo-dodecanoyl-ACPNADP+ oxidoreductase	nadph[c] + h[c] + 10m3oddcaACP[c] <=> 10m3hddcaACP[c] + nadp[c]		Fusobacterium_nucleatum_subsp_nucleatum_ATCC_25586	0	0	0	0	0	0	0	0	0	0	0
Fusobacterium_nucleatum_subsp_nucleatum_ATCC_25586_3OAR11M12	3OAR11M12	11-methyl-3-oxo-dodecanoyl-ACPNADP+ oxidoreductase	nadph[c] + h[c] + 11m3oddcaACP[c] <=> 11m3hddcaACP[c] + nadp[c]		Fusobacterium_nucleatum_subsp_nucleatum_ATCC_25586	0	0	0	0	0	0	0	0	0	0	0
Fusobacterium_nucleatum_subsp_nucleatum_ATCC_25586_3OAR120	3OAR120	3-oxoacyl-[acyl-carrier-protein] reductase (n-C12:0)	3oddecACP[c] + h[c] + nadph[c] <=> 3hddecACP[c] + nadp[c]		Fusobacterium_nucleatum_subsp_nucleatum_ATCC_25586	0	0	0	0	0	0	0	0	0	0	0
Fusobacterium_nucleatum_subsp_nucleatum_ATCC_25586_3OAR12M13	3OAR12M13	12-methyl-3-oxo-tridecanoyl-ACPNADP+ oxidoreductase	nadph[c] + h[c] + 12m3otridecACP[c] <=> 12m3htridecACP[c] + nadp[c]		Fusobacterium_nucleatum_subsp_nucleatum_ATCC_25586	0	0	0	0	0	0	0	0	0	0	0
Fusobacterium_nucleatum_subsp_nucleatum_ATCC_25586_3OAR12M14	3OAR12M14	12-methyl-3-oxo-tetra-decanoyl-ACPNADP+ oxidoreductase	nadph[c] + h[c] + 12m3omyrsACP[c] <=> 12m3hmyrsACP[c] + nadp[c]		Fusobacterium_nucleatum_subsp_nucleatum_ATCC_25586	0	0	0	0	0	0	0	0	0	0	0
Fusobacterium_nucleatum_subsp_nucleatum_ATCC_25586_3OAR13M14	3OAR13M14	13-methyl-3-oxo-tetra-decanoyl-ACPNADP+ oxidoreductase	nadph[c] + 13m3omyrsACP[c] + h[c] <=> 13m3hmyrsACP[c] + nadp[c]		Fusobacterium_nucleatum_subsp_nucleatum_ATCC_25586	0	0	0	0	0	0	0	0	0	0	0
Fusobacterium_nucleatum_subsp_nucleatum_ATCC_25586_3OAR140	3OAR140	3-oxoacyl-[acyl-carrier-protein] reductase (n-C14:0)	3omrsACP[c] + h[c] + nadph[c] <=> 3hmrsACP[c] + nadp[c]		Fusobacterium_nucleatum_subsp_nucleatum_ATCC_25586	0	0	0	0	0	0	0	0	0	0	0
Fusobacterium_nucleatum_subsp_nucleatum_ATCC_25586_3OAR14M15	3OAR14M15	14-methyl-3-oxo-pentadecanoyl-ACPNADP+ oxidoreductase	14m3opentdecACP[c] + nadph[c] + h[c] <=> nadp[c] + 14m3hpentdecACP[c]		Fusobacterium_nucleatum_subsp_nucleatum_ATCC_25586	0	0	0	0	0	0	0	0	0	0	0
Fusobacterium_nucleatum_subsp_nucleatum_ATCC_25586_3OAR14M16	3OAR14M16	14-methyl-3-oxo-hexa-decanoyl-ACPNADP+ oxidoreductase	nadph[c] + 14m3opalmACP[c] + h[c] <=> 14m3hpalmACP[c] + nadp[c]		Fusobacterium_nucleatum_subsp_nucleatum_ATCC_25586	0	0	0	0	0	0	0	0	0	0	0
Fusobacterium_nucleatum_subsp_nucleatum_ATCC_25586_3OAR15M16	3OAR15M16	15-methyl-3-oxo-hexa-decanoyl-ACPNADP+ oxidoreductase	15m3opalmACP[c] + nadph[c] + h[c] <=> 15m3hpalmACP[c] + nadp[c]		Fusobacterium_nucleatum_subsp_nucleatum_ATCC_25586	0	0	0	0	0	0	0	0	0	0	0
Fusobacterium_nucleatum_subsp_nucleatum_ATCC_25586_3OAR160	3OAR160	3-oxoacyl-[acyl-carrier-protein] reductase (n-C16:0)	3opalmACP[c] + h[c] + nadph[c] <=> 3hpalmACP[c] + nadp[c]		Fusobacterium_nucleatum_subsp_nucleatum_ATCC_25586	0.0174423	0	0	0	0.0174423	0.0174423	0	0.0174423	0.0174423	0	0.0174423
Fusobacterium_nucleatum_subsp_nucleatum_ATCC_25586_3OAR180	3OAR180	3-oxoacyl-[acyl-carrier-protein] reductase (n-C18:0)	3ooctdACP[c] + h[c] + nadph[c] <=> 3hoctaACP[c] + nadp[c]		Fusobacterium_nucleatum_subsp_nucleatum_ATCC_25586	0	0	0	0	0	0	0	0	0	0	0
Fusobacterium_nucleatum_subsp_nucleatum_ATCC_25586_3OAR40	3OAR40	3-oxoacyl-[acyl-carrier-protein] reductase (n-C4:0)	actACP[c] + h[c] + nadph[c] <=> 3haACP[c] + nadp[c]		Fusobacterium_nucleatum_subsp_nucleatum_ATCC_25586	0	0	0	0	0	0	0	0	0	0	0
Fusobacterium_nucleatum_subsp_nucleatum_ATCC_25586_3OAR4M5	3OAR4M5	4-methyl-3-oxo-pentanoyl-ACPNADP+ oxidoreductase	nadph[c] + h[c] + 4m3opentACP[c] <=> 4m3hpentACP[c] + nadp[c]		Fusobacterium_nucleatum_subsp_nucleatum_ATCC_25586	0	0	0	0	0	0	0	0	0	0	0
Fusobacterium_nucleatum_subsp_nucleatum_ATCC_25586_3OAR4M6	3OAR4M6	4-methyl-3-oxo-hexanoyl-ACPNADP+ oxidoreductase	nadph[c] + 4m3ohexACP[c] + h[c] <=> 4m3hhexACP[c] + nadp[c]		Fusobacterium_nucleatum_subsp_nucleatum_ATCC_25586	0	0	0	0	0	0	0	0	0	0	0
Fusobacterium_nucleatum_subsp_nucleatum_ATCC_25586_3OAR5M6	3OAR5M6	5-methyl-3-oxo-hexanoyl-ACPNADP+ oxidoreductase	nadph[c] + h[c] + 5m3ohexACP[c] <=> nadp[c] + 5m3hhexACP[c]		Fusobacterium_nucleatum_subsp_nucleatum_ATCC_25586	0	0	0	0	0	0	0	0	0	0	0
Fusobacterium_nucleatum_subsp_nucleatum_ATCC_25586_3OAR60	3OAR60	3-oxoacyl-[acyl-carrier-protein] reductase (n-C6:0)	3ohexACP[c] + h[c] + nadph[c] <=> 3hhexACP[c] + nadp[c]		Fusobacterium_nucleatum_subsp_nucleatum_ATCC_25586	0	0	0	0	0	0	0	0	0	0	0
Fusobacterium_nucleatum_subsp_nucleatum_ATCC_25586_3OAR6M7	3OAR6M7	6-methyl-3-oxo-heptanoyl-ACPNADP+ oxidoreductase	nadph[c] + h[c] + 6m3oheptACP[c] <=> 6m3hheptACP[c] + nadp[c]		Fusobacterium_nucleatum_subsp_nucleatum_ATCC_25586	0	0	0	0	0	0	0	0	0	0	0
Fusobacterium_nucleatum_subsp_nucleatum_ATCC_25586_3OAR6M8	3OAR6M8	6-methyl-3-oxo-octanoyl-ACPNADP+ oxidoreductase	nadph[c] + h[c] + 6m3oocACP[c] <=> 6m3hocACP[c] + nadp[c]		Fusobacterium_nucleatum_subsp_nucleatum_ATCC_25586	0	0	0	0	0	0	0	0	0	0	0
Fusobacterium_nucleatum_subsp_nucleatum_ATCC_25586_3OAR7M8	3OAR7M8	7-methyl-3-oxo-octanoyl-ACPNADP+ oxidoreductase	nadph[c] + h[c] + 7m3oocACP[c] <=> 7m3hocACP[c] + nadp[c]		Fusobacterium_nucleatum_subsp_nucleatum_ATCC_25586	0	0	0	0	0	0	0	0	0	0	0
Fusobacterium_nucleatum_subsp_nucleatum_ATCC_25586_3OAR80	3OAR80	3-oxoacyl-[acyl-carrier-protein] reductase (n-C8:0)	3ooctACP[c] + h[c] + nadph[c] <=> 3hoctACP[c] + nadp[c]		Fusobacterium_nucleatum_subsp_nucleatum_ATCC_25586	0	0	0	0	0	0	0	0	0	0	0
Fusobacterium_nucleatum_subsp_nucleatum_ATCC_25586_3OAR8M10	3OAR8M10	8-methyl-3-oxo-decanoyl-ACPNADP+ oxidoreductase	nadph[c] + 8m3odcaACP[c] + h[c] <=> 8m3hdcaACP[c] + nadp[c]		Fusobacterium_nucleatum_subsp_nucleatum_ATCC_25586	0	0	0	0	0	0	0	0	0	0	0
Fusobacterium_nucleatum_subsp_nucleatum_ATCC_25586_3OAR8M9	3OAR8M9	8-methyl-3-oxo-nonanoyl-ACPNADP+ oxidoreductase	nadph[c] + h[c] + 8m3ononACP[c] <=> 8m3hnonACP[c] + nadp[c]		Fusobacterium_nucleatum_subsp_nucleatum_ATCC_25586	0	0	0	0	0	0	0	0	0	0	0
Fusobacterium_nucleatum_subsp_nucleatum_ATCC_25586_3OAR9M10	3OAR9M10	9-methyl-3-oxo-decanoyl-ACPNADP+ oxidoreductase	nadph[c] + h[c] + 9m3odcaACP[c] <=> 9m3hdcaACP[c] + nadp[c]		Fusobacterium_nucleatum_subsp_nucleatum_ATCC_25586	0	0	0	0	0	0	0	0	0	0	0
Fusobacterium_nucleatum_subsp_nucleatum_ATCC_25586_3OAS100	3OAS100	3-oxoacyl-[acyl-carrier-protein] synthase (n-C10:0)	h[c] + malACP[c] + ocACP[c] -> 3odecACP[c] + ACP[c] + co2[c]		Fusobacterium_nucleatum_subsp_nucleatum_ATCC_25586	0	0	0	0	0	0	0	0	0	0	0
Fusobacterium_nucleatum_subsp_nucleatum_ATCC_25586_3OAS10M11	3OAS10M11	10-methyl-undecanoyl-ACPmalonyl-[acyl-carrier-protein] C-acyltransferase (decarboxylating)	h[c] + malACP[c] + 10mundecACP[c] -> ACP[c] + 12m3otridecACP[c] + co2[c]		Fusobacterium_nucleatum_subsp_nucleatum_ATCC_25586	0	0	0	0	0	0	0	0	0	0	0
Fusobacterium_nucleatum_subsp_nucleatum_ATCC_25586_3OAS10M12	3OAS10M12	10-methyl-dodecanoyl-ACPmalonyl-[acyl-carrier-protein] C-acyltransferase (decarboxylating)	10mddcaACP[c] + h[c] + malACP[c] -> ACP[c] + co2[c] + 12m3omyrsACP[c]		Fusobacterium_nucleatum_subsp_nucleatum_ATCC_25586	0	0	0	0	0	0	0	0	0	0	0
Fusobacterium_nucleatum_subsp_nucleatum_ATCC_25586_3OAS11M12	3OAS11M12	11-methyl-dodecanoyl-ACPmalonyl-[acyl-carrier-protein] C-acyltransferase (decarboxylating)	h[c] + malACP[c] + 11mddcaACP[c] -> 13m3omyrsACP[c] + ACP[c] + co2[c]		Fusobacterium_nucleatum_subsp_nucleatum_ATCC_25586	0	0	0	0	0	0	0	0	0	0	0
Fusobacterium_nucleatum_subsp_nucleatum_ATCC_25586_3OAS120	3OAS120	3-oxoacyl-[acyl-carrier-protein] synthase (n-C12:0)	dcaACP[c] + h[c] + malACP[c] -> 3oddecACP[c] + ACP[c] + co2[c]		Fusobacterium_nucleatum_subsp_nucleatum_ATCC_25586	0	0	0	0	0	0	0	0	0	0	0
Fusobacterium_nucleatum_subsp_nucleatum_ATCC_25586_3OAS12M13	3OAS12M13	12-methyl-tridecanoyl-ACPmalonyl-[acyl-carrier-protein] C-acyltransferase (decarboxylating)	h[c] + malACP[c] + 12mtridecACP[c] -> 14m3opentdecACP[c] + ACP[c] + co2[c]		Fusobacterium_nucleatum_subsp_nucleatum_ATCC_25586	0	0	0	0	0	0	0	0	0	0	0
Fusobacterium_nucleatum_subsp_nucleatum_ATCC_25586_3OAS12M14	3OAS12M14	12-methyl-tetra-decanoyl-ACPmalonyl-[acyl-carrier-protein] C-acyltransferase (decarboxylating)	h[c] + malACP[c] + 12mmyrsACP[c] -> 14m3opalmACP[c] + ACP[c] + co2[c]		Fusobacterium_nucleatum_subsp_nucleatum_ATCC_25586	0	0	0	0	0	0	0	0	0	0	0
Fusobacterium_nucleatum_subsp_nucleatum_ATCC_25586_3OAS13M14	3OAS13M14	13-methyl-tetra-decanoyl-ACPmalonyl-[acyl-carrier-protein] C-acyltransferase (decarboxylating)	13mmyrsACP[c] + h[c] + malACP[c] -> 15m3opalmACP[c] + ACP[c] + co2[c]		Fusobacterium_nucleatum_subsp_nucleatum_ATCC_25586	0	0	0	0	0	0	0	0	0	0	0
Fusobacterium_nucleatum_subsp_nucleatum_ATCC_25586_3OAS140	3OAS140	3-oxoacyl-[acyl-carrier-protein] synthase (n-C14:0)	ddcaACP[c] + h[c] + malACP[c] -> 3omrsACP[c] + ACP[c] + co2[c]		Fusobacterium_nucleatum_subsp_nucleatum_ATCC_25586	0	0	0	0	0	0	0	0	0	0	0
Fusobacterium_nucleatum_subsp_nucleatum_ATCC_25586_3OAS160	3OAS160	3-oxoacyl-[acyl-carrier-protein] synthase (n-C16:0)	h[c] + malACP[c] + myrsACP[c] -> 3opalmACP[c] + ACP[c] + co2[c]		Fusobacterium_nucleatum_subsp_nucleatum_ATCC_25586	0.0174423	0	0	0	0.0174423	0.0174423	0	0.0174423	0.0174423	0	0.0174423
Fusobacterium_nucleatum_subsp_nucleatum_ATCC_25586_3OAS180	3OAS180	3-oxoacyl-[acyl-carrier-protein] synthase (n-C18:0)	h[c] + malACP[c] + palmACP[c] -> 3ooctdACP[c] + ACP[c] + co2[c]		Fusobacterium_nucleatum_subsp_nucleatum_ATCC_25586	0	0	0	0	0	0	0	0	0	0	0
Fusobacterium_nucleatum_subsp_nucleatum_ATCC_25586_3OAS2M3	3OAS2M3	2-methylpropionyl-ACPmalonyl-[acyl-carrier-protein] C-acyltransferase (decarboxylating)	h[c] + malACP[c] + 2mpropACP[c] -> ACP[c] + 4m3opentACP[c] + co2[c]		Fusobacterium_nucleatum_subsp_nucleatum_ATCC_25586	0	0	0	0	0	0	0	0	0	0	0
Fusobacterium_nucleatum_subsp_nucleatum_ATCC_25586_3OAS3M4	3OAS3M4	3-methylbutanoyl-ACPmalonyl-[acyl-carrier-protein] C-acyltransferase (decarboxylating)	h[c] + 3mbutACP[c] + malACP[c] -> 5m3ohexACP[c] + ACP[c] + co2[c]		Fusobacterium_nucleatum_subsp_nucleatum_ATCC_25586	0	0	0	0	0	0	0	0	0	0	0
Fusobacterium_nucleatum_subsp_nucleatum_ATCC_25586_3OAS4M3O6	3OAS4M3O6	4-methyl-3-oxo-hexanoyl-ACPmalonyl-[acyl-carrier-protein] C-acyltransferase (decarboxylating)	h[c] + malACP[c] + 2mbutACP[c] -> 4m3ohexACP[c] + ACP[c] + co2[c]		Fusobacterium_nucleatum_subsp_nucleatum_ATCC_25586	0	0	0	0	0	0	0	0	0	0	0
Fusobacterium_nucleatum_subsp_nucleatum_ATCC_25586_3OAS4M5	3OAS4M5	4-methyl-pentanoyl-ACPmalonyl-[acyl-carrier-protein] C-acyltransferase (decarboxylating)	4mpentACP[c] + h[c] + malACP[c] -> ACP[c] + co2[c] + 6m3oheptACP[c]		Fusobacterium_nucleatum_subsp_nucleatum_ATCC_25586	0	0	0	0	0	0	0	0	0	0	0
Fusobacterium_nucleatum_subsp_nucleatum_ATCC_25586_3OAS4M6	3OAS4M6	4-methyl-hexanoyl-ACPmalonyl-[acyl-carrier-protein] C-acyltransferase (decarboxylating)	h[c] + malACP[c] + 4mhexACP[c] -> ACP[c] + co2[c] + 6m3oocACP[c]		Fusobacterium_nucleatum_subsp_nucleatum_ATCC_25586	0	0	0	0	0	0	0	0	0	0	0
Fusobacterium_nucleatum_subsp_nucleatum_ATCC_25586_3OAS5M6	3OAS5M6	5-methyl-hexanoyl-ACPmalonyl-[acyl-carrier-protein] C-acyltransferase (decarboxylating)	h[c] + malACP[c] + 5mhexACP[c] -> ACP[c] + co2[c] + 7m3oocACP[c]		Fusobacterium_nucleatum_subsp_nucleatum_ATCC_25586	0	0	0	0	0	0	0	0	0	0	0
Fusobacterium_nucleatum_subsp_nucleatum_ATCC_25586_3OAS60	3OAS60	3-oxoacyl-[acyl-carrier-protein] synthase (n-C6:0)	butACP[c] + h[c] + malACP[c] -> 3ohexACP[c] + ACP[c] + co2[c]		Fusobacterium_nucleatum_subsp_nucleatum_ATCC_25586	0	0	0	0	0	0	0	0	0	0	0
Fusobacterium_nucleatum_subsp_nucleatum_ATCC_25586_3OAS6M7	3OAS6M7	6-methyl-heptanoyl-ACPmalonyl-[acyl-carrier-protein] C-acyltransferase (decarboxylating)	6mheptACP[c] + h[c] + malACP[c] -> ACP[c] + 8m3ononACP[c] + co2[c]		Fusobacterium_nucleatum_subsp_nucleatum_ATCC_25586	0	0	0	0	0	0	0	0	0	0	0
Fusobacterium_nucleatum_subsp_nucleatum_ATCC_25586_3OAS6M8	3OAS6M8	6-methyl-octanoyl-ACPmalonyl-[acyl-carrier-protein] C-acyltransferase (decarboxylating)	h[c] + 6mocACP[c] + malACP[c] -> 8m3odcaACP[c] + ACP[c] + co2[c]		Fusobacterium_nucleatum_subsp_nucleatum_ATCC_25586	0	0	0	0	0	0	0	0	0	0	0
Fusobacterium_nucleatum_subsp_nucleatum_ATCC_25586_3OAS7M8	3OAS7M8	7-methyl-octanoyl-ACPmalonyl-[acyl-carrier-protein] C-acyltransferase (decarboxylating)	7mocACP[c] + h[c] + malACP[c] -> 9m3odcaACP[c] + ACP[c] + co2[c]		Fusobacterium_nucleatum_subsp_nucleatum_ATCC_25586	0	0	0	0	0	0	0	0	0	0	0
Fusobacterium_nucleatum_subsp_nucleatum_ATCC_25586_3OAS80	3OAS80	3-oxoacyl-[acyl-carrier-protein] synthase (n-C8:0)	h[c] + hexACP[c] + malACP[c] -> 3ooctACP[c] + ACP[c] + co2[c]		Fusobacterium_nucleatum_subsp_nucleatum_ATCC_25586	0	0	0	0	0	0	0	0	0	0	0
Fusobacterium_nucleatum_subsp_nucleatum_ATCC_25586_3OAS8M10	3OAS8M10	8-methyl-decanoyl-ACPmalonyl-[acyl-carrier-protein] C-acyltransferase (decarboxylating)	h[c] + malACP[c] + 8mdcaACP[c] -> ACP[c] + 10m3oddcaACP[c] + co2[c]		Fusobacterium_nucleatum_subsp_nucleatum_ATCC_25586	0	0	0	0	0	0	0	0	0	0	0
Fusobacterium_nucleatum_subsp_nucleatum_ATCC_25586_3OAS8M9	3OAS8M9	8-methyl-nonanoyl-ACPmalonyl-[acyl-carrier-protein] C-acyltransferase (decarboxylating)	8mnonACP[c] + h[c] + malACP[c] -> ACP[c] + 10m3oundecACP[c] + co2[c]		Fusobacterium_nucleatum_subsp_nucleatum_ATCC_25586	0	0	0	0	0	0	0	0	0	0	0
Fusobacterium_nucleatum_subsp_nucleatum_ATCC_25586_3OAS9M10	3OAS9M10	9-methyl-decanoyl-ACPmalonyl-[acyl-carrier-protein] C-acyltransferase (decarboxylating)	h[c] + malACP[c] + 9mdcaACP[c] -> ACP[c] + 11m3oddcaACP[c] + co2[c]		Fusobacterium_nucleatum_subsp_nucleatum_ATCC_25586	0	0	0	0	0	0	0	0	0	0	0
Fusobacterium_nucleatum_subsp_nucleatum_ATCC_25586_4HBZCL	4HBZCL	4 hydroxybenzoate carboxy lyase phenol forming	h[c] + 4hbz[c] <=> co2[c] + phenol[c]		Fusobacterium_nucleatum_subsp_nucleatum_ATCC_25586	0.000634039	0	0	0	0.000634039	0.000634039	0	0.000634039	0.000634039	0	0.000634039
Fusobacterium_nucleatum_subsp_nucleatum_ATCC_25586_5A3OHEXCLE	5A3OHEXCLE	3-keto-5-aminohexanoate cleavage enzyme	accoa[c] + 5a3ohex[c] -> 3abutcoa[c] + acac[c]		Fusobacterium_nucleatum_subsp_nucleatum_ATCC_25586	1.94155	0	0	0	1.86102	1.94155	0	1.86102	1.94155	0	1.86102
Fusobacterium_nucleatum_subsp_nucleatum_ATCC_25586_5GLUP5T1	5GLUP5T1	(5-Glutamyl)-peptide:amino-acid 5-glutamyltransferase	glu_L[c] + HC00955[c] + h[c] <=> h2o[c] + HC01577[c]		Fusobacterium_nucleatum_subsp_nucleatum_ATCC_25586	0	0	0	0	0	0	0	0	0	0	0
Fusobacterium_nucleatum_subsp_nucleatum_ATCC_25586_5GLUP5T2	5GLUP5T2	(5-Glutamyl)-peptide:amino-acid 5-glutamyltransferase	glu_L[c] + 2 h[c] + HC00955[c] -> h2o[c] + co2[c] + HC01700[c]		Fusobacterium_nucleatum_subsp_nucleatum_ATCC_25586	0	0	0	0	0	0	0	0	0	0	0
Fusobacterium_nucleatum_subsp_nucleatum_ATCC_25586_5OXPRO_FEs	5OXPRO_FEs	5-oxoproline formation in extracellular compartment spontaneous	gln_L[e] -> 5oxpro[e] + nh4[e]		Fusobacterium_nucleatum_subsp_nucleatum_ATCC_25586	2.91743	0	0	0	22.8108	2.91743	0	23.0603	2.91743	0	23.1489
Fusobacterium_nucleatum_subsp_nucleatum_ATCC_25586_A5PISO	A5PISO	arabinose-5-phosphate isomerase	ru5p_D[c] <=> ara5p[c]		Fusobacterium_nucleatum_subsp_nucleatum_ATCC_25586	0	0	0	0	0	0	0	0	0	0	0
Fusobacterium_nucleatum_subsp_nucleatum_ATCC_25586_AACOAT	AACOAT	Acetoacetyl Coenzyme A:Acetate Coa-Transferase	atp[c] + coa[c] + acac[c] -> amp[c] + ppi[c] + aacoa[c]		Fusobacterium_nucleatum_subsp_nucleatum_ATCC_25586	43.7016	0	0	0	52.4327	43.7016	0	54.4243	43.7016	0	54.2463
Fusobacterium_nucleatum_subsp_nucleatum_ATCC_25586_AACPS6	AACPS6	acyl-[acyl-carrier-protein] synthetase (n-C18:0)	ACP[c] + atp[c] + ocdca[c] -> amp[c] + ocdcaACP[c] + ppi[c]		Fusobacterium_nucleatum_subsp_nucleatum_ATCC_25586	1000	0	0	0	1000	1000	0	1000	1000	0	1000
Fusobacterium_nucleatum_subsp_nucleatum_ATCC_25586_AACPS7	AACPS7	acyl-[acyl-carrier-protein] synthetase (n-C12:0)	ACP[c] + atp[c] + ddca[c] -> amp[c] + ddcaACP[c] + ppi[c]		Fusobacterium_nucleatum_subsp_nucleatum_ATCC_25586	0	0	0	0	0	0	0	0	0	0	0
Fusobacterium_nucleatum_subsp_nucleatum_ATCC_25586_ACACCTr	ACACCTr	Acetyl-CoA:acetoacetyl-CoA transferase, reversible	ac[c] + aacoa[c] <=> accoa[c] + acac[c]		Fusobacterium_nucleatum_subsp_nucleatum_ATCC_25586	1060.09	0	0	0	1076.58	1060.09	0	1088.71	1060.09	0	1087.36
Fusobacterium_nucleatum_subsp_nucleatum_ATCC_25586_ACACT1r	ACACT1r	Acetyl Coenzyme A C-Acetyltransferase	2 accoa[c] <=> coa[c] + aacoa[c]		Fusobacterium_nucleatum_subsp_nucleatum_ATCC_25586	41.8998	0	0	0	64.1008	43.2062	0	66.7549	43.3128	0	66.5003
Fusobacterium_nucleatum_subsp_nucleatum_ATCC_25586_ACACT2r	ACACT2r	acetyl-CoA C-acyltransferase (butanoyl-CoA) (r)	accoa[c] + btcoa[c] <=> 3ohcoa[c] + coa[c]		Fusobacterium_nucleatum_subsp_nucleatum_ATCC_25586	0	0	0	0	0	0	0	0	0	0	0
Fusobacterium_nucleatum_subsp_nucleatum_ATCC_25586_ACACT3r	ACACT3r	acetyl-CoA C-acyltransferase (hexanoyl-CoA) (r)	accoa[c] + hxcoa[c] <=> 3oocoa[c] + coa[c]		Fusobacterium_nucleatum_subsp_nucleatum_ATCC_25586	0	0	0	0	0	0	0	0	0	0	0
Fusobacterium_nucleatum_subsp_nucleatum_ATCC_25586_ACACT4r	ACACT4r	acetyl-CoA C-acyltransferase (octanoyl-CoA) (r)	accoa[c] + occoa[c] <=> 3odcoa[c] + coa[c]		Fusobacterium_nucleatum_subsp_nucleatum_ATCC_25586	0	0	0	0	0	0	0	0	0	0	0
Fusobacterium_nucleatum_subsp_nucleatum_ATCC_25586_ACACT5r	ACACT5r	acetyl-CoA C-acyltransferase (decanoyl-CoA) (r)	accoa[c] + dcacoa[c] <=> 3oddcoa[c] + coa[c]		Fusobacterium_nucleatum_subsp_nucleatum_ATCC_25586	0	0	0	0	0	0	0	0	0	0	0
Fusobacterium_nucleatum_subsp_nucleatum_ATCC_25586_ACACT6r	ACACT6r	acetyl-CoA C-acyltransferase (dodecanoyl-CoA) (r)	accoa[c] + ddcacoa[c] <=> 3otdcoa[c] + coa[c]		Fusobacterium_nucleatum_subsp_nucleatum_ATCC_25586	0	0	0	0	0	0	0	0	0	0	0
Fusobacterium_nucleatum_subsp_nucleatum_ATCC_25586_ACACT7r	ACACT7r	acetyl-CoA C-acyltransferase (tetradecanoyl-CoA) (r)	accoa[c] + tdcoa[c] <=> 3ohdcoa[c] + coa[c]		Fusobacterium_nucleatum_subsp_nucleatum_ATCC_25586	0	0	0	0	0	0	0	0	0	0	0
Fusobacterium_nucleatum_subsp_nucleatum_ATCC_25586_ACACt2	ACACt2	Acetoacetate Transport via Proton Symport	h[e] + acac[e] <=> h[c] + acac[c]		Fusobacterium_nucleatum_subsp_nucleatum_ATCC_25586	16.5662	0	0	0	38.7504	17.463	0	38.7637	18.1377	0	38.7637
Fusobacterium_nucleatum_subsp_nucleatum_ATCC_25586_ACALD	ACALD	acetaldehyde dehydrogenase (acetylating)	acald[c] + coa[c] + nad[c] <=> accoa[c] + h[c] + nadh[c]		Fusobacterium_nucleatum_subsp_nucleatum_ATCC_25586	1.95678	0	0	0	28.1266	1.95678	0	28.5712	1.95678	0	28.5712
Fusobacterium_nucleatum_subsp_nucleatum_ATCC_25586_ACBIPGT	ACBIPGT	Adenosyl cobinamide phosphate guanyltransferase	adocbip[c] + gtp[c] + h[c] -> agdpcbi[c] + ppi[c]		Fusobacterium_nucleatum_subsp_nucleatum_ATCC_25586	0	0	0	0	0	0	0	0	0	0	0
Fusobacterium_nucleatum_subsp_nucleatum_ATCC_25586_ACCOAC	ACCOAC	Acetyl Coenzyme A Carboxylase	atp[c] + hco3[c] + accoa[c] -> h[c] + adp[c] + pi[c] + malcoa[c]		Fusobacterium_nucleatum_subsp_nucleatum_ATCC_25586	44.7559	0	0	0	70.7815	45.146	0	74.966	45.146	0	74.3896
Fusobacterium_nucleatum_subsp_nucleatum_ATCC_25586_ACCOACL	ACCOACL	Acetyl-CoA:carbon-dioxide ligase (ADP-forming)	accoa[c] + btn_co2[c] -> apoC_Lys_btn[c] + malcoa[c]		Fusobacterium_nucleatum_subsp_nucleatum_ATCC_25586	0	0	0	0	0	0	0	0	0	0	0
Fusobacterium_nucleatum_subsp_nucleatum_ATCC_25586_ACCOAT	ACCOAT	acetyl-CoA: 4-hydroxybutanoate CoA transferase	accoa[c] + 4hdxbutn[c] <=> ac[c] + 4hbutcoa[c]		Fusobacterium_nucleatum_subsp_nucleatum_ATCC_25586	0	0	0	0	0	0	0	0	0	0	0
Fusobacterium_nucleatum_subsp_nucleatum_ATCC_25586_ACGApts	ACGApts	N-Acetyl-D-glucosamine transport via PEP:Pyr PTS	acgam[e] + pep[c] -> acgam6p[c] + pyr[c]		Fusobacterium_nucleatum_subsp_nucleatum_ATCC_25586	0	0	0	0	0	0	0	0	0	0	0
Fusobacterium_nucleatum_subsp_nucleatum_ATCC_25586_ACKr	ACKr	acetate kinase	ac[c] + atp[c] <=> actp[c] + adp[c]		Fusobacterium_nucleatum_subsp_nucleatum_ATCC_25586	1032.34	0	0	0	1035.16	1032.34	0	1039.96	1032.34	0	1039.3
Fusobacterium_nucleatum_subsp_nucleatum_ATCC_25586_ACNAMS	ACNAMS	N-acetylneuraminate synthase	h2o[c] + pep[c] + acmana[c] -> pi[c] + acnam[c]		Fusobacterium_nucleatum_subsp_nucleatum_ATCC_25586	25.9495	0	0	0	26.2163	26.0616	0	27.2122	26.0616	0	27.1231
Fusobacterium_nucleatum_subsp_nucleatum_ATCC_25586_ACNML	ACNML	N-Acetylneuraminate lyase	acnam[c] -> acmana[c] + pyr[c]		Fusobacterium_nucleatum_subsp_nucleatum_ATCC_25586	25.9495	0	0	0	26.2163	26.0616	0	27.2122	26.0616	0	27.1231
Fusobacterium_nucleatum_subsp_nucleatum_ATCC_25586_ACOAAGPAT140	ACOAAGPAT140	myristoyl-1-acylglycerol-3-phosphate O-acyltransferase	1tdecg3p[c] + tdcoa[c] -> coa[c] + pa140[c]		Fusobacterium_nucleatum_subsp_nucleatum_ATCC_25586	0	0	0	0	0	0	0	0	0	0	0
Fusobacterium_nucleatum_subsp_nucleatum_ATCC_25586_ACOAAGPAT160	ACOAAGPAT160	palmitoyl-1-acylglycerol-3-phosphate O-acyltransferase	pmtcoa[c] + 1hdecg3p[c] -> pa160[c] + coa[c]		Fusobacterium_nucleatum_subsp_nucleatum_ATCC_25586	0	0	0	0	0	0	0	0	0	0	0
Fusobacterium_nucleatum_subsp_nucleatum_ATCC_25586_ACOAAGPAT180	ACOAAGPAT180	stearoyl-1-acylglycerol-3-phosphate O-acyltransferase	stcoa[c] + 1odecg3p[c] -> pa180[c] + coa[c]		Fusobacterium_nucleatum_subsp_nucleatum_ATCC_25586	0.00872114	0	0	0	0.00872114	0.00872114	0	0.00872114	0.00872114	0	0.00872114
Fusobacterium_nucleatum_subsp_nucleatum_ATCC_25586_ACOAAGPATAI15	ACOAAGPATAI15	anteisopentadecanoyl-1-acylglycerol-3-phosphate O-acyltransferase	1aipdecg3p[c] + aipdcoa[c] -> paai15[c] + coa[c] + h[c]		Fusobacterium_nucleatum_subsp_nucleatum_ATCC_25586	0	0	0	0	0	0	0	0	0	0	0
Fusobacterium_nucleatum_subsp_nucleatum_ATCC_25586_ACOAAGPATAI17	ACOAAGPATAI17	anteisoheptadecanoyl-1-acylglycerol-3-phosphate O-acyltransferase	1aihpdecg3p[c] + aihpdcoa[c] -> coa[c] + paai17[c]		Fusobacterium_nucleatum_subsp_nucleatum_ATCC_25586	0	0	0	0	0	0	0	0	0	0	0
Fusobacterium_nucleatum_subsp_nucleatum_ATCC_25586_ACOAAGPATI14	ACOAAGPATI14	isotetradecanoyl-1-acylglycerol-3-phosphate O-acyltransferase	itdcoa[c] + 1itdecg3p[c] -> pai14[c] + coa[c] + h[c]		Fusobacterium_nucleatum_subsp_nucleatum_ATCC_25586	0	0	0	0	0	0	0	0	0	0	0
Fusobacterium_nucleatum_subsp_nucleatum_ATCC_25586_ACOAAGPATI15	ACOAAGPATI15	isopentadecanoyl-1-acylglycerol-3-phosphate O-acyltransferase	ipdcoa[c] + 1ipdecg3p[c] -> coa[c] + pai15[c] + h[c]		Fusobacterium_nucleatum_subsp_nucleatum_ATCC_25586	0	0	0	0	0	0	0	0	0	0	0
Fusobacterium_nucleatum_subsp_nucleatum_ATCC_25586_ACOAAGPATI16	ACOAAGPATI16	isohexadecanoyl-1-acylglycerol-3-phosphate O-acyltransferase	ihdcoa[c] + 1ihdecg3p[c] -> coa[c] + pai16[c] + h[c]		Fusobacterium_nucleatum_subsp_nucleatum_ATCC_25586	0	0	0	0	0	0	0	0	0	0	0
Fusobacterium_nucleatum_subsp_nucleatum_ATCC_25586_ACOAAGPATI17	ACOAAGPATI17	isoheptadecanoyl-1-acylglycerol-3-phosphate O-acyltransferase	ihpdcoa[c] + 1ihpdecg3p[c] -> pai17[c] + coa[c]		Fusobacterium_nucleatum_subsp_nucleatum_ATCC_25586	0	0	0	0	0	0	0	0	0	0	0
Fusobacterium_nucleatum_subsp_nucleatum_ATCC_25586_ACOAD1i	ACOAD1i	acyl-CoA dehydrogenase (butanoyl-CoA)	b2coa[c] + h[c] + nadh[c] -> btcoa[c] + nad[c]		Fusobacterium_nucleatum_subsp_nucleatum_ATCC_25586	119.744	0	0	0	148.283	119.744	0	160.47	119.744	0	159.472
Fusobacterium_nucleatum_subsp_nucleatum_ATCC_25586_ACOAD20	ACOAD20	(S)-2-methylbutanoyl-CoA:oxygen 2,3-oxidoreductase	o2[c] + 2 2mbcoa[c] -> 2 h2o[c] + 2 2mb2coa[c]		Fusobacterium_nucleatum_subsp_nucleatum_ATCC_25586	0	0	0	0	0	0	0	0	0	0	0
Fusobacterium_nucleatum_subsp_nucleatum_ATCC_25586_ACOADH2	ACOADH2	acyl-CoA dehydrogenase (Isobutiryl-CoA)	2 ibcoa[c] + o2[c] -> 2 2mp2coa[c] + 2 h2o[c]		Fusobacterium_nucleatum_subsp_nucleatum_ATCC_25586	0	0	0	0	0	0	0	0	0	0	0
Fusobacterium_nucleatum_subsp_nucleatum_ATCC_25586_ACOATA	ACOATA	Acetyl Coenzyme A Acp Transacylase	accoa[c] + ACP[c] <=> coa[c] + acACP[c]		Fusobacterium_nucleatum_subsp_nucleatum_ATCC_25586	3.96488e-14	0	0	0	3.96488e-14	0	0	0	0	0	0
Fusobacterium_nucleatum_subsp_nucleatum_ATCC_25586_ACODAr	ACODAr	Acetylornithine deacetylase, reversible	h2o[c] + acorn[c] <=> ac[c] + orn[c]		Fusobacterium_nucleatum_subsp_nucleatum_ATCC_25586	0	0	0	0	0	0	0	0	0	0	0
Fusobacterium_nucleatum_subsp_nucleatum_ATCC_25586_ACONT	ACONT	Aconitase	cit[c] <=> icit[c]		Fusobacterium_nucleatum_subsp_nucleatum_ATCC_25586	25.9495	0	0	0	26.2163	26.0616	0	27.2122	26.0616	0	27.1231
Fusobacterium_nucleatum_subsp_nucleatum_ATCC_25586_ACPS1	ACPS1	acyl-carrier protein synthase	apoACP[c] + coa[c] -> ACP[c] + h[c] + pap[c]		Fusobacterium_nucleatum_subsp_nucleatum_ATCC_25586	0	0	0	0	0	0	0	0	0	0	0
Fusobacterium_nucleatum_subsp_nucleatum_ATCC_25586_ACt2r	ACt2r	Acetate Reversible Transport via Proton Symport	h[e] + ac[e] <=> h[c] + ac[c]		Fusobacterium_nucleatum_subsp_nucleatum_ATCC_25586	28.1594	0	0	0	129.404	29.4687	0	134.144	30.4812	0	133.954
Fusobacterium_nucleatum_subsp_nucleatum_ATCC_25586_ADCL	ADCL	4-aminobenzoate synthase	4adcho[c] -> 4abz[c] + h[c] + pyr[c]		Fusobacterium_nucleatum_subsp_nucleatum_ATCC_25586	0	0	0	0	0	0	0	0	0	0	0
Fusobacterium_nucleatum_subsp_nucleatum_ATCC_25586_ADCPS1	ADCPS1	adenosylcobinamide-phosphate synthase	adcobhex[c] + appl[c] + atp[c] -> adocbi[c] + adp[c] + h[c] + pi[c]		Fusobacterium_nucleatum_subsp_nucleatum_ATCC_25586	0	0	0	0	0	0	0	0	0	0	0
Fusobacterium_nucleatum_subsp_nucleatum_ATCC_25586_ADCPS2	ADCPS2	adenosylcobinamide-phosphate synthase	adcobhex[c] + applp[c] + atp[c] -> adocbip[c] + adp[c] + h[c] + pi[c]		Fusobacterium_nucleatum_subsp_nucleatum_ATCC_25586	0	0	0	0	0	0	0	0	0	0	0
Fusobacterium_nucleatum_subsp_nucleatum_ATCC_25586_ADCS	ADCS	4-amino-4-deoxychorismate synthase	chor[c] + gln_L[c] -> 4adcho[c] + glu_L[c]		Fusobacterium_nucleatum_subsp_nucleatum_ATCC_25586	0	0	0	0	0	0	0	0	0	0	0
Fusobacterium_nucleatum_subsp_nucleatum_ATCC_25586_ADCYRS	ADCYRS	adenosylcobyric acid synthase (glutamine-hydrolysing)	adcobdam[c] + 4 atp[c] + 4 gln_L[c] + 4 h2o[c] -> adcobhex[c] + 4 adp[c] + 4 glu_L[c] + 4 h[c] + 4 pi[c]		Fusobacterium_nucleatum_subsp_nucleatum_ATCC_25586	0	0	0	0	0	0	0	0	0	0	0
Fusobacterium_nucleatum_subsp_nucleatum_ATCC_25586_ADEt2r	ADEt2r	adenine transport in via proton symport, reversible	h[e] + ade[e] <=> h[c] + ade[c]		Fusobacterium_nucleatum_subsp_nucleatum_ATCC_25586	2.42757	0	0	0	6.39194	2.42757	0	6.42869	2.42757	0	6.42869
Fusobacterium_nucleatum_subsp_nucleatum_ATCC_25586_ADK1	ADK1	Adenylate Kinase	atp[c] + amp[c] <=> 2 adp[c]		Fusobacterium_nucleatum_subsp_nucleatum_ATCC_25586	66.608	0	0	0	96.9992	66.9981	0	102.179	66.9981	0	101.514
Fusobacterium_nucleatum_subsp_nucleatum_ATCC_25586_ADK2	ADK2	adenylate kinase (Inorganic triphosphate)	amp[c] + pppi[c] <=> adp[c] + ppi[c]		Fusobacterium_nucleatum_subsp_nucleatum_ATCC_25586	65.5524	0	0	0	78.649	65.5524	0	81.6365	65.5524	0	81.3694
Fusobacterium_nucleatum_subsp_nucleatum_ATCC_25586_ADMDCr	ADMDCr	Adenosylmethionine decarboxylase	amet[c] + h[c] <=> ametam[c] + co2[c]		Fusobacterium_nucleatum_subsp_nucleatum_ATCC_25586	0.000634039	0	0	0	0.000634039	0.000634039	0	0.000634039	0.000634039	0	0.000634039
Fusobacterium_nucleatum_subsp_nucleatum_ATCC_25586_ADNK1	ADNK1	Adenosine Kinase	atp[c] + adn[c] -> h[c] + adp[c] + amp[c]		Fusobacterium_nucleatum_subsp_nucleatum_ATCC_25586	43.7346	0	0	0	52.4656	43.7346	0	54.4573	43.7346	0	54.2792
Fusobacterium_nucleatum_subsp_nucleatum_ATCC_25586_ADOCBIK	ADOCBIK	Adenosyl cobinamide kinase	adocbi[c] + atp[c] -> adocbip[c] + adp[c] + h[c]		Fusobacterium_nucleatum_subsp_nucleatum_ATCC_25586	0.000634039	0	0	0	0.000634039	0.000634039	0	0.000634039	0.000634039	0	0.000634039
Fusobacterium_nucleatum_subsp_nucleatum_ATCC_25586_ADOCBIK2	ADOCBIK2	Adenosyl cobinamide kinase (GTP)	adocbi[c] + gtp[c] -> adocbip[c] + gdp[c] + h[c]		Fusobacterium_nucleatum_subsp_nucleatum_ATCC_25586	0.000634039	0	0	0	0.000634039	0.000634039	0	0.000634039	0.000634039	0	0.000634039
Fusobacterium_nucleatum_subsp_nucleatum_ATCC_25586_ADOCBLS	ADOCBLS	Adenosylcobalamin 5-phosphate synthase	agdpcbi[c] + rdmbzi[c] -> adocbl[c] + gmp[c] + h[c]		Fusobacterium_nucleatum_subsp_nucleatum_ATCC_25586	0	0	0	0	0	0	0	0	0	0	0
Fusobacterium_nucleatum_subsp_nucleatum_ATCC_25586_ADOCBLabc	ADOCBLabc	Adenosylcobalamin transport via ABC system	adocbl[e] + atp[c] + h2o[c] -> adocbl[c] + adp[c] + h[c] + pi[c]		Fusobacterium_nucleatum_subsp_nucleatum_ATCC_25586	0	0	0	0	0	0	0	0	0	0	0
Fusobacterium_nucleatum_subsp_nucleatum_ATCC_25586_ADPRDP	ADPRDP	ADPribose Diphosphatase	h2o[c] + adprib[c] -> 2 h[c] + amp[c] + r5p[c]		Fusobacterium_nucleatum_subsp_nucleatum_ATCC_25586	7.28361	0	0	0	8.73878	7.28361	0	9.07072	7.28361	0	9.04105
Fusobacterium_nucleatum_subsp_nucleatum_ATCC_25586_ADPT	ADPT	Adenine Phosphoribosyltransferase	ade[c] + prpp[c] -> amp[c] + ppi[c]		Fusobacterium_nucleatum_subsp_nucleatum_ATCC_25586	21.8673	0	0	0	26.2328	21.8673	0	27.2286	21.8673	0	27.1396
Fusobacterium_nucleatum_subsp_nucleatum_ATCC_25586_ADSL1r	ADSL1r	adenylsuccinate lyase	dcamp[c] <=> amp[c] + fum[c]		Fusobacterium_nucleatum_subsp_nucleatum_ATCC_25586	1.45872	0	0	0	5.44814	1.45872	0	5.48488	1.45872	0	5.48488
Fusobacterium_nucleatum_subsp_nucleatum_ATCC_25586_ADSL2r	ADSL2r	adenylosuccinate lyase	25aics[c] <=> aicar[c] + fum[c]		Fusobacterium_nucleatum_subsp_nucleatum_ATCC_25586	1.45872	0	0	0	5.44908	1.45872	0	5.48587	1.45872	0	5.48587
Fusobacterium_nucleatum_subsp_nucleatum_ATCC_25586_ADSS	ADSS	Adenylosuccinate Synthase	asp_L[c] + gtp[c] + imp[c] -> 2 h[c] + pi[c] + gdp[c] + dcamp[c]		Fusobacterium_nucleatum_subsp_nucleatum_ATCC_25586	1.45872	0	0	0	5.44814	1.45872	0	5.48488	1.45872	0	5.48488
Fusobacterium_nucleatum_subsp_nucleatum_ATCC_25586_AGDC	AGDC	N-Acetylglucosamine-6-Phosphate Deacetylase	h2o[c] + acgam6p[c] -> gam6p[c] + ac[c]		Fusobacterium_nucleatum_subsp_nucleatum_ATCC_25586	0	0	0	0	0	0	0	0	0	0	0
Fusobacterium_nucleatum_subsp_nucleatum_ATCC_25586_AGMHE	AGMHE	ADP-D-glycero-D-manno-heptose epimerase	adphep_DD[c] -> adphep_LD[c]		Fusobacterium_nucleatum_subsp_nucleatum_ATCC_25586	0	0	0	0	0	0	0	0	0	0	0
Fusobacterium_nucleatum_subsp_nucleatum_ATCC_25586_AGMT	AGMT	agmatinase	agm[c] + h2o[c] -> ptrc[c] + urea[c]		Fusobacterium_nucleatum_subsp_nucleatum_ATCC_25586	0.949486	0	0	0	0.90137	0.949486	0	0.90137	0.949486	0	0.90137
Fusobacterium_nucleatum_subsp_nucleatum_ATCC_25586_AGPAT120	AGPAT120	1-tetradecanoyl-sn-glycerol 3-phosphate O-acyltransferase (n-C12:0)	1ddecg3p[c] + ddcaACP[c] -> ACP[c] + pa120[c]		Fusobacterium_nucleatum_subsp_nucleatum_ATCC_25586	0	0	0	0	0	0	0	0	0	0	0
Fusobacterium_nucleatum_subsp_nucleatum_ATCC_25586_AGPAT140	AGPAT140	1-tetradecanoyl-sn-glycerol 3-phosphate O-acyltransferase (n-C14:0)	1tdecg3p[c] + myrsACP[c] -> ACP[c] + pa140[c]		Fusobacterium_nucleatum_subsp_nucleatum_ATCC_25586	0	0	0	0	0	0	0	0	0	0	0
Fusobacterium_nucleatum_subsp_nucleatum_ATCC_25586_AGPAT141	AGPAT141	1-tetradec-7-enoyl-sn-glycerol 3-phosphate O-acyltransferase (n-C14:1)	1tdec7eg3p[c] + tdeACP[c] -> ACP[c] + pa141[c]		Fusobacterium_nucleatum_subsp_nucleatum_ATCC_25586	0	0	0	0	0	0	0	0	0	0	0
Fusobacterium_nucleatum_subsp_nucleatum_ATCC_25586_AGPAT160	AGPAT160	1-hexadecanoyl-sn-glycerol 3-phosphate O-acyltransferase (n-C16:0)	1hdecg3p[c] + palmACP[c] -> ACP[c] + pa160[c]		Fusobacterium_nucleatum_subsp_nucleatum_ATCC_25586	0	0	0	0	0	0	0	0	0	0	0
Fusobacterium_nucleatum_subsp_nucleatum_ATCC_25586_AGPAT161	AGPAT161	1-hexadec-7-enoyl-sn-glycerol 3-phosphate O-acyltransferase (n-C16:1)	1hdec9eg3p[c] + hdeACP[c] -> ACP[c] + pa161[c]		Fusobacterium_nucleatum_subsp_nucleatum_ATCC_25586	0	0	0	0	0	0	0	0	0	0	0
Fusobacterium_nucleatum_subsp_nucleatum_ATCC_25586_AGPAT180	AGPAT180	1-octadecanoyl-sn-glycerol 3-phosphate O-acyltransferase (n-C18:0)	1odecg3p[c] + ocdcaACP[c] -> ACP[c] + pa180[c]		Fusobacterium_nucleatum_subsp_nucleatum_ATCC_25586	0.00872114	0	0	0	0.00872114	0.00872114	0	0.00872114	0.00872114	0	0.00872114
Fusobacterium_nucleatum_subsp_nucleatum_ATCC_25586_AGPAT181	AGPAT181	1-octadec-7-enoyl-sn-glycerol 3-phosphate O-acyltransferase (n-C18:1)	1odec11eg3p[c] + octeACP[c] -> ACP[c] + pa181[c]		Fusobacterium_nucleatum_subsp_nucleatum_ATCC_25586	0	0	0	0	0	0	0	0	0	0	0
Fusobacterium_nucleatum_subsp_nucleatum_ATCC_25586_AHCYSNS_r	AHCYSNS_r	S-adenosylhomocysteine nucleosidase reversible	ahcys[c] + h2o[c] <=> ade[c] + rhcys[c]		Fusobacterium_nucleatum_subsp_nucleatum_ATCC_25586	1.00254	0	0	0	1.00056	1.00254	0	1.00056	1.00254	0	1.00056
Fusobacterium_nucleatum_subsp_nucleatum_ATCC_25586_AHMMPS	AHMMPS	4-amino-5-hydroxymethyl-2-methylpyrimidine synthetase	air[c] + h2o[c] -> 4ahmmp[c] + gcald[c] + pi[c] + 0.5 o2[c]		Fusobacterium_nucleatum_subsp_nucleatum_ATCC_25586	0	0	0	0	0	0	0	0	0	0	0
Fusobacterium_nucleatum_subsp_nucleatum_ATCC_25586_AICART	AICART	Phosphoribosylaminoimidazolecarboxamide Formyltransferase	10fthf[c] + aicar[c] <=> thf[c] + fprica[c]		Fusobacterium_nucleatum_subsp_nucleatum_ATCC_25586	1.45872	0	0	0	5.44908	1.45872	0	5.48587	1.45872	0	5.48587
Fusobacterium_nucleatum_subsp_nucleatum_ATCC_25586_AIHPDCOATA	AIHPDCOATA	14-methyl-hexa-decanoyl-ACP[acyl-carrier-protein] transferase	14mpalmACP[c] + coa[c] <=> ACP[c] + aihpdcoa[c]		Fusobacterium_nucleatum_subsp_nucleatum_ATCC_25586	0	0	0	0	0	0	0	0	0	0	0
Fusobacterium_nucleatum_subsp_nucleatum_ATCC_25586_AIPDCOATA	AIPDCOATA	12-methyl-tetra-decanoyl-ACP[acyl-carrier-protein] transferase	12mmyrsACP[c] + coa[c] <=> ACP[c] + aipdcoa[c]		Fusobacterium_nucleatum_subsp_nucleatum_ATCC_25586	0	0	0	0	0	0	0	0	0	0	0
Fusobacterium_nucleatum_subsp_nucleatum_ATCC_25586_AIRC4	AIRC4	Phosphoribosylaminoimidazole carboxylase	atp[c] + air[c] + hco3[c] -> h[c] + pi[c] + adp[c] + 5aizc[c]		Fusobacterium_nucleatum_subsp_nucleatum_ATCC_25586	1.45872	0	0	0	5.44908	1.45872	0	5.48587	1.45872	0	5.48587
Fusobacterium_nucleatum_subsp_nucleatum_ATCC_25586_ALAALA	ALAALA	D-alanine--D-alanine ligase (EC 6.3.2.4)	2 ala_D[c] + atp[c] -> pi[c] + h[c] + adp[c] + alaala[c]		Fusobacterium_nucleatum_subsp_nucleatum_ATCC_25586	0	0	0	0	0	0	0	0	0	0	0
Fusobacterium_nucleatum_subsp_nucleatum_ATCC_25586_ALAASP1c	ALAASP1c	Hydrolysis of L-alanyl-L-aspartate	h2o[c] + alaasp[c] <=> ala_L[c] + asp_L[c]		Fusobacterium_nucleatum_subsp_nucleatum_ATCC_25586	1	0	0	0	1	1	0	1	1	0	1
Fusobacterium_nucleatum_subsp_nucleatum_ATCC_25586_ALAASPabc	ALAASPabc	L-alanyl-L-aspartate transport via ABC system	alaasp[e] + atp[c] + h2o[c] -> alaasp[c] + adp[c] + h[c] + pi[c]		Fusobacterium_nucleatum_subsp_nucleatum_ATCC_25586	1	0	0	0	1	1	0	1	1	0	1
Fusobacterium_nucleatum_subsp_nucleatum_ATCC_25586_ALAGLN1c	ALAGLN1c	Hydrolysis of L-alanyl-L-glutamine	h2o[c] + alagln[c] <=> ala_L[c] + gln_L[c]		Fusobacterium_nucleatum_subsp_nucleatum_ATCC_25586	1	0	0	0	1	1	0	1	1	0	1
Fusobacterium_nucleatum_subsp_nucleatum_ATCC_25586_ALAGLNabc	ALAGLNabc	L-alanyl-L-glutamine transport via ABC system	alagln[e] + atp[c] + h2o[c] -> alagln[c] + adp[c] + h[c] + pi[c]		Fusobacterium_nucleatum_subsp_nucleatum_ATCC_25586	1	0	0	0	1	1	0	1	1	0	1
Fusobacterium_nucleatum_subsp_nucleatum_ATCC_25586_ALAGLU1c	ALAGLU1c	Hydrolysis of L-alanyl-L-glutamate	h2o[c] + alaglu[c] <=> ala_L[c] + glu_L[c]		Fusobacterium_nucleatum_subsp_nucleatum_ATCC_25586	1	0	0	0	1	1	0	1	1	0	1
Fusobacterium_nucleatum_subsp_nucleatum_ATCC_25586_ALAGLUabc	ALAGLUabc	L-alanyl-L-glutamate transport via ABC system	alaglu[e] + atp[c] + h2o[c] -> alaglu[c] + adp[c] + h[c] + pi[c]		Fusobacterium_nucleatum_subsp_nucleatum_ATCC_25586	1	0	0	0	1	1	0	1	1	0	1
Fusobacterium_nucleatum_subsp_nucleatum_ATCC_25586_ALAGLY1c	ALAGLY1c	Hydrolysis of L-alanylglycine	h2o[c] + alagly[c] <=> ala_L[c] + gly[c]		Fusobacterium_nucleatum_subsp_nucleatum_ATCC_25586	1	0	0	0	1	1	0	1	1	0	1
Fusobacterium_nucleatum_subsp_nucleatum_ATCC_25586_ALAGLYabc	ALAGLYabc	L-alanylglycine transport via ABC system	alagly[e] + atp[c] + h2o[c] -> alagly[c] + adp[c] + h[c] + pi[c]		Fusobacterium_nucleatum_subsp_nucleatum_ATCC_25586	1	0	0	0	1	1	0	1	1	0	1
Fusobacterium_nucleatum_subsp_nucleatum_ATCC_25586_ALAHIS1c	ALAHIS1c	Hydrolysis of L-alanyl-L-histidine	h2o[c] + alahis[c] <=> ala_L[c] + his_L[c]		Fusobacterium_nucleatum_subsp_nucleatum_ATCC_25586	1	0	0	0	1	1	0	1	1	0	1
Fusobacterium_nucleatum_subsp_nucleatum_ATCC_25586_ALAHISabc	ALAHISabc	L-alanyl-L-histidine transport via ABC system	alahis[e] + atp[c] + h2o[c] -> alahis[c] + adp[c] + h[c] + pi[c]		Fusobacterium_nucleatum_subsp_nucleatum_ATCC_25586	1	0	0	0	1	1	0	1	1	0	1
Fusobacterium_nucleatum_subsp_nucleatum_ATCC_25586_ALAILE1c	ALAILE1c	Hydrolysis of L-alanyl-L-isoleucine	Fusobacterium_nucleatum_subsp_nucleatum_ATCC_25586_alaile[c] + Fusobacterium_nucleatum_subsp_nucleatum_ATCC_25586_h2o[c] <=> Fusobacterium_nucleatum_subsp_nucleatum_ATCC_25586_ala_L[c] + Fusobacterium_nucleatum_subsp_nucleatum_ATCC_25586_ile_L[c]		Fusobacterium_nucleatum_subsp_nucleatum_ATCC_25586	1	0	0	0	1	1	0	1	1	0	1
Fusobacterium_nucleatum_subsp_nucleatum_ATCC_25586_ALAILEabc	ALAILEabc	L-alanyl-L-isoleucine transport via ABC system	Fusobacterium_nucleatum_subsp_nucleatum_ATCC_25586_alaile[e] + Fusobacterium_nucleatum_subsp_nucleatum_ATCC_25586_atp[c] + Fusobacterium_nucleatum_subsp_nucleatum_ATCC_25586_h2o[c] -> Fusobacterium_nucleatum_subsp_nucleatum_ATCC_25586_adp[c] + Fusobacterium_nucleatum_subsp_nucleatum_ATCC_25586_alaile[c] + Fusobacterium_nucleatum_subsp_nucleatum_ATCC_25586_h[c] + Fusobacterium_nucleatum_subsp_nucl…		Fusobacterium_nucleatum_subsp_nucleatum_ATCC_25586	1	0	0	0	1	1	0	1	1	0	1
Fusobacterium_nucleatum_subsp_nucleatum_ATCC_25586_ALALEU1c	ALALEU1c	Hydrolysis of L-alanyl-L-leucine	h2o[c] + alaleu[c] <=> ala_L[c] + leu_L[c]		Fusobacterium_nucleatum_subsp_nucleatum_ATCC_25586	1	0	0	0	1	1	0	1	1	0	1
Fusobacterium_nucleatum_subsp_nucleatum_ATCC_25586_ALALEUabc	ALALEUabc	L-alanyl-L-leucine transport via ABC system	alaleu[e] + atp[c] + h2o[c] -> alaleu[c] + adp[c] + h[c] + pi[c]		Fusobacterium_nucleatum_subsp_nucleatum_ATCC_25586	1	0	0	0	1	1	0	1	1	0	1
Fusobacterium_nucleatum_subsp_nucleatum_ATCC_25586_ALALYS1c	ALALYS1c	Hydrolysis of L-alanyl-L-lysine	Fusobacterium_nucleatum_subsp_nucleatum_ATCC_25586_alalys[c] + Fusobacterium_nucleatum_subsp_nucleatum_ATCC_25586_h2o[c] + Fusobacterium_nucleatum_subsp_nucleatum_ATCC_25586_h[c] <=> Fusobacterium_nucleatum_subsp_nucleatum_ATCC_25586_ala_L[c] + Fusobacterium_nucleatum_subsp_nucleatum_ATCC_25586_lys_L[c]		Fusobacterium_nucleatum_subsp_nucleatum_ATCC_25586	1	0	0	0	1	1	0	1	1	0	1
Fusobacterium_nucleatum_subsp_nucleatum_ATCC_25586_ALALYSabc	ALALYSabc	L-alanyl-L-lysine transport via ABC system	Fusobacterium_nucleatum_subsp_nucleatum_ATCC_25586_alalys[e] + Fusobacterium_nucleatum_subsp_nucleatum_ATCC_25586_atp[c] + Fusobacterium_nucleatum_subsp_nucleatum_ATCC_25586_h2o[c] -> Fusobacterium_nucleatum_subsp_nucleatum_ATCC_25586_adp[c] + Fusobacterium_nucleatum_subsp_nucleatum_ATCC_25586_alalys[c] + Fusobacterium_nucleatum_subsp_nucleatum_ATCC_25586_h[c] + Fusobacterium_nucleatum_subsp_nucl…		Fusobacterium_nucleatum_subsp_nucleatum_ATCC_25586	1	0	0	0	1	1	0	1	1	0	1
Fusobacterium_nucleatum_subsp_nucleatum_ATCC_25586_ALAR	ALAR	Alanine Racemase	ala_L[c] <=> ala_D[c]		Fusobacterium_nucleatum_subsp_nucleatum_ATCC_25586	0	0	0	0	0	0	0	0	0	0	0
Fusobacterium_nucleatum_subsp_nucleatum_ATCC_25586_ALATHR1c	ALATHR1c	Hydrolysis of L-alanyl-L-threonine	h2o[c] + alathr[c] <=> ala_L[c] + thr_L[c]		Fusobacterium_nucleatum_subsp_nucleatum_ATCC_25586	1	0	0	0	1	1	0	1	1	0	1
Fusobacterium_nucleatum_subsp_nucleatum_ATCC_25586_ALATHRabc	ALATHRabc	L-alanyl-L-threonine transport via ABC system	alathr[e] + atp[c] + h2o[c] -> alathr[c] + adp[c] + h[c] + pi[c]		Fusobacterium_nucleatum_subsp_nucleatum_ATCC_25586	1	0	0	0	1	1	0	1	1	0	1
Fusobacterium_nucleatum_subsp_nucleatum_ATCC_25586_ALAVAL1c	ALAVAL1c	Hydrolysis of L-alanyl-L-valine	Fusobacterium_nucleatum_subsp_nucleatum_ATCC_25586_alaval[c] + Fusobacterium_nucleatum_subsp_nucleatum_ATCC_25586_h2o[c] <=> Fusobacterium_nucleatum_subsp_nucleatum_ATCC_25586_ala_L[c] + Fusobacterium_nucleatum_subsp_nucleatum_ATCC_25586_val_L[c]		Fusobacterium_nucleatum_subsp_nucleatum_ATCC_25586	1	0	0	0	1	1	0	1	1	0	1
Fusobacterium_nucleatum_subsp_nucleatum_ATCC_25586_ALAVALabc	ALAVALabc	L-alanyl-L-valine transport via ABC system	Fusobacterium_nucleatum_subsp_nucleatum_ATCC_25586_alaval[e] + Fusobacterium_nucleatum_subsp_nucleatum_ATCC_25586_atp[c] + Fusobacterium_nucleatum_subsp_nucleatum_ATCC_25586_h2o[c] -> Fusobacterium_nucleatum_subsp_nucleatum_ATCC_25586_adp[c] + Fusobacterium_nucleatum_subsp_nucleatum_ATCC_25586_alaval[c] + Fusobacterium_nucleatum_subsp_nucleatum_ATCC_25586_h[c] + Fusobacterium_nucleatum_subsp_nucl…		Fusobacterium_nucleatum_subsp_nucleatum_ATCC_25586	1	0	0	0	1	1	0	1	1	0	1
Fusobacterium_nucleatum_subsp_nucleatum_ATCC_25586_ALAt2r	ALAt2r	L-Alanine Reversible Transport via Proton Symport	h[e] + ala_L[e] <=> h[c] + ala_L[c]		Fusobacterium_nucleatum_subsp_nucleatum_ATCC_25586	10	0	0	0	10	10	0	10	10	0	10
Fusobacterium_nucleatum_subsp_nucleatum_ATCC_25586_ALCD4	ALCD4	alcohol dehydrogenase (butanol)	btoh[c] + nad[c] <=> btal[c] + h[c] + nadh[c]		Fusobacterium_nucleatum_subsp_nucleatum_ATCC_25586	17.459	0	0	0	20.7516	21.1132	0	29.7738	21.1132	0	28.8478
Fusobacterium_nucleatum_subsp_nucleatum_ATCC_25586_ALPHNH	ALPHNH	allophanate hydrolase	allphn[c] + 3 h[c] + h2o[c] -> 2 co2[c] + 2 nh4[c]		Fusobacterium_nucleatum_subsp_nucleatum_ATCC_25586	0	0	0	0	0	0	0	0	0	0	0
Fusobacterium_nucleatum_subsp_nucleatum_ATCC_25586_AMALT1	AMALT1	Amylomaltase (maltotriose)	malt[c] + malttr[c] -> glc_D[c] + maltttr[c]		Fusobacterium_nucleatum_subsp_nucleatum_ATCC_25586	0	0	0	0	0	0	0	0	0	0	0
Fusobacterium_nucleatum_subsp_nucleatum_ATCC_25586_AMALT2	AMALT2	Amylomaltase (maltotetraose)	malt[c] + maltttr[c] -> glc_D[c] + maltpt[c]		Fusobacterium_nucleatum_subsp_nucleatum_ATCC_25586	0	0	0	0	0	0	0	0	0	0	0
Fusobacterium_nucleatum_subsp_nucleatum_ATCC_25586_AMALT3	AMALT3	Amylomaltase (maltopentaose)	malt[c] + maltpt[c] -> glc_D[c] + malthx[c]		Fusobacterium_nucleatum_subsp_nucleatum_ATCC_25586	0	0	0	0	0	0	0	0	0	0	0
Fusobacterium_nucleatum_subsp_nucleatum_ATCC_25586_AMALT4	AMALT4	Amylomaltase (maltohexaose)	malt[c] + malthx[c] -> glc_D[c] + malthp[c]		Fusobacterium_nucleatum_subsp_nucleatum_ATCC_25586	0	0	0	0	0	0	0	0	0	0	0
Fusobacterium_nucleatum_subsp_nucleatum_ATCC_25586_AMANAPEr	AMANAPEr	N-acetylmannosamine 6-phosphate epimerase	acmanap[c] <=> acgam6p[c]		Fusobacterium_nucleatum_subsp_nucleatum_ATCC_25586	0	0	0	0	0	0	0	0	0	0	0
Fusobacterium_nucleatum_subsp_nucleatum_ATCC_25586_AMANK	AMANK	N-Acetyl-D-Mannosamine Kinase	atp[c] + acmana[c] -> h[c] + adp[c] + acmanap[c]		Fusobacterium_nucleatum_subsp_nucleatum_ATCC_25586	0	0	0	0	0	0	0	0	0	0	0
Fusobacterium_nucleatum_subsp_nucleatum_ATCC_25586_AMAOTr	AMAOTr	adenosylmethionine-8-amino-7-oxononanoate transaminase	8aonn[c] + amet[c] <=> amob[c] + dann[c]		Fusobacterium_nucleatum_subsp_nucleatum_ATCC_25586	0	0	0	0	0	0	0	0	0	0	0
Fusobacterium_nucleatum_subsp_nucleatum_ATCC_25586_AMMQT8r	AMMQT8r	S-adenosylmethione:2-demthylmenaquinone methyltransferase (menaquinone 8)	2dmmq8[c] + amet[c] <=> ahcys[c] + mqn8[c] + h[c]		Fusobacterium_nucleatum_subsp_nucleatum_ATCC_25586	1	0	0	0	0.998025	1	0	0.998025	1	0	0.998025
Fusobacterium_nucleatum_subsp_nucleatum_ATCC_25586_AMPTASECG	AMPTASECG	Alanyl Aminopeptidase (Cys-Gly)	h2o[c] + cgly[c] -> cys_L[c] + gly[c]		Fusobacterium_nucleatum_subsp_nucleatum_ATCC_25586	0	0	0	0	0	0	0	0	0	0	0
Fusobacterium_nucleatum_subsp_nucleatum_ATCC_25586_AMPTASEGC	AMPTASEGC	Gly-Cys aminopeptidase	glycys[c] + h2o[c] -> gly[c] + cys_L[c]		Fusobacterium_nucleatum_subsp_nucleatum_ATCC_25586	1	0	0	0	1	1	0	1	1	0	1
Fusobacterium_nucleatum_subsp_nucleatum_ATCC_25586_ANS	ANS	anthranilate synthase	chor[c] + gln_L[c] -> anth[c] + glu_L[c] + h[c] + pyr[c]		Fusobacterium_nucleatum_subsp_nucleatum_ATCC_25586	0	0	0	0	0	0	0	0	0	0	0
Fusobacterium_nucleatum_subsp_nucleatum_ATCC_25586_ANS2	ANS2	anthranilate synthase 2	chor[c] + nh4[c] -> anth[c] + h2o[c] + h[c] + pyr[c]		Fusobacterium_nucleatum_subsp_nucleatum_ATCC_25586	0	0	0	0	0	0	0	0	0	0	0
Fusobacterium_nucleatum_subsp_nucleatum_ATCC_25586_AOXSr	AOXSr	8-amino-7-oxononanoate synthase	ala_L[c] + h[c] + pmcoa[c] <=> 8aonn[c] + co2[c] + coa[c]		Fusobacterium_nucleatum_subsp_nucleatum_ATCC_25586	0	0	0	0	0	0	0	0	0	0	0
Fusobacterium_nucleatum_subsp_nucleatum_ATCC_25586_APRAUR	APRAUR	5-amino-6-(5-phosphoribosylamino)uracil reductase	5apru[c] + h[c] + nadph[c] -> 5aprbu[c] + nadp[c]		Fusobacterium_nucleatum_subsp_nucleatum_ATCC_25586	4.31289e-14	0	0	0	4.31289e-14	0	0	0	0	0	0
Fusobacterium_nucleatum_subsp_nucleatum_ATCC_25586_APRUTtex	APRUTtex	N-Acetylputrescine excretion (cytosol to extracellular)	Fusobacterium_nucleatum_subsp_nucleatum_ATCC_25586_aprut[c] -> Fusobacterium_nucleatum_subsp_nucleatum_ATCC_25586_aprut[e]		Fusobacterium_nucleatum_subsp_nucleatum_ATCC_25586	1.94885	0	0	0	1.89876	1.94885	0	1.89876	1.94885	0	1.89876
Fusobacterium_nucleatum_subsp_nucleatum_ATCC_25586_APTNAT	APTNAT	5-aminopentanoate:2-oxoglutarate aminotransferase	5aptn[c] + akg[c] <=> glu_L[c] + oxptn[c]		Fusobacterium_nucleatum_subsp_nucleatum_ATCC_25586	1.94155	0	0	0	1.86102	1.94155	0	1.86102	1.94155	0	1.86102
Fusobacterium_nucleatum_subsp_nucleatum_ATCC_25586_ARAI	ARAI	L-arabinose isomerase	arab_L[c] <=> rbl_L[c]		Fusobacterium_nucleatum_subsp_nucleatum_ATCC_25586	0	0	0	0	0	0	0	0	0	0	0
Fusobacterium_nucleatum_subsp_nucleatum_ATCC_25586_ARBTpts	ARBTpts	arbutin transport via PEP:Pyr PTS	arbt[e] + pep[c] -> arbt6p[c] + pyr[c]		Fusobacterium_nucleatum_subsp_nucleatum_ATCC_25586	0	0	0	0	0	0	0	0	0	0	0
Fusobacterium_nucleatum_subsp_nucleatum_ATCC_25586_ARGDC	ARGDC	arginine decarboxylase	arg_L[c] + h[c] -> agm[c] + co2[c]		Fusobacterium_nucleatum_subsp_nucleatum_ATCC_25586	0.949486	0	0	0	0.90137	0.949486	0	0.90137	0.949486	0	0.90137
Fusobacterium_nucleatum_subsp_nucleatum_ATCC_25586_ARGN	ARGN	Arginase	h2o[c] + arg_L[c] -> orn[c] + urea[c]		Fusobacterium_nucleatum_subsp_nucleatum_ATCC_25586	0.949486	0	0	0	0.90137	0.949486	0	0.90137	0.949486	0	0.90137
Fusobacterium_nucleatum_subsp_nucleatum_ATCC_25586_ARGabc	ARGabc	L-arginine transport via ABC system	arg_L[e] + atp[c] + h2o[c] -> adp[c] + arg_L[c] + h[c] + pi[c]		Fusobacterium_nucleatum_subsp_nucleatum_ATCC_25586	0.949486	0	0	0	0.90137	0.949486	0	0.90137	0.949486	0	0.90137
Fusobacterium_nucleatum_subsp_nucleatum_ATCC_25586_AROH	AROH	L-Arogenate hydro-lyase	Largn[c] + h[c] -> co2[c] + h2o[c] + phe_L[c]		Fusobacterium_nucleatum_subsp_nucleatum_ATCC_25586	0	0	0	0	0	0	0	0	0	0	0
Fusobacterium_nucleatum_subsp_nucleatum_ATCC_25586_ASAD	ASAD	aspartate-semialdehyde dehydrogenase	aspsa[c] + nadp[c] + pi[c] <=> 4pasp[c] + h[c] + nadph[c]		Fusobacterium_nucleatum_subsp_nucleatum_ATCC_25586	-2.70287e-14	0	0	0	-2.70287e-14	0	0	0	0	0	0
Fusobacterium_nucleatum_subsp_nucleatum_ATCC_25586_ASNS2	ASNS2	asparagine synthetase	asp_L[c] + atp[c] + nh4[c] -> amp[c] + asn_L[c] + h[c] + ppi[c]		Fusobacterium_nucleatum_subsp_nucleatum_ATCC_25586	21.8508	0	0	0	26.2163	21.8508	0	27.2122	21.8508	0	27.1231
Fusobacterium_nucleatum_subsp_nucleatum_ATCC_25586_ASNt2r	ASNt2r	L-asparagine reversible transport via proton symport	asn_L[e] + h[e] <=> asn_L[c] + h[c]		Fusobacterium_nucleatum_subsp_nucleatum_ATCC_25586	16.1318	0	0	0	29.1383	16.1318	0	30.1341	16.1318	0	30.0451
Fusobacterium_nucleatum_subsp_nucleatum_ATCC_25586_ASP1DC	ASP1DC	Aspartate 1-Decarboxylase	h[c] + asp_L[c] -> co2[c] + ala_B[c]		Fusobacterium_nucleatum_subsp_nucleatum_ATCC_25586	0	0	0	0	0	0	0	0	0	0	0
Fusobacterium_nucleatum_subsp_nucleatum_ATCC_25586_ASPCT	ASPCT	aspartate carbamoyltransferase	asp_L[c] + cbp[c] -> cbasp[c] + h[c] + pi[c]		Fusobacterium_nucleatum_subsp_nucleatum_ATCC_25586	2.91743	0	0	0	4.58047	2.91743	0	4.58074	2.91743	0	4.58074
Fusobacterium_nucleatum_subsp_nucleatum_ATCC_25586_ASPK	ASPK	aspartate kinase	asp_L[c] + atp[c] <=> 4pasp[c] + adp[c]		Fusobacterium_nucleatum_subsp_nucleatum_ATCC_25586	0	0	0	0	0	0	0	0	0	0	0
Fusobacterium_nucleatum_subsp_nucleatum_ATCC_25586_ASPO1	ASPO1	L-aspartate oxidase	asp_L[c] + h2o[c] + o2[c] -> h2o2[c] + nh4[c] + oaa[c]		Fusobacterium_nucleatum_subsp_nucleatum_ATCC_25586	0	0	0	0	0	0	0	0	0	0	0
Fusobacterium_nucleatum_subsp_nucleatum_ATCC_25586_ASPO5	ASPO5	L-aspartate oxidase	asp_L[c] + fum[c] -> h[c] + iasp[c] + succ[c]		Fusobacterium_nucleatum_subsp_nucleatum_ATCC_25586	4.18246	0	0	0	4.26966	4.18246	0	4.26966	4.18246	0	4.26966
Fusobacterium_nucleatum_subsp_nucleatum_ATCC_25586_ASPO6	ASPO6	L-aspartate oxidase	asp_L[c] + o2[c] -> h2o2[c] + h[c] + iasp[c]		Fusobacterium_nucleatum_subsp_nucleatum_ATCC_25586	0	0	0	0	0	0	0	0	0	0	0
Fusobacterium_nucleatum_subsp_nucleatum_ATCC_25586_ASPT	ASPT	L-aspartase	asp_L[c] -> fum[c] + nh4[c]		Fusobacterium_nucleatum_subsp_nucleatum_ATCC_25586	1000	0	0	0	1000	1000	0	1000	1000	0	1000
Fusobacterium_nucleatum_subsp_nucleatum_ATCC_25586_ASPTA	ASPTA	Aspartate Transaminase	akg[c] + asp_L[c] <=> glu_L[c] + oaa[c]		Fusobacterium_nucleatum_subsp_nucleatum_ATCC_25586	1003.91	0	0	0	1018.71	1003.91	0	1018.79	1003.91	0	1018.79
Fusobacterium_nucleatum_subsp_nucleatum_ATCC_25586_ASPt2r	ASPt2r	L-aspartate reversible transport via proton symport	asp_L[e] + h[e] <=> asp_L[c] + h[c]		Fusobacterium_nucleatum_subsp_nucleatum_ATCC_25586	25.3859	0	0	0	105.017	30.4466	0	111.451	29.1437	0	110.496
Fusobacterium_nucleatum_subsp_nucleatum_ATCC_25586_ATPS4	ATPS4	ATP synthase (four protons for one ATP)	adp[c] + 4 h[e] + pi[c] -> atp[c] + 3 h[c] + h2o[c]		Fusobacterium_nucleatum_subsp_nucleatum_ATCC_25586	39.9148	0	0	0	49.7583	39.9148	0	53.547	39.9148	0	53.4005
Fusobacterium_nucleatum_subsp_nucleatum_ATCC_25586_BCOAACT	BCOAACT	butyrate---acetoacetate CoA-transferase	btcoa[c] + acac[c] <=> but[c] + aacoa[c]		Fusobacterium_nucleatum_subsp_nucleatum_ATCC_25586	1025.35	0	0	0	1035.81	1025.35	0	1039.31	1025.35	0	1039.07
Fusobacterium_nucleatum_subsp_nucleatum_ATCC_25586_BHBtp	BHBtp	Transport of (R)-3-hydroxybutanoate [extraorganism-cytosol](passive)	bhb[e] <=> bhb[c]		Fusobacterium_nucleatum_subsp_nucleatum_ATCC_25586	0	0	0	0	0	0	0	0	0	0	0
Fusobacterium_nucleatum_subsp_nucleatum_ATCC_25586_BPNT	BPNT	3, 5-Bisphosphate Nucleotidase	h2o[c] + pap[c] -> pi[c] + amp[c]		Fusobacterium_nucleatum_subsp_nucleatum_ATCC_25586	0	0	0	0	0	0	0	0	0	0	0
Fusobacterium_nucleatum_subsp_nucleatum_ATCC_25586_BTALDH	BTALDH	Butanal:NAD+ oxidoreductase	btal[c] + coa[c] + nad[c] <=> btcoa[c] + nadh[c] + h[c]		Fusobacterium_nucleatum_subsp_nucleatum_ATCC_25586	17.459	0	0	0	20.7516	21.1132	0	29.7738	21.1132	0	28.8478
Fusobacterium_nucleatum_subsp_nucleatum_ATCC_25586_BTCOAACCOAT	BTCOAACCOAT	Butyryl-CoA:acetate CoA-transferase	ac[c] + btcoa[c] -> accoa[c] + but[c]		Fusobacterium_nucleatum_subsp_nucleatum_ATCC_25586	1000	0	0	0	1000	1000	0	1000	1000	0	1000
Fusobacterium_nucleatum_subsp_nucleatum_ATCC_25586_BTCOADH	BTCOADH	Conversion of crotonoyl-CoA to butyryl-CoA by Bcd-Etf complex	2 h[c] + 2 nadh[c] + fdxox[c] + b2coa[c] <=> btcoa[c] + 2 nad[c] + fdxrd[c]		Fusobacterium_nucleatum_subsp_nucleatum_ATCC_25586	133.142	0	0	0	168.482	133.614	0	173.809	133.614	0	173.445
Fusobacterium_nucleatum_subsp_nucleatum_ATCC_25586_BTNabc	BTNabc	Biotin transport via ABC system	btn[e] + atp[c] + h2o[c] -> btn[c] + adp[c] + h[c] + pi[c]		Fusobacterium_nucleatum_subsp_nucleatum_ATCC_25586	0	0	0	0	0	0	0	0	0	0	0
Fusobacterium_nucleatum_subsp_nucleatum_ATCC_25586_BTOHt2r	BTOHt2r	Butanol transport via proton symport, reversible	h[e] + btoh[e] <=> h[c] + btoh[c]		Fusobacterium_nucleatum_subsp_nucleatum_ATCC_25586	17.459	0	0	0	20.7516	21.1132	0	29.7738	21.1132	0	28.8478
Fusobacterium_nucleatum_subsp_nucleatum_ATCC_25586_BTS4	BTS4	Biotin synthase	amet[c] + dtbt[c] + s[c] -> btn[c] + dad_5[c] + h[c] + met_L[c]		Fusobacterium_nucleatum_subsp_nucleatum_ATCC_25586	0	0	0	0	0	0	0	0	0	0	0
Fusobacterium_nucleatum_subsp_nucleatum_ATCC_25586_BUTt2r	BUTt2r	Butyrate Transport via Proton Symport, Reversible	h[e] + but[e] <=> h[c] + but[c]		Fusobacterium_nucleatum_subsp_nucleatum_ATCC_25586	25.3465	0	0	0	35.8146	25.3465	0	39.3074	25.3465	0	39.0689
Fusobacterium_nucleatum_subsp_nucleatum_ATCC_25586_CAt4i	CAt4i	Calcium transport via proton antiport, irreversible	h[c] + ca2[e] -> h[e] + ca2[c]		Fusobacterium_nucleatum_subsp_nucleatum_ATCC_25586	0	0	0	0	0	0	0	0	0	0	0
Fusobacterium_nucleatum_subsp_nucleatum_ATCC_25586_CBIAT	CBIAT	Cobinamide adenyltransferase	atp[c] + cbi[c] + h[c] <=> adocbi[c] + pppi[c]		Fusobacterium_nucleatum_subsp_nucleatum_ATCC_25586	0	0	0	0	0	0	0	0	0	0	0
Fusobacterium_nucleatum_subsp_nucleatum_ATCC_25586_CBL1abc	CBL1abc	Cob(1)alamin transport via ABC system	atp[c] + cbl1[e] + h2o[c] -> adp[c] + cbl1[c] + h[c] + pi[c]		Fusobacterium_nucleatum_subsp_nucleatum_ATCC_25586	0	0	0	0	0	0	0	0	0	0	0
Fusobacterium_nucleatum_subsp_nucleatum_ATCC_25586_CBL2abc	CBL2abc	Cob(II)alamin transport via ABC system	cbl2[e] + atp[c] + h2o[c] -> cbl2[c] + adp[c] + h[c] + pi[c]		Fusobacterium_nucleatum_subsp_nucleatum_ATCC_25586	0	0	0	0	0	0	0	0	0	0	0
Fusobacterium_nucleatum_subsp_nucleatum_ATCC_25586_CBPS	CBPS	Carbamoyl-Phosphate Synthase (Glutamine-Hydrolysing)	h2o[c] + 2 atp[c] + hco3[c] + gln_L[c] -> 2 h[c] + 2 adp[c] + pi[c] + glu_L[c] + cbp[c]		Fusobacterium_nucleatum_subsp_nucleatum_ATCC_25586	2.91743	0	0	0	4.58047	2.91743	0	4.58074	2.91743	0	4.58074
Fusobacterium_nucleatum_subsp_nucleatum_ATCC_25586_CD2abc1	CD2abc1	cadmium transport out via ABC system	h2o[c] + cd2[c] + atp[c] -> pi[c] + h[c] + cd2[e] + adp[c]		Fusobacterium_nucleatum_subsp_nucleatum_ATCC_25586	0	0	0	0	0	0	0	0	0	0	0
Fusobacterium_nucleatum_subsp_nucleatum_ATCC_25586_CDOSKT	CDOSKT	3-deoxy-D-manno-octulosonic acid transferase	ckdo[c] + kdolipid4[c] <=> cmp[c] + kdo2lipid4[c] + h[c]		Fusobacterium_nucleatum_subsp_nucleatum_ATCC_25586	0	0	0	0	0	0	0	0	0	0	0
Fusobacterium_nucleatum_subsp_nucleatum_ATCC_25586_CDPEAS	CDPEAS	R07384	2 h[c] + cmp[c] + plasmetha[c] <=> cdpea[c] + M00512[c]		Fusobacterium_nucleatum_subsp_nucleatum_ATCC_25586	0	0	0	0	0	0	0	0	0	0	0
Fusobacterium_nucleatum_subsp_nucleatum_ATCC_25586_CDPGHL	CDPGHL	CDPglucose 4,6-hydro-lyase	cdpglc[c] -> cdpddg[c] + h2o[c]		Fusobacterium_nucleatum_subsp_nucleatum_ATCC_25586	0	0	0	0	0	0	0	0	0	0	0
Fusobacterium_nucleatum_subsp_nucleatum_ATCC_25586_CDPMEK	CDPMEK	4-(cytidine 5-diphospho)-2-C-methyl-D-erythritol kinase	4c2me[c] + atp[c] -> 2p4c2me[c] + adp[c] + h[c]		Fusobacterium_nucleatum_subsp_nucleatum_ATCC_25586	0.00507231	0	0	0	0.00507231	0.00507231	0	0.00507231	0.00507231	0	0.00507231
Fusobacterium_nucleatum_subsp_nucleatum_ATCC_25586_CGLYabc	CGLYabc	L-cysteinylglycine transport via ABC system	cgly[e] + atp[c] + h2o[c] -> cgly[c] + adp[c] + h[c] + pi[c]		Fusobacterium_nucleatum_subsp_nucleatum_ATCC_25586	0	0	0	0	0	0	0	0	0	0	0
Fusobacterium_nucleatum_subsp_nucleatum_ATCC_25586_CHORS	CHORS	chorismate synthase	3psme[c] -> chor[c] + pi[c]		Fusobacterium_nucleatum_subsp_nucleatum_ATCC_25586	0	0	0	0	0	0	0	0	0	0	0
Fusobacterium_nucleatum_subsp_nucleatum_ATCC_25586_CITL	CITL	Citrate Lyase	cit[c] -> ac[c] + oaa[c]		Fusobacterium_nucleatum_subsp_nucleatum_ATCC_25586	43.7016	0	0	0	52.4327	43.7016	0	54.4243	43.7016	0	54.2463
Fusobacterium_nucleatum_subsp_nucleatum_ATCC_25586_CITRH	CITRH	L Citrulline N5 carbamoyldihydrolase	2 h[c] + h2o[c] + citr_L[c] <=> orn[c] + co2[c] + nh4[c]		Fusobacterium_nucleatum_subsp_nucleatum_ATCC_25586	0	0	0	0	0	0	0	0	0	0	0
Fusobacterium_nucleatum_subsp_nucleatum_ATCC_25586_CLPNS140	CLPNS140	myristoyl-cardiolipin synthase	2 pg140[c] <=> glyc[c] + clpn140[c]		Fusobacterium_nucleatum_subsp_nucleatum_ATCC_25586	0	0	0	0	0	0	0	0	0	0	0
Fusobacterium_nucleatum_subsp_nucleatum_ATCC_25586_CLPNS160	CLPNS160	palmitoyl-cardiolipin synthase	2 pg160[c] <=> glyc[c] + clpn160[c]		Fusobacterium_nucleatum_subsp_nucleatum_ATCC_25586	0	0	0	0	0	0	0	0	0	0	0
Fusobacterium_nucleatum_subsp_nucleatum_ATCC_25586_CLPNS180	CLPNS180	stearoyl-cardiolipin synthase	2 pg180[c] <=> glyc[c] + clpn180[c]		Fusobacterium_nucleatum_subsp_nucleatum_ATCC_25586	0	0	0	0	0	0	0	0	0	0	0
Fusobacterium_nucleatum_subsp_nucleatum_ATCC_25586_CLPNSAI15	CLPNSAI15	anteisopentadecanoyl-cardiolipin synthase	2 pgai15[c] <=> glyc[c] + clpnai15[c]		Fusobacterium_nucleatum_subsp_nucleatum_ATCC_25586	0	0	0	0	0	0	0	0	0	0	0
Fusobacterium_nucleatum_subsp_nucleatum_ATCC_25586_CLPNSAI17	CLPNSAI17	anteisoheptadecanoyl-cardiolipin synthase	2 pgai17[c] <=> clpnai17[c] + glyc[c]		Fusobacterium_nucleatum_subsp_nucleatum_ATCC_25586	0	0	0	0	0	0	0	0	0	0	0
Fusobacterium_nucleatum_subsp_nucleatum_ATCC_25586_CLPNSI14	CLPNSI14	isotetradecanoyl-cardiolipin synthase	2 pgi14[c] <=> clpni14[c] + glyc[c]		Fusobacterium_nucleatum_subsp_nucleatum_ATCC_25586	0	0	0	0	0	0	0	0	0	0	0
Fusobacterium_nucleatum_subsp_nucleatum_ATCC_25586_CLPNSI15	CLPNSI15	isopentadecanoyl-cardiolipin synthase	2 pgi15[c] <=> clpni15[c] + glyc[c]		Fusobacterium_nucleatum_subsp_nucleatum_ATCC_25586	0	0	0	0	0	0	0	0	0	0	0
Fusobacterium_nucleatum_subsp_nucleatum_ATCC_25586_CLPNSI16	CLPNSI16	isohexadecanoyl-cardiolipin synthase	2 pgi16[c] <=> glyc[c] + clpni16[c]		Fusobacterium_nucleatum_subsp_nucleatum_ATCC_25586	0	0	0	0	0	0	0	0	0	0	0
Fusobacterium_nucleatum_subsp_nucleatum_ATCC_25586_CLPNSI17	CLPNSI17	isoheptadecanoyl-cardiolipin synthase	2 pgi17[c] <=> glyc[c] + clpni17[c]		Fusobacterium_nucleatum_subsp_nucleatum_ATCC_25586	0	0	0	0	0	0	0	0	0	0	0
Fusobacterium_nucleatum_subsp_nucleatum_ATCC_25586_CO2t	CO2t	CO2 Transporter via Diffusion	co2[e] <=> co2[c]		Fusobacterium_nucleatum_subsp_nucleatum_ATCC_25586	36.7898	0	0	0	102.119	80.8083	0	136.501	72.3335	0	134.85
Fusobacterium_nucleatum_subsp_nucleatum_ATCC_25586_COBALTt5	COBALTt5	cobalt transport in/out via permease (no H+)	cobalt2[c] <=> cobalt2[e]		Fusobacterium_nucleatum_subsp_nucleatum_ATCC_25586	43.7016	0	0	0	52.4327	43.7016	0	54.4243	43.7016	0	54.2463
Fusobacterium_nucleatum_subsp_nucleatum_ATCC_25586_CPC2MT	CPC2MT	precorrin-2 C20-methyltransferase	amet[c] + copre2[c] -> ahcys[c] + copre3[c] + h[c]		Fusobacterium_nucleatum_subsp_nucleatum_ATCC_25586	0	0	0	0	0	0	0	0	0	0	0
Fusobacterium_nucleatum_subsp_nucleatum_ATCC_25586_CPC3MT	CPC3MT	precorrin-3B C17-methyltransferase	amet[c] + copre3[c] -> ahcys[c] + copre4[c]		Fusobacterium_nucleatum_subsp_nucleatum_ATCC_25586	0	0	0	0	0	0	0	0	0	0	0
Fusobacterium_nucleatum_subsp_nucleatum_ATCC_25586_CPC4MT	CPC4MT	precorrin-4 C11-methyltransferase	amet[c] + copre4[c] -> ahcys[c] + copre5[c] + h[c]		Fusobacterium_nucleatum_subsp_nucleatum_ATCC_25586	0	0	0	0	0	0	0	0	0	0	0
Fusobacterium_nucleatum_subsp_nucleatum_ATCC_25586_CPC6MT	CPC6MT	precorrin-6Y C5,15-methyltransferase (decarboxylating)	2 amet[c] + codhpre6[c] -> 2 ahcys[c] + co2[c] + copre8[c] + h[c]		Fusobacterium_nucleatum_subsp_nucleatum_ATCC_25586	0	0	0	0	0	0	0	0	0	0	0
Fusobacterium_nucleatum_subsp_nucleatum_ATCC_25586_CPC6R	CPC6R	precorrin-6A reductase	copre6[c] + h[c] + nadph[c] -> codhpre6[c] + nadp[c]		Fusobacterium_nucleatum_subsp_nucleatum_ATCC_25586	0	0	0	0	0	0	0	0	0	0	0
Fusobacterium_nucleatum_subsp_nucleatum_ATCC_25586_CPC8MM	CPC8MM	precorrin-8X methylmutase	copre8[c] <=> cobya[c]		Fusobacterium_nucleatum_subsp_nucleatum_ATCC_25586	0	0	0	0	0	0	0	0	0	0	0
Fusobacterium_nucleatum_subsp_nucleatum_ATCC_25586_CPPPGO	CPPPGO	Coproporphyrinogen Oxidase (O2 Required)	o2[c] + 2 h[c] + cpppg3[c] -> 2 h2o[c] + 2 co2[c] + pppg9[c]		Fusobacterium_nucleatum_subsp_nucleatum_ATCC_25586	0	0	0	0	0	0	0	0	0	0	0
Fusobacterium_nucleatum_subsp_nucleatum_ATCC_25586_CRO4t3	CRO4t3	chromate transport out via proton antiport	h[e] + cro4[c] <=> h[c] + cro4[e]		Fusobacterium_nucleatum_subsp_nucleatum_ATCC_25586	0	0	0	0	0	0	0	0	0	0	0
Fusobacterium_nucleatum_subsp_nucleatum_ATCC_25586_CS	CS	citrate synthase	accoa[c] + h2o[c] + oaa[c] -> cit[c] + coa[c] + h[c]		Fusobacterium_nucleatum_subsp_nucleatum_ATCC_25586	43.7016	0	0	0	52.4327	43.7016	0	54.4243	43.7016	0	54.2463
Fusobacterium_nucleatum_subsp_nucleatum_ATCC_25586_CSNt6	CSNt6	cytosine transport inout via proton symporter	csn[e] + h[e] <=> csn[c] + h[c]		Fusobacterium_nucleatum_subsp_nucleatum_ATCC_25586	0	0	0	0	0	0	0	0	0	0	0
Fusobacterium_nucleatum_subsp_nucleatum_ATCC_25586_CTPS2	CTPS2	CTP Synthase (Glutamine)	h2o[c] + atp[c] + gln_L[c] + utp[c] -> 2 h[c] + adp[c] + pi[c] + glu_L[c] + ctp[c]		Fusobacterium_nucleatum_subsp_nucleatum_ATCC_25586	2.91743	0	0	0	26.2196	2.91743	0	27.2154	2.91743	0	27.1264
Fusobacterium_nucleatum_subsp_nucleatum_ATCC_25586_CYRDAAT	CYRDAAT	cob(I)yrinic acid a,c-diamide adenosyltransferase	atp[c] + co1dam[c] + h[c] -> adcobdam[c] + pppi[c]		Fusobacterium_nucleatum_subsp_nucleatum_ATCC_25586	0	0	0	0	0	0	0	0	0	0	0
Fusobacterium_nucleatum_subsp_nucleatum_ATCC_25586_CYSDS	CYSDS	Cysteine Desulfhydrase	cys_L[c] + h2o[c] -> h2s[c] + nh4[c] + pyr[c]		Fusobacterium_nucleatum_subsp_nucleatum_ATCC_25586	2.93985	0	0	0	2.96424	2.93985	0	2.96424	2.93985	0	2.96424
Fusobacterium_nucleatum_subsp_nucleatum_ATCC_25586_CYSS	CYSS	cysteine synthase	acser[c] + h2s[c] -> ac[c] + cys_L[c] + h[c]		Fusobacterium_nucleatum_subsp_nucleatum_ATCC_25586	0	0	0	0	0	0	0	0	0	0	0
Fusobacterium_nucleatum_subsp_nucleatum_ATCC_25586_CYSS3r	CYSS3r	cysteine synthase (Thiosulfate)	acser[c] + trdrd[c] + tsul[c] <=> ac[c] + trdox[c] + so3[c] + cys_L[c] + h[c]		Fusobacterium_nucleatum_subsp_nucleatum_ATCC_25586	0	0	0	0	0	0	0	0	0	0	0
Fusobacterium_nucleatum_subsp_nucleatum_ATCC_25586_CYSTGL	CYSTGL	Cystathionine G-Lyase	h2o[c] + cyst_L[c] -> nh4[c] + 2obut[c] + cys_L[c]		Fusobacterium_nucleatum_subsp_nucleatum_ATCC_25586	1000	0	0	0	1000	1000	0	1000	1000	0	1000
Fusobacterium_nucleatum_subsp_nucleatum_ATCC_25586_CYSTL	CYSTL	cystathionine b-lyase	cyst_L[c] + h2o[c] -> hcys_L[c] + nh4[c] + pyr[c]		Fusobacterium_nucleatum_subsp_nucleatum_ATCC_25586	2.91349	0	0	0	31.8194	2.91349	0	31.8274	2.91349	0	31.8274
Fusobacterium_nucleatum_subsp_nucleatum_ATCC_25586_CYSTS	CYSTS	Cystathionine Beta-Synthase	ser_L[c] + hcys_L[c] -> h2o[c] + cyst_L[c]		Fusobacterium_nucleatum_subsp_nucleatum_ATCC_25586	0.956713	0	0	0	31.5072	0.956713	0	31.5704	0.956713	0	31.5704
Fusobacterium_nucleatum_subsp_nucleatum_ATCC_25586_CYSt2r	CYSt2r	L-cysteine reversible transport via proton symport	cys_L[e] + h[e] <=> cys_L[c] + h[c]		Fusobacterium_nucleatum_subsp_nucleatum_ATCC_25586	2.93985	0	0	0	3.96424	2.93985	0	3.96424	2.93985	0	3.96424
Fusobacterium_nucleatum_subsp_nucleatum_ATCC_25586_CYTD	CYTD	Cytidine Deaminase	h2o[c] + h[c] + cytd[c] -> nh4[c] + uri[c]		Fusobacterium_nucleatum_subsp_nucleatum_ATCC_25586	2.91743	0	0	0	26.2163	2.91743	0	27.2122	2.91743	0	27.1231
Fusobacterium_nucleatum_subsp_nucleatum_ATCC_25586_CYTDK3	CYTDK3	ITPcytidine 5-phosphotransferase	cytd[c] + itp[c] -> cmp[c] + idp[c] + h[c]		Fusobacterium_nucleatum_subsp_nucleatum_ATCC_25586	43.7016	0	0	0	52.4327	43.7016	0	54.4243	43.7016	0	54.2463
Fusobacterium_nucleatum_subsp_nucleatum_ATCC_25586_CYTDt2r	CYTDt2r	Cytidine Transport in via Proton Symport, Reversible	h[e] + cytd[e] <=> h[c] + cytd[c]		Fusobacterium_nucleatum_subsp_nucleatum_ATCC_25586	1.93753	0	0	0	4.35582	1.93753	0	4.35582	1.93753	0	4.35582
Fusobacterium_nucleatum_subsp_nucleatum_ATCC_25586_CYTK1	CYTK1	Cytidylate Kinase (CMP)	atp[c] + cmp[c] <=> adp[c] + cdp[c]		Fusobacterium_nucleatum_subsp_nucleatum_ATCC_25586	2.92377	0	0	0	26.2227	2.92377	0	27.2185	2.92377	0	27.1295
Fusobacterium_nucleatum_subsp_nucleatum_ATCC_25586_CYTK2	CYTK2	Cytidylate Kinase (dCMP)	atp[c] + dcmp[c] <=> adp[c] + dcdp[c]		Fusobacterium_nucleatum_subsp_nucleatum_ATCC_25586	2.91073	0	0	0	5.30336	2.91073	0	5.39058	2.91073	0	5.39058
Fusobacterium_nucleatum_subsp_nucleatum_ATCC_25586_Coabc	Coabc	Cobalt transport via ABC system	atp[c] + cobalt2[e] + h2o[c] -> adp[c] + cobalt2[c] + h[c] + pi[c]		Fusobacterium_nucleatum_subsp_nucleatum_ATCC_25586	43.7016	0	0	0	52.4327	43.7016	0	54.4243	43.7016	0	54.2463
Fusobacterium_nucleatum_subsp_nucleatum_ATCC_25586_Cuabc	Cuabc	Copper transport via ABC system	atp[c] + cu2[e] + h2o[c] -> adp[c] + cu2[c] + h[c] + pi[c]		Fusobacterium_nucleatum_subsp_nucleatum_ATCC_25586	21.8508	0	0	0	26.2163	21.8508	0	27.2122	21.8508	0	27.1231
Fusobacterium_nucleatum_subsp_nucleatum_ATCC_25586_Cut1	Cut1	Copper export via ATPase	atp[c] + cu2[c] + h2o[c] -> adp[c] + cu2[e] + h[c] + pi[c]		Fusobacterium_nucleatum_subsp_nucleatum_ATCC_25586	21.8508	0	0	0	26.2163	21.8508	0	27.2122	21.8508	0	27.1231
Fusobacterium_nucleatum_subsp_nucleatum_ATCC_25586_DADNt2r	DADNt2r	deoxyadenosine transport in via proton symport reversible	h[e] + dad_2[e] <=> h[c] + dad_2[c]		Fusobacterium_nucleatum_subsp_nucleatum_ATCC_25586	2.42757	0	0	0	4.30512	2.42757	0	4.30512	2.42757	0	4.30512
Fusobacterium_nucleatum_subsp_nucleatum_ATCC_25586_DAPAT	DAPAT	Cadaverine aminotranferase	15dap[c] + akg[c] -> glu_L[c] + h[c] + h2o[c] + pprdn[c]		Fusobacterium_nucleatum_subsp_nucleatum_ATCC_25586	1.94155	0	0	0	1.86102	1.94155	0	1.86102	1.94155	0	1.86102
Fusobacterium_nucleatum_subsp_nucleatum_ATCC_25586_DAPDA	DAPDA	N-acetyl-L,L-diaminopimelate deacetylase	h2o[c] + n6all26d[c] <=> 26dap_LL[c] + ac[c]		Fusobacterium_nucleatum_subsp_nucleatum_ATCC_25586	0	0	0	0	0	0	0	0	0	0	0
Fusobacterium_nucleatum_subsp_nucleatum_ATCC_25586_DAPE	DAPE	diaminopimelate epimerase	26dap_LL[c] <=> 26dap_M[c]		Fusobacterium_nucleatum_subsp_nucleatum_ATCC_25586	1015.95	0	0	0	1051.24	1015.95	0	1052.6	1015.95	0	1052.51
Fusobacterium_nucleatum_subsp_nucleatum_ATCC_25586_DAPMDH	DAPMDH	Meso-diaminopimelate D-dehydrogenase	h2o[c] + 26dap_M[c] + nadp[c] <=> nadph[c] + l2a6o[c] + nh4[c] + h[c]		Fusobacterium_nucleatum_subsp_nucleatum_ATCC_25586	1015.95	0	0	0	1051.24	1015.95	0	1052.6	1015.95	0	1052.51
Fusobacterium_nucleatum_subsp_nucleatum_ATCC_25586_DASYN120	DASYN120	CDP-diacylglycerol synthetase (n-C12:0)	ctp[c] + h[c] + pa120[c] -> cdpdddecg[c] + ppi[c]		Fusobacterium_nucleatum_subsp_nucleatum_ATCC_25586	0	0	0	0	0	0	0	0	0	0	0
Fusobacterium_nucleatum_subsp_nucleatum_ATCC_25586_DASYN140	DASYN140	CDP-diacylglycerol synthetase (n-C14:0)	ctp[c] + h[c] + pa140[c] -> cdpdtdecg[c] + ppi[c]		Fusobacterium_nucleatum_subsp_nucleatum_ATCC_25586	0	0	0	0	0	0	0	0	0	0	0
Fusobacterium_nucleatum_subsp_nucleatum_ATCC_25586_DASYN141	DASYN141	CDP-diacylglycerol synthetase (n-C14:1)	ctp[c] + h[c] + pa141[c] -> cdpdtdec7eg[c] + ppi[c]		Fusobacterium_nucleatum_subsp_nucleatum_ATCC_25586	0	0	0	0	0	0	0	0	0	0	0
Fusobacterium_nucleatum_subsp_nucleatum_ATCC_25586_DASYN160	DASYN160	CDP-diacylglycerol synthetase (n-C16:0)	ctp[c] + h[c] + pa160[c] -> cdpdhdecg[c] + ppi[c]		Fusobacterium_nucleatum_subsp_nucleatum_ATCC_25586	0	0	0	0	0	0	0	0	0	0	0
Fusobacterium_nucleatum_subsp_nucleatum_ATCC_25586_DASYN161	DASYN161	CDP-diacylglycerol synthetase (n-C16:1)	ctp[c] + h[c] + pa161[c] -> cdpdhdec9eg[c] + ppi[c]		Fusobacterium_nucleatum_subsp_nucleatum_ATCC_25586	0	0	0	0	0	0	0	0	0	0	0
Fusobacterium_nucleatum_subsp_nucleatum_ATCC_25586_DASYN180	DASYN180	CDP-diacylglycerol synthetase (n-C18:0)	ctp[c] + h[c] + pa180[c] -> cdpdodecg[c] + ppi[c]		Fusobacterium_nucleatum_subsp_nucleatum_ATCC_25586	0	0	0	0	0	0	0	0	0	0	0
Fusobacterium_nucleatum_subsp_nucleatum_ATCC_25586_DASYN181	DASYN181	CDP-diacylglycerol synthetase (n-C18:1)	ctp[c] + h[c] + pa181[c] -> cdpdodec11eg[c] + ppi[c]		Fusobacterium_nucleatum_subsp_nucleatum_ATCC_25586	0	0	0	0	0	0	0	0	0	0	0
Fusobacterium_nucleatum_subsp_nucleatum_ATCC_25586_DASYNAI15	DASYNAI15	anteisopentadecanoyl-phosphatidate cytidylyltransferase	paai15[c] + h[c] + ctp[c] -> cdpdaipdecg[c] + ppi[c]		Fusobacterium_nucleatum_subsp_nucleatum_ATCC_25586	0	0	0	0	0	0	0	0	0	0	0
Fusobacterium_nucleatum_subsp_nucleatum_ATCC_25586_DASYNAI17	DASYNAI17	anteisoheptadecanoyl-phosphatidate cytidylyltransferase	ctp[c] + paai17[c] + h[c] -> ppi[c] + cdpdaihpdecg[c]		Fusobacterium_nucleatum_subsp_nucleatum_ATCC_25586	0	0	0	0	0	0	0	0	0	0	0
Fusobacterium_nucleatum_subsp_nucleatum_ATCC_25586_DASYNI14	DASYNI14	isotetradecanoyl-phosphatidate cytidylyltransferase	pai14[c] + ctp[c] + h[c] -> cdpditdecg[c] + ppi[c]		Fusobacterium_nucleatum_subsp_nucleatum_ATCC_25586	0	0	0	0	0	0	0	0	0	0	0
Fusobacterium_nucleatum_subsp_nucleatum_ATCC_25586_DASYNI15	DASYNI15	isopentadecanoyl-phosphatidate cytidylyltransferase	ctp[c] + pai15[c] + h[c] -> cdpdipdecg[c] + ppi[c]		Fusobacterium_nucleatum_subsp_nucleatum_ATCC_25586	0	0	0	0	0	0	0	0	0	0	0
Fusobacterium_nucleatum_subsp_nucleatum_ATCC_25586_DASYNI16	DASYNI16	isohexadecanoyl-phosphatidate cytidylyltransferase	ctp[c] + pai16[c] + h[c] -> ppi[c] + cdpdihdecg[c]		Fusobacterium_nucleatum_subsp_nucleatum_ATCC_25586	0	0	0	0	0	0	0	0	0	0	0
Fusobacterium_nucleatum_subsp_nucleatum_ATCC_25586_DASYNI17	DASYNI17	isoheptadecanoyl-phosphatidate cytidylyltransferase	pai17[c] + ctp[c] + h[c] -> ppi[c] + cdpdihpdecg[c]		Fusobacterium_nucleatum_subsp_nucleatum_ATCC_25586	0	0	0	0	0	0	0	0	0	0	0
Fusobacterium_nucleatum_subsp_nucleatum_ATCC_25586_DB4PS	DB4PS	3,4-Dihydroxy-2-butanone-4-phosphate synthase	ru5p_D[c] -> db4p[c] + for[c] + h[c]		Fusobacterium_nucleatum_subsp_nucleatum_ATCC_25586	8.62578e-14	0	0	0	8.62578e-14	0	0	0	0	0	0
Fusobacterium_nucleatum_subsp_nucleatum_ATCC_25586_DBTS	DBTS	dethiobiotin synthase	atp[c] + co2[c] + dann[c] -> adp[c] + dtbt[c] + 3 h[c] + pi[c]		Fusobacterium_nucleatum_subsp_nucleatum_ATCC_25586	0	0	0	0	0	0	0	0	0	0	0
Fusobacterium_nucleatum_subsp_nucleatum_ATCC_25586_DCMPDA	DCMPDA	DCMP Deaminase	h2o[c] + h[c] + dcmp[c] <=> nh4[c] + dump[c]		Fusobacterium_nucleatum_subsp_nucleatum_ATCC_25586	2.91073	0	0	0	5.30336	2.91073	0	5.39058	2.91073	0	5.39058
Fusobacterium_nucleatum_subsp_nucleatum_ATCC_25586_DCYTD	DCYTD	Deoxycytidine Deaminase	h2o[c] + h[c] + dcyt[c] -> nh4[c] + duri[c]		Fusobacterium_nucleatum_subsp_nucleatum_ATCC_25586	0	0	0	0	0	0	0	0	0	0	0
Fusobacterium_nucleatum_subsp_nucleatum_ATCC_25586_DDPA	DDPA	3-deoxy-D-arabino-heptulosonate 7-phosphate synthetase	e4p[c] + h2o[c] + pep[c] -> 2dda7p[c] + pi[c]		Fusobacterium_nucleatum_subsp_nucleatum_ATCC_25586	0	0	0	0	0	0	0	0	0	0	0
Fusobacterium_nucleatum_subsp_nucleatum_ATCC_25586_DDPGALA	DDPGALA	2-dehydro-3-deoxy-6-phosphogalactonate aldolase	2dh3dgal6p[c] <=> g3p[c] + pyr[c]		Fusobacterium_nucleatum_subsp_nucleatum_ATCC_25586	0	0	0	0	0	0	0	0	0	0	0
Fusobacterium_nucleatum_subsp_nucleatum_ATCC_25586_DGK1	DGK1	Deoxyguanylate Kinase (dGMP:ATP)	atp[c] + dgmp[c] <=> adp[c] + dgdp[c]		Fusobacterium_nucleatum_subsp_nucleatum_ATCC_25586	25.2494	0	0	0	30.7592	25.2494	0	31.755	25.2494	0	31.666
Fusobacterium_nucleatum_subsp_nucleatum_ATCC_25586_DGSNt2r	DGSNt2r	Deoxyguanosine transport via proton symport reversible	dgsn[e] + h[e] <=> dgsn[c] + h[c]		Fusobacterium_nucleatum_subsp_nucleatum_ATCC_25586	1.9417	0	0	0	4.04962	1.9417	0	4.04962	1.9417	0	4.04962
Fusobacterium_nucleatum_subsp_nucleatum_ATCC_25586_DHAK	DHAK	dihydroxyacetone kinase	atp[c] + dha[c] -> adp[c] + dhap[c] + h[c]		Fusobacterium_nucleatum_subsp_nucleatum_ATCC_25586	0	0	0	0	0	0	0	0	0	0	0
Fusobacterium_nucleatum_subsp_nucleatum_ATCC_25586_DHAPT	DHAPT	Dihydroxyacetone phosphotransferase	dha[c] + pep[c] -> dhap[c] + pyr[c]		Fusobacterium_nucleatum_subsp_nucleatum_ATCC_25586	0	0	0	0	0	0	0	0	0	0	0
Fusobacterium_nucleatum_subsp_nucleatum_ATCC_25586_DHDPRy	DHDPRy	dihydrodipicolinate reductase (NADPH)	23dhdp[c] + h[c] + nadph[c] -> nadp[c] + thdp[c]		Fusobacterium_nucleatum_subsp_nucleatum_ATCC_25586	-2.70287e-14	0	0	0	-2.70287e-14	0	0	0	0	0	0
Fusobacterium_nucleatum_subsp_nucleatum_ATCC_25586_DHDPS	DHDPS	dihydrodipicolinate synthase	aspsa[c] + pyr[c] -> 23dhdp[c] + 2 h2o[c] + h[c]		Fusobacterium_nucleatum_subsp_nucleatum_ATCC_25586	-2.70287e-14	0	0	0	-2.70287e-14	0	0	0	0	0	0
Fusobacterium_nucleatum_subsp_nucleatum_ATCC_25586_DHFOR2	DHFOR2	dihydrofolate reductase	dhf[c] + nadp[c] <=> fol[c] + nadph[c]		Fusobacterium_nucleatum_subsp_nucleatum_ATCC_25586	-1.31162e-14	0	0	0	2.74294e-14	0	0	0	0	0	0
Fusobacterium_nucleatum_subsp_nucleatum_ATCC_25586_DHFR	DHFR	Dihydrofolate Reductase	h[c] + nadph[c] + dhf[c] <=> nadp[c] + thf[c]		Fusobacterium_nucleatum_subsp_nucleatum_ATCC_25586	3.87505	0	0	0	4.9382	3.87505	0	4.95403	3.87505	0	4.95403
Fusobacterium_nucleatum_subsp_nucleatum_ATCC_25586_DHFS	DHFS	dihydrofolate synthase	atp[c] + dhpt[c] + glu_L[c] -> adp[c] + dhf[c] + h[c] + pi[c]		Fusobacterium_nucleatum_subsp_nucleatum_ATCC_25586	0	0	0	0	0	0	0	0	0	0	0
Fusobacterium_nucleatum_subsp_nucleatum_ATCC_25586_DHNPA	DHNPA	dihydroneopterin aldolase	dhnpt[c] -> 2ahhmp[c] + gcald[c]		Fusobacterium_nucleatum_subsp_nucleatum_ATCC_25586	0	0	0	0	0	0	0	0	0	0	0
Fusobacterium_nucleatum_subsp_nucleatum_ATCC_25586_DHORD2	DHORD2	dihydoorotic acid dehydrogenase (quinone8)	dhor_S[c] + q8[c] -> orot[c] + q8h2[c]		Fusobacterium_nucleatum_subsp_nucleatum_ATCC_25586	2.91743	0	0	0	4.58047	2.91743	0	4.58074	2.91743	0	4.58074
Fusobacterium_nucleatum_subsp_nucleatum_ATCC_25586_DHORD5	DHORD5	dihydroorotic acid (menaquinone-8)	dhor_S[c] + mqn8[c] -> mql8[c] + orot[c]		Fusobacterium_nucleatum_subsp_nucleatum_ATCC_25586	2.91743	0	0	0	4.58047	2.91743	0	4.58074	2.91743	0	4.58074
Fusobacterium_nucleatum_subsp_nucleatum_ATCC_25586_DHORTS	DHORTS	Dihydroorotase	h2o[c] + dhor_S[c] <=> h[c] + cbasp[c]		Fusobacterium_nucleatum_subsp_nucleatum_ATCC_25586	2.91743	0	0	0	4.58047	2.91743	0	4.58074	2.91743	0	4.58074
Fusobacterium_nucleatum_subsp_nucleatum_ATCC_25586_DHPM1	DHPM1	Dihydropyrimidinase (5, 6-Dihydrouracil)	h2o[c] + 56dura[c] -> h[c] + cala[c]		Fusobacterium_nucleatum_subsp_nucleatum_ATCC_25586	0	0	0	0	0	0	0	0	0	0	0
Fusobacterium_nucleatum_subsp_nucleatum_ATCC_25586_DHPM2	DHPM2	Dihydropyrimidinase (Dihydrothymine)	h2o[c] + 56dthm[c] -> h[c] + 3uib[c]		Fusobacterium_nucleatum_subsp_nucleatum_ATCC_25586	0	0	0	0	0	0	0	0	0	0	0
Fusobacterium_nucleatum_subsp_nucleatum_ATCC_25586_DHPPDA	DHPPDA	diaminohydroxyphosphoribosylaminopyrimidine deaminase	25dhpp[c] + h2o[c] + h[c] -> 5apru[c] + nh4[c]		Fusobacterium_nucleatum_subsp_nucleatum_ATCC_25586	4.31289e-14	0	0	0	4.31289e-14	0	0	0	0	0	0
Fusobacterium_nucleatum_subsp_nucleatum_ATCC_25586_DHPS	DHPS	dihydropteroate synthase	2ahhmp[c] + 4abz[c] -> dhpt[c] + h2o[c]		Fusobacterium_nucleatum_subsp_nucleatum_ATCC_25586	0	0	0	0	0	0	0	0	0	0	0
Fusobacterium_nucleatum_subsp_nucleatum_ATCC_25586_DHQS	DHQS	3-dehydroquinate synthase	2dda7p[c] -> 3dhq[c] + pi[c]		Fusobacterium_nucleatum_subsp_nucleatum_ATCC_25586	0	0	0	0	0	0	0	0	0	0	0
Fusobacterium_nucleatum_subsp_nucleatum_ATCC_25586_DHQTi	DHQTi	3-dehydroquinate dehydratase, irreversible	3dhq[c] -> 3dhsk[c] + h2o[c]		Fusobacterium_nucleatum_subsp_nucleatum_ATCC_25586	0	0	0	0	0	0	0	0	0	0	0
Fusobacterium_nucleatum_subsp_nucleatum_ATCC_25586_DKDID2	DKDID2	D-2,3-Dikety 4-deoxy-epi-inisitol dehydratase	h2o[c] + dkdi[c] -> h[c] + 5dgclur[c]		Fusobacterium_nucleatum_subsp_nucleatum_ATCC_25586	0	0	0	0	0	0	0	0	0	0	0
Fusobacterium_nucleatum_subsp_nucleatum_ATCC_25586_DMATT	DMATT	Dimethylallyltranstransferase	ipdp[c] + dmpp[c] -> ppi[c] + grdp[c]		Fusobacterium_nucleatum_subsp_nucleatum_ATCC_25586	0.000634039	0	0	0	0.000634039	0.000634039	0	0.000634039	0.000634039	0	0.000634039
Fusobacterium_nucleatum_subsp_nucleatum_ATCC_25586_DMPPS	DMPPS	1-hydroxy-2-methyl-2-(E)-butenyl 4-diphosphate reductase (dmpp)	h2mb4p[c] + h[c] + nadh[c] -> dmpp[c] + h2o[c] + nad[c]		Fusobacterium_nucleatum_subsp_nucleatum_ATCC_25586	1000	0	0	0	1000	1000	0	1000	1000	0	1000
Fusobacterium_nucleatum_subsp_nucleatum_ATCC_25586_DMPPS2r	DMPPS2r	4-hydroxy-3-methylbut-2-enyl diphosphate reductase (NADP), reversible	nadph[c] + h[c] + h2mb4p[c] <=> h2o[c] + dmpp[c] + nadp[c]		Fusobacterium_nucleatum_subsp_nucleatum_ATCC_25586	1000	0	0	0	1000	1000	0	1000	1000	0	1000
Fusobacterium_nucleatum_subsp_nucleatum_ATCC_25586_DMQMT	DMQMT	3-Dimethylubiquinonol 3-methyltransferase	2omhmbl[c] + amet[c] -> ahcys[c] + h[c] + q8h2[c]		Fusobacterium_nucleatum_subsp_nucleatum_ATCC_25586	0.000634039	0	0	0	0.000634039	0.000634039	0	0.000634039	0.000634039	0	0.000634039
Fusobacterium_nucleatum_subsp_nucleatum_ATCC_25586_DM_5MTR	DM_5MTR	Sink needed to allow 5-Methylthio-D-ribose to leave system	5mtr[c] ->		Fusobacterium_nucleatum_subsp_nucleatum_ATCC_25586	0.000634039	0	0	0	0.000634039	0.000634039	0	0.000634039	0.000634039	0	0.000634039
Fusobacterium_nucleatum_subsp_nucleatum_ATCC_25586_DM_atp_c_	DM_atp_c_	Demand for ATP, Cytosolic	h2o[c] + atp[c] -> h[c] + adp[c] + pi[c]		Fusobacterium_nucleatum_subsp_nucleatum_ATCC_25586	43.7016	0	0	0	52.4327	43.7016	0	54.4243	43.7016	0	54.2463
Fusobacterium_nucleatum_subsp_nucleatum_ATCC_25586_DM_dhptd(c)	DM_dhptd(c)	Demand reaction for 4,5-dihydroxy-2,3-pentanedione	dhptd[c] <=>		Fusobacterium_nucleatum_subsp_nucleatum_ATCC_25586	1.00254	0	0	0	1.00056	1.00254	0	1.00056	1.00254	0	1.00056
Fusobacterium_nucleatum_subsp_nucleatum_ATCC_25586_DM_hcys_L[c]	DM_hcys_L[c]	Demand for homocysteine	hcys_L[c] ->		Fusobacterium_nucleatum_subsp_nucleatum_ATCC_25586	2.95995	0	0	0	2.96424	2.95995	0	2.96424	2.95995	0	2.96424
Fusobacterium_nucleatum_subsp_nucleatum_ATCC_25586_DPCOAK	DPCOAK	Dephospho Coenzyme A Kinase	atp[c] + dpcoa[c] -> h[c] + adp[c] + coa[c]		Fusobacterium_nucleatum_subsp_nucleatum_ATCC_25586	3.90799e-14	0	0	0	1.13687e-13	0	0	0	0	0	0
Fusobacterium_nucleatum_subsp_nucleatum_ATCC_25586_DRIBabc	DRIBabc	Deoxyribose transport via ABC system	atp[c] + h2o[c] + drib[e] -> adp[c] + h[c] + pi[c] + drib[c]		Fusobacterium_nucleatum_subsp_nucleatum_ATCC_25586	0	0	0	0	0	0	0	0	0	0	0
Fusobacterium_nucleatum_subsp_nucleatum_ATCC_25586_DTMPK	DTMPK	DTMP Kinase	atp[c] + dtmp[c] -> adp[c] + dtdp[c]		Fusobacterium_nucleatum_subsp_nucleatum_ATCC_25586	21.8508	0	0	0	26.2163	21.8508	0	27.2122	21.8508	0	27.1231
Fusobacterium_nucleatum_subsp_nucleatum_ATCC_25586_DURIPP	DURIPP	Deoxyuridine Phosphorylase	pi[c] + duri[c] <=> 2dr1p[c] + ura[c]		Fusobacterium_nucleatum_subsp_nucleatum_ATCC_25586	3.39857	0	0	0	4.44854	3.39857	0	4.44854	3.39857	0	4.44854
Fusobacterium_nucleatum_subsp_nucleatum_ATCC_25586_DUTPDP	DUTPDP	DUTP Diphosphatase	h2o[c] + dutp[c] -> h[c] + ppi[c] + dump[c]		Fusobacterium_nucleatum_subsp_nucleatum_ATCC_25586	21.8508	0	0	0	26.2163	21.8508	0	27.2122	21.8508	0	27.1231
Fusobacterium_nucleatum_subsp_nucleatum_ATCC_25586_DXPRIr	DXPRIr	1-deoxy-D-xylulose reductoisomerase, reversible	dxyl5p[c] + h[c] + nadph[c] <=> 2me4p[c] + nadp[c]		Fusobacterium_nucleatum_subsp_nucleatum_ATCC_25586	0.00507231	0	0	0	0.00507231	0.00507231	0	0.00507231	0.00507231	0	0.00507231
Fusobacterium_nucleatum_subsp_nucleatum_ATCC_25586_DXPS	DXPS	1-deoxy-D-xylulose 5-phosphate synthase	g3p[c] + h[c] + pyr[c] -> co2[c] + dxyl5p[c]		Fusobacterium_nucleatum_subsp_nucleatum_ATCC_25586	0.00507231	0	0	0	0.00507231	0.00507231	0	0.00507231	0.00507231	0	0.00507231
Fusobacterium_nucleatum_subsp_nucleatum_ATCC_25586_D_LACD	D_LACD	D-Lactate dehydrogenase irreversible	2 ficytC[c] + lac_D[c] -> 2 focytC[c] + pyr[c] + 2 h[c]		Fusobacterium_nucleatum_subsp_nucleatum_ATCC_25586	0	0	0	0	0	0	0	0	0	0	0
Fusobacterium_nucleatum_subsp_nucleatum_ATCC_25586_D_LACt2	D_LACt2	D-Lactate Transport via Proton Symport	h[e] + lac_D[e] <=> h[c] + lac_D[c]		Fusobacterium_nucleatum_subsp_nucleatum_ATCC_25586	34.6347	0	0	0	2000	34.6347	0	2000	34.6347	0	2000
Fusobacterium_nucleatum_subsp_nucleatum_ATCC_25586_E4PD	E4PD	Erythrose 4-phosphate dehydrogenase	e4p[c] + h2o[c] + nad[c] <=> 4per[c] + 2 h[c] + nadh[c]		Fusobacterium_nucleatum_subsp_nucleatum_ATCC_25586	0	0	0	0	0	0	0	0	0	0	0
Fusobacterium_nucleatum_subsp_nucleatum_ATCC_25586_EAR100x	EAR100x	enoyl-[acyl-carrier-protein] reductase (NADH) (n-C10:0)	h[c] + nadh[c] + tdec2eACP[c] -> dcaACP[c] + nad[c]		Fusobacterium_nucleatum_subsp_nucleatum_ATCC_25586	0	0	0	0	0	0	0	0	0	0	0
Fusobacterium_nucleatum_subsp_nucleatum_ATCC_25586_EAR10M12x	EAR10M12x	10-methyl-trans-dodec-2-enoyl-ACPNAD+ oxidoreductase (A-specific)	10mtddec2eACP[c] + h[c] + nadh[c] -> 10mddcaACP[c] + nad[c]		Fusobacterium_nucleatum_subsp_nucleatum_ATCC_25586	0	0	0	0	0	0	0	0	0	0	0
Fusobacterium_nucleatum_subsp_nucleatum_ATCC_25586_EAR11M12x	EAR11M12x	11-methyl-trans-dodec-2-enoyl-ACPNAD+ oxidoreductase (A-specific)	11mtddec2eACP[c] + h[c] + nadh[c] -> 11mddcaACP[c] + nad[c]		Fusobacterium_nucleatum_subsp_nucleatum_ATCC_25586	0	0	0	0	0	0	0	0	0	0	0
Fusobacterium_nucleatum_subsp_nucleatum_ATCC_25586_EAR120x	EAR120x	enoyl-[acyl-carrier-protein] reductase (NADH) (n-C12:0)	h[c] + nadh[c] + tddec2eACP[c] -> ddcaACP[c] + nad[c]		Fusobacterium_nucleatum_subsp_nucleatum_ATCC_25586	0	0	0	0	0	0	0	0	0	0	0
Fusobacterium_nucleatum_subsp_nucleatum_ATCC_25586_EAR12M14x	EAR12M14x	12-methyl-trans-tetra-dec-2-enoyl-ACPNAD+ oxidoreductase (A-specific)	h[c] + nadh[c] + 12mtmrs2eACP[c] -> 12mmyrsACP[c] + nad[c]		Fusobacterium_nucleatum_subsp_nucleatum_ATCC_25586	0	0	0	0	0	0	0	0	0	0	0
Fusobacterium_nucleatum_subsp_nucleatum_ATCC_25586_EAR13M14x	EAR13M14x	13-methyl-trans-tetra-dec-2-enoyl-ACPNAD+ oxidoreductase (A-specific)	h[c] + 13mtmrs2eACP[c] + nadh[c] -> 13mmyrsACP[c] + nad[c]		Fusobacterium_nucleatum_subsp_nucleatum_ATCC_25586	0	0	0	0	0	0	0	0	0	0	0
Fusobacterium_nucleatum_subsp_nucleatum_ATCC_25586_EAR140x	EAR140x	enoyl-[acyl-carrier-protein] reductase (NADH) (n-C14:0)	h[c] + nadh[c] + tmrs2eACP[c] -> myrsACP[c] + nad[c]		Fusobacterium_nucleatum_subsp_nucleatum_ATCC_25586	0	0	0	0	0	0	0	0	0	0	0
Fusobacterium_nucleatum_subsp_nucleatum_ATCC_25586_EAR14M16x	EAR14M16x	14-methyl-trans-hexa-dec-2-enoyl-ACPNAD+ oxidoreductase (A-specific)	14mtpalm2eACP[c] + h[c] + nadh[c] -> 14mpalmACP[c] + nad[c]		Fusobacterium_nucleatum_subsp_nucleatum_ATCC_25586	0	0	0	0	0	0	0	0	0	0	0
Fusobacterium_nucleatum_subsp_nucleatum_ATCC_25586_EAR15M16x	EAR15M16x	15-methyl-trans-hexa-dec-2-enoyl-ACPNAD+ oxidoreductase (A-specific)	h[c] + 15mtpalm2eACP[c] + nadh[c] -> 15mpalmACP[c] + nad[c]		Fusobacterium_nucleatum_subsp_nucleatum_ATCC_25586	0	0	0	0	0	0	0	0	0	0	0
Fusobacterium_nucleatum_subsp_nucleatum_ATCC_25586_EAR160x	EAR160x	enoyl-[acyl-carrier-protein] reductase (NADH) (n-C16:0)	h[c] + nadh[c] + tpalm2eACP[c] -> nad[c] + palmACP[c]		Fusobacterium_nucleatum_subsp_nucleatum_ATCC_25586	0	0	0	0	0	0	0	0	0	0	0
Fusobacterium_nucleatum_subsp_nucleatum_ATCC_25586_EAR180x	EAR180x	enoyl-[acyl-carrier-protein] reductase (NADH) (n-C18:0)	h[c] + nadh[c] + toctd2eACP[c] -> nad[c] + ocdcaACP[c]		Fusobacterium_nucleatum_subsp_nucleatum_ATCC_25586	0	0	0	0	0	0	0	0	0	0	0
Fusobacterium_nucleatum_subsp_nucleatum_ATCC_25586_EAR40x	EAR40x	enoyl-[acyl-carrier-protein] reductase (NADH) (n-C4:0)	but2eACP[c] + h[c] + nadh[c] -> butACP[c] + nad[c]		Fusobacterium_nucleatum_subsp_nucleatum_ATCC_25586	0	0	0	0	0	0	0	0	0	0	0
Fusobacterium_nucleatum_subsp_nucleatum_ATCC_25586_EAR4M6x	EAR4M6x	4-methyl-trans-hex-2-enoyl-ACPNAD+ oxidoreductase (A-specific)	4mthex2eACP[c] + h[c] + nadh[c] -> 4mhexACP[c] + nad[c]		Fusobacterium_nucleatum_subsp_nucleatum_ATCC_25586	0	0	0	0	0	0	0	0	0	0	0
Fusobacterium_nucleatum_subsp_nucleatum_ATCC_25586_EAR5M6x	EAR5M6x	5-methyl-trans-hex-2-enoyl-ACPNAD+ oxidoreductase (A-specific)	h[c] + nadh[c] + 5mthex2eACP[c] -> nad[c] + 5mhexACP[c]		Fusobacterium_nucleatum_subsp_nucleatum_ATCC_25586	0	0	0	0	0	0	0	0	0	0	0
Fusobacterium_nucleatum_subsp_nucleatum_ATCC_25586_EAR60x	EAR60x	enoyl-[acyl-carrier-protein] reductase (NADH) (n-C6:0)	h[c] + nadh[c] + thex2eACP[c] -> hexACP[c] + nad[c]		Fusobacterium_nucleatum_subsp_nucleatum_ATCC_25586	0	0	0	0	0	0	0	0	0	0	0
Fusobacterium_nucleatum_subsp_nucleatum_ATCC_25586_EAR6M8x	EAR6M8x	6-methyl-trans-oct-2-enoyl-ACPNAD+ oxidoreductase (A-specific)	h[c] + 6mtoct2eACP[c] + nadh[c] -> 6mocACP[c] + nad[c]		Fusobacterium_nucleatum_subsp_nucleatum_ATCC_25586	0	0	0	0	0	0	0	0	0	0	0
Fusobacterium_nucleatum_subsp_nucleatum_ATCC_25586_EAR7M8x	EAR7M8x	7-methyl-trans-oct-2-enoyl-ACPNAD+ oxidoreductase (A-specific)	7mtoct2eACP[c] + h[c] + nadh[c] -> 7mocACP[c] + nad[c]		Fusobacterium_nucleatum_subsp_nucleatum_ATCC_25586	0	0	0	0	0	0	0	0	0	0	0
Fusobacterium_nucleatum_subsp_nucleatum_ATCC_25586_EAR80x	EAR80x	enoyl-[acyl-carrier-protein] reductase (NADH) (n-C8:0)	h[c] + nadh[c] + toct2eACP[c] -> nad[c] + ocACP[c]		Fusobacterium_nucleatum_subsp_nucleatum_ATCC_25586	0	0	0	0	0	0	0	0	0	0	0
Fusobacterium_nucleatum_subsp_nucleatum_ATCC_25586_EAR8M10x	EAR8M10x	8-methyl-trans-dec-2-enoyl-ACPNAD+ oxidoreductase (A-specific)	h[c] + nadh[c] + 8mtdec2eACP[c] -> 8mdcaACP[c] + nad[c]		Fusobacterium_nucleatum_subsp_nucleatum_ATCC_25586	0	0	0	0	0	0	0	0	0	0	0
Fusobacterium_nucleatum_subsp_nucleatum_ATCC_25586_EAR9M10x	EAR9M10x	9-methyl-trans-dec-2-enoyl-ACPNAD+ oxidoreductase (A-specific)	h[c] + 9mtdec2eACP[c] + nadh[c] -> 9mdcaACP[c] + nad[c]		Fusobacterium_nucleatum_subsp_nucleatum_ATCC_25586	0	0	0	0	0	0	0	0	0	0	0
Fusobacterium_nucleatum_subsp_nucleatum_ATCC_25586_ECOAH1	ECOAH1	3-hydroxyacyl-CoA dehydratase (3-hydroxybutanoyl-CoA)	3hbcoa[c] <=> b2coa[c] + h2o[c]		Fusobacterium_nucleatum_subsp_nucleatum_ATCC_25586	41.2911	0	0	0	56.761	42.3541	0	60.6806	42.3541	0	60.5709
Fusobacterium_nucleatum_subsp_nucleatum_ATCC_25586_ECOAH12	ECOAH12	3-hydroxyacyl-CoA dehydratase (3-hydroxyisobutyryl-CoA)	2mp2coa[c] + h2o[c] -> 3hibutcoa[c]		Fusobacterium_nucleatum_subsp_nucleatum_ATCC_25586	0	0	0	0	0	0	0	0	0	0	0
Fusobacterium_nucleatum_subsp_nucleatum_ATCC_25586_ECOAH1R	ECOAH1R	3-hydroxyacyl-CoA ((R)-3-hydroxybutanoyl-CoA)	3hbcoa_R[c] <=> h2o[c] + b2coa[c]		Fusobacterium_nucleatum_subsp_nucleatum_ATCC_25586	0	0	0	0	0	0	0	0	0	0	0
Fusobacterium_nucleatum_subsp_nucleatum_ATCC_25586_ECOAH3	ECOAH3	3-hydroxyacyl-CoA dehydratase (3-hydroxyoctanoyl-CoA)	3hocoa[c] <=> h2o[c] + oc2coa[c]		Fusobacterium_nucleatum_subsp_nucleatum_ATCC_25586	0	0	0	0	0	0	0	0	0	0	0
Fusobacterium_nucleatum_subsp_nucleatum_ATCC_25586_ECOAH4	ECOAH4	3-hydroxyacyl-CoA dehydratase (3-hydroxydecanoyl-CoA)	3hdcoa[c] <=> dc2coa[c] + h2o[c]		Fusobacterium_nucleatum_subsp_nucleatum_ATCC_25586	0	0	0	0	0	0	0	0	0	0	0
Fusobacterium_nucleatum_subsp_nucleatum_ATCC_25586_ECOAH5	ECOAH5	3-hydroxyacyl-CoA dehydratase (3-hydroxydodecanoyl-CoA)	3hddcoa[c] <=> dd2coa[c] + h2o[c]		Fusobacterium_nucleatum_subsp_nucleatum_ATCC_25586	0	0	0	0	0	0	0	0	0	0	0
Fusobacterium_nucleatum_subsp_nucleatum_ATCC_25586_ECOAH6	ECOAH6	3-hydroxyacyl-CoA dehydratase (3-hydroxytetradecanoyl-CoA)	3htdcoa[c] <=> h2o[c] + td2coa[c]		Fusobacterium_nucleatum_subsp_nucleatum_ATCC_25586	0	0	0	0	0	0	0	0	0	0	0
Fusobacterium_nucleatum_subsp_nucleatum_ATCC_25586_ECOAH7	ECOAH7	3-hydroxyacyl-CoA dehydratase (3-hydroxyhexadecanoyl-CoA)	3hhdcoa[c] <=> h2o[c] + hdd2coa[c]		Fusobacterium_nucleatum_subsp_nucleatum_ATCC_25586	0	0	0	0	0	0	0	0	0	0	0
Fusobacterium_nucleatum_subsp_nucleatum_ATCC_25586_ECOAH9	ECOAH9	2-Methylprop-2-enoyl-CoA (2-Methylbut-2-enoyl-CoA)	h2o[c] + 2mb2coa[c] <=> 3hmbcoa[c]		Fusobacterium_nucleatum_subsp_nucleatum_ATCC_25586	0	0	0	0	0	0	0	0	0	0	0
Fusobacterium_nucleatum_subsp_nucleatum_ATCC_25586_EDTXS1	EDTXS1	Endotoxin Synthesis (lauroyl transferase)	ddcaACP[c] + kdo2lipid4[c] -> ACP[c] + kdo2lipid4L[c]		Fusobacterium_nucleatum_subsp_nucleatum_ATCC_25586	0	0	0	0	0	0	0	0	0	0	0
Fusobacterium_nucleatum_subsp_nucleatum_ATCC_25586_EDTXS2	EDTXS2	Endotoxin Synthesis (myristoyl transferase)	kdo2lipid4L[c] + myrsACP[c] -> ACP[c] + lipa[c]		Fusobacterium_nucleatum_subsp_nucleatum_ATCC_25586	0	0	0	0	0	0	0	0	0	0	0
Fusobacterium_nucleatum_subsp_nucleatum_ATCC_25586_EHGLAT	EHGLAT	L-Erythro-4-Hydroxyglutamate:2-Oxoglutarate Aminotransferase	akg[c] + e4hglu[c] -> glu_L[c] + 4h2oglt[c]		Fusobacterium_nucleatum_subsp_nucleatum_ATCC_25586	0	0	0	0	0	0	0	0	0	0	0
Fusobacterium_nucleatum_subsp_nucleatum_ATCC_25586_ENO	ENO	Enolase	2pg[c] <=> h2o[c] + pep[c]		Fusobacterium_nucleatum_subsp_nucleatum_ATCC_25586	22.6336	0	0	0	31.053	22.8692	0	31.4191	22.8692	0	31.414
Fusobacterium_nucleatum_subsp_nucleatum_ATCC_25586_ETHAAL	ETHAAL	Ethanolamine ammonia-lyase	etha[c] -> acald[c] + nh4[c]		Fusobacterium_nucleatum_subsp_nucleatum_ATCC_25586	0	0	0	0	0	0	0	0	0	0	0
Fusobacterium_nucleatum_subsp_nucleatum_ATCC_25586_ETHAt2	ETHAt2	Ethanolamine transport in via proton symport	etha[e] + h[e] -> etha[c] + h[c]		Fusobacterium_nucleatum_subsp_nucleatum_ATCC_25586	0	0	0	0	0	0	0	0	0	0	0
Fusobacterium_nucleatum_subsp_nucleatum_ATCC_25586_FACOAL140	FACOAL140	fatty-acid--CoA ligase (tetradecanoate)	atp[c] + coa[c] + ttdca[c] <=> amp[c] + ppi[c] + tdcoa[c]		Fusobacterium_nucleatum_subsp_nucleatum_ATCC_25586	0	0	0	0	0	0	0	0	0	0	0
Fusobacterium_nucleatum_subsp_nucleatum_ATCC_25586_FACOAL160	FACOAL160	fatty-acid--CoA ligase (hexadecanoate)	atp[c] + coa[c] + hdca[c] <=> amp[c] + pmtcoa[c] + ppi[c]		Fusobacterium_nucleatum_subsp_nucleatum_ATCC_25586	0	0	0	0	0	0	0	0	0	0	0
Fusobacterium_nucleatum_subsp_nucleatum_ATCC_25586_FACOAL161	FACOAL161	Fatty-Acid- Coenzyme A Ligase (Hexadecenoate)	atp[c] + coa[c] + hdcea[c] <=> amp[c] + ppi[c] + hdcoa[c]		Fusobacterium_nucleatum_subsp_nucleatum_ATCC_25586	0	0	0	0	0	0	0	0	0	0	0
Fusobacterium_nucleatum_subsp_nucleatum_ATCC_25586_FACOAL180	FACOAL180	fatty-acid--CoA ligase (octadecanoate)	atp[c] + coa[c] + ocdca[c] <=> amp[c] + ppi[c] + stcoa[c]		Fusobacterium_nucleatum_subsp_nucleatum_ATCC_25586	1000	0	0	0	1000	1000	0	1000	1000	0	1000
Fusobacterium_nucleatum_subsp_nucleatum_ATCC_25586_FACOAL181	FACOAL181	fatty-acid--CoA ligase (octadecenoate)	atp[c] + coa[c] + ocdcea[c] <=> amp[c] + odecoa[c] + ppi[c]		Fusobacterium_nucleatum_subsp_nucleatum_ATCC_25586	0	0	0	0	0	0	0	0	0	0	0
Fusobacterium_nucleatum_subsp_nucleatum_ATCC_25586_FACOALAI15	FACOALAI15	fatty-acid--CoA ligase (ANTEISO15)	fa4[c] + atp[c] + coa[c] <=> ppi[c] + amp[c] + aipdcoa[c]		Fusobacterium_nucleatum_subsp_nucleatum_ATCC_25586	0	0	0	0	0	0	0	0	0	0	0
Fusobacterium_nucleatum_subsp_nucleatum_ATCC_25586_FACOALAI17	FACOALAI17	fatty-acid--CoA ligase (ANTEISO17)	atp[c] + coa[c] + fa12[c] <=> ppi[c] + aihpdcoa[c] + amp[c]		Fusobacterium_nucleatum_subsp_nucleatum_ATCC_25586	0	0	0	0	0	0	0	0	0	0	0
Fusobacterium_nucleatum_subsp_nucleatum_ATCC_25586_FACOALI14	FACOALI14	fatty-acid--CoA ligase (ISO14)	fa1[c] + atp[c] + coa[c] <=> itdcoa[c] + ppi[c] + amp[c]		Fusobacterium_nucleatum_subsp_nucleatum_ATCC_25586	0	0	0	0	0	0	0	0	0	0	0
Fusobacterium_nucleatum_subsp_nucleatum_ATCC_25586_FACOALI15	FACOALI15	fatty-acid--CoA ligase (ISO15)	fa3[c] + atp[c] + coa[c] <=> ipdcoa[c] + ppi[c] + amp[c]		Fusobacterium_nucleatum_subsp_nucleatum_ATCC_25586	0	0	0	0	0	0	0	0	0	0	0
Fusobacterium_nucleatum_subsp_nucleatum_ATCC_25586_FACOALI16	FACOALI16	fatty-acid--CoA ligase (ISO16)	fa6[c] + atp[c] + coa[c] <=> ihdcoa[c] + ppi[c] + amp[c]		Fusobacterium_nucleatum_subsp_nucleatum_ATCC_25586	0	0	0	0	0	0	0	0	0	0	0
Fusobacterium_nucleatum_subsp_nucleatum_ATCC_25586_FACOALI17	FACOALI17	fatty-acid--CoA ligase (ISO17)	fa11[c] + atp[c] + coa[c] <=> ihpdcoa[c] + ppi[c] + amp[c]		Fusobacterium_nucleatum_subsp_nucleatum_ATCC_25586	0	0	0	0	0	0	0	0	0	0	0
Fusobacterium_nucleatum_subsp_nucleatum_ATCC_25586_FBA	FBA	Fructose-Bisphosphate Aldolase	fdp[c] <=> dhap[c] + g3p[c]		Fusobacterium_nucleatum_subsp_nucleatum_ATCC_25586	53.5455	0	0	0	63.2766	53.5455	0	65.2682	53.5455	0	65.0901
Fusobacterium_nucleatum_subsp_nucleatum_ATCC_25586_FBA3	FBA3	Sedoheptulose 1,7-bisphosphate D-glyceraldehyde-3-phosphate-lyase	s17bp[c] <=> dhap[c] + e4p[c]		Fusobacterium_nucleatum_subsp_nucleatum_ATCC_25586	53.5455	0	0	0	62.2766	53.5455	0	64.2682	53.5455	0	64.0901
Fusobacterium_nucleatum_subsp_nucleatum_ATCC_25586_FBP	FBP	Fructose-Bisphosphatase	h2o[c] + fdp[c] -> pi[c] + f6p[c]		Fusobacterium_nucleatum_subsp_nucleatum_ATCC_25586	43.7016	0	0	0	52.4327	43.7016	0	54.4243	43.7016	0	54.2463
Fusobacterium_nucleatum_subsp_nucleatum_ATCC_25586_FDNADOX_H	FDNADOX_H	Ferredoxin:NAD oxidoreductase, generating a proton motive force	nad[c] + fdxrd[c] <=> h[e] + nadh[c] + fdxox[c]		Fusobacterium_nucleatum_subsp_nucleatum_ATCC_25586	150.167	0	0	0	169.48	156.805	0	196.649	156.805	0	195.133
Fusobacterium_nucleatum_subsp_nucleatum_ATCC_25586_FE2DH	FE2DH	Fe2 NAD oxidoreductase	h[c] + nad[c] + 2 fe2[c] <=> nadh[c] + 2 fe3[c]		Fusobacterium_nucleatum_subsp_nucleatum_ATCC_25586	0.000951059	0	0	0	0.000951059	0.000951059	0	0.000951059	0.000951059	0	0.000951059
Fusobacterium_nucleatum_subsp_nucleatum_ATCC_25586_FE2abc	FE2abc	iron (II) transport via ABC system	atp[c] + fe2[e] + h2o[c] -> adp[c] + fe2[c] + h[c] + pi[c]		Fusobacterium_nucleatum_subsp_nucleatum_ATCC_25586	0.00190212	0	0	0	0.00190212	0.00190212	0	0.00190212	0.00190212	0	0.00190212
Fusobacterium_nucleatum_subsp_nucleatum_ATCC_25586_FE3abc	FE3abc	iron (III) transport via ABC system	atp[c] + fe3[e] + h2o[c] -> adp[c] + fe3[c] + h[c] + pi[c]		Fusobacterium_nucleatum_subsp_nucleatum_ATCC_25586	0.00190212	0	0	0	0.00190212	0.00190212	0	0.00190212	0.00190212	0	0.00190212
Fusobacterium_nucleatum_subsp_nucleatum_ATCC_25586_FERO	FERO	Ferroxidase	o2[c] + 4 h[c] + 4 fe2[c] -> 2 h2o[c] + 4 fe3[c]		Fusobacterium_nucleatum_subsp_nucleatum_ATCC_25586	0	0	0	0	0	0	0	0	0	0	0
Fusobacterium_nucleatum_subsp_nucleatum_ATCC_25586_FGLU	FGLU	formimidoylglutamase	forglu[c] + h2o[c] + h[c] -> frmd[c] + glu_L[c]		Fusobacterium_nucleatum_subsp_nucleatum_ATCC_25586	1.98377	0	0	0	1.96338	1.98377	0	1.96338	1.98377	0	1.96338
Fusobacterium_nucleatum_subsp_nucleatum_ATCC_25586_FK	FK	Fucokinase	atp[c] + fuc_L[c] -> h[c] + adp[c] + fuc1p_L[c]		Fusobacterium_nucleatum_subsp_nucleatum_ATCC_25586	0	0	0	0	0	0	0	0	0	0	0
Fusobacterium_nucleatum_subsp_nucleatum_ATCC_25586_FLVRx	FLVRx	flavin reductase (NAD)	h[c] + nadh[c] + ribflv[c] -> nad[c] + rbflvrd[c]		Fusobacterium_nucleatum_subsp_nucleatum_ATCC_25586	0	0	0	0	0	0	0	0	0	0	0
Fusobacterium_nucleatum_subsp_nucleatum_ATCC_25586_FMNAT	FMNAT	FMN Adenylyltransferase	h[c] + atp[c] + fmn[c] -> ppi[c] + fad[c]		Fusobacterium_nucleatum_subsp_nucleatum_ATCC_25586	4.31288e-14	0	0	0	4.31288e-14	0	0	0	0	0	0
Fusobacterium_nucleatum_subsp_nucleatum_ATCC_25586_FOLD3	FOLD3	dihydropteroate synthase	2ahhmd[c] + 4abz[c] -> dhpt[c] + ppi[c]		Fusobacterium_nucleatum_subsp_nucleatum_ATCC_25586	0	0	0	0	0	0	0	0	0	0	0
Fusobacterium_nucleatum_subsp_nucleatum_ATCC_25586_FOLt	FOLt	FOLt	fol[e] + h[e] <=> fol[c] + h[c]		Fusobacterium_nucleatum_subsp_nucleatum_ATCC_25586	4.3231e-14	0	0	0	4.42233e-14	0	0	0	0	0	0
Fusobacterium_nucleatum_subsp_nucleatum_ATCC_25586_FOMETR	FOMETR	aminomethyltransferase	5fthf[c] + h[c] <=> h2o[c] + methf[c]		Fusobacterium_nucleatum_subsp_nucleatum_ATCC_25586	43.7016	0	0	0	52.4327	43.7016	0	54.4243	43.7016	0	54.2463
Fusobacterium_nucleatum_subsp_nucleatum_ATCC_25586_FORAMD	FORAMD	formamidase	frmd[c] + h2o[c] -> for[c] + nh4[c]		Fusobacterium_nucleatum_subsp_nucleatum_ATCC_25586	1.98377	0	0	0	1.96338	1.98377	0	1.96338	1.98377	0	1.96338
Fusobacterium_nucleatum_subsp_nucleatum_ATCC_25586_FORt2r	FORt2r	formate transport in via proton symport	for[e] + h[e] <=> for[c] + h[c]		Fusobacterium_nucleatum_subsp_nucleatum_ATCC_25586	39.9214	0	0	0	77.0999	45.752	0	80.8974	46.5787	0	81.523
Fusobacterium_nucleatum_subsp_nucleatum_ATCC_25586_FPGS7	FPGS7	Folylpolyglutamate Synthetase (10Fthf)	10fthf[c] + atp[c] + 4 glu_L[c] -> 10fthf5glu[c] + 3 h2o[c] + h[c] + adp[c] + pi[c]		Fusobacterium_nucleatum_subsp_nucleatum_ATCC_25586	0	0	0	0	0	0	0	0	0	0	0
Fusobacterium_nucleatum_subsp_nucleatum_ATCC_25586_FPGS_tm	FPGS_tm	TetrahydrofolateL-glutamate gamma-ligase (ADP-forming)	thf[c] + atp[c] + glu_L[c] -> pi[c] + thfglu[c] + h[c] + adp[c]		Fusobacterium_nucleatum_subsp_nucleatum_ATCC_25586	0	0	0	0	0	0	0	0	0	0	0
Fusobacterium_nucleatum_subsp_nucleatum_ATCC_25586_FRD2	FRD2	fumarate reductase	fum[c] + mql8[c] -> mqn8[c] + succ[c]		Fusobacterium_nucleatum_subsp_nucleatum_ATCC_25586	25.4289	0	0	0	36.1533	27.7308	0	37.0415	27.823	0	37.0415
Fusobacterium_nucleatum_subsp_nucleatum_ATCC_25586_FRD3	FRD3	fumarate reductase	2dmmql8[c] + fum[c] -> 2dmmq8[c] + succ[c]		Fusobacterium_nucleatum_subsp_nucleatum_ATCC_25586	25.4289	0	0	0	37.8438	28.0477	0	38.9541	28.1509	0	38.9692
Fusobacterium_nucleatum_subsp_nucleatum_ATCC_25586_FRD7	FRD7	fumarate reductase	fum[c] + q8h2[c] -> q8[c] + succ[c]		Fusobacterium_nucleatum_subsp_nucleatum_ATCC_25586	1000	0	0	0	1000	1000	0	1000	1000	0	1000
Fusobacterium_nucleatum_subsp_nucleatum_ATCC_25586_FRTT	FRTT	Farnesyltranstransferase	ipdp[c] + frdp[c] -> ppi[c] + ggdp[c]		Fusobacterium_nucleatum_subsp_nucleatum_ATCC_25586	0.000634039	0	0	0	0.000634039	0.000634039	0	0.000634039	0.000634039	0	0.000634039
Fusobacterium_nucleatum_subsp_nucleatum_ATCC_25586_FRUK	FRUK	fructose-1-phosphate kinase	atp[c] + f1p[c] -> adp[c] + fdp[c] + h[c]		Fusobacterium_nucleatum_subsp_nucleatum_ATCC_25586	1	0	0	0	1	1	0	1	1	0	1
Fusobacterium_nucleatum_subsp_nucleatum_ATCC_25586_FRUpts	FRUpts	D-fructose transport via PEP:Pyr PTS	fru[e] + pep[c] -> f1p[c] + pyr[c]		Fusobacterium_nucleatum_subsp_nucleatum_ATCC_25586	1	0	0	0	1	1	0	1	1	0	1
Fusobacterium_nucleatum_subsp_nucleatum_ATCC_25586_FT	FT	Farnesyltranstransferase (Trans, Trans, Cis-Geranylgeranyl Diphosphate-Generating)	ipdp[c] + frdp[c] -> ppi[c] + ttc_ggdp[c]		Fusobacterium_nucleatum_subsp_nucleatum_ATCC_25586	0	0	0	0	0	0	0	0	0	0	0
Fusobacterium_nucleatum_subsp_nucleatum_ATCC_25586_FTCD	FTCD	formimidoyltransferase cyclodeaminase	2 h[c] + 5forthf[c] -> nh4[c] + methf[c]		Fusobacterium_nucleatum_subsp_nucleatum_ATCC_25586	1.98377	0	0	0	1.96338	1.98377	0	1.96338	1.98377	0	1.96338
Fusobacterium_nucleatum_subsp_nucleatum_ATCC_25586_FTHFCL	FTHFCL	5-Formethyltetrahydrofolate Cyclo-Ligase	atp[c] + 5fthf[c] -> adp[c] + pi[c] + methf[c]		Fusobacterium_nucleatum_subsp_nucleatum_ATCC_25586	43.7016	0	0	0	52.4327	43.7016	0	54.4243	43.7016	0	54.2463
Fusobacterium_nucleatum_subsp_nucleatum_ATCC_25586_FTHFL	FTHFL	Formate-Tetrahydrofolate Ligase	atp[c] + for[c] + thf[c] -> 10fthf[c] + adp[c] + pi[c]		Fusobacterium_nucleatum_subsp_nucleatum_ATCC_25586	3.88047	0	0	0	10.5609	3.88047	0	10.6111	3.88047	0	10.6111
Fusobacterium_nucleatum_subsp_nucleatum_ATCC_25586_FUM	FUM	Fumarase	h2o[c] + fum[c] <=> mal_L[c]		Fusobacterium_nucleatum_subsp_nucleatum_ATCC_25586	1024.37	0	0	0	1039.4	1027.47	0	1041.26	1027.79	0	1041.38
Fusobacterium_nucleatum_subsp_nucleatum_ATCC_25586_G16BPS	G16BPS	3 phospho D glyceroyl phosphate alpha D glucose 1 phosphate 6 phosphotransferase	13dpg[c] + g1p[c] <=> 3pg[c] + M01966[c]		Fusobacterium_nucleatum_subsp_nucleatum_ATCC_25586	0	0	0	0	0	0	0	0	0	0	0
Fusobacterium_nucleatum_subsp_nucleatum_ATCC_25586_G1PACT	G1PACT	glucosamine-1-phosphate N-acetyltransferase	accoa[c] + gam1p[c] -> acgam1p[c] + coa[c] + h[c]		Fusobacterium_nucleatum_subsp_nucleatum_ATCC_25586	0	0	0	0	0	0	0	0	0	0	0
Fusobacterium_nucleatum_subsp_nucleatum_ATCC_25586_G1PTT	G1PTT	Glucose-1-Phosphate Thymidylyltransferase	h[c] + g1p[c] + dttp[c] -> ppi[c] + dtdpglu[c]		Fusobacterium_nucleatum_subsp_nucleatum_ATCC_25586	0	0	0	0	0	0	0	0	0	0	0
Fusobacterium_nucleatum_subsp_nucleatum_ATCC_25586_G1SAT	G1SAT	glutamate-1-semialdehyde aminotransferase	glu1sa[c] <=> 5aop[c]		Fusobacterium_nucleatum_subsp_nucleatum_ATCC_25586	0.00507231	0	0	0	0.00507231	0.00507231	0	0.00507231	0.00507231	0	0.00507231
Fusobacterium_nucleatum_subsp_nucleatum_ATCC_25586_G3PAT120	G3PAT120	glycerol-3-phosphate acyltransferase (C12:0)	ddcaACP[c] + glyc3p[c] -> 1ddecg3p[c] + ACP[c]		Fusobacterium_nucleatum_subsp_nucleatum_ATCC_25586	0	0	0	0	0	0	0	0	0	0	0
Fusobacterium_nucleatum_subsp_nucleatum_ATCC_25586_G3PAT140	G3PAT140	glycerol-3-phosphate acyltransferase (C14:0)	glyc3p[c] + myrsACP[c] -> 1tdecg3p[c] + ACP[c]		Fusobacterium_nucleatum_subsp_nucleatum_ATCC_25586	1000	0	0	0	1000	1000	0	1000	1000	0	1000
Fusobacterium_nucleatum_subsp_nucleatum_ATCC_25586_G3PAT141	G3PAT141	glycerol-3-phosphate acyltransferase (C14:1)	glyc3p[c] + tdeACP[c] -> 1tdec7eg3p[c] + ACP[c]		Fusobacterium_nucleatum_subsp_nucleatum_ATCC_25586	0	0	0	0	0	0	0	0	0	0	0
Fusobacterium_nucleatum_subsp_nucleatum_ATCC_25586_G3PAT160	G3PAT160	glycerol-3-phosphate acyltransferase (C16:0)	glyc3p[c] + palmACP[c] -> 1hdecg3p[c] + ACP[c]		Fusobacterium_nucleatum_subsp_nucleatum_ATCC_25586	0	0	0	0	0	0	0	0	0	0	0
Fusobacterium_nucleatum_subsp_nucleatum_ATCC_25586_G3PAT161	G3PAT161	glycerol-3-phosphate acyltransferase (C16:1)	glyc3p[c] + hdeACP[c] -> 1hdec9eg3p[c] + ACP[c]		Fusobacterium_nucleatum_subsp_nucleatum_ATCC_25586	0	0	0	0	0	0	0	0	0	0	0
Fusobacterium_nucleatum_subsp_nucleatum_ATCC_25586_G3PAT180	G3PAT180	glycerol-3-phosphate acyltransferase (C18:0)	glyc3p[c] + ocdcaACP[c] -> 1odecg3p[c] + ACP[c]		Fusobacterium_nucleatum_subsp_nucleatum_ATCC_25586	0.00872114	0	0	0	0.00872114	0.00872114	0	0.00872114	0.00872114	0	0.00872114
Fusobacterium_nucleatum_subsp_nucleatum_ATCC_25586_G3PAT181	G3PAT181	glycerol-3-phosphate acyltransferase (C18:1)	glyc3p[c] + octeACP[c] -> 1odec11eg3p[c] + ACP[c]		Fusobacterium_nucleatum_subsp_nucleatum_ATCC_25586	0	0	0	0	0	0	0	0	0	0	0
Fusobacterium_nucleatum_subsp_nucleatum_ATCC_25586_G3PATAI15	G3PATAI15	anteisopentadecanoyl-glycerol-3-phosphate O-acyltransferase	aipdcoa[c] + glyc3p[c] + h[c] -> coa[c] + 1aipdecg3p[c]		Fusobacterium_nucleatum_subsp_nucleatum_ATCC_25586	0	0	0	0	0	0	0	0	0	0	0
Fusobacterium_nucleatum_subsp_nucleatum_ATCC_25586_G3PATAI17	G3PATAI17	anteisoheptadecanoyl-glycerol-3-phosphate O-acyltransferase	glyc3p[c] + aihpdcoa[c] -> 1aihpdecg3p[c] + coa[c]		Fusobacterium_nucleatum_subsp_nucleatum_ATCC_25586	0	0	0	0	0	0	0	0	0	0	0
Fusobacterium_nucleatum_subsp_nucleatum_ATCC_25586_G3PATI14	G3PATI14	isotetradecanoyl-glycerol-3-phosphate O-acyltransferase	itdcoa[c] + glyc3p[c] + h[c] -> coa[c] + 1itdecg3p[c]		Fusobacterium_nucleatum_subsp_nucleatum_ATCC_25586	0	0	0	0	0	0	0	0	0	0	0
Fusobacterium_nucleatum_subsp_nucleatum_ATCC_25586_G3PATI15	G3PATI15	isopentadecanoyl-glycerol-3-phosphate O-acyltransferase	ipdcoa[c] + glyc3p[c] + h[c] -> coa[c] + 1ipdecg3p[c]		Fusobacterium_nucleatum_subsp_nucleatum_ATCC_25586	0	0	0	0	0	0	0	0	0	0	0
Fusobacterium_nucleatum_subsp_nucleatum_ATCC_25586_G3PATI16	G3PATI16	isohexadecanoyl-glycerol-3-phosphate O-acyltransferase	ihdcoa[c] + glyc3p[c] + h[c] -> coa[c] + 1ihdecg3p[c]		Fusobacterium_nucleatum_subsp_nucleatum_ATCC_25586	0	0	0	0	0	0	0	0	0	0	0
Fusobacterium_nucleatum_subsp_nucleatum_ATCC_25586_G3PATI17	G3PATI17	isoheptadecanoyl-glycerol-3-phosphate O-acyltransferase	ihpdcoa[c] + glyc3p[c] -> coa[c] + 1ihpdecg3p[c]		Fusobacterium_nucleatum_subsp_nucleatum_ATCC_25586	0	0	0	0	0	0	0	0	0	0	0
Fusobacterium_nucleatum_subsp_nucleatum_ATCC_25586_G3PD1	G3PD1	Glycerol-3-Phosphate Dehydrogenase (NAD)	nad[c] + glyc3p[c] <=> h[c] + nadh[c] + dhap[c]		Fusobacterium_nucleatum_subsp_nucleatum_ATCC_25586	2000	0	0	0	2000	2000	0	2000	2000	0	2000
Fusobacterium_nucleatum_subsp_nucleatum_ATCC_25586_G3PD2	G3PD2	glycerol-3-phosphate dehydrogenase (NADP)	glyc3p[c] + nadp[c] <=> dhap[c] + h[c] + nadph[c]		Fusobacterium_nucleatum_subsp_nucleatum_ATCC_25586	2000	0	0	0	2000	2000	0	2000	2000	0	2000
Fusobacterium_nucleatum_subsp_nucleatum_ATCC_25586_G3PD8i	G3PD8i	glycerol 3 phosphate dehydrogenase FAD irreversible	fad[c] + glyc3p[c] -> fadh2[c] + dhap[c]		Fusobacterium_nucleatum_subsp_nucleatum_ATCC_25586	24.2434	0	0	0	32.3472	25.6492	0	32.7444	25.6747	0	32.7444
Fusobacterium_nucleatum_subsp_nucleatum_ATCC_25586_G5SADs	G5SADs	L-Glutamate 5-Semialdehyde Dehydratase (Spontaneous)	glu5sa[c] -> h2o[c] + h[c] + 1pyr5c[c]		Fusobacterium_nucleatum_subsp_nucleatum_ATCC_25586	0	0	0	0	0	0	0	0	0	0	0
Fusobacterium_nucleatum_subsp_nucleatum_ATCC_25586_G6PDA	G6PDA	Glucosamine-6-Phosphate Deaminase	h2o[c] + gam6p[c] -> nh4[c] + f6p[c]		Fusobacterium_nucleatum_subsp_nucleatum_ATCC_25586	2.91743	0	0	0	161.422	2.91743	0	192.635	2.91743	0	186.943
Fusobacterium_nucleatum_subsp_nucleatum_ATCC_25586_G6PI	G6PI	alpha-D-Glucose 6-phosphate ketol-isomerase	g6p[c] <=> g6p_B[c]		Fusobacterium_nucleatum_subsp_nucleatum_ATCC_25586	2000	0	0	0	2000	2000	0	2000	2000	0	2000
Fusobacterium_nucleatum_subsp_nucleatum_ATCC_25586_G6PI3	G6PI3	beta-D-Glucose 6-phosphate ketol-isomerase	g6p_B[c] <=> f6p[c]		Fusobacterium_nucleatum_subsp_nucleatum_ATCC_25586	2000	0	0	0	2000	2000	0	2000	2000	0	2000
Fusobacterium_nucleatum_subsp_nucleatum_ATCC_25586_GALCTD	GALCTD	galactarate dehydratase	galct_D[c] -> 5dh4dglc[c] + h2o[c]		Fusobacterium_nucleatum_subsp_nucleatum_ATCC_25586	0	0	0	0	0	0	0	0	0	0	0
Fusobacterium_nucleatum_subsp_nucleatum_ATCC_25586_GALK	GALK	Galactokinase	atp[c] + gal[c] -> h[c] + adp[c] + gal1p[c]		Fusobacterium_nucleatum_subsp_nucleatum_ATCC_25586	0	0	0	0	0	0	0	0	0	0	0
Fusobacterium_nucleatum_subsp_nucleatum_ATCC_25586_GALM1r	GALM1r	aldose 1-epimerase (glucose), reversible	glc_bD[c] <=> glc_D[c]		Fusobacterium_nucleatum_subsp_nucleatum_ATCC_25586	0	0	0	0	0	0	0	0	0	0	0
Fusobacterium_nucleatum_subsp_nucleatum_ATCC_25586_GALT	GALT	Galactose-1-Phosphate Uridylyltransferase	h[c] + utp[c] + gal1p[c] <=> udpgal[c] + ppi[c]		Fusobacterium_nucleatum_subsp_nucleatum_ATCC_25586	0	0	0	0	0	0	0	0	0	0	0
Fusobacterium_nucleatum_subsp_nucleatum_ATCC_25586_GALT1	GALT1	galactosyltransferase I (LPS core synthesis)	gicolipa[c] + udpg[c] -> gagicolipa[c] + h[c] + udp[c]		Fusobacterium_nucleatum_subsp_nucleatum_ATCC_25586	0	0	0	0	0	0	0	0	0	0	0
Fusobacterium_nucleatum_subsp_nucleatum_ATCC_25586_GALTpts	GALTpts	Galactitol transport via PEP:Pyr PTS	galt[e] + pep[c] -> galt1p[c] + pyr[c]		Fusobacterium_nucleatum_subsp_nucleatum_ATCC_25586	0	0	0	0	0	0	0	0	0	0	0
Fusobacterium_nucleatum_subsp_nucleatum_ATCC_25586_GALU	GALU	UTP-Glucose-1-Phosphate Uridylyltransferase	h[c] + g1p[c] + utp[c] <=> ppi[c] + udpg[c]		Fusobacterium_nucleatum_subsp_nucleatum_ATCC_25586	0	0	0	0	0	0	0	0	0	0	0
Fusobacterium_nucleatum_subsp_nucleatum_ATCC_25586_GALabc	GALabc	D-galactose transport via ABC system	atp[c] + gal[e] + h2o[c] -> adp[c] + gal[c] + h[c] + pi[c]		Fusobacterium_nucleatum_subsp_nucleatum_ATCC_25586	0	0	0	0	0	0	0	0	0	0	0
Fusobacterium_nucleatum_subsp_nucleatum_ATCC_25586_GAMpts	GAMpts	D-glucosamine transport via PEP:Pyr PTS	gam[e] + pep[c] -> gam6p[c] + pyr[c]		Fusobacterium_nucleatum_subsp_nucleatum_ATCC_25586	0	0	0	0	0	0	0	0	0	0	0
Fusobacterium_nucleatum_subsp_nucleatum_ATCC_25586_GAPD	GAPD	Glyceraldehyde-3-Phosphate Dehydrogenase	pi[c] + nad[c] + g3p[c] <=> h[c] + nadh[c] + 13dpg[c]		Fusobacterium_nucleatum_subsp_nucleatum_ATCC_25586	22.6336	0	0	0	31.053	22.8692	0	31.4191	22.8692	0	31.414
Fusobacterium_nucleatum_subsp_nucleatum_ATCC_25586_GARFTi	GARFTi	phosphoribosylglycinamide formyltransferase, irreversible	10fthf[c] + gar[c] -> fgam[c] + h[c] + thf[c]		Fusobacterium_nucleatum_subsp_nucleatum_ATCC_25586	1.45872	0	0	0	5.44908	1.45872	0	5.48587	1.45872	0	5.48587
Fusobacterium_nucleatum_subsp_nucleatum_ATCC_25586_GCALDt	GCALDt	Glycoaldehydye reversible transport	gcald[e] <=> gcald[c]		Fusobacterium_nucleatum_subsp_nucleatum_ATCC_25586	0	0	0	0	0	0	0	0	0	0	0
Fusobacterium_nucleatum_subsp_nucleatum_ATCC_25586_GCCb	GCCb	glycine cleavage complex	alpro[c] + thf[c] -> dhlpro[c] + mlthf[c] + nh4[c]		Fusobacterium_nucleatum_subsp_nucleatum_ATCC_25586	0	0	0	0	0	0	0	0	0	0	0
Fusobacterium_nucleatum_subsp_nucleatum_ATCC_25586_GF6PTA	GF6PTA	Glutamine-Fructose-6-Phosphate Transaminase	gln_L[c] + f6p[c] -> glu_L[c] + gam6p[c]		Fusobacterium_nucleatum_subsp_nucleatum_ATCC_25586	2.91743	0	0	0	161.422	2.91743	0	192.635	2.91743	0	186.943
Fusobacterium_nucleatum_subsp_nucleatum_ATCC_25586_GGTA	GGTA	Gamma-glutamyltransferase	glu_L[c] + cgly[c] -> h2o[c] + gthrd[c]		Fusobacterium_nucleatum_subsp_nucleatum_ATCC_25586	0	0	0	0	0	0	0	0	0	0	0
Fusobacterium_nucleatum_subsp_nucleatum_ATCC_25586_GGTT	GGTT	geranylgeranyltranstransferase	ggdp[c] + ipdp[c] -> ppi[c] + pendp[c]		Fusobacterium_nucleatum_subsp_nucleatum_ATCC_25586	0.000634039	0	0	0	0.000634039	0.000634039	0	0.000634039	0.000634039	0	0.000634039
Fusobacterium_nucleatum_subsp_nucleatum_ATCC_25586_GK1	GK1	Guanylate Kinase (GMP:ATP)	atp[c] + gmp[c] <=> adp[c] + gdp[c]		Fusobacterium_nucleatum_subsp_nucleatum_ATCC_25586	1999.97	0	0	0	1999.97	1999.97	0	1999.97	1999.97	0	1999.97
Fusobacterium_nucleatum_subsp_nucleatum_ATCC_25586_GK2	GK2	guanylate kinase (GMPdATP)	gmp[c] + datp[c] <=> dadp[c] + gdp[c]		Fusobacterium_nucleatum_subsp_nucleatum_ATCC_25586	1999.97	0	0	0	1999.97	1999.97	0	1999.97	1999.97	0	1999.97
Fusobacterium_nucleatum_subsp_nucleatum_ATCC_25586_GLCOAS	GLCOAS	glutaryl-CoA synthetase	atp[c] + coa[c] + glutar[c] -> adp[c] + glutcoa[c] + pi[c]		Fusobacterium_nucleatum_subsp_nucleatum_ATCC_25586	1000	0	0	0	1000	1000	0	1000	1000	0	1000
Fusobacterium_nucleatum_subsp_nucleatum_ATCC_25586_GLCP	GLCP	glycogen phosphorylase	glycogen[c] + pi[c] -> g1p[c]		Fusobacterium_nucleatum_subsp_nucleatum_ATCC_25586	43.7016	0	0	0	52.4327	43.7016	0	54.4243	43.7016	0	54.2463
Fusobacterium_nucleatum_subsp_nucleatum_ATCC_25586_GLCS1	GLCS1	glycogen synthase (ADPGlc)	adpglc[c] -> adp[c] + glycogen[c] + h[c]		Fusobacterium_nucleatum_subsp_nucleatum_ATCC_25586	43.7016	0	0	0	52.4327	43.7016	0	54.4243	43.7016	0	54.2463
Fusobacterium_nucleatum_subsp_nucleatum_ATCC_25586_GLCTR1	GLCTR1	glucosyltransferase I (LPS core synthesis)	icolipa[c] + udpg[c] -> gicolipa[c] + h[c] + udp[c]		Fusobacterium_nucleatum_subsp_nucleatum_ATCC_25586	0	0	0	0	0	0	0	0	0	0	0
Fusobacterium_nucleatum_subsp_nucleatum_ATCC_25586_GLCTR2	GLCTR2	glucosyltransferase II (LPS core synthesis)	gagicolipa[c] + udpg[c] -> ggagicolipa[c] + h[c] + udp[c]		Fusobacterium_nucleatum_subsp_nucleatum_ATCC_25586	0	0	0	0	0	0	0	0	0	0	0
Fusobacterium_nucleatum_subsp_nucleatum_ATCC_25586_GLCTR3	GLCTR3	glucosyltransferase III (LPS core synthesis)	ggagicolipa[c] + udpg[c] -> gggagicolipa[c] + h[c] + udp[c]		Fusobacterium_nucleatum_subsp_nucleatum_ATCC_25586	0	0	0	0	0	0	0	0	0	0	0
Fusobacterium_nucleatum_subsp_nucleatum_ATCC_25586_GLCpts	GLCpts	D-glucose transport via PEP:Pyr PTS	glc_D[e] + pep[c] -> g6p[c] + pyr[c]		Fusobacterium_nucleatum_subsp_nucleatum_ATCC_25586	10	0	0	0	10	10	0	10	10	0	10
Fusobacterium_nucleatum_subsp_nucleatum_ATCC_25586_GLGC	GLGC	glucose-1-phosphate adenylyltransferase	atp[c] + g1p[c] + h[c] -> adpglc[c] + ppi[c]		Fusobacterium_nucleatum_subsp_nucleatum_ATCC_25586	43.7016	0	0	0	52.4327	43.7016	0	54.4243	43.7016	0	54.2463
Fusobacterium_nucleatum_subsp_nucleatum_ATCC_25586_GLNt2r	GLNt2r	L-glutamine reversible transport via proton symport	gln_L[e] + h[e] <=> gln_L[c] + h[c]		Fusobacterium_nucleatum_subsp_nucleatum_ATCC_25586	1001	0	0	0	1161.44	1001	0	1192.39	1001	0	1187
Fusobacterium_nucleatum_subsp_nucleatum_ATCC_25586_GLNt4	GLNt4	Transport of L-Glutamine via Sodium Symport, Reversible	na1[e] + gln_L[e] -> na1[c] + gln_L[c]		Fusobacterium_nucleatum_subsp_nucleatum_ATCC_25586	1000	0	0	0	1000	1000	0	1000	1000	0	1000
Fusobacterium_nucleatum_subsp_nucleatum_ATCC_25586_GLUDC	GLUDC	Glutamate Decarboxylase	h[c] + glu_L[c] -> co2[c] + 4abut[c]		Fusobacterium_nucleatum_subsp_nucleatum_ATCC_25586	0	0	0	0	0	0	0	0	0	0	0
Fusobacterium_nucleatum_subsp_nucleatum_ATCC_25586_GLUDxi	GLUDxi	glutamate dehydrogenase (NAD)	glu_L[c] + h2o[c] + nad[c] -> akg[c] + h[c] + nadh[c] + nh4[c]		Fusobacterium_nucleatum_subsp_nucleatum_ATCC_25586	1000	0	0	0	1000	1000	0	1000	1000	0	1000
Fusobacterium_nucleatum_subsp_nucleatum_ATCC_25586_GLUFORT	GLUFORT	Glutamate formiminotransferase (EC 2.1.2.5) @ Glutamate formyltransferase	5forthf[c] + glu_L[c] <=> thf[c] + forglu[c] + h[c]		Fusobacterium_nucleatum_subsp_nucleatum_ATCC_25586	1001.98	0	0	0	1001.96	1001.98	0	1001.96	1001.98	0	1001.96
Fusobacterium_nucleatum_subsp_nucleatum_ATCC_25586_GLUN	GLUN	glutaminase	gln_L[c] + h2o[c] -> glu_L[c] + nh4[c]		Fusobacterium_nucleatum_subsp_nucleatum_ATCC_25586	2.91743	0	0	0	161.422	2.91743	0	192.635	2.91743	0	186.943
Fusobacterium_nucleatum_subsp_nucleatum_ATCC_25586_GLUPRT	GLUPRT	Glutamine Phosphoribosyldiphosphate Amidotransferase	h2o[c] + gln_L[c] + prpp[c] -> glu_L[c] + ppi[c] + pram[c]		Fusobacterium_nucleatum_subsp_nucleatum_ATCC_25586	1.45872	0	0	0	5.44908	1.45872	0	5.48587	1.45872	0	5.48587
Fusobacterium_nucleatum_subsp_nucleatum_ATCC_25586_GLUR	GLUR	glutamate racemase	glu_D[c] <=> glu_L[c]		Fusobacterium_nucleatum_subsp_nucleatum_ATCC_25586	0	0	0	0	0	0	0	0	0	0	0
Fusobacterium_nucleatum_subsp_nucleatum_ATCC_25586_GLUTACCOADC	GLUTACCOADC	Glutaconyl-CoA decarboxylase	glutaccoa[c] + na1[c] -> b2coa[c] + co2[c] + na1[e]		Fusobacterium_nucleatum_subsp_nucleatum_ATCC_25586	30.9098	0	0	0	31.5927	31.5788	0	33.9484	31.5788	0	33.8483
Fusobacterium_nucleatum_subsp_nucleatum_ATCC_25586_GLUTARCOAT	GLUTARCOAT	(E)-Glutaconate CoA-transferase (glutarate)	glutar[c] + accoa[c] <=> ac[c] + glutcoa[c]		Fusobacterium_nucleatum_subsp_nucleatum_ATCC_25586	1001.94	0	0	0	1001.86	1001.94	0	1001.86	1001.94	0	1001.86
Fusobacterium_nucleatum_subsp_nucleatum_ATCC_25586_GLUTARt2r	GLUTARt2r	Glutarate transport via proton symport, reversible	glutar[e] + h[e] <=> glutar[c] + h[c]		Fusobacterium_nucleatum_subsp_nucleatum_ATCC_25586	1.94155	0	0	0	1.86102	1.94155	0	1.86102	1.94155	0	1.86102
Fusobacterium_nucleatum_subsp_nucleatum_ATCC_25586_GLUTCOADH	GLUTCOADH	Glutaryl-CoA dehydrogenase	h[c] + glutcoa[c] + fad[c] -> glutaccoa[c] + fadh2[c]		Fusobacterium_nucleatum_subsp_nucleatum_ATCC_25586	1.94155	0	0	0	1.86102	1.94155	0	1.86102	1.94155	0	1.86102
Fusobacterium_nucleatum_subsp_nucleatum_ATCC_25586_GLUTCOADH2	GLUTCOADH2	glutaryl-CoA dehydrogenase	h[c] + glutcoa[c] + fad[c] -> co2[c] + b2coa[c] + fadh2[c]		Fusobacterium_nucleatum_subsp_nucleatum_ATCC_25586	1.94155	0	0	0	1.86102	1.94155	0	1.86102	1.94155	0	1.86102
Fusobacterium_nucleatum_subsp_nucleatum_ATCC_25586_GLUTRR	GLUTRR	glutamyl-tRNA reductase	glutrna[c] + h[c] + nadph[c] -> glu1sa[c] + nadp[c] + trnaglu[c]		Fusobacterium_nucleatum_subsp_nucleatum_ATCC_25586	0.00507231	0	0	0	0.00507231	0.00507231	0	0.00507231	0.00507231	0	0.00507231
Fusobacterium_nucleatum_subsp_nucleatum_ATCC_25586_GLUTRS	GLUTRS	Glutamyl-tRNA synthetase	atp[c] + glu_L[c] + trnaglu[c] -> amp[c] + glutrna[c] + ppi[c]		Fusobacterium_nucleatum_subsp_nucleatum_ATCC_25586	0.00507231	0	0	0	0.00507231	0.00507231	0	0.00507231	0.00507231	0	0.00507231
Fusobacterium_nucleatum_subsp_nucleatum_ATCC_25586_GLUt2r	GLUt2r	L-glutamate transport via proton symport, reversible	glu_L[e] + h[e] <=> glu_L[c] + h[c]		Fusobacterium_nucleatum_subsp_nucleatum_ATCC_25586	1000	0	0	0	1004.79	1000	0	1004.79	1000	0	1004.79
Fusobacterium_nucleatum_subsp_nucleatum_ATCC_25586_GLYASN1c	GLYASN1c	Hydrolysis of Glycyl-L-asparagine	h2o[c] + glyasn[c] <=> gly[c] + asn_L[c]		Fusobacterium_nucleatum_subsp_nucleatum_ATCC_25586	1	0	0	0	1	1	0	1	1	0	1
Fusobacterium_nucleatum_subsp_nucleatum_ATCC_25586_GLYASNabc	GLYASNabc	Glycyl-L-asparagine transport via ABC system	glyasn[e] + atp[c] + h2o[c] -> glyasn[c] + adp[c] + h[c] + pi[c]		Fusobacterium_nucleatum_subsp_nucleatum_ATCC_25586	1	0	0	0	1	1	0	1	1	0	1
Fusobacterium_nucleatum_subsp_nucleatum_ATCC_25586_GLYASP1c	GLYASP1c	Hydrolysis of Glycyl-L-aspartate	h2o[c] + glyasp[c] <=> gly[c] + asp_L[c]		Fusobacterium_nucleatum_subsp_nucleatum_ATCC_25586	1	0	0	0	1	1	0	1	1	0	1
Fusobacterium_nucleatum_subsp_nucleatum_ATCC_25586_GLYASPabc	GLYASPabc	Glycyl-L-aspartate transport via ABC system	glyasp[e] + atp[c] + h2o[c] -> glyasp[c] + adp[c] + h[c] + pi[c]		Fusobacterium_nucleatum_subsp_nucleatum_ATCC_25586	1	0	0	0	1	1	0	1	1	0	1
Fusobacterium_nucleatum_subsp_nucleatum_ATCC_25586_GLYCL	GLYCL	Glycine Cleavage System	gly[c] + nad[c] + thf[c] -> co2[c] + mlthf[c] + nadh[c] + nh4[c]		Fusobacterium_nucleatum_subsp_nucleatum_ATCC_25586	3.88047	0	0	0	9.94472	3.88047	0	9.94472	3.88047	0	9.94472
Fusobacterium_nucleatum_subsp_nucleatum_ATCC_25586_GLYCYSabc	GLYCYSabc	Gly-Cys ABC transporter	glycys[e] + atp[c] + h2o[c] -> glycys[c] + adp[c] + pi[c] + h[c]		Fusobacterium_nucleatum_subsp_nucleatum_ATCC_25586	1	0	0	0	1	1	0	1	1	0	1
Fusobacterium_nucleatum_subsp_nucleatum_ATCC_25586_GLYCt	GLYCt	Glycerol Transport via Channel	glyc[c] <=> glyc[e]		Fusobacterium_nucleatum_subsp_nucleatum_ATCC_25586	1.00654	0	0	0	2.01295	1.00654	0	2.01295	1.00654	0	2.01295
Fusobacterium_nucleatum_subsp_nucleatum_ATCC_25586_GLYGLN1c	GLYGLN1c	Hydrolysis of Glycyl-L-glutamine	h2o[c] + glygln[c] <=> gly[c] + gln_L[c]		Fusobacterium_nucleatum_subsp_nucleatum_ATCC_25586	1	0	0	0	1	1	0	1	1	0	1
Fusobacterium_nucleatum_subsp_nucleatum_ATCC_25586_GLYGLNabc	GLYGLNabc	Glycyl-L-glutamine transport via ABC system	glygln[e] + atp[c] + h2o[c] -> glygln[c] + adp[c] + h[c] + pi[c]		Fusobacterium_nucleatum_subsp_nucleatum_ATCC_25586	1	0	0	0	1	1	0	1	1	0	1
Fusobacterium_nucleatum_subsp_nucleatum_ATCC_25586_GLYGLU1c	GLYGLU1c	Hydrolysis of Glycyl-L-glutamate	h2o[c] + glyglu[c] <=> gly[c] + glu_L[c]		Fusobacterium_nucleatum_subsp_nucleatum_ATCC_25586	1	0	0	0	1	1	0	1	1	0	1
Fusobacterium_nucleatum_subsp_nucleatum_ATCC_25586_GLYGLUabc	GLYGLUabc	Glycyl-L-glutamate transport via ABC system	glyglu[e] + atp[c] + h2o[c] -> glyglu[c] + adp[c] + h[c] + pi[c]		Fusobacterium_nucleatum_subsp_nucleatum_ATCC_25586	1	0	0	0	1	1	0	1	1	0	1
Fusobacterium_nucleatum_subsp_nucleatum_ATCC_25586_GLYK	GLYK	Glycerol Kinase	atp[c] + glyc[c] -> h[c] + adp[c] + glyc3p[c]		Fusobacterium_nucleatum_subsp_nucleatum_ATCC_25586	1.00654	0	0	0	2.01295	1.00654	0	2.01295	1.00654	0	2.01295
Fusobacterium_nucleatum_subsp_nucleatum_ATCC_25586_GLYLEUHYDROc	GLYLEUHYDROc	Hydrolysis of Glycylleucine	h2o[c] + glyleu[c] <=> gly[c] + leu_L[c]		Fusobacterium_nucleatum_subsp_nucleatum_ATCC_25586	1	0	0	0	1	1	0	1	1	0	1
Fusobacterium_nucleatum_subsp_nucleatum_ATCC_25586_GLYLEUPEPT1tc	GLYLEUPEPT1tc	Transport of Glycylleucine by the Apical Pept1 Amino Acid Transporters	h[e] + glyleu[e] -> h[c] + glyleu[c]		Fusobacterium_nucleatum_subsp_nucleatum_ATCC_25586	1	0	0	0	1	1	0	1	1	0	1
Fusobacterium_nucleatum_subsp_nucleatum_ATCC_25586_GLYMET1c	GLYMET1c	Hydrolysis of Glycyl-L-methionine	h2o[c] + glymet[c] <=> gly[c] + met_L[c]		Fusobacterium_nucleatum_subsp_nucleatum_ATCC_25586	1	0	0	0	1	1	0	1	1	0	1
Fusobacterium_nucleatum_subsp_nucleatum_ATCC_25586_GLYMETabc	GLYMETabc	Glycyl-L-methionine transport via ABC system	glymet[e] + atp[c] + h2o[c] -> glymet[c] + adp[c] + h[c] + pi[c]		Fusobacterium_nucleatum_subsp_nucleatum_ATCC_25586	1	0	0	0	1	1	0	1	1	0	1
Fusobacterium_nucleatum_subsp_nucleatum_ATCC_25586_GLYOX	GLYOX	Hydroxyacylglutathione Hydrolase	h2o[c] + lgt_S[c] -> h[c] + gthrd[c] + lac_D[c]		Fusobacterium_nucleatum_subsp_nucleatum_ATCC_25586	0	0	0	0	0	0	0	0	0	0	0
Fusobacterium_nucleatum_subsp_nucleatum_ATCC_25586_GLYPHEHYc	GLYPHEHYc	Hydrolysis of Glycylphenylalanine	h2o[c] + glyphe[c] <=> gly[c] + phe_L[c]		Fusobacterium_nucleatum_subsp_nucleatum_ATCC_25586	1	0	0	0	1	1	0	1	1	0	1
Fusobacterium_nucleatum_subsp_nucleatum_ATCC_25586_GLYPHEabc	GLYPHEabc	Glycyl-L-phenylalanine transport via ABC system	glyphe[e] + atp[c] + h2o[c] -> glyphe[c] + adp[c] + h[c] + pi[c]		Fusobacterium_nucleatum_subsp_nucleatum_ATCC_25586	1	0	0	0	1	1	0	1	1	0	1
Fusobacterium_nucleatum_subsp_nucleatum_ATCC_25586_GLYPROPRO1c	GLYPROPRO1c	Hydrolysis of Prolylglycine	h2o[c] + glypro[c] <=> gly[c] + pro_L[c]		Fusobacterium_nucleatum_subsp_nucleatum_ATCC_25586	1	0	0	0	1	1	0	1	1	0	1
Fusobacterium_nucleatum_subsp_nucleatum_ATCC_25586_GLYPROabc	GLYPROabc	Glycyl-L-proline transport via ABC system	glypro[e] + atp[c] + h2o[c] -> glypro[c] + adp[c] + h[c] + pi[c]		Fusobacterium_nucleatum_subsp_nucleatum_ATCC_25586	1	0	0	0	1	1	0	1	1	0	1
Fusobacterium_nucleatum_subsp_nucleatum_ATCC_25586_GLYTYR1c	GLYTYR1c	Hydrolysis of Glycyl-L-tyrosine	h2o[c] + glytyr[c] <=> gly[c] + tyr_L[c]		Fusobacterium_nucleatum_subsp_nucleatum_ATCC_25586	1	0	0	0	1	1	0	1	1	0	1
Fusobacterium_nucleatum_subsp_nucleatum_ATCC_25586_GLYTYRabc	GLYTYRabc	Glycyl-L-tyrosine transport via ABC system	glytyr[e] + atp[c] + h2o[c] -> glytyr[c] + adp[c] + h[c] + pi[c]		Fusobacterium_nucleatum_subsp_nucleatum_ATCC_25586	1	0	0	0	1	1	0	1	1	0	1
Fusobacterium_nucleatum_subsp_nucleatum_ATCC_25586_GLYt4r	GLYt4r	glycine reversible transport via sodium symport	gly[e] + na1[e] <=> gly[c] + na1[c]		Fusobacterium_nucleatum_subsp_nucleatum_ATCC_25586	13.8524	0	0	0	47.9467	13.8524	0	49.5664	13.8524	0	49.5664
Fusobacterium_nucleatum_subsp_nucleatum_ATCC_25586_GMHEPAT	GMHEPAT	D-glycero-D-manno-hepose 1-phosphate adenyltransferase	atp[c] + gmhep1p[c] + h[c] -> adphep_DD[c] + ppi[c]		Fusobacterium_nucleatum_subsp_nucleatum_ATCC_25586	0	0	0	0	0	0	0	0	0	0	0
Fusobacterium_nucleatum_subsp_nucleatum_ATCC_25586_GMHEPK	GMHEPK	D-glycero-D-manno-heptose 7-phosphate kinase	atp[c] + gmhep7p[c] -> adp[c] + gmhep17bp[c] + h[c]		Fusobacterium_nucleatum_subsp_nucleatum_ATCC_25586	0	0	0	0	0	0	0	0	0	0	0
Fusobacterium_nucleatum_subsp_nucleatum_ATCC_25586_GMHEPPA	GMHEPPA	D-glycero-D-manno-heptose 1,7-bisphosphate phosphatase	gmhep17bp[c] + h2o[c] -> gmhep1p[c] + pi[c]		Fusobacterium_nucleatum_subsp_nucleatum_ATCC_25586	0	0	0	0	0	0	0	0	0	0	0
Fusobacterium_nucleatum_subsp_nucleatum_ATCC_25586_GMPS2	GMPS2	GMP Synthase	h2o[c] + atp[c] + gln_L[c] + xmp[c] -> 2 h[c] + glu_L[c] + amp[c] + ppi[c] + gmp[c]		Fusobacterium_nucleatum_subsp_nucleatum_ATCC_25586	0.972478	0	0	0	4.75014	0.972478	0	4.75337	0.972478	0	4.75337
Fusobacterium_nucleatum_subsp_nucleatum_ATCC_25586_GPDDA1	GPDDA1	Glycerophosphodiester Phosphodiesterase (Glycerophosphocholine)	h2o[c] + g3pc[c] -> h[c] + chol[c] + glyc3p[c]		Fusobacterium_nucleatum_subsp_nucleatum_ATCC_25586	0	0	0	0	0	0	0	0	0	0	0
Fusobacterium_nucleatum_subsp_nucleatum_ATCC_25586_GPDDA2	GPDDA2	Glycerophosphodiester phosphodiesterase (Glycerophosphoethanolamine)	g3pe[c] + h2o[c] -> etha[c] + glyc3p[c] + h[c]		Fusobacterium_nucleatum_subsp_nucleatum_ATCC_25586	0	0	0	0	0	0	0	0	0	0	0
Fusobacterium_nucleatum_subsp_nucleatum_ATCC_25586_GPDDA4	GPDDA4	Glycerophosphodiester phosphodiesterase (Glycerophosphoglycerol)	g3pg[c] + h2o[c] -> glyc3p[c] + glyc[c] + h[c]		Fusobacterium_nucleatum_subsp_nucleatum_ATCC_25586	0	0	0	0	0	0	0	0	0	0	0
Fusobacterium_nucleatum_subsp_nucleatum_ATCC_25586_GRTT	GRTT	Geranyltranstransferase	ipdp[c] + grdp[c] -> ppi[c] + frdp[c]		Fusobacterium_nucleatum_subsp_nucleatum_ATCC_25586	0.000634039	0	0	0	0.000634039	0.000634039	0	0.000634039	0.000634039	0	0.000634039
Fusobacterium_nucleatum_subsp_nucleatum_ATCC_25586_GTPCI	GTPCI	GTP Cyclohydrolase I	h2o[c] + gtp[c] -> h[c] + for[c] + ahdt[c]		Fusobacterium_nucleatum_subsp_nucleatum_ATCC_25586	0	0	0	0	0	0	0	0	0	0	0
Fusobacterium_nucleatum_subsp_nucleatum_ATCC_25586_GTPCII	GTPCII	GTP cyclohydrolase II	gtp[c] + 3 h2o[c] -> 25dhpp[c] + for[c] + 2 h[c] + ppi[c]		Fusobacterium_nucleatum_subsp_nucleatum_ATCC_25586	0	0	0	0	-4.31289e-14	0	0	0	0	0	0
Fusobacterium_nucleatum_subsp_nucleatum_ATCC_25586_GTPDPK	GTPDPK	GTP diphosphokinase	atp[c] + gtp[c] -> amp[c] + gdptp[c] + h[c]		Fusobacterium_nucleatum_subsp_nucleatum_ATCC_25586	0	0	0	0	0	0	0	0	0	0	0
Fusobacterium_nucleatum_subsp_nucleatum_ATCC_25586_GUAPRT	GUAPRT	Guanine Phosphoribosyltransferase	gua[c] + prpp[c] -> ppi[c] + gmp[c]		Fusobacterium_nucleatum_subsp_nucleatum_ATCC_25586	21.8816	0	0	0	26.2471	21.8816	0	27.2429	21.8816	0	27.1539
Fusobacterium_nucleatum_subsp_nucleatum_ATCC_25586_GUAt	GUAt	Transport of Guanine	gua[e] <=> gua[c]		Fusobacterium_nucleatum_subsp_nucleatum_ATCC_25586	120.714	0	0	0	149.24	120.714	0	161.427	120.714	0	160.429
Fusobacterium_nucleatum_subsp_nucleatum_ATCC_25586_GUAt2	GUAt2	guanine transport in via proton symport	gua[e] + h[e] -> gua[c] + h[c]		Fusobacterium_nucleatum_subsp_nucleatum_ATCC_25586	119.744	0	0	0	148.283	119.744	0	160.47	119.744	0	159.472
Fusobacterium_nucleatum_subsp_nucleatum_ATCC_25586_GluForTx	GluForTx	Glutamate Formimidoyltransferase	h[c] + thf[c] + forglu[c] -> glu_L[c] + 5forthf[c]		Fusobacterium_nucleatum_subsp_nucleatum_ATCC_25586	1000	0	0	0	1000	1000	0	1000	1000	0	1000
Fusobacterium_nucleatum_subsp_nucleatum_ATCC_25586_H2CO3D	H2CO3D	Carboxylic Acid Dissociation	h2o[c] + co2[c] <=> h[c] + hco3[c]		Fusobacterium_nucleatum_subsp_nucleatum_ATCC_25586	44.7559	0	0	0	70.7815	45.146	0	74.966	45.146	0	74.3896
Fusobacterium_nucleatum_subsp_nucleatum_ATCC_25586_H2Ot	H2Ot	H2O Transport via Diffusion	h2o[e] <=> h2o[c]		Fusobacterium_nucleatum_subsp_nucleatum_ATCC_25586	34.2221	0	0	0	199.776	34.2221	0	229.532	34.2221	0	226.297
Fusobacterium_nucleatum_subsp_nucleatum_ATCC_25586_H2St	H2St	h2s transport (diffusion)	h2s[e] <=> h2s[c]		Fusobacterium_nucleatum_subsp_nucleatum_ATCC_25586	2.93985	0	0	0	2.96424	2.93985	0	2.96424	2.93985	0	2.96424
Fusobacterium_nucleatum_subsp_nucleatum_ATCC_25586_HACD1	HACD1	3-hydroxyacyl-CoA dehydrogenase (acetoacetyl-CoA)	aacoa[c] + h[c] + nadh[c] <=> 3hbcoa[c] + nad[c]		Fusobacterium_nucleatum_subsp_nucleatum_ATCC_25586	1018.8	0	0	0	1028.78	1018.8	0	1031.8	1018.8	0	1031.8
Fusobacterium_nucleatum_subsp_nucleatum_ATCC_25586_HACD2	HACD2	3-hydroxyacyl-CoA dehydrogenase (3-oxohexanoyl-CoA)	3ohcoa[c] + h[c] + nadh[c] <=> 3hhcoa[c] + nad[c]		Fusobacterium_nucleatum_subsp_nucleatum_ATCC_25586	0	0	0	0	0	0	0	0	0	0	0
Fusobacterium_nucleatum_subsp_nucleatum_ATCC_25586_HACD3	HACD3	3-hydroxyacyl-CoA dehydrogenase (3-oxooctanoyl-CoA)	3oocoa[c] + h[c] + nadh[c] <=> 3hocoa[c] + nad[c]		Fusobacterium_nucleatum_subsp_nucleatum_ATCC_25586	0	0	0	0	0	0	0	0	0	0	0
Fusobacterium_nucleatum_subsp_nucleatum_ATCC_25586_HACD4	HACD4	3-hydroxyacyl-CoA dehydrogenase (3-oxodecanoyl-CoA)	3odcoa[c] + h[c] + nadh[c] <=> 3hdcoa[c] + nad[c]		Fusobacterium_nucleatum_subsp_nucleatum_ATCC_25586	0	0	0	0	0	0	0	0	0	0	0
Fusobacterium_nucleatum_subsp_nucleatum_ATCC_25586_HACD5	HACD5	3-hydroxyacyl-CoA dehydrogenase (3-oxododecanoyl-CoA)	3oddcoa[c] + h[c] + nadh[c] <=> 3hddcoa[c] + nad[c]		Fusobacterium_nucleatum_subsp_nucleatum_ATCC_25586	0	0	0	0	0	0	0	0	0	0	0
Fusobacterium_nucleatum_subsp_nucleatum_ATCC_25586_HACD6	HACD6	3-hydroxyacyl-CoA dehydrogenase (3-oxotetradecanoyl-CoA)	3otdcoa[c] + h[c] + nadh[c] <=> 3htdcoa[c] + nad[c]		Fusobacterium_nucleatum_subsp_nucleatum_ATCC_25586	0	0	0	0	0	0	0	0	0	0	0
Fusobacterium_nucleatum_subsp_nucleatum_ATCC_25586_HACD7	HACD7	3-hydroxyacyl-CoA dehydrogenase (3-oxohexadecanoyl-CoA)	3ohdcoa[c] + h[c] + nadh[c] <=> 3hhdcoa[c] + nad[c]		Fusobacterium_nucleatum_subsp_nucleatum_ATCC_25586	0	0	0	0	0	0	0	0	0	0	0
Fusobacterium_nucleatum_subsp_nucleatum_ATCC_25586_HACD9	HACD9	3-hydroxyacyl-CoA dehydrogenase (2-Methylacetoacetyl-CoA)	3hmbcoa[c] + nad[c] <=> 2maacoa[c] + h[c] + nadh[c]		Fusobacterium_nucleatum_subsp_nucleatum_ATCC_25586	0	0	0	0	0	0	0	0	0	0	0
Fusobacterium_nucleatum_subsp_nucleatum_ATCC_25586_HADPCOADH3	HADPCOADH3	3-hydroxyadipyl-CoA dehydrogenase (NADH)	3hadpcoa[c] + nad[c] -> h[c] + nadh[c] + oxadpcoa[c]		Fusobacterium_nucleatum_subsp_nucleatum_ATCC_25586	0	0	0	0	0	0	0	0	0	0	0
Fusobacterium_nucleatum_subsp_nucleatum_ATCC_25586_HBZOPT	HBZOPT	Hydroxybenzoate octaprenyltransferase	4hbz[c] + octdp[c] -> 3ophb[c] + ppi[c]		Fusobacterium_nucleatum_subsp_nucleatum_ATCC_25586	0.000634039	0	0	0	0.000634039	0.000634039	0	0.000634039	0.000634039	0	0.000634039
Fusobacterium_nucleatum_subsp_nucleatum_ATCC_25586_HDG3PACT	HDG3PACT	Hexadecanoyl(palmitoyl)-glycerol-3-phosphate O-acyltransferase	ihdcoa[c] + glyc3p[c] <=> 1hdecg3p[c] + coa[c]		Fusobacterium_nucleatum_subsp_nucleatum_ATCC_25586	0	0	0	0	0	0	0	0	0	0	0
Fusobacterium_nucleatum_subsp_nucleatum_ATCC_25586_HEMEti	HEMEti	Heme transport via ABC system	atp[c] + h2o[c] + pheme[e] -> adp[c] + h[c] + pheme[c] + pi[c]		Fusobacterium_nucleatum_subsp_nucleatum_ATCC_25586	0	0	0	0	0	0	0	0	0	0	0
Fusobacterium_nucleatum_subsp_nucleatum_ATCC_25586_HEPK1	HEPK1	LPS heptose kinase I (LPS core synthesis)	atp[c] + hhlipa[c] -> adp[c] + h[c] + phhlipa[c]		Fusobacterium_nucleatum_subsp_nucleatum_ATCC_25586	0	0	0	0	0	0	0	0	0	0	0
Fusobacterium_nucleatum_subsp_nucleatum_ATCC_25586_HEPK2	HEPK2	LPS heptose kinase II (LPS core synthesis)	atp[c] + hphhlipa[c] -> adp[c] + h[c] + phphhlipa[c]		Fusobacterium_nucleatum_subsp_nucleatum_ATCC_25586	0	0	0	0	0	0	0	0	0	0	0
Fusobacterium_nucleatum_subsp_nucleatum_ATCC_25586_HEPT1	HEPT1	heptosyltransferase I (LPS core synthesis)	adphep_LD[c] + lipa[c] -> adp[c] + h[c] + hlipa[c]		Fusobacterium_nucleatum_subsp_nucleatum_ATCC_25586	0	0	0	0	0	0	0	0	0	0	0
Fusobacterium_nucleatum_subsp_nucleatum_ATCC_25586_HEPT2	HEPT2	heptosyltransferase II (LPS core synthesis)	adphep_LD[c] + hlipa[c] -> adp[c] + h[c] + hhlipa[c]		Fusobacterium_nucleatum_subsp_nucleatum_ATCC_25586	0	0	0	0	0	0	0	0	0	0	0
Fusobacterium_nucleatum_subsp_nucleatum_ATCC_25586_HEPT3	HEPT3	heptosyltransferase III (LPS core synthesis)	adphep_LD[c] + phhlipa[c] -> adp[c] + h[c] + hphhlipa[c]		Fusobacterium_nucleatum_subsp_nucleatum_ATCC_25586	0	0	0	0	0	0	0	0	0	0	0
Fusobacterium_nucleatum_subsp_nucleatum_ATCC_25586_HEPT4	HEPT4	heptosyltransferase IV (LPS core synthesis)	adphep_LD[c] + gggagicolipa[c] -> adp[c] + colipa[c] + h[c]		Fusobacterium_nucleatum_subsp_nucleatum_ATCC_25586	0	0	0	0	0	0	0	0	0	0	0
Fusobacterium_nucleatum_subsp_nucleatum_ATCC_25586_HETT	HETT	all-trans-Heptaprenyltransferase	hepdp[c] + ipdp[c] -> octdp[c] + ppi[c]		Fusobacterium_nucleatum_subsp_nucleatum_ATCC_25586	0.000634039	0	0	0	0.000634039	0.000634039	0	0.000634039	0.000634039	0	0.000634039
Fusobacterium_nucleatum_subsp_nucleatum_ATCC_25586_HEXTT	HEXTT	trans-hexaprenyltranstransferase	hexdp[c] + ipdp[c] -> hepdp[c] + ppi[c]		Fusobacterium_nucleatum_subsp_nucleatum_ATCC_25586	0.000634039	0	0	0	0.000634039	0.000634039	0	0.000634039	0.000634039	0	0.000634039
Fusobacterium_nucleatum_subsp_nucleatum_ATCC_25586_HG2abc	HG2abc	Mercury (Hg+2) ABC transporter	h2o[c] + hg2[c] + atp[c] -> pi[c] + h[c] + hg2[e] + adp[c]		Fusobacterium_nucleatum_subsp_nucleatum_ATCC_25586	0	0	0	0	0	0	0	0	0	0	0
Fusobacterium_nucleatum_subsp_nucleatum_ATCC_25586_HIBD	HIBD	3 hydroxyisobutyrate dehydrogenase	3hmp[c] + nad[c] -> 2mop[c] + h[c] + nadh[c]		Fusobacterium_nucleatum_subsp_nucleatum_ATCC_25586	0	0	0	0	0	0	0	0	0	0	0
Fusobacterium_nucleatum_subsp_nucleatum_ATCC_25586_HISD	HISD	Histidase	his_L[c] -> nh4[c] + urcan[c]		Fusobacterium_nucleatum_subsp_nucleatum_ATCC_25586	1.98377	0	0	0	1.96338	1.98377	0	1.96338	1.98377	0	1.96338
Fusobacterium_nucleatum_subsp_nucleatum_ATCC_25586_HISt2r	HISt2r	L-histidine reversible transport via proton symport	h[e] + his_L[e] <=> h[c] + his_L[c]		Fusobacterium_nucleatum_subsp_nucleatum_ATCC_25586	1.98377	0	0	0	2.96338	1.98377	0	2.96338	1.98377	0	2.96338
Fusobacterium_nucleatum_subsp_nucleatum_ATCC_25586_HKNDDH	HKNDDH	2-hydroxy-6-ketonona-2,4-dienedioic acid hydrolase	h2o[c] + hkndd[c] -> h[c] + op4en[c] + succ[c]		Fusobacterium_nucleatum_subsp_nucleatum_ATCC_25586	0	0	0	0	0	0	0	0	0	0	0
Fusobacterium_nucleatum_subsp_nucleatum_ATCC_25586_HKNTDH	HKNTDH	2-hydroxy-6-ketononotrienedioate hydrolase	h2o[c] + hkntd[c] -> fum[c] + h[c] + op4en[c]		Fusobacterium_nucleatum_subsp_nucleatum_ATCC_25586	0	0	0	0	0	0	0	0	0	0	0
Fusobacterium_nucleatum_subsp_nucleatum_ATCC_25586_HMBS	HMBS	Hydroxymethylbilane Synthase	h2o[c] + 4 ppbng[c] -> 4 nh4[c] + hmbil[c]		Fusobacterium_nucleatum_subsp_nucleatum_ATCC_25586	0.000634039	0	0	0	0.000634039	0.000634039	0	0.000634039	0.000634039	0	0.000634039
Fusobacterium_nucleatum_subsp_nucleatum_ATCC_25586_HMPK1	HMPK1	hydroxymethylpyrimidine kinase (ATP)	4ahmmp[c] + atp[c] -> 4ampm[c] + adp[c] + h[c]		Fusobacterium_nucleatum_subsp_nucleatum_ATCC_25586	0	0	0	0	0	0	0	0	0	0	0
Fusobacterium_nucleatum_subsp_nucleatum_ATCC_25586_HPPK	HPPK	2-amino-4-hydroxy-6-hydroxymethyldihydropteridine diphosphokinase	2ahhmp[c] + atp[c] -> 2ahhmd[c] + amp[c] + h[c]		Fusobacterium_nucleatum_subsp_nucleatum_ATCC_25586	0	0	0	0	0	0	0	0	0	0	0
Fusobacterium_nucleatum_subsp_nucleatum_ATCC_25586_HSK	HSK	homoserine kinase	atp[c] + hom_L[c] -> adp[c] + h[c] + phom[c]		Fusobacterium_nucleatum_subsp_nucleatum_ATCC_25586	0	0	0	0	0	0	0	0	0	0	0
Fusobacterium_nucleatum_subsp_nucleatum_ATCC_25586_HXPRT	HXPRT	Hypoxanthine Phosphoribosyltransferase (Hypoxanthine)	hxan[c] + prpp[c] -> ppi[c] + imp[c]		Fusobacterium_nucleatum_subsp_nucleatum_ATCC_25586	21.8508	0	0	0	26.2163	21.8508	0	27.2122	21.8508	0	27.1231
Fusobacterium_nucleatum_subsp_nucleatum_ATCC_25586_HYXNti	HYXNti	Hypoxanthine transport irreversible	hxan[e] -> hxan[c]		Fusobacterium_nucleatum_subsp_nucleatum_ATCC_25586	0	0	0	0	0	0	0	0	0	0	0
Fusobacterium_nucleatum_subsp_nucleatum_ATCC_25586_IBCOATA	IBCOATA	2-methylpropionyl-CoA[acyl-carrier-protein] transferase	ibcoa[c] + ACP[c] <=> coa[c] + 2mpropACP[c]		Fusobacterium_nucleatum_subsp_nucleatum_ATCC_25586	0	0	0	0	0	0	0	0	0	0	0
Fusobacterium_nucleatum_subsp_nucleatum_ATCC_25586_ICDHy	ICDHy	Isocitrate Dehydrogenase (NADP)	nadp[c] + icit[c] -> nadph[c] + akg[c] + co2[c]		Fusobacterium_nucleatum_subsp_nucleatum_ATCC_25586	25.9495	0	0	0	26.2163	26.0616	0	27.2122	26.0616	0	27.1231
Fusobacterium_nucleatum_subsp_nucleatum_ATCC_25586_IEX_15dap[u]tr	EX_15dap(e)	1,5-Diaminopentane exchange	15dap[e] <=>	Transport, intercellular	Fusobacterium_nucleatum_subsp_nucleatum_ATCC_25586	1.94155	0	0	0	1.86102	1.94155	0	1.86102	1.94155	0	1.86102
Fusobacterium_nucleatum_subsp_nucleatum_ATCC_25586_IEX_2dmmq8[u]tr	EX_2dmmq8(e)	2-Demethylmenaquinone 8 exchange	2dmmq8[e] <=>	Transport, intercellular	Fusobacterium_nucleatum_subsp_nucleatum_ATCC_25586	1	0	0	0	0.998025	1	0	0.998025	1	0	0.998025
Fusobacterium_nucleatum_subsp_nucleatum_ATCC_25586_IEX_2hb[u]tr	EX_2hb(e)	2-Hydroxybutyrate exchange	2hb[e] <=>	Transport, intercellular	Fusobacterium_nucleatum_subsp_nucleatum_ATCC_25586	2.91349	0	0	0	19.0277	2.91349	0	19.6171	2.91349	0	19.6171
Fusobacterium_nucleatum_subsp_nucleatum_ATCC_25586_IEX_2obut[u]tr	EX_2obut(e)	2-Oxobutanoate exchange	2obut[e] <=>	Transport, intercellular	Fusobacterium_nucleatum_subsp_nucleatum_ATCC_25586	2.91349	0	0	0	19.8514	2.91349	0	20.1768	2.91349	0	20.1768
Fusobacterium_nucleatum_subsp_nucleatum_ATCC_25586_IEX_3mop[u]tr	EX_3mop(e)	Exchange of 3-methyl-2-oxopentanoate	3mop[e] <=>	Transport, intercellular	Fusobacterium_nucleatum_subsp_nucleatum_ATCC_25586	1.93305	0	0	0	162.646	1.93305	0	174.895	1.93305	0	173.668
Fusobacterium_nucleatum_subsp_nucleatum_ATCC_25586_IEX_5oxpro[u]tr	EX_5oxpro(e)	Exchange of 5-oxoprolinate	5oxpro[e] <=>	Transport, intercellular	Fusobacterium_nucleatum_subsp_nucleatum_ATCC_25586	2.91743	0	0	0	22.8108	2.91743	0	23.0603	2.91743	0	23.1489
Fusobacterium_nucleatum_subsp_nucleatum_ATCC_25586_IEX_ac[u]tr	EX_ac(e)	Acetate exchange	ac[e] <=>	Transport, intercellular	Fusobacterium_nucleatum_subsp_nucleatum_ATCC_25586	28.1594	0	0	0	129.404	29.4687	0	134.144	30.4812	0	133.954
Fusobacterium_nucleatum_subsp_nucleatum_ATCC_25586_IEX_acac[u]tr	EX_acac(e)	Acetoacetate exchange	acac[e] <=>	Transport, intercellular	Fusobacterium_nucleatum_subsp_nucleatum_ATCC_25586	16.5662	0	0	0	38.7504	17.463	0	38.7637	18.1377	0	38.7637
Fusobacterium_nucleatum_subsp_nucleatum_ATCC_25586_IEX_acgam[u]tr	EX_acgam(e)	N-Acetyl-D-glucosamine exchange	acgam[e] <=>	Transport, intercellular	Fusobacterium_nucleatum_subsp_nucleatum_ATCC_25586	0	0	0	0	0	0	0	0	0	0	0
Fusobacterium_nucleatum_subsp_nucleatum_ATCC_25586_IEX_ade[u]tr	EX_ade(e)	Adenine exchange	ade[e] <=>	Transport, intercellular	Fusobacterium_nucleatum_subsp_nucleatum_ATCC_25586	2.42757	0	0	0	6.39194	2.42757	0	6.42869	2.42757	0	6.42869
Fusobacterium_nucleatum_subsp_nucleatum_ATCC_25586_IEX_adocbl[u]tr	EX_adocbl(e)	Adenosylcobalamin exchange	adocbl[e] <=>	Transport, intercellular	Fusobacterium_nucleatum_subsp_nucleatum_ATCC_25586	0	0	0	0	0	0	0	0	0	0	0
Fusobacterium_nucleatum_subsp_nucleatum_ATCC_25586_IEX_ala_L[u]tr	EX_ala_L(e)	exchange reaction for L-alanine	ala_L[e] <=>	Transport, intercellular	Fusobacterium_nucleatum_subsp_nucleatum_ATCC_25586	10	0	0	0	10	10	0	10	10	0	10
Fusobacterium_nucleatum_subsp_nucleatum_ATCC_25586_IEX_alaasp[u]tr	EX_alaasp(e)	L-alanyl-L-aspartate exchange	alaasp[e] <=>	Transport, intercellular	Fusobacterium_nucleatum_subsp_nucleatum_ATCC_25586	1	0	0	0	1	1	0	1	1	0	1
Fusobacterium_nucleatum_subsp_nucleatum_ATCC_25586_IEX_alagln[u]tr	EX_alagln(e)	L-alanyl-L-glutamine exchange	alagln[e] <=>	Transport, intercellular	Fusobacterium_nucleatum_subsp_nucleatum_ATCC_25586	1	0	0	0	1	1	0	1	1	0	1
Fusobacterium_nucleatum_subsp_nucleatum_ATCC_25586_IEX_alaglu[u]tr	EX_alaglu(e)	L-alanyl-L-glutamate exchange	alaglu[e] <=>	Transport, intercellular	Fusobacterium_nucleatum_subsp_nucleatum_ATCC_25586	1	0	0	0	1	1	0	1	1	0	1
Fusobacterium_nucleatum_subsp_nucleatum_ATCC_25586_IEX_alagly[u]tr	EX_alagly(e)	L-alanylglycine exchange	alagly[e] <=>	Transport, intercellular	Fusobacterium_nucleatum_subsp_nucleatum_ATCC_25586	1	0	0	0	1	1	0	1	1	0	1
Fusobacterium_nucleatum_subsp_nucleatum_ATCC_25586_IEX_alahis[u]tr	EX_alahis(e)	L-alanyl-L-histidine exchange	alahis[e] <=>	Transport, intercellular	Fusobacterium_nucleatum_subsp_nucleatum_ATCC_25586	1	0	0	0	1	1	0	1	1	0	1
Fusobacterium_nucleatum_subsp_nucleatum_ATCC_25586_IEX_alaile[u]tr	EX_alaile(e)	Fusobacterium_nucleatum_subsp_nucleatum_ATCC_25586_IEX_alaile[u]tr	Fusobacterium_nucleatum_subsp_nucleatum_ATCC_25586_alaile[e] <=> alaile[u]	Transport, intercellular	Fusobacterium_nucleatum_subsp_nucleatum_ATCC_25586	1	0	0	0	1	1	0	1	1	0	1
Fusobacterium_nucleatum_subsp_nucleatum_ATCC_25586_IEX_alaleu[u]tr	EX_alaleu(e)	L-alanyl-L-leucine exchange	alaleu[e] <=>	Transport, intercellular	Fusobacterium_nucleatum_subsp_nucleatum_ATCC_25586	1	0	0	0	1	1	0	1	1	0	1
Fusobacterium_nucleatum_subsp_nucleatum_ATCC_25586_IEX_alalys[u]tr	EX_alalys(e)	Fusobacterium_nucleatum_subsp_nucleatum_ATCC_25586_IEX_alalys[u]tr	Fusobacterium_nucleatum_subsp_nucleatum_ATCC_25586_alalys[e] <=> alalys[u]	Transport, intercellular	Fusobacterium_nucleatum_subsp_nucleatum_ATCC_25586	1	0	0	0	1	1	0	1	1	0	1
Fusobacterium_nucleatum_subsp_nucleatum_ATCC_25586_IEX_alathr[u]tr	EX_alathr(e)	L-alanyl-L-threonine exchange	alathr[e] <=>	Transport, intercellular	Fusobacterium_nucleatum_subsp_nucleatum_ATCC_25586	1	0	0	0	1	1	0	1	1	0	1
Fusobacterium_nucleatum_subsp_nucleatum_ATCC_25586_IEX_alaval[u]tr	EX_alaval(e)	Fusobacterium_nucleatum_subsp_nucleatum_ATCC_25586_IEX_alaval[u]tr	Fusobacterium_nucleatum_subsp_nucleatum_ATCC_25586_alaval[e] <=> alaval[u]	Transport, intercellular	Fusobacterium_nucleatum_subsp_nucleatum_ATCC_25586	1	0	0	0	1	1	0	1	1	0	1
Fusobacterium_nucleatum_subsp_nucleatum_ATCC_25586_IEX_aprut[u]tr	EX_aprut(e)	Fusobacterium_nucleatum_subsp_nucleatum_ATCC_25586_IEX_aprut[u]tr	Fusobacterium_nucleatum_subsp_nucleatum_ATCC_25586_aprut[e] <=> aprut[u]	Transport, intercellular	Fusobacterium_nucleatum_subsp_nucleatum_ATCC_25586	1.94885	0	0	0	1.89876	1.94885	0	1.89876	1.94885	0	1.89876
Fusobacterium_nucleatum_subsp_nucleatum_ATCC_25586_IEX_arbt[u]tr	EX_arbt(e)	Arbutin exchange	arbt[e] <=>	Transport, intercellular	Fusobacterium_nucleatum_subsp_nucleatum_ATCC_25586	0	0	0	0	0	0	0	0	0	0	0
Fusobacterium_nucleatum_subsp_nucleatum_ATCC_25586_IEX_arg_L[u]tr	EX_arg_L(e)	L-Arginine exchange	arg_L[e] <=>	Transport, intercellular	Fusobacterium_nucleatum_subsp_nucleatum_ATCC_25586	0.949486	0	0	0	0.90137	0.949486	0	0.90137	0.949486	0	0.90137
Fusobacterium_nucleatum_subsp_nucleatum_ATCC_25586_IEX_asn_L[u]tr	EX_asn_L(e)	exchange reaction for L-asparagine	asn_L[e] <=>	Transport, intercellular	Fusobacterium_nucleatum_subsp_nucleatum_ATCC_25586	16.1318	0	0	0	29.1383	16.1318	0	30.1341	16.1318	0	30.0451
Fusobacterium_nucleatum_subsp_nucleatum_ATCC_25586_IEX_asp_L[u]tr	EX_asp_L(e)	L-Aspartate exchange	asp_L[e] <=>	Transport, intercellular	Fusobacterium_nucleatum_subsp_nucleatum_ATCC_25586	25.3859	0	0	0	105.017	30.4466	0	111.451	29.1437	0	110.496
Fusobacterium_nucleatum_subsp_nucleatum_ATCC_25586_IEX_bhb[u]tr	EX_bhb(e)	(R)-3-Hydroxybutanoate transport via H+ symport	bhb[e] <=>	Transport, intercellular	Fusobacterium_nucleatum_subsp_nucleatum_ATCC_25586	0	0	0	0	0	0	0	0	0	0	0
Fusobacterium_nucleatum_subsp_nucleatum_ATCC_25586_IEX_biomass[c]tr	EX_biomass[c]tr	Fusobacterium_nucleatum_subsp_nucleatum_ATCC_25586_IEX_biomass[c]tr	Fusobacterium_nucleatum_subsp_nucleatum_ATCC_25586_biomass[c] <=> biomass[c]	Transport, intercellular	Fusobacterium_nucleatum_subsp_nucleatum_ATCC_25586	0	0	0	0	0	0	0	0	0	0	0
Fusobacterium_nucleatum_subsp_nucleatum_ATCC_25586_IEX_btn[u]tr	EX_btn(e)	Biotin exchange	btn[e] <=>	Transport, intercellular	Fusobacterium_nucleatum_subsp_nucleatum_ATCC_25586	0	0	0	0	0	0	0	0	0	0	0
Fusobacterium_nucleatum_subsp_nucleatum_ATCC_25586_IEX_btoh[u]tr	EX_btoh(e)	Butanol exchange	btoh[e] <=>	Transport, intercellular	Fusobacterium_nucleatum_subsp_nucleatum_ATCC_25586	17.459	0	0	0	20.7516	21.1132	0	29.7738	21.1132	0	28.8478
Fusobacterium_nucleatum_subsp_nucleatum_ATCC_25586_IEX_but[u]tr	EX_but(e)	Butyrate (n-C4:0) exchange	but[e] <=>	Transport, intercellular	Fusobacterium_nucleatum_subsp_nucleatum_ATCC_25586	25.3465	0	0	0	35.8146	25.3465	0	39.3074	25.3465	0	39.0689
Fusobacterium_nucleatum_subsp_nucleatum_ATCC_25586_IEX_ca2[u]tr	EX_ca2(e)	Calcium exchange	ca2[e] <=>	Transport, intercellular	Fusobacterium_nucleatum_subsp_nucleatum_ATCC_25586	0	0	0	0	0	0	0	0	0	0	0
Fusobacterium_nucleatum_subsp_nucleatum_ATCC_25586_IEX_cbl1[u]tr	EX_cbl1(e)	Cob(I)alamin exchange	cbl1[e] <=>	Transport, intercellular	Fusobacterium_nucleatum_subsp_nucleatum_ATCC_25586	0	0	0	0	0	0	0	0	0	0	0
Fusobacterium_nucleatum_subsp_nucleatum_ATCC_25586_IEX_cbl2[u]tr	EX_cbl2(e)	Cob(II)alamin exchange	cbl2[e] <=>	Transport, intercellular	Fusobacterium_nucleatum_subsp_nucleatum_ATCC_25586	0	0	0	0	0	0	0	0	0	0	0
Fusobacterium_nucleatum_subsp_nucleatum_ATCC_25586_IEX_cd2[u]tr	EX_cd2(e)	Cadmium exchange	cd2[e] <=>	Transport, intercellular	Fusobacterium_nucleatum_subsp_nucleatum_ATCC_25586	0	0	0	0	0	0	0	0	0	0	0
Fusobacterium_nucleatum_subsp_nucleatum_ATCC_25586_IEX_cgly[u]tr	EX_cgly(e)	Cys-Gly exchange	cgly[e] <=>	Transport, intercellular	Fusobacterium_nucleatum_subsp_nucleatum_ATCC_25586	0	0	0	0	0	0	0	0	0	0	0
Fusobacterium_nucleatum_subsp_nucleatum_ATCC_25586_IEX_cl[u]tr	EX_cl(e)	exchange reaction for Chloride	cl[e] <=>	Transport, intercellular	Fusobacterium_nucleatum_subsp_nucleatum_ATCC_25586	0	0	0	0	0	0	0	0	0	0	0
Fusobacterium_nucleatum_subsp_nucleatum_ATCC_25586_IEX_co2[u]tr	EX_co2(e)	CO2 exchange	co2[e] <=>	Transport, intercellular	Fusobacterium_nucleatum_subsp_nucleatum_ATCC_25586	36.7898	0	0	0	102.119	80.8083	0	136.501	72.3335	0	134.85
Fusobacterium_nucleatum_subsp_nucleatum_ATCC_25586_IEX_cobalt2[u]tr	EX_cobalt2(e)	Co2+ exchange	cobalt2[e] <=>	Transport, intercellular	Fusobacterium_nucleatum_subsp_nucleatum_ATCC_25586	0	0	0	0	0	0	0	0	0	0	0
Fusobacterium_nucleatum_subsp_nucleatum_ATCC_25586_IEX_cro4[u]tr	EX_cro4(e)	Chromate exchange	cro4[e] <=>	Transport, intercellular	Fusobacterium_nucleatum_subsp_nucleatum_ATCC_25586	0	0	0	0	0	0	0	0	0	0	0
Fusobacterium_nucleatum_subsp_nucleatum_ATCC_25586_IEX_csn[u]tr	EX_csn(e)	Cytosine exchange	csn[e] <=>	Transport, intercellular	Fusobacterium_nucleatum_subsp_nucleatum_ATCC_25586	0	0	0	0	0	0	0	0	0	0	0
Fusobacterium_nucleatum_subsp_nucleatum_ATCC_25586_IEX_cu2[u]tr	EX_cu2(e)	Cu2+ exchange	cu2[e] <=>	Transport, intercellular	Fusobacterium_nucleatum_subsp_nucleatum_ATCC_25586	0	0	0	0	0	0	0	0	0	0	0
Fusobacterium_nucleatum_subsp_nucleatum_ATCC_25586_IEX_cys_L[u]tr	EX_cys_L(e)	exchange reaction for L-cysteine	cys_L[e] <=>	Transport, intercellular	Fusobacterium_nucleatum_subsp_nucleatum_ATCC_25586	2.93985	0	0	0	3.96424	2.93985	0	3.96424	2.93985	0	3.96424
Fusobacterium_nucleatum_subsp_nucleatum_ATCC_25586_IEX_cytd[u]tr	EX_cytd(e)	exchange reaction for Cytidine	cytd[e] <=>	Transport, intercellular	Fusobacterium_nucleatum_subsp_nucleatum_ATCC_25586	1.93753	0	0	0	4.35582	1.93753	0	4.35582	1.93753	0	4.35582
Fusobacterium_nucleatum_subsp_nucleatum_ATCC_25586_IEX_dad_2[u]tr	EX_dad_2(e)	exchange reaction for 2-deoxyadenosine	dad_2[e] <=>	Transport, intercellular	Fusobacterium_nucleatum_subsp_nucleatum_ATCC_25586	2.42757	0	0	0	4.30512	2.42757	0	4.30512	2.42757	0	4.30512
Fusobacterium_nucleatum_subsp_nucleatum_ATCC_25586_IEX_dgsn[u]tr	EX_dgsn(e)	exchange reaction for Deoxyguanosine	dgsn[e] <=>	Transport, intercellular	Fusobacterium_nucleatum_subsp_nucleatum_ATCC_25586	1.9417	0	0	0	4.04962	1.9417	0	4.04962	1.9417	0	4.04962
Fusobacterium_nucleatum_subsp_nucleatum_ATCC_25586_IEX_drib[u]tr	EX_drib(e)	Deoxyribose exchange	drib[e] <=>	Transport, intercellular	Fusobacterium_nucleatum_subsp_nucleatum_ATCC_25586	0	0	0	0	0	0	0	0	0	0	0
Fusobacterium_nucleatum_subsp_nucleatum_ATCC_25586_IEX_etha[u]tr	EX_etha(e)	Ethanolamine exchange	etha[e] <=>	Transport, intercellular	Fusobacterium_nucleatum_subsp_nucleatum_ATCC_25586	0	0	0	0	0	0	0	0	0	0	0
Fusobacterium_nucleatum_subsp_nucleatum_ATCC_25586_IEX_fe2[u]tr	EX_fe2(e)	EX_fe2(u)	fe2[e] <=>	Transport, intercellular	Fusobacterium_nucleatum_subsp_nucleatum_ATCC_25586	0.00190212	0	0	0	0.00190212	0.00190212	0	0.00190212	0.00190212	0	0.00190212
Fusobacterium_nucleatum_subsp_nucleatum_ATCC_25586_IEX_fe3[u]tr	EX_fe3(e)	Fe3+ exchange	fe3[e] <=>	Transport, intercellular	Fusobacterium_nucleatum_subsp_nucleatum_ATCC_25586	0.00190212	0	0	0	0.00190212	0.00190212	0	0.00190212	0.00190212	0	0.00190212
Fusobacterium_nucleatum_subsp_nucleatum_ATCC_25586_IEX_fol[u]tr	EX_fol(e)	exchange reaction for Folate	fol[e] <=>	Transport, intercellular	Fusobacterium_nucleatum_subsp_nucleatum_ATCC_25586	3.57856e-14	0	0	0	1.16065e-13	0	0	0	0	0	0
Fusobacterium_nucleatum_subsp_nucleatum_ATCC_25586_IEX_for[u]tr	EX_for(e)	Formate exchange	for[e] <=>	Transport, intercellular	Fusobacterium_nucleatum_subsp_nucleatum_ATCC_25586	39.9214	0	0	0	77.0999	45.752	0	80.8974	46.5787	0	81.523
Fusobacterium_nucleatum_subsp_nucleatum_ATCC_25586_IEX_fru[u]tr	EX_fru(e)	exchange reaction for D-Fructose	fru[e] <=>	Transport, intercellular	Fusobacterium_nucleatum_subsp_nucleatum_ATCC_25586	1	0	0	0	1	1	0	1	1	0	1
Fusobacterium_nucleatum_subsp_nucleatum_ATCC_25586_IEX_gal[u]tr	EX_gal(e)	exchange reaction for D-Galactose	gal[e] <=>	Transport, intercellular	Fusobacterium_nucleatum_subsp_nucleatum_ATCC_25586	0	0	0	0	0	0	0	0	0	0	0
Fusobacterium_nucleatum_subsp_nucleatum_ATCC_25586_IEX_galt[u]tr	EX_galt(e)	Galactitol exchange	galt[e] <=>	Transport, intercellular	Fusobacterium_nucleatum_subsp_nucleatum_ATCC_25586	0	0	0	0	0	0	0	0	0	0	0
Fusobacterium_nucleatum_subsp_nucleatum_ATCC_25586_IEX_gam[u]tr	EX_gam(e)	exchange reaction for D-Glucosamine	gam[e] <=>	Transport, intercellular	Fusobacterium_nucleatum_subsp_nucleatum_ATCC_25586	0	0	0	0	0	0	0	0	0	0	0
Fusobacterium_nucleatum_subsp_nucleatum_ATCC_25586_IEX_gcald[u]tr	EX_gcald(e)	Glycolaldehyde exchange	gcald[e] <=>	Transport, intercellular	Fusobacterium_nucleatum_subsp_nucleatum_ATCC_25586	0	0	0	0	0	0	0	0	0	0	0
Fusobacterium_nucleatum_subsp_nucleatum_ATCC_25586_IEX_glc_D[u]tr	EX_glc_D(e)	D-Glucose exchange	glc_D[e] <=>	Transport, intercellular	Fusobacterium_nucleatum_subsp_nucleatum_ATCC_25586	10	0	0	0	10	10	0	10	10	0	10
Fusobacterium_nucleatum_subsp_nucleatum_ATCC_25586_IEX_gln_L[u]tr	EX_gln_L(e)	exchange reaction for L-glutamine	gln_L[e] <=>	Transport, intercellular	Fusobacterium_nucleatum_subsp_nucleatum_ATCC_25586	2.91743	0	0	0	166.306	2.91743	0	196.354	2.91743	0	191.885
Fusobacterium_nucleatum_subsp_nucleatum_ATCC_25586_IEX_glu_L[u]tr	EX_glu_L(e)	L-Glutamate exchange	glu_L[e] <=>	Transport, intercellular	Fusobacterium_nucleatum_subsp_nucleatum_ATCC_25586	18.4528	0	0	0	168.168	19.6038	0	199.389	19.4847	0	193.715
Fusobacterium_nucleatum_subsp_nucleatum_ATCC_25586_IEX_glutar[u]tr	EX_glutar(e)	Glutarate exchange	glutar[e] <=>	Transport, intercellular	Fusobacterium_nucleatum_subsp_nucleatum_ATCC_25586	1.94155	0	0	0	1.86102	1.94155	0	1.86102	1.94155	0	1.86102
Fusobacterium_nucleatum_subsp_nucleatum_ATCC_25586_IEX_gly[u]tr	EX_gly(e)	exchange reaction for Glycine	gly[e] <=>	Transport, intercellular	Fusobacterium_nucleatum_subsp_nucleatum_ATCC_25586	13.8524	0	0	0	47.9467	13.8524	0	49.5664	13.8524	0	49.5664
Fusobacterium_nucleatum_subsp_nucleatum_ATCC_25586_IEX_glyasn[u]tr	EX_glyasn(e)	Glycyl-L-asparagine exchange	glyasn[e] <=>	Transport, intercellular	Fusobacterium_nucleatum_subsp_nucleatum_ATCC_25586	1	0	0	0	1	1	0	1	1	0	1
Fusobacterium_nucleatum_subsp_nucleatum_ATCC_25586_IEX_glyasp[u]tr	EX_glyasp(e)	Glycyl-L-aspartate exchange	glyasp[e] <=>	Transport, intercellular	Fusobacterium_nucleatum_subsp_nucleatum_ATCC_25586	1	0	0	0	1	1	0	1	1	0	1
Fusobacterium_nucleatum_subsp_nucleatum_ATCC_25586_IEX_glyc[u]tr	EX_glyc(e)	Glycerol exchange	glyc[e] <=>	Transport, intercellular	Fusobacterium_nucleatum_subsp_nucleatum_ATCC_25586	1.00654	0	0	0	2.01295	1.00654	0	2.01295	1.00654	0	2.01295
Fusobacterium_nucleatum_subsp_nucleatum_ATCC_25586_IEX_glycys[u]tr	EX_glycys(e)	Gly-Cys exchange reaction	glycys[e] <=>	Transport, intercellular	Fusobacterium_nucleatum_subsp_nucleatum_ATCC_25586	1	0	0	0	1	1	0	1	1	0	1
Fusobacterium_nucleatum_subsp_nucleatum_ATCC_25586_IEX_glygln[u]tr	EX_glygln(e)	Glycyl-L-glutamine exchange	glygln[e] <=>	Transport, intercellular	Fusobacterium_nucleatum_subsp_nucleatum_ATCC_25586	1	0	0	0	1	1	0	1	1	0	1
Fusobacterium_nucleatum_subsp_nucleatum_ATCC_25586_IEX_glyglu[u]tr	EX_glyglu(e)	Glycyl-L-glutamate exchange	glyglu[e] <=>	Transport, intercellular	Fusobacterium_nucleatum_subsp_nucleatum_ATCC_25586	1	0	0	0	1	1	0	1	1	0	1
Fusobacterium_nucleatum_subsp_nucleatum_ATCC_25586_IEX_glyleu[u]tr	EX_glyleu(e)	Glycylleucine exchange	glyleu[e] <=>	Transport, intercellular	Fusobacterium_nucleatum_subsp_nucleatum_ATCC_25586	1	0	0	0	1	1	0	1	1	0	1
Fusobacterium_nucleatum_subsp_nucleatum_ATCC_25586_IEX_glymet[u]tr	EX_glymet(e)	Glycyl-L-methionine exchange	glymet[e] <=>	Transport, intercellular	Fusobacterium_nucleatum_subsp_nucleatum_ATCC_25586	1	0	0	0	1	1	0	1	1	0	1
Fusobacterium_nucleatum_subsp_nucleatum_ATCC_25586_IEX_glyphe[u]tr	EX_glyphe(e)	exchange reaction for glycylphenylalaine	glyphe[e] <=>	Transport, intercellular	Fusobacterium_nucleatum_subsp_nucleatum_ATCC_25586	1	0	0	0	1	1	0	1	1	0	1
Fusobacterium_nucleatum_subsp_nucleatum_ATCC_25586_IEX_glypro[u]tr	EX_glypro(e)	Glycylproline exchange	glypro[e] <=>	Transport, intercellular	Fusobacterium_nucleatum_subsp_nucleatum_ATCC_25586	1	0	0	0	1	1	0	1	1	0	1
Fusobacterium_nucleatum_subsp_nucleatum_ATCC_25586_IEX_glytyr[u]tr	EX_glytyr(e)	Glycyl-L-tyrosine exchange	glytyr[e] <=>	Transport, intercellular	Fusobacterium_nucleatum_subsp_nucleatum_ATCC_25586	1	0	0	0	1	1	0	1	1	0	1
Fusobacterium_nucleatum_subsp_nucleatum_ATCC_25586_IEX_gua[u]tr	EX_gua(e)	Guanine exchange	gua[e] <=>	Transport, intercellular	Fusobacterium_nucleatum_subsp_nucleatum_ATCC_25586	1.9417	0	0	0	5.70676	1.9417	0	5.70999	1.9417	0	5.70999
Fusobacterium_nucleatum_subsp_nucleatum_ATCC_25586_IEX_h2o[u]tr	EX_h2o(e)	H2O exchange	h2o[e] <=>	Transport, intercellular	Fusobacterium_nucleatum_subsp_nucleatum_ATCC_25586	34.2221	0	0	0	199.776	34.2221	0	229.532	34.2221	0	226.297
Fusobacterium_nucleatum_subsp_nucleatum_ATCC_25586_IEX_h2s[u]tr	EX_h2s(e)	Hydrogen sulfide exchange	h2s[e] <=>	Transport, intercellular	Fusobacterium_nucleatum_subsp_nucleatum_ATCC_25586	2.93985	0	0	0	2.96424	2.93985	0	2.96424	2.93985	0	2.96424
Fusobacterium_nucleatum_subsp_nucleatum_ATCC_25586_IEX_h[u]tr	EX_h(e)	exchange reaction for proton	h[e] <=>	Transport, intercellular	Fusobacterium_nucleatum_subsp_nucleatum_ATCC_25586	46.8617	0	0	0	168.369	95.3273	0	200.946	87.075	0	198.334
Fusobacterium_nucleatum_subsp_nucleatum_ATCC_25586_IEX_hg2[u]tr	EX_hg2(e)	Hg2+ exchange	hg2[e] <=>	Transport, intercellular	Fusobacterium_nucleatum_subsp_nucleatum_ATCC_25586	0	0	0	0	0	0	0	0	0	0	0
Fusobacterium_nucleatum_subsp_nucleatum_ATCC_25586_IEX_his_L[u]tr	EX_his_L(e)	exchange reaction for L-histidine	his_L[e] <=>	Transport, intercellular	Fusobacterium_nucleatum_subsp_nucleatum_ATCC_25586	1.98377	0	0	0	2.96338	1.98377	0	2.96338	1.98377	0	2.96338
Fusobacterium_nucleatum_subsp_nucleatum_ATCC_25586_IEX_hxan[u]tr	EX_hxan(e)	Hypoxanthine exchange	hxan[e] <=>	Transport, intercellular	Fusobacterium_nucleatum_subsp_nucleatum_ATCC_25586	0	0	0	0	0	0	0	0	0	0	0
Fusobacterium_nucleatum_subsp_nucleatum_ATCC_25586_IEX_ile_L[u]tr	EX_ile_L(e)	L-Isoleucine exchange	ile_L[e] <=>	Transport, intercellular	Fusobacterium_nucleatum_subsp_nucleatum_ATCC_25586	1.93305	0	0	0	163.646	1.93305	0	175.833	1.93305	0	174.591
Fusobacterium_nucleatum_subsp_nucleatum_ATCC_25586_IEX_indole[u]tr	EX_indole(e)	Indole exchange	indole[e] <=>	Transport, intercellular	Fusobacterium_nucleatum_subsp_nucleatum_ATCC_25586	0.990335	0	0	0	0.976777	0.990335	0	0.976777	0.990335	0	0.976777
Fusobacterium_nucleatum_subsp_nucleatum_ATCC_25586_IEX_k[u]tr	EX_k(e)	K+ exchange	k[e] <=>	Transport, intercellular	Fusobacterium_nucleatum_subsp_nucleatum_ATCC_25586	0	0	0	0	0	0	0	0	0	0	0
Fusobacterium_nucleatum_subsp_nucleatum_ATCC_25586_IEX_lac_D[u]tr	EX_lac_D(e)	D-lactate exchange	lac_D[e] <=>	Transport, intercellular	Fusobacterium_nucleatum_subsp_nucleatum_ATCC_25586	34.6347	0	0	0	2000	34.6347	0	2000	34.6347	0	2000
Fusobacterium_nucleatum_subsp_nucleatum_ATCC_25586_IEX_lac_L[u]tr	EX_lac_L(e)	L-Lactate exchange	lac_L[e] <=>	Transport, intercellular	Fusobacterium_nucleatum_subsp_nucleatum_ATCC_25586	34.6347	0	0	0	2000	34.6347	0	2000	34.6347	0	2000
Fusobacterium_nucleatum_subsp_nucleatum_ATCC_25586_IEX_leu_L[u]tr	EX_leu_L(e)	L-Leucine exchange	leu_L[e] <=>	Transport, intercellular	Fusobacterium_nucleatum_subsp_nucleatum_ATCC_25586	2	0	0	0	2	2	0	2	2	0	2
Fusobacterium_nucleatum_subsp_nucleatum_ATCC_25586_IEX_lys_L[u]tr	EX_lys_L(e)	L-Lysine exchange	lys_L[e] <=>	Transport, intercellular	Fusobacterium_nucleatum_subsp_nucleatum_ATCC_25586	1.94155	0	0	0	1.86102	1.94155	0	1.86102	1.94155	0	1.86102
Fusobacterium_nucleatum_subsp_nucleatum_ATCC_25586_IEX_malt[u]tr	EX_malt(e)	Maltose exchange	malt[e] <=>	Transport, intercellular	Fusobacterium_nucleatum_subsp_nucleatum_ATCC_25586	0	0	0	0	0	0	0	0	0	0	0
Fusobacterium_nucleatum_subsp_nucleatum_ATCC_25586_IEX_man[u]tr	EX_man(e)	exchange reaction for D-Mannose	man[e] <=>	Transport, intercellular	Fusobacterium_nucleatum_subsp_nucleatum_ATCC_25586	0	0	0	0	0	0	0	0	0	0	0
Fusobacterium_nucleatum_subsp_nucleatum_ATCC_25586_IEX_met_D[u]tr	EX_met_D(e)	D-Methionine exchange	met_D[e] <=>	Transport, intercellular	Fusobacterium_nucleatum_subsp_nucleatum_ATCC_25586	0	0	0	0	0	0	0	0	0	0	0
Fusobacterium_nucleatum_subsp_nucleatum_ATCC_25586_IEX_met_L[u]tr	EX_met_L(e)	L-Methionine exchange	met_L[e] <=>	Transport, intercellular	Fusobacterium_nucleatum_subsp_nucleatum_ATCC_25586	1.97256	0	0	0	1.97256	1.97256	0	1.97256	1.97256	0	1.97256
Fusobacterium_nucleatum_subsp_nucleatum_ATCC_25586_IEX_metala[u]tr	EX_metala(e)	L-methionyl-L-alanine exchange	metala[e] <=>	Transport, intercellular	Fusobacterium_nucleatum_subsp_nucleatum_ATCC_25586	0	0	0	0	0	0	0	0	0	0	0
Fusobacterium_nucleatum_subsp_nucleatum_ATCC_25586_IEX_metsox_R_L[u]tr	EX_metsox_R_L(e)	L-methionine-R-sulfoxide exchange	metsox_R_L[e] <=>	Transport, intercellular	Fusobacterium_nucleatum_subsp_nucleatum_ATCC_25586	0	0	0	0	0	0	0	0	0	0	0
Fusobacterium_nucleatum_subsp_nucleatum_ATCC_25586_IEX_metsox_S_L[u]tr	EX_metsox_S_L(e)	L-Methionine S-oxide exchange	metsox_S_L[e] <=>	Transport, intercellular	Fusobacterium_nucleatum_subsp_nucleatum_ATCC_25586	0	0	0	0	0	0	0	0	0	0	0
Fusobacterium_nucleatum_subsp_nucleatum_ATCC_25586_IEX_mg2[u]tr	EX_mg2(e)	Mg exchange	mg2[e] <=>	Transport, intercellular	Fusobacterium_nucleatum_subsp_nucleatum_ATCC_25586	0	0	0	0	0	0	0	0	0	0	0
Fusobacterium_nucleatum_subsp_nucleatum_ATCC_25586_IEX_mn2[u]tr	EX_mn2(e)	Mn2+ exchange	mn2[e] <=>	Transport, intercellular	Fusobacterium_nucleatum_subsp_nucleatum_ATCC_25586	0	0	0	0	0	0	0	0	0	0	0
Fusobacterium_nucleatum_subsp_nucleatum_ATCC_25586_IEX_mnl[u]tr	EX_mnl(e)	D-Mannitol exchange	mnl[e] <=>	Transport, intercellular	Fusobacterium_nucleatum_subsp_nucleatum_ATCC_25586	0	0	0	0	0	0	0	0	0	0	0
Fusobacterium_nucleatum_subsp_nucleatum_ATCC_25586_IEX_mqn8[u]tr	EX_mqn8(e)	Menaquinone 8 exchange	mqn8[e] <=>	Transport, intercellular	Fusobacterium_nucleatum_subsp_nucleatum_ATCC_25586	1	0	0	0	0.998025	1	0	0.998025	1	0	0.998025
Fusobacterium_nucleatum_subsp_nucleatum_ATCC_25586_IEX_na1[u]tr	EX_na1(e)	exchange reaction for Sodium	na1[e] <=>	Transport, intercellular	Fusobacterium_nucleatum_subsp_nucleatum_ATCC_25586	0	0	0	0	0	0	0	0	0	0	0
Fusobacterium_nucleatum_subsp_nucleatum_ATCC_25586_IEX_nac[u]tr	EX_nac(e)	Nicotinate exchange	nac[e] <=>	Transport, intercellular	Fusobacterium_nucleatum_subsp_nucleatum_ATCC_25586	4.18246	0	0	0	4.26966	4.18246	0	4.26966	4.18246	0	4.26966
Fusobacterium_nucleatum_subsp_nucleatum_ATCC_25586_IEX_nh4[u]tr	EX_nh4(e)	Ammonia exchange	nh4[e] <=>	Transport, intercellular	Fusobacterium_nucleatum_subsp_nucleatum_ATCC_25586	29.9234	0	0	0	244.561	29.9234	0	265.959	29.9234	0	263.563
Fusobacterium_nucleatum_subsp_nucleatum_ATCC_25586_IEX_o2[u]tr	EX_o2(e)	exchange reaction for oxugen	o2[e] <=>	Transport, intercellular	Fusobacterium_nucleatum_subsp_nucleatum_ATCC_25586	0	0	0	0	0	0	0	0	0	0	0
Fusobacterium_nucleatum_subsp_nucleatum_ATCC_25586_IEX_orn[u]tr	EX_orn(e)	Ornithine exchange	orn[e] <=>	Transport, intercellular	Fusobacterium_nucleatum_subsp_nucleatum_ATCC_25586	0.949486	0	0	0	0.90137	0.949486	0	0.90137	0.949486	0	0.90137
Fusobacterium_nucleatum_subsp_nucleatum_ATCC_25586_IEX_pb[u]tr	EX_pb(e)	Lead exchange	pb[e] <=>	Transport, intercellular	Fusobacterium_nucleatum_subsp_nucleatum_ATCC_25586	0	0	0	0	0	0	0	0	0	0	0
Fusobacterium_nucleatum_subsp_nucleatum_ATCC_25586_IEX_phe_L[u]tr	EX_phe_L(e)	exchange reaction for L-phenylalanine	phe_L[e] <=>	Transport, intercellular	Fusobacterium_nucleatum_subsp_nucleatum_ATCC_25586	1	0	0	0	1	1	0	1	1	0	1
Fusobacterium_nucleatum_subsp_nucleatum_ATCC_25586_IEX_pheme[u]tr	EX_pheme(e)	exchange reaction for heme	pheme[e] <=>	Transport, intercellular	Fusobacterium_nucleatum_subsp_nucleatum_ATCC_25586	0	0	0	0	0	0	0	0	0	0	0
Fusobacterium_nucleatum_subsp_nucleatum_ATCC_25586_IEX_phenol[u]tr	EX_phenol(e)	Phenol exchange	phenol[e] <=>	Transport, intercellular	Fusobacterium_nucleatum_subsp_nucleatum_ATCC_25586	1.97529	0	0	0	1.94766	1.97529	0	1.94766	1.97529	0	1.94766
Fusobacterium_nucleatum_subsp_nucleatum_ATCC_25586_IEX_pi[u]tr	EX_pi(e)	Phosphate exchange	pi[e] <=>	Transport, intercellular	Fusobacterium_nucleatum_subsp_nucleatum_ATCC_25586	-9.68642e-13	0	0	0	-2.40563e-12	2.26236e-13	0	-4.62935e-13	-9.04388e-13	0	-7.94892e-13
Fusobacterium_nucleatum_subsp_nucleatum_ATCC_25586_IEX_pnto_R[u]tr	EX_pnto_R(e)	(R)-Pantothenate exchange	pnto_R[e] <=>	Transport, intercellular	Fusobacterium_nucleatum_subsp_nucleatum_ATCC_25586	-3.42393e-13	0	0	0	-4.26326e-13	0	0	0	3.97168e-13	0	8.797e-14
Fusobacterium_nucleatum_subsp_nucleatum_ATCC_25586_IEX_ppa[u]tr	EX_ppa(e)	Propionate exchange	ppa[e] <=>	Transport, intercellular	Fusobacterium_nucleatum_subsp_nucleatum_ATCC_25586	2.91349	0	0	0	25.3812	2.91349	0	25.8278	2.91349	0	25.8278
Fusobacterium_nucleatum_subsp_nucleatum_ATCC_25586_IEX_pro_L[u]tr	EX_pro_L(e)	L-Proline exchange	pro_L[e] <=>	Transport, intercellular	Fusobacterium_nucleatum_subsp_nucleatum_ATCC_25586	1	0	0	0	1	1	0	1	1	0	1
Fusobacterium_nucleatum_subsp_nucleatum_ATCC_25586_IEX_ptrc[u]tr	EX_ptrc(e)	Exchange of 1,4-butanediammonium	ptrc[e] <=>	Transport, intercellular	Fusobacterium_nucleatum_subsp_nucleatum_ATCC_25586	1.94885	0	0	0	1.89876	1.94885	0	1.89876	1.94885	0	1.89876
Fusobacterium_nucleatum_subsp_nucleatum_ATCC_25586_IEX_pydam[u]tr	EX_pydam(e)	exchange reaction for Pyridoxamine	pydam[e] <=>	Transport, intercellular	Fusobacterium_nucleatum_subsp_nucleatum_ATCC_25586	0	0	0	0	0	0	0	0	0	0	0
Fusobacterium_nucleatum_subsp_nucleatum_ATCC_25586_IEX_pydx[u]tr	EX_pydx(e)	exchange reaction for Pyridoxal	pydx[e] <=>	Transport, intercellular	Fusobacterium_nucleatum_subsp_nucleatum_ATCC_25586	0.000634039	0	0	0	0.000634039	0.000634039	0	0.000634039	0.000634039	0	0.000634039
Fusobacterium_nucleatum_subsp_nucleatum_ATCC_25586_IEX_pydxn[u]tr	EX_pydxn(e)	exchange reaction for Pyridoxine	pydxn[e] <=>	Transport, intercellular	Fusobacterium_nucleatum_subsp_nucleatum_ATCC_25586	0	0	0	0	0	0	0	0	0	0	0
Fusobacterium_nucleatum_subsp_nucleatum_ATCC_25586_IEX_pyr[u]tr	EX_pyr(e)	Pyruvate exchange	pyr[e] <=>	Transport, intercellular	Fusobacterium_nucleatum_subsp_nucleatum_ATCC_25586	36.4412	0	0	0	43.6857	38.3683	0	61.3612	39.5563	0	61.5841
Fusobacterium_nucleatum_subsp_nucleatum_ATCC_25586_IEX_q8[u]tr	EX_q8(e)	Ubiquinone-8 exchange	q8[e] <=>	Transport, intercellular	Fusobacterium_nucleatum_subsp_nucleatum_ATCC_25586	0.000634039	0	0	0	0.000634039	0.000634039	0	0.000634039	0.000634039	0	0.000634039
Fusobacterium_nucleatum_subsp_nucleatum_ATCC_25586_IEX_rib_D[u]tr	EX_rib_D(e)	exchange reaction for ribose	rib_D[e] <=>	Transport, intercellular	Fusobacterium_nucleatum_subsp_nucleatum_ATCC_25586	0	0	0	0	0	0	0	0	0	0	0
Fusobacterium_nucleatum_subsp_nucleatum_ATCC_25586_IEX_salcn[u]tr	EX_salcn(e)	Salicin exchange	salcn[e] <=>	Transport, intercellular	Fusobacterium_nucleatum_subsp_nucleatum_ATCC_25586	0	0	0	0	0	0	0	0	0	0	0
Fusobacterium_nucleatum_subsp_nucleatum_ATCC_25586_IEX_sbt_D[u]tr	EX_sbt_D(e)	d_Sorbitol exchange	sbt_D[e] <=>	Transport, intercellular	Fusobacterium_nucleatum_subsp_nucleatum_ATCC_25586	0	0	0	0	0	0	0	0	0	0	0
Fusobacterium_nucleatum_subsp_nucleatum_ATCC_25586_IEX_ser_L[u]tr	EX_ser_L(e)	exchange reaction for L-serine	ser_L[e] <=>	Transport, intercellular	Fusobacterium_nucleatum_subsp_nucleatum_ATCC_25586	0.956713	0	0	0	31.5072	0.956713	0	31.5704	0.956713	0	31.5704
Fusobacterium_nucleatum_subsp_nucleatum_ATCC_25586_IEX_sheme[u]tr	EX_sheme(e)	Siroheme exchange	sheme[e] <=>	Transport, intercellular	Fusobacterium_nucleatum_subsp_nucleatum_ATCC_25586	0.000634039	0	0	0	0.000634039	0.000634039	0	0.000634039	0.000634039	0	0.000634039
Fusobacterium_nucleatum_subsp_nucleatum_ATCC_25586_IEX_so4[u]tr	EX_so4(e)	Sulfate exchange	so4[e] <=>	Transport, intercellular	Fusobacterium_nucleatum_subsp_nucleatum_ATCC_25586	0	0	0	0	0	0	0	0	0	0	0
Fusobacterium_nucleatum_subsp_nucleatum_ATCC_25586_IEX_spmd[u]tr	EX_spmd(e)	Exchange of spermidine(3+)	spmd[e] <=>	Transport, intercellular	Fusobacterium_nucleatum_subsp_nucleatum_ATCC_25586	0.000634039	0	0	0	0.000634039	0.000634039	0	0.000634039	0.000634039	0	0.000634039
Fusobacterium_nucleatum_subsp_nucleatum_ATCC_25586_IEX_succ[u]tr	EX_succ(e)	Succinate exchange	succ[e] <=>	Transport, intercellular	Fusobacterium_nucleatum_subsp_nucleatum_ATCC_25586	26.0462	0	0	0	39.4025	29.1856	0	41.2649	29.4453	0	41.3792
Fusobacterium_nucleatum_subsp_nucleatum_ATCC_25586_IEX_sucr[u]tr	EX_sucr(e)	Sucrose exchange	sucr[e] <=>	Transport, intercellular	Fusobacterium_nucleatum_subsp_nucleatum_ATCC_25586	0	0	0	0	0	0	0	0	0	0	0
Fusobacterium_nucleatum_subsp_nucleatum_ATCC_25586_IEX_thm[u]tr	EX_thm(e)	exchange reaction for Thiamin	thm[e] <=>	Transport, intercellular	Fusobacterium_nucleatum_subsp_nucleatum_ATCC_25586	0	0	0	0	0	0	0	0	0	0	0
Fusobacterium_nucleatum_subsp_nucleatum_ATCC_25586_IEX_thr_L[u]tr	EX_thr_L(e)	L-Threonine exchange	thr_L[e] <=>	Transport, intercellular	Fusobacterium_nucleatum_subsp_nucleatum_ATCC_25586	1.95678	0	0	0	29.1266	1.95678	0	29.5712	1.95678	0	29.5712
Fusobacterium_nucleatum_subsp_nucleatum_ATCC_25586_IEX_thymd[u]tr	EX_thymd(e)	Thymidine exchange	thymd[e] <=>	Transport, intercellular	Fusobacterium_nucleatum_subsp_nucleatum_ATCC_25586	3.87505	0	0	0	4.9382	3.87505	0	4.95403	3.87505	0	4.95403
Fusobacterium_nucleatum_subsp_nucleatum_ATCC_25586_IEX_tre[u]tr	EX_tre(e)	Trehalose exchange	tre[e] <=>	Transport, intercellular	Fusobacterium_nucleatum_subsp_nucleatum_ATCC_25586	0	0	0	0	0	0	0	0	0	0	0
Fusobacterium_nucleatum_subsp_nucleatum_ATCC_25586_IEX_trp_L[u]tr	EX_trp_L(e)	L-Tryptophan exchange	trp_L[e] <=>	Transport, intercellular	Fusobacterium_nucleatum_subsp_nucleatum_ATCC_25586	0.990335	0	0	0	0.976777	0.990335	0	0.976777	0.990335	0	0.976777
Fusobacterium_nucleatum_subsp_nucleatum_ATCC_25586_IEX_tyr_L[u]tr	EX_tyr_L(e)	L-Tyrosine exchange	tyr_L[e] <=>	Transport, intercellular	Fusobacterium_nucleatum_subsp_nucleatum_ATCC_25586	1.97529	0	0	0	2.94766	1.97529	0	2.94766	1.97529	0	2.94766
Fusobacterium_nucleatum_subsp_nucleatum_ATCC_25586_IEX_ura[u]tr	EX_ura(e)	Uracil exchange	ura[e] <=>	Transport, intercellular	Fusobacterium_nucleatum_subsp_nucleatum_ATCC_25586	1	0	0	0	0.979792	1	0	0.979792	1	0	0.979792
Fusobacterium_nucleatum_subsp_nucleatum_ATCC_25586_IEX_urea[u]tr	EX_urea(e)	Urea exchange	urea[e] <=>	Transport, intercellular	Fusobacterium_nucleatum_subsp_nucleatum_ATCC_25586	0.949486	0	0	0	0.90137	0.949486	0	0.90137	0.949486	0	0.90137
Fusobacterium_nucleatum_subsp_nucleatum_ATCC_25586_IEX_uri[u]tr	EX_uri(e)	exchange reaction for Uridine	uri[e] <=>	Transport, intercellular	Fusobacterium_nucleatum_subsp_nucleatum_ATCC_25586	3.87505	0	0	0	4.71569	3.87505	0	4.74785	3.87505	0	4.74785
Fusobacterium_nucleatum_subsp_nucleatum_ATCC_25586_IEX_val_L[u]tr	EX_val_L(e)	L-Valine exchange	val_L[e] <=>	Transport, intercellular	Fusobacterium_nucleatum_subsp_nucleatum_ATCC_25586	1	0	0	0	1	1	0	1	1	0	1
Fusobacterium_nucleatum_subsp_nucleatum_ATCC_25586_IEX_zn2[u]tr	EX_zn2(e)	Zinc exchange	zn2[e] <=>	Transport, intercellular	Fusobacterium_nucleatum_subsp_nucleatum_ATCC_25586	0	0	0	0	0	0	0	0	0	0	0
Fusobacterium_nucleatum_subsp_nucleatum_ATCC_25586_IHDCOATA	IHDCOATA	14-methyl-pentadecanoyl-ACP[acyl-carrier-protein] transferase	14mpentdecACP[c] + coa[c] <=> ihdcoa[c] + ACP[c]		Fusobacterium_nucleatum_subsp_nucleatum_ATCC_25586	0	0	0	0	0	0	0	0	0	0	0
Fusobacterium_nucleatum_subsp_nucleatum_ATCC_25586_IHPDCOATA	IHPDCOATA	15-methyl-hexa-decanoyl-ACP[acyl-carrier-protein] transferase	15mpalmACP[c] + coa[c] <=> ihpdcoa[c] + ACP[c]		Fusobacterium_nucleatum_subsp_nucleatum_ATCC_25586	0	0	0	0	0	0	0	0	0	0	0
Fusobacterium_nucleatum_subsp_nucleatum_ATCC_25586_ILETA	ILETA	Isoleucine Transaminase	akg[c] + ile_L[c] <=> glu_L[c] + 3mop[c]		Fusobacterium_nucleatum_subsp_nucleatum_ATCC_25586	1.93305	0	0	0	162.646	1.93305	0	174.895	1.93305	0	173.668
Fusobacterium_nucleatum_subsp_nucleatum_ATCC_25586_ILEabc	ILEabc	L-isoleucine transport via ABC system	atp[c] + h2o[c] + ile_L[e] -> adp[c] + h[c] + ile_L[c] + pi[c]		Fusobacterium_nucleatum_subsp_nucleatum_ATCC_25586	58.2688	0	0	0	69.9103	58.2688	0	72.5658	58.2688	0	72.3284
Fusobacterium_nucleatum_subsp_nucleatum_ATCC_25586_ILEt2r	ILEt2r	L-isoleucine reversible transport via proton symport	h[e] + ile_L[e] <=> h[c] + ile_L[c]		Fusobacterium_nucleatum_subsp_nucleatum_ATCC_25586	59.2019	0	0	0	182.264	59.2019	0	208.357	59.2019	0	203.915
Fusobacterium_nucleatum_subsp_nucleatum_ATCC_25586_IMPC	IMPC	IMP Cyclohydrolase	h2o[c] + imp[c] <=> fprica[c]		Fusobacterium_nucleatum_subsp_nucleatum_ATCC_25586	1.45872	0	0	0	5.44908	1.45872	0	5.48587	1.45872	0	5.48587
Fusobacterium_nucleatum_subsp_nucleatum_ATCC_25586_IMPD	IMPD	IMP Dehydrogenase	h2o[c] + nad[c] + imp[c] -> h[c] + nadh[c] + xmp[c]		Fusobacterium_nucleatum_subsp_nucleatum_ATCC_25586	0.972478	0	0	0	4.75014	0.972478	0	4.75337	0.972478	0	4.75337
Fusobacterium_nucleatum_subsp_nucleatum_ATCC_25586_INDOLEt2r	INDOLEt2r	Indole transport via proton symport, reversible	h[e] + indole[e] <=> h[c] + indole[c]		Fusobacterium_nucleatum_subsp_nucleatum_ATCC_25586	0.990335	0	0	0	0.976777	0.990335	0	0.976777	0.990335	0	0.976777
Fusobacterium_nucleatum_subsp_nucleatum_ATCC_25586_IPDCOATA	IPDCOATA	13-methyl-tetra-decanoyl-ACP[acyl-carrier-protein] transferase	13mmyrsACP[c] + coa[c] <=> ipdcoa[c] + ACP[c]		Fusobacterium_nucleatum_subsp_nucleatum_ATCC_25586	0	0	0	0	0	0	0	0	0	0	0
Fusobacterium_nucleatum_subsp_nucleatum_ATCC_25586_IPDPS	IPDPS	1-hydroxy-2-methyl-2-(E)-butenyl 4-diphosphate reductase (ipdp)	h2mb4p[c] + h[c] + nadh[c] -> h2o[c] + ipdp[c] + nad[c]		Fusobacterium_nucleatum_subsp_nucleatum_ATCC_25586	0.0556508	0	0	0	0.0556508	0.0556508	0	0.0556508	0.0556508	0	0.0556508
Fusobacterium_nucleatum_subsp_nucleatum_ATCC_25586_IPDPS2	IPDPS2	isopentenyl-diphosphateNAD(P)+ oxidoreductase	nadph[c] + h[c] + h2mb4p[c] -> ipdp[c] + h2o[c] + nadp[c]		Fusobacterium_nucleatum_subsp_nucleatum_ATCC_25586	0.0556508	0	0	0	0.0556508	0.0556508	0	0.0556508	0.0556508	0	0.0556508
Fusobacterium_nucleatum_subsp_nucleatum_ATCC_25586_ITDCOATA	ITDCOATA	12-methyl-tridecanoyl-ACP[acyl-carrier-protein] transferase	12mtridecACP[c] + coa[c] <=> itdcoa[c] + ACP[c]		Fusobacterium_nucleatum_subsp_nucleatum_ATCC_25586	0	0	0	0	0	0	0	0	0	0	0
Fusobacterium_nucleatum_subsp_nucleatum_ATCC_25586_IVCOATA	IVCOATA	3-methylbutanoyl-CoA[acyl-carrier-protein] transferase	ivcoa[c] + ACP[c] <=> 3mbutACP[c] + coa[c]		Fusobacterium_nucleatum_subsp_nucleatum_ATCC_25586	0	0	0	0	0	0	0	0	0	0	0
Fusobacterium_nucleatum_subsp_nucleatum_ATCC_25586_IZPN	IZPN	Imidazolonepropionase	h2o[c] + 4izp[c] -> h[c] + forglu[c]		Fusobacterium_nucleatum_subsp_nucleatum_ATCC_25586	1.98377	0	0	0	1.96338	1.98377	0	1.96338	1.98377	0	1.96338
Fusobacterium_nucleatum_subsp_nucleatum_ATCC_25586_KAS14	KAS14	beta-ketoacyl-ACP synthase	acACP[c] + h[c] + malACP[c] -> ACP[c] + actACP[c] + co2[c]		Fusobacterium_nucleatum_subsp_nucleatum_ATCC_25586	-6.52048e-14	0	0	0	-6.52048e-14	0	0	0	0	0	0
Fusobacterium_nucleatum_subsp_nucleatum_ATCC_25586_KAS_HP	KAS_HP	3-hydroxy-palmetoyl-ACP synthesis	2 h[c] + malACP[c] + myrsACP[c] + nadph[c] -> 3hpalmACP[c] + ACP[c] + co2[c] + nadp[c]		Fusobacterium_nucleatum_subsp_nucleatum_ATCC_25586	0.0174423	0	0	0	0.0174423	0.0174423	0	0.0174423	0.0174423	0	0.0174423
Fusobacterium_nucleatum_subsp_nucleatum_ATCC_25586_KDOCT2	KDOCT2	3-deoxy-manno-octulosonate cytidylyltransferase	ctp[c] + kdo[c] -> ckdo[c] + ppi[c]		Fusobacterium_nucleatum_subsp_nucleatum_ATCC_25586	0	0	0	0	0	0	0	0	0	0	0
Fusobacterium_nucleatum_subsp_nucleatum_ATCC_25586_KDOPP	KDOPP	3-deoxy-manno-octulosonate-8-phosphatase	h2o[c] + kdo8p[c] -> kdo[c] + pi[c]		Fusobacterium_nucleatum_subsp_nucleatum_ATCC_25586	0	0	0	0	0	0	0	0	0	0	0
Fusobacterium_nucleatum_subsp_nucleatum_ATCC_25586_KDOPSr	KDOPSr	3-deoxy-D-manno-octulosonic-acid 8-phosphate synthease, reversible	ara5p[c] + h2o[c] + pep[c] <=> kdo8p[c] + pi[c]		Fusobacterium_nucleatum_subsp_nucleatum_ATCC_25586	0	0	0	0	0	0	0	0	0	0	0
Fusobacterium_nucleatum_subsp_nucleatum_ATCC_25586_Kt3r	Kt3r	potassium proton antiporter	h[e] + k[c] <=> h[c] + k[e]		Fusobacterium_nucleatum_subsp_nucleatum_ATCC_25586	0	0	0	0	0	0	0	0	0	0	0
Fusobacterium_nucleatum_subsp_nucleatum_ATCC_25586_L2A6OD2s	L2A6OD2s	2,3,4,5-Tetrahydrodipicolinate conversion to L-2-Amino-6-oxopimelate (spontaneous)	h2o[c] + thdp[c] + h[c] -> l2a6o[c]		Fusobacterium_nucleatum_subsp_nucleatum_ATCC_25586	1000	0	0	0	1000	1000	0	1000	1000	0	1000
Fusobacterium_nucleatum_subsp_nucleatum_ATCC_25586_L2A6ODs	L2A6ODs	L-2-Amino-6-oxopimelate conversion to 2,3,4,5-Tetrahydrodipicolinate (spontaneous)	l2a6o[c] -> h2o[c] + thdp[c] + h[c]		Fusobacterium_nucleatum_subsp_nucleatum_ATCC_25586	1000	0	0	0	1000	1000	0	1000	1000	0	1000
Fusobacterium_nucleatum_subsp_nucleatum_ATCC_25586_LARGNAT	LARGNAT	L-arogenate:2-oxoglutarate aminotransferase	Largn[c] + oaa[c] <=> pphn[c] + asp_L[c]		Fusobacterium_nucleatum_subsp_nucleatum_ATCC_25586	0	0	0	0	0	0	0	0	0	0	0
Fusobacterium_nucleatum_subsp_nucleatum_ATCC_25586_LCADi	LCADi	Lactaldehyde Dehydrogenase	h2o[c] + nad[c] + lald_L[c] -> 2 h[c] + nadh[c] + lac_L[c]		Fusobacterium_nucleatum_subsp_nucleatum_ATCC_25586	0	0	0	0	0	0	0	0	0	0	0
Fusobacterium_nucleatum_subsp_nucleatum_ATCC_25586_LCYSTCBOXL	LCYSTCBOXL	3-Sulfoalanine Carboxy-Lyase	h[c] + Lcyst[c] -> co2[c] + taur[c]		Fusobacterium_nucleatum_subsp_nucleatum_ATCC_25586	0	0	0	0	0	0	0	0	0	0	0
Fusobacterium_nucleatum_subsp_nucleatum_ATCC_25586_LDH_D	LDH_D	D-Lactate Dehydrogenase	nad[c] + lac_D[c] <=> h[c] + pyr[c] + nadh[c]		Fusobacterium_nucleatum_subsp_nucleatum_ATCC_25586	34.6347	0	0	0	2000	34.6347	0	2000	34.6347	0	2000
Fusobacterium_nucleatum_subsp_nucleatum_ATCC_25586_LDH_D2	LDH_D2	D-lactate dehydrogenase	lac_D[c] + q8[c] -> pyr[c] + q8h2[c]		Fusobacterium_nucleatum_subsp_nucleatum_ATCC_25586	24.2434	0	0	0	32.3472	25.6492	0	32.7444	25.6747	0	32.7444
Fusobacterium_nucleatum_subsp_nucleatum_ATCC_25586_LDH_L	LDH_L	L-Lactate Dehydrogenase	nad[c] + lac_L[c] <=> h[c] + pyr[c] + nadh[c]		Fusobacterium_nucleatum_subsp_nucleatum_ATCC_25586	34.6347	0	0	0	2000	34.6347	0	2000	34.6347	0	2000
Fusobacterium_nucleatum_subsp_nucleatum_ATCC_25586_LEUabc	LEUabc	L-leucine transport via ABC system	atp[c] + h2o[c] + leu_L[e] -> adp[c] + h[c] + leu_L[c] + pi[c]		Fusobacterium_nucleatum_subsp_nucleatum_ATCC_25586	58.2688	0	0	0	69.9103	58.2688	0	72.5658	58.2688	0	72.3284
Fusobacterium_nucleatum_subsp_nucleatum_ATCC_25586_LEUt2r	LEUt2r	L-leucine reversible transport via proton symport	h[e] + leu_L[e] <=> h[c] + leu_L[c]		Fusobacterium_nucleatum_subsp_nucleatum_ATCC_25586	59.2355	0	0	0	71.4003	59.2355	0	74.1827	59.2355	0	73.9633
Fusobacterium_nucleatum_subsp_nucleatum_ATCC_25586_LGTHL	LGTHL	Lactoylglutathione Lyase	mthgxl[c] + gthrd[c] -> lgt_S[c]		Fusobacterium_nucleatum_subsp_nucleatum_ATCC_25586	0	0	0	0	0	0	0	0	0	0	0
Fusobacterium_nucleatum_subsp_nucleatum_ATCC_25586_LLEUDr	LLEUDr	L-leucine:NAD+ oxidoreductase(deaminating)	h2o[c] + nad[c] + leu_L[c] <=> nadh[c] + nh4[c] + h[c] + 4mop[c]		Fusobacterium_nucleatum_subsp_nucleatum_ATCC_25586	0	0	0	0	0	0	0	0	0	0	0
Fusobacterium_nucleatum_subsp_nucleatum_ATCC_25586_LPADSS	LPADSS	Lipid A disaccaride synthase	lipidX[c] + u23ga[c] -> h[c] + lipidAds[c] + udp[c]		Fusobacterium_nucleatum_subsp_nucleatum_ATCC_25586	0	0	0	0	0	0	0	0	0	0	0
Fusobacterium_nucleatum_subsp_nucleatum_ATCC_25586_LYSAM	LYSAM	Lysine 2,3-aminomutase (EC 5.4.3.2)	lys_L[c] <=> 36dahx[c]		Fusobacterium_nucleatum_subsp_nucleatum_ATCC_25586	1.94155	0	0	0	1.86102	1.94155	0	1.86102	1.94155	0	1.86102
Fusobacterium_nucleatum_subsp_nucleatum_ATCC_25586_LYSDC	LYSDC	lysine decarboxylase	h[c] + lys_L[c] -> 15dap[c] + co2[c]		Fusobacterium_nucleatum_subsp_nucleatum_ATCC_25586	1.94155	0	0	0	1.86102	1.94155	0	1.86102	1.94155	0	1.86102
Fusobacterium_nucleatum_subsp_nucleatum_ATCC_25586_LYSt2r	LYSt2r	L-lysine reversible transport via proton symport	h[e] + lys_L[e] <=> h[c] + lys_L[c]		Fusobacterium_nucleatum_subsp_nucleatum_ATCC_25586	61.8138	0	0	0	76.0026	61.8138	0	82.0962	61.8138	0	81.5972
Fusobacterium_nucleatum_subsp_nucleatum_ATCC_25586_LYSt3	LYSt3	L-lysine transport out via proton antiport (cytoplasm to extracellular)	h[e] + lys_L[c] -> h[c] + lys_L[e]		Fusobacterium_nucleatum_subsp_nucleatum_ATCC_25586	59.8722	0	0	0	74.1416	59.8722	0	80.2352	59.8722	0	79.7362
Fusobacterium_nucleatum_subsp_nucleatum_ATCC_25586_L_LACD	L_LACD	L-Lactate dehydrogenase, irreversible	2 ficytC[c] + lac_L[c] -> 2 focytC[c] + pyr[c] + 2 h[c]		Fusobacterium_nucleatum_subsp_nucleatum_ATCC_25586	0	0	0	0	0	0	0	0	0	0	0
Fusobacterium_nucleatum_subsp_nucleatum_ATCC_25586_L_LACD2	L_LACD2	L-Lactate dehydrogenase (ubiquinone)	lac_L[c] + q8[c] -> pyr[c] + q8h2[c]		Fusobacterium_nucleatum_subsp_nucleatum_ATCC_25586	24.2434	0	0	0	32.3472	25.6492	0	32.7444	25.6747	0	32.7444
Fusobacterium_nucleatum_subsp_nucleatum_ATCC_25586_L_LACD3	L_LACD3	L-Lactate dehydrogenase (menaquinone)	lac_L[c] + mqn8[c] -> mql8[c] + pyr[c]		Fusobacterium_nucleatum_subsp_nucleatum_ATCC_25586	24.2434	0	0	0	32.3472	25.6492	0	32.7444	25.6747	0	32.7444
Fusobacterium_nucleatum_subsp_nucleatum_ATCC_25586_L_LACt2r	L_LACt2r	L-Lactate Reversible Transport via Proton Symport	h[e] + lac_L[e] <=> h[c] + lac_L[c]		Fusobacterium_nucleatum_subsp_nucleatum_ATCC_25586	34.6347	0	0	0	2000	34.6347	0	2000	34.6347	0	2000
Fusobacterium_nucleatum_subsp_nucleatum_ATCC_25586_MACCOAT	MACCOAT	2-Methylacetyl-CoA thiolase	2maacoa[c] + coa[c] -> accoa[c] + ppcoa[c]		Fusobacterium_nucleatum_subsp_nucleatum_ATCC_25586	0	0	0	0	0	0	0	0	0	0	0
Fusobacterium_nucleatum_subsp_nucleatum_ATCC_25586_MALCOAPYRCT	MALCOAPYRCT	Malonyl CoA pyruvate carboxytransferase	pyr[c] + malcoa[c] <=> accoa[c] + oaa[c]		Fusobacterium_nucleatum_subsp_nucleatum_ATCC_25586	44.7559	0	0	0	70.7815	45.146	0	74.966	45.146	0	74.3896
Fusobacterium_nucleatum_subsp_nucleatum_ATCC_25586_MALTpts	MALTpts	maltose transport via PEP:Pyr PTS	malt[e] + pep[c] -> malt6p[c] + pyr[c]		Fusobacterium_nucleatum_subsp_nucleatum_ATCC_25586	0	0	0	0	0	0	0	0	0	0	0
Fusobacterium_nucleatum_subsp_nucleatum_ATCC_25586_MAN6PI	MAN6PI	Mannose-6-Phosphate Isomerase	man6p[c] <=> f6p[c]		Fusobacterium_nucleatum_subsp_nucleatum_ATCC_25586	0	0	0	0	0	0	0	0	0	0	0
Fusobacterium_nucleatum_subsp_nucleatum_ATCC_25586_MANpts	MANpts	D-mannose transport via PEP:Pyr PTS	man[e] + pep[c] -> man6p[c] + pyr[c]		Fusobacterium_nucleatum_subsp_nucleatum_ATCC_25586	0	0	0	0	0	0	0	0	0	0	0
Fusobacterium_nucleatum_subsp_nucleatum_ATCC_25586_MCLOR	MCLOR	3-Mercaptolactate:NAD+ Oxidoreductase	nad[c] + mercplac[c] <=> h[c] + nadh[c] + mercppyr[c]		Fusobacterium_nucleatum_subsp_nucleatum_ATCC_25586	0	0	0	0	0	0	0	0	0	0	0
Fusobacterium_nucleatum_subsp_nucleatum_ATCC_25586_MCOATA	MCOATA	Malonyl Coenzyme A-Acp Transacylase	ACP[c] + malcoa[c] <=> coa[c] + malACP[c]		Fusobacterium_nucleatum_subsp_nucleatum_ATCC_25586	-4.70735e-13	0	0	0	-4.70735e-13	0	0	0	0	0	0
Fusobacterium_nucleatum_subsp_nucleatum_ATCC_25586_MCPST	MCPST	3-Mercaptopyruvate Sulfurtransferase	cyan[c] + mercppyr[c] -> h[c] + pyr[c] + tcynt[c]		Fusobacterium_nucleatum_subsp_nucleatum_ATCC_25586	0	0	0	0	0	0	0	0	0	0	0
Fusobacterium_nucleatum_subsp_nucleatum_ATCC_25586_MDH	MDH	Malate Dehydrogenase	nad[c] + mal_L[c] <=> h[c] + nadh[c] + oaa[c]		Fusobacterium_nucleatum_subsp_nucleatum_ATCC_25586	1024.37	0	0	0	1039.4	1027.47	0	1041.26	1027.79	0	1041.38
Fusobacterium_nucleatum_subsp_nucleatum_ATCC_25586_MECDPDH2	MECDPDH2	2C-methyl-D-erythritol 2,4 cyclodiphosphate dehydratase	2mecdp[c] + nadh[c] -> h2mb4p[c] + h2o[c] + nad[c]		Fusobacterium_nucleatum_subsp_nucleatum_ATCC_25586	0.00507231	0	0	0	0.00507231	0.00507231	0	0.00507231	0.00507231	0	0.00507231
Fusobacterium_nucleatum_subsp_nucleatum_ATCC_25586_MECDPS	MECDPS	2-C-methyl-D-erythritol 2,4-cyclodiphosphate synthase	2p4c2me[c] -> 2mecdp[c] + cmp[c]		Fusobacterium_nucleatum_subsp_nucleatum_ATCC_25586	0.00507231	0	0	0	0.00507231	0.00507231	0	0.00507231	0.00507231	0	0.00507231
Fusobacterium_nucleatum_subsp_nucleatum_ATCC_25586_MEPCT	MEPCT	2-C-methyl-D-erythritol 4-phosphate cytidylyltransferase	2me4p[c] + ctp[c] + h[c] -> 4c2me[c] + ppi[c]		Fusobacterium_nucleatum_subsp_nucleatum_ATCC_25586	0.00507231	0	0	0	0.00507231	0.00507231	0	0.00507231	0.00507231	0	0.00507231
Fusobacterium_nucleatum_subsp_nucleatum_ATCC_25586_METALA1c	METALA1c	Hydrolysis of L-methionyl-L-alanine	h2o[c] + metala[c] <=> met_L[c] + ala_L[c]		Fusobacterium_nucleatum_subsp_nucleatum_ATCC_25586	0	0	0	0	0	0	0	0	0	0	0
Fusobacterium_nucleatum_subsp_nucleatum_ATCC_25586_METALAabc	METALAabc	L-methionyl-L-alanine transport via ABC system	metala[e] + atp[c] + h2o[c] -> metala[c] + adp[c] + h[c] + pi[c]		Fusobacterium_nucleatum_subsp_nucleatum_ATCC_25586	0	0	0	0	0	0	0	0	0	0	0
Fusobacterium_nucleatum_subsp_nucleatum_ATCC_25586_METAT	METAT	Methionine Adenosyltransferase	h2o[c] + atp[c] + met_L[c] -> pi[c] + amet[c] + ppi[c]		Fusobacterium_nucleatum_subsp_nucleatum_ATCC_25586	1.00317	0	0	0	1.00119	1.00317	0	1.00119	1.00317	0	1.00119
Fusobacterium_nucleatum_subsp_nucleatum_ATCC_25586_METB1	METB1	O-Acetyl-L-homoserine succinate-lyase (adding cysteine)	achms[c] + cys_L[c] -> ac[c] + cyst_L[c] + h[c]		Fusobacterium_nucleatum_subsp_nucleatum_ATCC_25586	0	0	0	0	0	0	0	0	0	0	0
Fusobacterium_nucleatum_subsp_nucleatum_ATCC_25586_METDabc	METDabc	D-methionine transport via ABC system	atp[c] + h2o[c] + met_D[e] -> adp[c] + h[c] + met_D[c] + pi[c]		Fusobacterium_nucleatum_subsp_nucleatum_ATCC_25586	0	0	0	0	0	0	0	0	0	0	0
Fusobacterium_nucleatum_subsp_nucleatum_ATCC_25586_METSOX1abc	METSOX1abc	L-methionine S-oxide transport via ABC system	metsox_S_L[e] + h2o[c] + atp[c] -> pi[c] + h[c] + metsox_S_L[c] + adp[c]		Fusobacterium_nucleatum_subsp_nucleatum_ATCC_25586	0	0	0	0	0	0	0	0	0	0	0
Fusobacterium_nucleatum_subsp_nucleatum_ATCC_25586_METSOX2abc	METSOX2abc	L-methionine R-oxide transport via ABC system	atp[c] + h2o[c] + metsox_R_L[e] -> adp[c] + h[c] + metsox_R_L[c] + pi[c]		Fusobacterium_nucleatum_subsp_nucleatum_ATCC_25586	0	0	0	0	0	0	0	0	0	0	0
Fusobacterium_nucleatum_subsp_nucleatum_ATCC_25586_METSOXR1r	METSOXR1r	L-methionine-S-oxide reductase, reversible	metsox_S_L[c] + trdrd[c] <=> h2o[c] + met_L[c] + trdox[c]		Fusobacterium_nucleatum_subsp_nucleatum_ATCC_25586	0	0	0	0	0	0	0	0	0	0	0
Fusobacterium_nucleatum_subsp_nucleatum_ATCC_25586_METSr	METSr	5-MethyltetrahydrofolateL-homocysteine S-methyltransferase	5mthf[c] + hcys_L[c] <=> thf[c] + met_L[c] + h[c]		Fusobacterium_nucleatum_subsp_nucleatum_ATCC_25586	0	0	0	0	0	0	0	0	0	0	0
Fusobacterium_nucleatum_subsp_nucleatum_ATCC_25586_METabc	METabc	L-methionine transport via ABC system	atp[c] + h2o[c] + met_L[e] -> adp[c] + h[c] + met_L[c] + pi[c]		Fusobacterium_nucleatum_subsp_nucleatum_ATCC_25586	58.2688	0	0	0	69.9103	58.2688	0	72.5658	58.2688	0	72.3284
Fusobacterium_nucleatum_subsp_nucleatum_ATCC_25586_METt2r	METt2r	L-methionine reversible transport via proton symport	h[e] + met_L[e] <=> h[c] + met_L[c]		Fusobacterium_nucleatum_subsp_nucleatum_ATCC_25586	59.2414	0	0	0	71.037	59.2414	0	73.9078	59.2414	0	73.5934
Fusobacterium_nucleatum_subsp_nucleatum_ATCC_25586_MG2abc	MG2abc	magnesium transport via ABC system	atp[c] + h2o[c] + mg2[e] -> adp[c] + h[c] + mg2[c] + pi[c]		Fusobacterium_nucleatum_subsp_nucleatum_ATCC_25586	43.7016	0	0	0	52.4327	43.7016	0	54.4243	43.7016	0	54.2463
Fusobacterium_nucleatum_subsp_nucleatum_ATCC_25586_MGt5	MGt5	magnesium transport in/out via permease (no H+)	mg2[c] <=> mg2[e]		Fusobacterium_nucleatum_subsp_nucleatum_ATCC_25586	43.7016	0	0	0	52.4327	43.7016	0	54.4243	43.7016	0	54.2463
Fusobacterium_nucleatum_subsp_nucleatum_ATCC_25586_MK8t	MK8t	Menaquinone Secretion/ Uptake (Menaquinone 8)	mqn8[c] <=> mqn8[e]		Fusobacterium_nucleatum_subsp_nucleatum_ATCC_25586	1	0	0	0	0.998025	1	0	0.998025	1	0	0.998025
Fusobacterium_nucleatum_subsp_nucleatum_ATCC_25586_MNLpts	MNLpts	mannitol transport via PEP:Pyr PTS	mnl[e] + pep[c] -> mnl1p[c] + pyr[c]		Fusobacterium_nucleatum_subsp_nucleatum_ATCC_25586	0	0	0	0	0	0	0	0	0	0	0
Fusobacterium_nucleatum_subsp_nucleatum_ATCC_25586_MNabc	MNabc	manganese transport via ABC system	atp[c] + h2o[c] + mn2[e] -> adp[c] + h[c] + mn2[c] + pi[c]		Fusobacterium_nucleatum_subsp_nucleatum_ATCC_25586	0	0	0	0	0	0	0	0	0	0	0
Fusobacterium_nucleatum_subsp_nucleatum_ATCC_25586_MOAT	MOAT	3-deoxy-D-manno-octulosonic acid transferase	ckdo[c] + lipidA[c] -> cmp[c] + h[c] + kdolipid4[c]		Fusobacterium_nucleatum_subsp_nucleatum_ATCC_25586	0	0	0	0	0	0	0	0	0	0	0
Fusobacterium_nucleatum_subsp_nucleatum_ATCC_25586_MOAT3C	MOAT3C	3-deoxy-D-manno-octulosonic acid transferase III (LPS core biosynthesis)	ckdo[c] + phphhlipa[c] -> cmp[c] + h[c] + kphphhlipa[c]		Fusobacterium_nucleatum_subsp_nucleatum_ATCC_25586	0	0	0	0	0	0	0	0	0	0	0
Fusobacterium_nucleatum_subsp_nucleatum_ATCC_25586_MOHMT	MOHMT	3-methyl-2-oxobutanoate hydroxymethyltransferase	3mob[c] + h2o[c] + mlthf[c] -> 2dhp[c] + thf[c]		Fusobacterium_nucleatum_subsp_nucleatum_ATCC_25586	0	0	0	0	0	0	0	0	0	0	0
Fusobacterium_nucleatum_subsp_nucleatum_ATCC_25586_MTAN	MTAN	methylthioadenosine nucleosidase	5mta[c] + h2o[c] -> 5mtr[c] + ade[c]		Fusobacterium_nucleatum_subsp_nucleatum_ATCC_25586	0.000634039	0	0	0	0.000634039	0.000634039	0	0.000634039	0.000634039	0	0.000634039
Fusobacterium_nucleatum_subsp_nucleatum_ATCC_25586_MTHFC	MTHFC	Methenyltetrahydrofolate Cyclohydrolase	h2o[c] + methf[c] <=> 10fthf[c] + h[c]		Fusobacterium_nucleatum_subsp_nucleatum_ATCC_25586	6.7979	0	0	0	15.3864	6.7979	0	15.4056	6.7979	0	15.4056
Fusobacterium_nucleatum_subsp_nucleatum_ATCC_25586_MTHFD	MTHFD	Methylenetetrahydrofolate Dehydrogenase (NADP)	nadp[c] + mlthf[c] <=> nadph[c] + methf[c]		Fusobacterium_nucleatum_subsp_nucleatum_ATCC_25586	2000	0	0	0	2000	2000	0	2000	2000	0	2000
Fusobacterium_nucleatum_subsp_nucleatum_ATCC_25586_MTHFD2	MTHFD2	Methylenetetrahydrofolate Dehydrogenase (NAD)	nad[c] + mlthf[c] <=> nadh[c] + methf[c]		Fusobacterium_nucleatum_subsp_nucleatum_ATCC_25586	2000	0	0	0	2000	2000	0	2000	2000	0	2000
Fusobacterium_nucleatum_subsp_nucleatum_ATCC_25586_MTRI	MTRI	5-Methylthioribose-1-Phosphate Isomerase	5mdr1p[c] <=> 5mdru1p[c]		Fusobacterium_nucleatum_subsp_nucleatum_ATCC_25586	0	0	0	0	0	0	0	0	0	0	0
Fusobacterium_nucleatum_subsp_nucleatum_ATCC_25586_MTRK	MTRK	5-methylthioribose kinase	5mtr[c] + atp[c] -> 5mdr1p[c] + adp[c] + h[c]		Fusobacterium_nucleatum_subsp_nucleatum_ATCC_25586	0	0	0	0	0	0	0	0	0	0	0
Fusobacterium_nucleatum_subsp_nucleatum_ATCC_25586_NACt2r	NACt2r	Nicotinic acid transport by proton symport reversible	nac[c] + h[c] <=> nac[e] + h[e]		Fusobacterium_nucleatum_subsp_nucleatum_ATCC_25586	4.18246	0	0	0	4.26966	4.18246	0	4.26966	4.18246	0	4.26966
Fusobacterium_nucleatum_subsp_nucleatum_ATCC_25586_NADH10	NADH10	NADH dehydrogenase (menaquinone-8 & 0 protons)	h[c] + mqn8[c] + nadh[c] -> mql8[c] + nad[c]		Fusobacterium_nucleatum_subsp_nucleatum_ATCC_25586	24.2434	0	0	0	32.3472	25.6492	0	32.7444	25.6747	0	32.7444
Fusobacterium_nucleatum_subsp_nucleatum_ATCC_25586_NADH5	NADH5	NADH dehydrogenase (ubiquinone-8 )	h[c] + nadh[c] + q8[c] -> nad[c] + q8h2[c]		Fusobacterium_nucleatum_subsp_nucleatum_ATCC_25586	24.2434	0	0	0	32.3472	25.6492	0	32.7444	25.6747	0	32.7444
Fusobacterium_nucleatum_subsp_nucleatum_ATCC_25586_NADH6	NADH6	NADH dehydrogenase (ubiquinone-8 & 3.5 protons)	4.5 h[c] + nadh[c] + q8[c] -> 3.5 h[e] + nad[c] + q8h2[c]		Fusobacterium_nucleatum_subsp_nucleatum_ATCC_25586	25.4289	0	0	0	39.2797	28.0477	0	40.5881	28.1509	0	40.6312
Fusobacterium_nucleatum_subsp_nucleatum_ATCC_25586_NADH7	NADH7	NADH dehydrogenase (menaquinone-8 & 2 protons)	3 h[c] + mqn8[c] + nadh[c] -> 2 h[e] + mql8[c] + nad[c]		Fusobacterium_nucleatum_subsp_nucleatum_ATCC_25586	25.4289	0	0	0	36.1533	27.7308	0	37.0415	27.823	0	37.0415
Fusobacterium_nucleatum_subsp_nucleatum_ATCC_25586_NADH8	NADH8	NADH dehydrogenase (demethylmenaquinone-8 & 2.8 protons)	2dmmq8[c] + 3.8 h[c] + nadh[c] -> 2dmmql8[c] + 2.8 h[e] + nad[c]		Fusobacterium_nucleatum_subsp_nucleatum_ATCC_25586	25.4289	0	0	0	37.8438	28.0477	0	38.9541	28.1509	0	38.9692
Fusobacterium_nucleatum_subsp_nucleatum_ATCC_25586_NADH9	NADH9	NADH dehydrogenase (demethylmenaquinone-8 & 0 protons)	2dmmq8[c] + h[c] + nadh[c] -> 2dmmql8[c] + nad[c]		Fusobacterium_nucleatum_subsp_nucleatum_ATCC_25586	24.2434	0	0	0	32.3472	25.6492	0	32.7444	25.6747	0	32.7444
Fusobacterium_nucleatum_subsp_nucleatum_ATCC_25586_NADK	NADK	NAD Kinase	atp[c] + nad[c] -> h[c] + adp[c] + nadp[c]		Fusobacterium_nucleatum_subsp_nucleatum_ATCC_25586	0.000634039	0	0	0	0.000634039	0.000634039	0	0.000634039	0.000634039	0	0.000634039
Fusobacterium_nucleatum_subsp_nucleatum_ATCC_25586_NADK2	NADK2	NAD kinase (dTTP)	dttp[c] + nad[c] -> nadp[c] + dtdp[c] + h[c]		Fusobacterium_nucleatum_subsp_nucleatum_ATCC_25586	0.000634039	0	0	0	0.000634039	0.000634039	0	0.000634039	0.000634039	0	0.000634039
Fusobacterium_nucleatum_subsp_nucleatum_ATCC_25586_NADN	NADN	NAD Nucleosidase	h2o[c] + nad[c] -> h[c] + adprib[c] + ncam[c]		Fusobacterium_nucleatum_subsp_nucleatum_ATCC_25586	7.28361	0	0	0	8.73878	7.28361	0	9.07072	7.28361	0	9.04105
Fusobacterium_nucleatum_subsp_nucleatum_ATCC_25586_NADS1	NADS1	NAD synthase (nh3)	atp[c] + dnad[c] + nh4[c] -> amp[c] + h[c] + nad[c] + ppi[c]		Fusobacterium_nucleatum_subsp_nucleatum_ATCC_25586	7.28487	0	0	0	8.74005	7.28487	0	9.07199	7.28487	0	9.04232
Fusobacterium_nucleatum_subsp_nucleatum_ATCC_25586_NADS2	NADS2	NAD Synthase (Glutamine-Hydrolysing)	h2o[c] + atp[c] + gln_L[c] + dnad[c] -> h[c] + nad[c] + glu_L[c] + amp[c] + ppi[c]		Fusobacterium_nucleatum_subsp_nucleatum_ATCC_25586	2.91743	0	0	0	8.74005	2.91743	0	9.07199	2.91743	0	9.04232
Fusobacterium_nucleatum_subsp_nucleatum_ATCC_25586_NAPRT	NAPRT	NAPRTase	h[c] + nac[c] + prpp[c] -> nicrnt[c] + ppi[c]		Fusobacterium_nucleatum_subsp_nucleatum_ATCC_25586	7.28551	0	0	0	8.74068	7.28551	0	9.07262	7.28551	0	9.04295
Fusobacterium_nucleatum_subsp_nucleatum_ATCC_25586_NAt3_1	NAt3_1	Sodium Proton Antiporter (H:Na Is 1:1)	h[e] + na1[c] <=> h[c] + na1[e]		Fusobacterium_nucleatum_subsp_nucleatum_ATCC_25586	1039.71	0	0	0	1042.59	1040.68	0	1046.32	1040.68	0	1045.77
Fusobacterium_nucleatum_subsp_nucleatum_ATCC_25586_NDPK1	NDPK1	Nucleoside-Diphosphate Kinase (ATP:GDP)	atp[c] + gdp[c] <=> adp[c] + gtp[c]		Fusobacterium_nucleatum_subsp_nucleatum_ATCC_25586	999.97	0	0	0	999.97	999.97	0	999.97	999.97	0	999.97
Fusobacterium_nucleatum_subsp_nucleatum_ATCC_25586_NDPK2	NDPK2	Nucleoside-Diphosphate Kinase (ATP:UDP)	atp[c] + udp[c] <=> adp[c] + utp[c]		Fusobacterium_nucleatum_subsp_nucleatum_ATCC_25586	5.82147	0	0	0	26.2238	5.82147	0	27.2196	5.82147	0	27.1306
Fusobacterium_nucleatum_subsp_nucleatum_ATCC_25586_NDPK3	NDPK3	Nucleoside-Diphosphate Kinase (ATP:CDP)	atp[c] + cdp[c] <=> adp[c] + ctp[c]		Fusobacterium_nucleatum_subsp_nucleatum_ATCC_25586	2.92377	0	0	0	26.226	2.92377	0	27.2218	2.92377	0	27.1328
Fusobacterium_nucleatum_subsp_nucleatum_ATCC_25586_NDPK4	NDPK4	Nucleoside-Diphosphate Kinase (ATP:dTDP)	atp[c] + dtdp[c] <=> adp[c] + dttp[c]		Fusobacterium_nucleatum_subsp_nucleatum_ATCC_25586	21.8515	0	0	0	26.217	21.8515	0	27.2128	21.8515	0	27.1238
Fusobacterium_nucleatum_subsp_nucleatum_ATCC_25586_NDPK5	NDPK5	Nucleoside-Diphosphate Kinase (ATP:dGDP)	atp[c] + dgdp[c] <=> adp[c] + dgtp[c]		Fusobacterium_nucleatum_subsp_nucleatum_ATCC_25586	25.2494	0	0	0	30.7592	25.2494	0	31.755	25.2494	0	31.666
Fusobacterium_nucleatum_subsp_nucleatum_ATCC_25586_NDPK6	NDPK6	Nucleoside-Diphosphate Kinase (ATP:dUDP)	atp[c] + dudp[c] <=> adp[c] + dutp[c]		Fusobacterium_nucleatum_subsp_nucleatum_ATCC_25586	27.6723	0	0	0	31.9726	27.6723	0	33.0384	27.6723	0	32.9493
Fusobacterium_nucleatum_subsp_nucleatum_ATCC_25586_NDPK7	NDPK7	Nucleoside-Diphosphate Kinase (ATP:dCDP)	atp[c] + dcdp[c] <=> adp[c] + dctp[c]		Fusobacterium_nucleatum_subsp_nucleatum_ATCC_25586	2.91073	0	0	0	5.30336	2.91073	0	5.39058	2.91073	0	5.39058
Fusobacterium_nucleatum_subsp_nucleatum_ATCC_25586_NDPK8	NDPK8	Nucleoside-Diphosphate Kinase (ATP:dADP)	atp[c] + dadp[c] <=> adp[c] + datp[c]		Fusobacterium_nucleatum_subsp_nucleatum_ATCC_25586	2000	0	0	0	2000	2000	0	2000	2000	0	2000
Fusobacterium_nucleatum_subsp_nucleatum_ATCC_25586_NDPK9	NDPK9	Nucleoside-Diphosphate Kinase (ATP:IDP)	atp[c] + idp[c] <=> adp[c] + itp[c]		Fusobacterium_nucleatum_subsp_nucleatum_ATCC_25586	1000	0	0	0	1000	1000	0	1000	1000	0	1000
Fusobacterium_nucleatum_subsp_nucleatum_ATCC_25586_NH4tb	NH4tb	Transport of Ammonium ion	nh4[e] <=> nh4[c]		Fusobacterium_nucleatum_subsp_nucleatum_ATCC_25586	32.8408	0	0	0	244.561	32.8408	0	265.959	32.8408	0	263.563
Fusobacterium_nucleatum_subsp_nucleatum_ATCC_25586_NMNAT	NMNAT	nicotinamide-nucleotide adenylyltransferase	atp[c] + h[c] + nmn[c] -> nad[c] + ppi[c]		Fusobacterium_nucleatum_subsp_nucleatum_ATCC_25586	0	0	0	0	0	0	0	0	0	0	0
Fusobacterium_nucleatum_subsp_nucleatum_ATCC_25586_NMNPH	NMNPH	NMN phosphatase	h[c] + adp[c] + nmn[c] -> atp[c] + rnam[c]		Fusobacterium_nucleatum_subsp_nucleatum_ATCC_25586	0	0	0	0	0	0	0	0	0	0	0
Fusobacterium_nucleatum_subsp_nucleatum_ATCC_25586_NNAM	NNAM	nicotinamidase	h2o[c] + ncam[c] -> nac[c] + nh4[c]		Fusobacterium_nucleatum_subsp_nucleatum_ATCC_25586	7.28361	0	0	0	8.73878	7.28361	0	9.07072	7.28361	0	9.04105
Fusobacterium_nucleatum_subsp_nucleatum_ATCC_25586_NNATr	NNATr	Nicotinate-Nucleotide Adenylyltransferase	h[c] + atp[c] + nicrnt[c] -> ppi[c] + dnad[c]		Fusobacterium_nucleatum_subsp_nucleatum_ATCC_25586	7.28361	0	0	0	8.73878	7.28361	0	9.07072	7.28361	0	9.04105
Fusobacterium_nucleatum_subsp_nucleatum_ATCC_25586_NNDMBRT	NNDMBRT	Nicotinate-nucleotide dimethylbenzimidazole phosphoribosyltransferase	dmbzid[c] + nicrnt[c] -> 5prdmbz[c] + h[c] + nac[c]		Fusobacterium_nucleatum_subsp_nucleatum_ATCC_25586	0	0	0	0	0	0	0	0	0	0	0
Fusobacterium_nucleatum_subsp_nucleatum_ATCC_25586_NNDPR	NNDPR	Nicotinate-Nucleotide Diphosphorylase (Carboxylating)	2 h[c] + prpp[c] + quln[c] -> co2[c] + ppi[c] + nicrnt[c]		Fusobacterium_nucleatum_subsp_nucleatum_ATCC_25586	4.18246	0	0	0	4.26966	4.18246	0	4.26966	4.18246	0	4.26966
Fusobacterium_nucleatum_subsp_nucleatum_ATCC_25586_NP1_r	NP1_r	nucleotide phosphatase	h[c] + nac[c] + r1p[c] <=> nicrns[c] + pi[c]		Fusobacterium_nucleatum_subsp_nucleatum_ATCC_25586	0	0	0	0	0	0	0	0	0	0	0
Fusobacterium_nucleatum_subsp_nucleatum_ATCC_25586_NP2MSUCCS	NP2MSUCCS	Spore photoproduct lyase (EC 4.1.99.-)	fum[c] + 2mnptl[c] -> np2msucc[c]		Fusobacterium_nucleatum_subsp_nucleatum_ATCC_25586	0	0	0	0	0	0	0	0	0	0	0
Fusobacterium_nucleatum_subsp_nucleatum_ATCC_25586_NTD1	NTD1	5-Nucleotidase (dUMP)	h2o[c] + dump[c] -> pi[c] + duri[c]		Fusobacterium_nucleatum_subsp_nucleatum_ATCC_25586	3.39857	0	0	0	4.44854	3.39857	0	4.44854	3.39857	0	4.44854
Fusobacterium_nucleatum_subsp_nucleatum_ATCC_25586_NTD10	NTD10	5-Nucleotidase (XMP)	h2o[c] + xmp[c] -> pi[c] + xtsn[c]		Fusobacterium_nucleatum_subsp_nucleatum_ATCC_25586	21.8508	0	0	0	26.2163	21.8508	0	27.2122	21.8508	0	27.1231
Fusobacterium_nucleatum_subsp_nucleatum_ATCC_25586_NTD11	NTD11	5-Nucleotidase (IMP)	h2o[c] + imp[c] -> pi[c] + ins[c]		Fusobacterium_nucleatum_subsp_nucleatum_ATCC_25586	21.8508	0	0	0	26.2163	21.8508	0	27.2122	21.8508	0	27.1231
Fusobacterium_nucleatum_subsp_nucleatum_ATCC_25586_NTD2	NTD2	5-Nucleotidase (UMP)	h2o[c] + ump[c] -> pi[c] + uri[c]		Fusobacterium_nucleatum_subsp_nucleatum_ATCC_25586	43.7016	0	0	0	52.4327	43.7016	0	54.4243	43.7016	0	54.2463
Fusobacterium_nucleatum_subsp_nucleatum_ATCC_25586_NTD4	NTD4	5-Nucleotidase (CMP)	h2o[c] + cmp[c] -> pi[c] + cytd[c]		Fusobacterium_nucleatum_subsp_nucleatum_ATCC_25586	43.7016	0	0	0	52.4327	43.7016	0	54.4243	43.7016	0	54.2463
Fusobacterium_nucleatum_subsp_nucleatum_ATCC_25586_NTD5	NTD5	5-Nucleotidase (dTMP)	h2o[c] + dtmp[c] -> pi[c] + thymd[c]		Fusobacterium_nucleatum_subsp_nucleatum_ATCC_25586	43.7016	0	0	0	52.4327	43.7016	0	54.4243	43.7016	0	54.2463
Fusobacterium_nucleatum_subsp_nucleatum_ATCC_25586_NTD6	NTD6	5-Nucleotidase (dAMP)	h2o[c] + damp[c] -> pi[c] + dad_2[c]		Fusobacterium_nucleatum_subsp_nucleatum_ATCC_25586	3.39857	0	0	0	4.90775	3.39857	0	4.90775	3.39857	0	4.90775
Fusobacterium_nucleatum_subsp_nucleatum_ATCC_25586_NTD7	NTD7	5-Nucleotidase (AMP)	h2o[c] + amp[c] -> pi[c] + adn[c]		Fusobacterium_nucleatum_subsp_nucleatum_ATCC_25586	43.7016	0	0	0	52.4327	43.7016	0	54.4243	43.7016	0	54.2463
Fusobacterium_nucleatum_subsp_nucleatum_ATCC_25586_NTD8	NTD8	5-Nucleotidase (dGMP)	h2o[c] + dgmp[c] -> pi[c] + dgsn[c]		Fusobacterium_nucleatum_subsp_nucleatum_ATCC_25586	43.7016	0	0	0	52.4327	43.7016	0	54.4243	43.7016	0	54.2463
Fusobacterium_nucleatum_subsp_nucleatum_ATCC_25586_NTD9	NTD9	5-Nucleotidase (GMP)	h2o[c] + gmp[c] -> pi[c] + gsn[c]		Fusobacterium_nucleatum_subsp_nucleatum_ATCC_25586	21.8508	0	0	0	26.2163	21.8508	0	27.2122	21.8508	0	27.1231
Fusobacterium_nucleatum_subsp_nucleatum_ATCC_25586_NTPP7	NTPP7	Nucleoside triphosphate pyrophosphorylase (dttp)	dttp[c] + h2o[c] -> dtmp[c] + h[c] + ppi[c]		Fusobacterium_nucleatum_subsp_nucleatum_ATCC_25586	21.8508	0	0	0	26.2163	21.8508	0	27.2122	21.8508	0	27.1231
Fusobacterium_nucleatum_subsp_nucleatum_ATCC_25586_NTPTP1	NTPTP1	Nucleoside triphosphate tripolyhydrolase	dgtp[c] + h2o[c] -> dgsn[c] + pppi[c]		Fusobacterium_nucleatum_subsp_nucleatum_ATCC_25586	21.8508	0	0	0	26.2163	21.8508	0	27.2122	21.8508	0	27.1231
Fusobacterium_nucleatum_subsp_nucleatum_ATCC_25586_O2t	O2t	O2 Transport (Diffusion)	o2[e] <=> o2[c]		Fusobacterium_nucleatum_subsp_nucleatum_ATCC_25586	0	0	0	0	0	0	0	0	0	0	0
Fusobacterium_nucleatum_subsp_nucleatum_ATCC_25586_OAACLi	OAACLi	ITP oxaloacetate carboxy lyase adding ITP phosphoenolpyruvate forming, irreversible	oaa[c] + itp[c] -> co2[c] + pep[c] + idp[c]		Fusobacterium_nucleatum_subsp_nucleatum_ATCC_25586	1000	0	0	0	1000	1000	0	1000	1000	0	1000
Fusobacterium_nucleatum_subsp_nucleatum_ATCC_25586_OAADC	OAADC	Oxaloacetate Decarboxylase	h[c] + oaa[c] -> pyr[c] + co2[c]		Fusobacterium_nucleatum_subsp_nucleatum_ATCC_25586	51.8991	0	0	0	52.4327	52.1231	0	54.4243	52.1231	0	54.2463
Fusobacterium_nucleatum_subsp_nucleatum_ATCC_25586_OBDHc	OBDHc	2-Oxobutanoate Dehydrogenase, Cytosolic	nad[c] + 2obut[c] + coa[c] -> nadh[c] + co2[c] + ppcoa[c]		Fusobacterium_nucleatum_subsp_nucleatum_ATCC_25586	2.91349	0	0	0	24.2463	2.91349	0	25.543	2.91349	0	25.543
Fusobacterium_nucleatum_subsp_nucleatum_ATCC_25586_OBTFL	OBTFL	2-Oxobutanoate formate lyase	2obut[c] + coa[c] -> for[c] + ppcoa[c]		Fusobacterium_nucleatum_subsp_nucleatum_ATCC_25586	2.91349	0	0	0	23.3463	2.91349	0	23.3463	2.91349	0	23.3463
Fusobacterium_nucleatum_subsp_nucleatum_ATCC_25586_OCOAT1r	OCOAT1r	3-oxoacid CoA-transferase (Succinyl-CoA: acetoacetate)	acac[c] + succoa[c] <=> aacoa[c] + succ[c]		Fusobacterium_nucleatum_subsp_nucleatum_ATCC_25586	0	0	0	0	0	0	0	0	0	0	0
Fusobacterium_nucleatum_subsp_nucleatum_ATCC_25586_OHPHM	OHPHM	2-octaprenyl-6-hydroxyphenol methylase	2ohph[c] + amet[c] -> 2omph[c] + ahcys[c] + h[c]		Fusobacterium_nucleatum_subsp_nucleatum_ATCC_25586	0.000634039	0	0	0	0.000634039	0.000634039	0	0.000634039	0.000634039	0	0.000634039
Fusobacterium_nucleatum_subsp_nucleatum_ATCC_25586_OIVD1r	OIVD1r	2-oxoisovalerate dehydrogenase (acylating; 4-methyl-2-oxopentaoate)	4mop[c] + coa[c] + nad[c] <=> co2[c] + ivcoa[c] + nadh[c]		Fusobacterium_nucleatum_subsp_nucleatum_ATCC_25586	0	0	0	0	0	0	0	0	0	0	0
Fusobacterium_nucleatum_subsp_nucleatum_ATCC_25586_OIVD2	OIVD2	2-oxoisovalerate dehydrogenase (acylating; 3-methyl-2-oxobutanoate)	3mob[c] + coa[c] + nad[c] -> co2[c] + ibcoa[c] + nadh[c]		Fusobacterium_nucleatum_subsp_nucleatum_ATCC_25586	0	0	0	0	0	0	0	0	0	0	0
Fusobacterium_nucleatum_subsp_nucleatum_ATCC_25586_OIVD3	OIVD3	2-oxoisovalerate dehydrogenase (acylating; 3-methyl-2-oxopentanoate)	3mop[c] + coa[c] + nad[c] -> 2mbcoa[c] + co2[c] + nadh[c]		Fusobacterium_nucleatum_subsp_nucleatum_ATCC_25586	0	0	0	0	0	0	0	0	0	0	0
Fusobacterium_nucleatum_subsp_nucleatum_ATCC_25586_OMBZLM	OMBZLM	2-Octaprenyl-6-methoxy-benzoquinol methylase	2ombzl[c] + amet[c] -> 2ommbl[c] + ahcys[c] + h[c]		Fusobacterium_nucleatum_subsp_nucleatum_ATCC_25586	0.000634039	0	0	0	0.000634039	0.000634039	0	0.000634039	0.000634039	0	0.000634039
Fusobacterium_nucleatum_subsp_nucleatum_ATCC_25586_OMMBLHX3	OMMBLHX3	2-Octaprenyl-3-methyl-6-methoxy-1,4-benzoquinol hydroxylase (anaerobic)	2ommbl[c] + 2 atp[c] + 3 h2o[c] + nad[c] -> 2omhmbl[c] + 2 adp[c] + 3 h[c] + nadh[c] + 2 pi[c]		Fusobacterium_nucleatum_subsp_nucleatum_ATCC_25586	0.000634039	0	0	0	0.000634039	0.000634039	0	0.000634039	0.000634039	0	0.000634039
Fusobacterium_nucleatum_subsp_nucleatum_ATCC_25586_OMPDC	OMPDC	Orotidine-5-Phosphate Decarboxylase	h[c] + orot5p[c] -> co2[c] + ump[c]		Fusobacterium_nucleatum_subsp_nucleatum_ATCC_25586	2.91743	0	0	0	4.58047	2.91743	0	4.58074	2.91743	0	4.58074
Fusobacterium_nucleatum_subsp_nucleatum_ATCC_25586_OMPHHX3	OMPHHX3	2-octaprenyl-6-methoxyphenol hydroxylase (anaerobic)	2omph[c] + 2 atp[c] + 3 h2o[c] + nad[c] -> 2ombzl[c] + 2 adp[c] + 3 h[c] + nadh[c] + 2 pi[c]		Fusobacterium_nucleatum_subsp_nucleatum_ATCC_25586	0.000634039	0	0	0	0.000634039	0.000634039	0	0.000634039	0.000634039	0	0.000634039
Fusobacterium_nucleatum_subsp_nucleatum_ATCC_25586_OPHBDC	OPHBDC	Octaprenyl-hydroxybenzoate decarboxylase	3ophb[c] + h[c] -> 2oph[c] + co2[c]		Fusobacterium_nucleatum_subsp_nucleatum_ATCC_25586	0.000634039	0	0	0	0.000634039	0.000634039	0	0.000634039	0.000634039	0	0.000634039
Fusobacterium_nucleatum_subsp_nucleatum_ATCC_25586_OPHHX3	OPHHX3	2-Octaprenylphenol hydroxylase (anaerobic)	2oph[c] + 2 atp[c] + 3 h2o[c] + nad[c] -> 2ohph[c] + 2 adp[c] + 3 h[c] + nadh[c] + 2 pi[c]		Fusobacterium_nucleatum_subsp_nucleatum_ATCC_25586	0.000634039	0	0	0	0.000634039	0.000634039	0	0.000634039	0.000634039	0	0.000634039
Fusobacterium_nucleatum_subsp_nucleatum_ATCC_25586_ORNDC	ORNDC	Ornithine Decarboxylase	h[c] + orn[c] -> co2[c] + ptrc[c]		Fusobacterium_nucleatum_subsp_nucleatum_ATCC_25586	0.949486	0	0	0	0.90137	0.949486	0	0.90137	0.949486	0	0.90137
Fusobacterium_nucleatum_subsp_nucleatum_ATCC_25586_OROTPT	OROTPT	Orotidine-5-phosphate pyrophosphate phosphoribosyltransferase	prpp[c] + orot[c] -> ppi[c] + orot5p[c]		Fusobacterium_nucleatum_subsp_nucleatum_ATCC_25586	2.91743	0	0	0	4.58047	2.91743	0	4.58074	2.91743	0	4.58074
Fusobacterium_nucleatum_subsp_nucleatum_ATCC_25586_OXPTNDH	OXPTNDH	glutarate-semialdehyde:NAD+ oxidoreductase	h2o[c] + nad[c] + oxptn[c] <=> glutar[c] + 2 h[c] + nadh[c]		Fusobacterium_nucleatum_subsp_nucleatum_ATCC_25586	1.94155	0	0	0	1.86102	1.94155	0	1.86102	1.94155	0	1.86102
Fusobacterium_nucleatum_subsp_nucleatum_ATCC_25586_P1CM	P1CM	S adenosyl L methionine precorrin 1 C methyltransferase	amet[c] + pre1[c] <=> ahcys[c] + dscl[c]		Fusobacterium_nucleatum_subsp_nucleatum_ATCC_25586	0.000634039	0	0	0	0.000634039	0.000634039	0	0.000634039	0.000634039	0	0.000634039
Fusobacterium_nucleatum_subsp_nucleatum_ATCC_25586_PAPPT2	PAPPT2	phospho-N-acetylmuramoyl-pentapeptide-transferase (gamma-glutamate)	uGgla[c] + udcpp[c] -> uaGgla[c] + ump[c]		Fusobacterium_nucleatum_subsp_nucleatum_ATCC_25586	0	0	0	0	0	0	0	0	0	0	0
Fusobacterium_nucleatum_subsp_nucleatum_ATCC_25586_PAPPT3	PAPPT3	phospho-N-acetylmuramoyl-pentapeptide-transferase (meso-2,6-diaminopimelate)	udcpp[c] + ugmda[c] -> uagmda[c] + ump[c]		Fusobacterium_nucleatum_subsp_nucleatum_ATCC_25586	0	0	0	0	0	0	0	0	0	0	0
Fusobacterium_nucleatum_subsp_nucleatum_ATCC_25586_PBt	PBt	Lead (Pb+2) ABC transporter	pb[c] + atp[c] + h2o[c] -> pi[c] + h[c] + adp[c] + pb[e]		Fusobacterium_nucleatum_subsp_nucleatum_ATCC_25586	0	0	0	0	0	0	0	0	0	0	0
Fusobacterium_nucleatum_subsp_nucleatum_ATCC_25586_PC11M	PC11M	precorrin-4 C11-methyltransferase	amet[c] + pre4[c] -> ahcys[c] + h[c] + pre5[c]		Fusobacterium_nucleatum_subsp_nucleatum_ATCC_25586	0	0	0	0	0	0	0	0	0	0	0
Fusobacterium_nucleatum_subsp_nucleatum_ATCC_25586_PC17M	PC17M	precorrin-3B C17-methyltransferase	amet[c] + pre3b[c] -> ahcys[c] + 3 h[c] + pre4[c]		Fusobacterium_nucleatum_subsp_nucleatum_ATCC_25586	0	0	0	0	0	0	0	0	0	0	0
Fusobacterium_nucleatum_subsp_nucleatum_ATCC_25586_PC20M	PC20M	precorrin-2 C20-methyltransferase	amet[c] + dscl[c] -> ahcys[c] + h[c] + pre3a[c]		Fusobacterium_nucleatum_subsp_nucleatum_ATCC_25586	0	0	0	0	0	0	0	0	0	0	0
Fusobacterium_nucleatum_subsp_nucleatum_ATCC_25586_PC6AR	PC6AR	precorrin-6A reductase	h[c] + nadph[c] + pre6a[c] -> nadp[c] + pre6b[c]		Fusobacterium_nucleatum_subsp_nucleatum_ATCC_25586	0	0	0	0	0	0	0	0	0	0	0
Fusobacterium_nucleatum_subsp_nucleatum_ATCC_25586_PC6YM	PC6YM	precorrin-6Y C5,15-methyltransferase (decarboxylating)	2 amet[c] + pre6b[c] -> 2 ahcys[c] + co2[c] + 2 h[c] + pre8[c]		Fusobacterium_nucleatum_subsp_nucleatum_ATCC_25586	0	0	0	0	0	0	0	0	0	0	0
Fusobacterium_nucleatum_subsp_nucleatum_ATCC_25586_PC8XM	PC8XM	precorrin-8X methylmutase	h[c] + pre8[c] -> hgbyr[c]		Fusobacterium_nucleatum_subsp_nucleatum_ATCC_25586	0	0	0	0	0	0	0	0	0	0	0
Fusobacterium_nucleatum_subsp_nucleatum_ATCC_25586_PDHc	PDHc	pyruvate dehydrogenase (dihydrolipoamide dehydrogenase)	dhlam[c] + nad[c] -> h[c] + lpam[c] + nadh[c]		Fusobacterium_nucleatum_subsp_nucleatum_ATCC_25586	0	0	0	0	0	0	0	0	0	0	0
Fusobacterium_nucleatum_subsp_nucleatum_ATCC_25586_PEPCK	PEPCK	Phosphoenolpyruvate Carboxykinase (GTP)	oaa[c] + gtp[c] -> co2[c] + pep[c] + gdp[c]		Fusobacterium_nucleatum_subsp_nucleatum_ATCC_25586	999.97	0	0	0	999.97	999.97	0	999.97	999.97	0	999.97
Fusobacterium_nucleatum_subsp_nucleatum_ATCC_25586_PEPGLY	PEPGLY	Peptidoglycan subunit synthesis	uaagmda[c] + PGPm1[c] + h[c] -> udcpdp[c] + PGP[c] + co2[c]		Fusobacterium_nucleatum_subsp_nucleatum_ATCC_25586	0	0	0	0	0	0	0	0	0	0	0
Fusobacterium_nucleatum_subsp_nucleatum_ATCC_25586_PETHCT	PETHCT	Phosphoethanolamine Cytidyltransferase	h[c] + ctp[c] + ethamp[c] -> ppi[c] + cdpea[c]		Fusobacterium_nucleatum_subsp_nucleatum_ATCC_25586	0	0	0	0	0	0	0	0	0	0	0
Fusobacterium_nucleatum_subsp_nucleatum_ATCC_25586_PFK	PFK	Phosphofructokinase	atp[c] + f6p[c] -> h[c] + adp[c] + fdp[c]		Fusobacterium_nucleatum_subsp_nucleatum_ATCC_25586	53.5455	0	0	0	62.2766	53.5455	0	64.2682	53.5455	0	64.0901
Fusobacterium_nucleatum_subsp_nucleatum_ATCC_25586_PFK_2	PFK_2	Phosphofructokinase	atp[c] + tag6p_D[c] -> adp[c] + h[c] + tagdp_D[c]		Fusobacterium_nucleatum_subsp_nucleatum_ATCC_25586	0	0	0	0	0	0	0	0	0	0	0
Fusobacterium_nucleatum_subsp_nucleatum_ATCC_25586_PFK_3	PFK_3	ATPSedoheptulose 7-phosphate 1-phosphotransferase	s7p[c] + atp[c] <=> adp[c] + s17bp[c] + h[c]		Fusobacterium_nucleatum_subsp_nucleatum_ATCC_25586	53.5455	0	0	0	62.2766	53.5455	0	64.2682	53.5455	0	64.0901
Fusobacterium_nucleatum_subsp_nucleatum_ATCC_25586_PFL	PFL	pyruvate formate lyase	coa[c] + pyr[c] -> accoa[c] + for[c]		Fusobacterium_nucleatum_subsp_nucleatum_ATCC_25586	40.4256	0	0	0	70.21	46.3586	0	74.399	47.8945	0	75.3846
Fusobacterium_nucleatum_subsp_nucleatum_ATCC_25586_PGAMT	PGAMT	phosphoglucosamine mutase	gam1p[c] <=> gam6p[c]		Fusobacterium_nucleatum_subsp_nucleatum_ATCC_25586	0	0	0	0	0	0	0	0	0	0	0
Fusobacterium_nucleatum_subsp_nucleatum_ATCC_25586_PGCDr	PGCDr	3-Phospho-D-glycerateNAD+ 2-oxidoreductase	3pg[c] + nad[c] <=> h[c] + nadh[c] + 3php[c]		Fusobacterium_nucleatum_subsp_nucleatum_ATCC_25586	0	0	0	0	0	0	0	0	0	0	0
Fusobacterium_nucleatum_subsp_nucleatum_ATCC_25586_PGI	PGI	Glucose-6-Phosphate Isomerase	g6p[c] <=> f6p[c]		Fusobacterium_nucleatum_subsp_nucleatum_ATCC_25586	2000	0	0	0	2000	2000	0	2000	2000	0	2000
Fusobacterium_nucleatum_subsp_nucleatum_ATCC_25586_PGK	PGK	Phosphoglycerate Kinase	atp[c] + 3pg[c] <=> adp[c] + 13dpg[c]		Fusobacterium_nucleatum_subsp_nucleatum_ATCC_25586	22.6336	0	0	0	31.053	22.8692	0	31.4191	22.8692	0	31.414
Fusobacterium_nucleatum_subsp_nucleatum_ATCC_25586_PGM	PGM	Phosphoglycerate Mutase	2pg[c] <=> 3pg[c]		Fusobacterium_nucleatum_subsp_nucleatum_ATCC_25586	22.6336	0	0	0	31.053	22.8692	0	31.4191	22.8692	0	31.414
Fusobacterium_nucleatum_subsp_nucleatum_ATCC_25586_PGMT	PGMT	Phosphoglucomutase	g1p[c] <=> g6p[c]		Fusobacterium_nucleatum_subsp_nucleatum_ATCC_25586	0	0	0	0	0	0	0	0	0	0	0
Fusobacterium_nucleatum_subsp_nucleatum_ATCC_25586_PGPP120	PGPP120	phosphatidylglycerol phosphate phosphatase (n-C14:0)	h2o[c] + pgp120[c] -> pg120[c] + pi[c]		Fusobacterium_nucleatum_subsp_nucleatum_ATCC_25586	0	0	0	0	0	0	0	0	0	0	0
Fusobacterium_nucleatum_subsp_nucleatum_ATCC_25586_PGPP140	PGPP140	phosphatidylglycerol phosphate phosphatase (n-C14:0)	h2o[c] + pgp140[c] -> pg140[c] + pi[c]		Fusobacterium_nucleatum_subsp_nucleatum_ATCC_25586	0	0	0	0	0	0	0	0	0	0	0
Fusobacterium_nucleatum_subsp_nucleatum_ATCC_25586_PGPP141	PGPP141	phosphatidylglycerol phosphate phosphatase (n-C14:1)	h2o[c] + pgp141[c] -> pg141[c] + pi[c]		Fusobacterium_nucleatum_subsp_nucleatum_ATCC_25586	0	0	0	0	0	0	0	0	0	0	0
Fusobacterium_nucleatum_subsp_nucleatum_ATCC_25586_PGPP160	PGPP160	phosphatidylglycerol phosphate phosphatase (n-C16:0)	h2o[c] + pgp160[c] -> pg160[c] + pi[c]		Fusobacterium_nucleatum_subsp_nucleatum_ATCC_25586	0	0	0	0	0	0	0	0	0	0	0
Fusobacterium_nucleatum_subsp_nucleatum_ATCC_25586_PGPP161	PGPP161	phosphatidylglycerol phosphate phosphatase (n-C16:1)	h2o[c] + pgp161[c] -> pg161[c] + pi[c]		Fusobacterium_nucleatum_subsp_nucleatum_ATCC_25586	0	0	0	0	0	0	0	0	0	0	0
Fusobacterium_nucleatum_subsp_nucleatum_ATCC_25586_PGPP180	PGPP180	phosphatidylglycerol phosphate phosphatase (n-C18:0)	h2o[c] + pgp180[c] -> pg180[c] + pi[c]		Fusobacterium_nucleatum_subsp_nucleatum_ATCC_25586	0	0	0	0	0	0	0	0	0	0	0
Fusobacterium_nucleatum_subsp_nucleatum_ATCC_25586_PGPP181	PGPP181	phosphatidylglycerol phosphate phosphatase (n-C18:1)	h2o[c] + pgp181[c] -> pg181[c] + pi[c]		Fusobacterium_nucleatum_subsp_nucleatum_ATCC_25586	0	0	0	0	0	0	0	0	0	0	0
Fusobacterium_nucleatum_subsp_nucleatum_ATCC_25586_PGPPAI15	PGPPAI15	anteisopentadecanoyl-Phosphatidylglycerophosphate phosphohydrolase	pgpai15[c] + h2o[c] -> pi[c] + pgai15[c]		Fusobacterium_nucleatum_subsp_nucleatum_ATCC_25586	0	0	0	0	0	0	0	0	0	0	0
Fusobacterium_nucleatum_subsp_nucleatum_ATCC_25586_PGPPAI17	PGPPAI17	anteisoheptadecanoyl-Phosphatidylglycerophosphate phosphohydrolase	pgpai17[c] + h2o[c] -> pi[c] + pgai17[c]		Fusobacterium_nucleatum_subsp_nucleatum_ATCC_25586	0	0	0	0	0	0	0	0	0	0	0
Fusobacterium_nucleatum_subsp_nucleatum_ATCC_25586_PGPPI14	PGPPI14	isotetradecanoyl-Phosphatidylglycerophosphate phosphohydrolase	h2o[c] + pgpi14[c] -> pi[c] + pgi14[c]		Fusobacterium_nucleatum_subsp_nucleatum_ATCC_25586	0	0	0	0	0	0	0	0	0	0	0
Fusobacterium_nucleatum_subsp_nucleatum_ATCC_25586_PGPPI15	PGPPI15	isopentadecanoyl-Phosphatidylglycerophosphate phosphohydrolase	pgpi15[c] + h2o[c] -> pi[c] + pgi15[c]		Fusobacterium_nucleatum_subsp_nucleatum_ATCC_25586	0	0	0	0	0	0	0	0	0	0	0
Fusobacterium_nucleatum_subsp_nucleatum_ATCC_25586_PGPPI16	PGPPI16	isohexadecanoyl-Phosphatidylglycerophosphate phosphohydrolase	pgpi16[c] + h2o[c] -> pi[c] + pgi16[c]		Fusobacterium_nucleatum_subsp_nucleatum_ATCC_25586	0	0	0	0	0	0	0	0	0	0	0
Fusobacterium_nucleatum_subsp_nucleatum_ATCC_25586_PGPPI17	PGPPI17	isoheptadecanoyl-Phosphatidylglycerophosphate phosphohydrolase	pgpi17[c] + h2o[c] -> pi[c] + pgi17[c]		Fusobacterium_nucleatum_subsp_nucleatum_ATCC_25586	0	0	0	0	0	0	0	0	0	0	0
Fusobacterium_nucleatum_subsp_nucleatum_ATCC_25586_PGSA120	PGSA120	Phosphatidylglycerol synthase (n-C12:0)	cdpdddecg[c] + glyc3p[c] -> cmp[c] + h[c] + pgp120[c]		Fusobacterium_nucleatum_subsp_nucleatum_ATCC_25586	0	0	0	0	0	0	0	0	0	0	0
Fusobacterium_nucleatum_subsp_nucleatum_ATCC_25586_PGSA140	PGSA140	Phosphatidylglycerol synthase (n-C14:0)	cdpdtdecg[c] + glyc3p[c] -> cmp[c] + h[c] + pgp140[c]		Fusobacterium_nucleatum_subsp_nucleatum_ATCC_25586	0	0	0	0	0	0	0	0	0	0	0
Fusobacterium_nucleatum_subsp_nucleatum_ATCC_25586_PGSA141	PGSA141	Phosphatidylglycerol synthase (n-C14:1)	cdpdtdec7eg[c] + glyc3p[c] -> cmp[c] + h[c] + pgp141[c]		Fusobacterium_nucleatum_subsp_nucleatum_ATCC_25586	0	0	0	0	0	0	0	0	0	0	0
Fusobacterium_nucleatum_subsp_nucleatum_ATCC_25586_PGSA160	PGSA160	Phosphatidylglycerol synthase (n-C16:0)	cdpdhdecg[c] + glyc3p[c] -> cmp[c] + h[c] + pgp160[c]		Fusobacterium_nucleatum_subsp_nucleatum_ATCC_25586	0	0	0	0	0	0	0	0	0	0	0
Fusobacterium_nucleatum_subsp_nucleatum_ATCC_25586_PGSA161	PGSA161	Phosphatidylglycerol synthase (n-C16:1)	cdpdhdec9eg[c] + glyc3p[c] -> cmp[c] + h[c] + pgp161[c]		Fusobacterium_nucleatum_subsp_nucleatum_ATCC_25586	0	0	0	0	0	0	0	0	0	0	0
Fusobacterium_nucleatum_subsp_nucleatum_ATCC_25586_PGSA180	PGSA180	Phosphatidylglycerol synthase (n-C18:0)	cdpdodecg[c] + glyc3p[c] -> cmp[c] + h[c] + pgp180[c]		Fusobacterium_nucleatum_subsp_nucleatum_ATCC_25586	0	0	0	0	0	0	0	0	0	0	0
Fusobacterium_nucleatum_subsp_nucleatum_ATCC_25586_PGSA181	PGSA181	Phosphatidylglycerol synthase (n-C18:1)	cdpdodec11eg[c] + glyc3p[c] -> cmp[c] + h[c] + pgp181[c]		Fusobacterium_nucleatum_subsp_nucleatum_ATCC_25586	0	0	0	0	0	0	0	0	0	0	0
Fusobacterium_nucleatum_subsp_nucleatum_ATCC_25586_PGSAAI15	PGSAAI15	anteisopentadecanoyl-CDPdiacylglycerolsn-glycerol-3-phosphate 3-phosphatidyltransferase	cdpdaipdecg[c] + glyc3p[c] -> pgpai15[c] + h[c] + cmp[c]		Fusobacterium_nucleatum_subsp_nucleatum_ATCC_25586	0	0	0	0	0	0	0	0	0	0	0
Fusobacterium_nucleatum_subsp_nucleatum_ATCC_25586_PGSAAI17	PGSAAI17	anteisoheptadecanoyl-CDPdiacylglycerolsn-glycerol-3-phosphate 3-phosphatidyltransferase	glyc3p[c] + cdpdaihpdecg[c] -> pgpai17[c] + h[c] + cmp[c]		Fusobacterium_nucleatum_subsp_nucleatum_ATCC_25586	0	0	0	0	0	0	0	0	0	0	0
Fusobacterium_nucleatum_subsp_nucleatum_ATCC_25586_PGSAI14	PGSAI14	isotetradecanoyl-CDPdiacylglycerolsn-glycerol-3-phosphate 3-phosphatidyltransferase	cdpditdecg[c] + glyc3p[c] -> pgpi14[c] + h[c] + cmp[c]		Fusobacterium_nucleatum_subsp_nucleatum_ATCC_25586	0	0	0	0	0	0	0	0	0	0	0
Fusobacterium_nucleatum_subsp_nucleatum_ATCC_25586_PGSAI15	PGSAI15	isopentadecanoyl-CDPdiacylglycerolsn-glycerol-3-phosphate 3-phosphatidyltransferase	cdpdipdecg[c] + glyc3p[c] -> pgpi15[c] + h[c] + cmp[c]		Fusobacterium_nucleatum_subsp_nucleatum_ATCC_25586	0	0	0	0	0	0	0	0	0	0	0
Fusobacterium_nucleatum_subsp_nucleatum_ATCC_25586_PGSAI16	PGSAI16	isohexadecanoyl-CDPdiacylglycerolsn-glycerol-3-phosphate 3-phosphatidyltransferase	glyc3p[c] + cdpdihdecg[c] -> pgpi16[c] + h[c] + cmp[c]		Fusobacterium_nucleatum_subsp_nucleatum_ATCC_25586	0	0	0	0	0	0	0	0	0	0	0
Fusobacterium_nucleatum_subsp_nucleatum_ATCC_25586_PGSAI17	PGSAI17	isoheptadecanoyl-CDPdiacylglycerolsn-glycerol-3-phosphate 3-phosphatidyltransferase	glyc3p[c] + cdpdihpdecg[c] -> pgpi17[c] + h[c] + cmp[c]		Fusobacterium_nucleatum_subsp_nucleatum_ATCC_25586	0	0	0	0	0	0	0	0	0	0	0
Fusobacterium_nucleatum_subsp_nucleatum_ATCC_25586_PHENOLt2r	PHENOLt2r	Phenol reversible transport via proton symport	h[e] + phenol[e] <=> h[c] + phenol[c]		Fusobacterium_nucleatum_subsp_nucleatum_ATCC_25586	1.97529	0	0	0	1.94766	1.97529	0	1.94766	1.97529	0	1.94766
Fusobacterium_nucleatum_subsp_nucleatum_ATCC_25586_PHETA1	PHETA1	Phenylalanine Transaminase	akg[c] + phe_L[c] <=> glu_L[c] + phpyr[c]		Fusobacterium_nucleatum_subsp_nucleatum_ATCC_25586	0	0	0	0	0	0	0	0	0	0	0
Fusobacterium_nucleatum_subsp_nucleatum_ATCC_25586_PHEt2r	PHEt2r	L-phenylalanine reversible transport via proton symport	h[e] + phe_L[e] <=> h[c] + phe_L[c]		Fusobacterium_nucleatum_subsp_nucleatum_ATCC_25586	1	0	0	0	1	1	0	1	1	0	1
Fusobacterium_nucleatum_subsp_nucleatum_ATCC_25586_PHPB2i	PHPB2i	acetoacetyl-CoA reductase reversible	aacoa[c] + h[c] + nadph[c] -> 3hbcoa[c] + nadp[c]		Fusobacterium_nucleatum_subsp_nucleatum_ATCC_25586	1000	0	0	0	1000	1000	0	1000	1000	0	1000
Fusobacterium_nucleatum_subsp_nucleatum_ATCC_25586_PIabc	PIabc	phosphate transport via ABC system	atp[c] + h2o[c] + pi[e] -> adp[c] + h[c] + 2 pi[c]		Fusobacterium_nucleatum_subsp_nucleatum_ATCC_25586	0.166282	0	0	0	0.166282	0.166282	0	0.166282	0.166282	0	0.166282
Fusobacterium_nucleatum_subsp_nucleatum_ATCC_25586_PIt7ir	PIt7ir	PIt7ir	3 na1[e] + pi[e] -> 3 na1[c] + pi[c]		Fusobacterium_nucleatum_subsp_nucleatum_ATCC_25586	0.166282	0	0	0	0.166282	0.166282	0	0.166282	0.166282	0	0.166282
Fusobacterium_nucleatum_subsp_nucleatum_ATCC_25586_PLPS	PLPS	Pyridoxine biosynthesis glutamine amidotransferase	gln_L[c] + ru5p_D[c] + g3p[c] -> pydx5p[c] + pi[c] + h[c] + 3 h2o[c] + glu_L[c]		Fusobacterium_nucleatum_subsp_nucleatum_ATCC_25586	0.000634039	0	0	0	0.000634039	0.000634039	0	0.000634039	0.000634039	0	0.000634039
Fusobacterium_nucleatum_subsp_nucleatum_ATCC_25586_PMDPHT	PMDPHT	pyrimidine phosphatase	5aprbu[c] + h2o[c] -> 4r5au[c] + pi[c]		Fusobacterium_nucleatum_subsp_nucleatum_ATCC_25586	0	0	0	0	-4.31287e-14	0	0	0	0	0	0
Fusobacterium_nucleatum_subsp_nucleatum_ATCC_25586_PMPK	PMPK	phosphomethylpyrimidine kinase	4ampm[c] + atp[c] -> 2mahmp[c] + adp[c]		Fusobacterium_nucleatum_subsp_nucleatum_ATCC_25586	0	0	0	0	0	0	0	0	0	0	0
Fusobacterium_nucleatum_subsp_nucleatum_ATCC_25586_PMTCOATA	PMTCOATA	hexadecanoyl-ACP[acyl-carrier-protein] transferase	palmACP[c] + coa[c] <=> pmtcoa[c] + ACP[c]		Fusobacterium_nucleatum_subsp_nucleatum_ATCC_25586	0	0	0	0	0	0	0	0	0	0	0
Fusobacterium_nucleatum_subsp_nucleatum_ATCC_25586_PNP	PNP	Purine-Nucleoside Phosphorylase	pi[c] + rnam[c] <=> h[c] + ncam[c] + r1p[c]		Fusobacterium_nucleatum_subsp_nucleatum_ATCC_25586	0	0	0	0	0	0	0	0	0	0	0
Fusobacterium_nucleatum_subsp_nucleatum_ATCC_25586_PNTK	PNTK	Pantothenate Kinase	atp[c] + pnto_R[c] -> h[c] + adp[c] + 4ppan[c]		Fusobacterium_nucleatum_subsp_nucleatum_ATCC_25586	-1.13687e-13	0	0	0	-1.13687e-13	0	0	0	1.10977e-13	0	0
Fusobacterium_nucleatum_subsp_nucleatum_ATCC_25586_PNTOt4	PNTOt4	Pantothenate sodium symporter	na1[e] + pnto_R[e] -> na1[c] + pnto_R[c]		Fusobacterium_nucleatum_subsp_nucleatum_ATCC_25586	-1.13687e-13	0	0	0	-1.13687e-13	0	0	0	1.10977e-13	0	0
Fusobacterium_nucleatum_subsp_nucleatum_ATCC_25586_POR4	POR4	Pyruvate-flavodoxin oxidoreductase (EC 1.2.7.-)	fdxrd[c] + co2[c] + accoa[c] <=> fdxox[c] + pyr[c] + coa[c] + h[c]		Fusobacterium_nucleatum_subsp_nucleatum_ATCC_25586	59.3352	0	0	0	83.4279	66.1192	0	94.4386	68.7166	0	93.5337
Fusobacterium_nucleatum_subsp_nucleatum_ATCC_25586_PPA	PPA	Inorganic Diphosphatase	h2o[c] + ppi[c] -> h[c] + 2 pi[c]		Fusobacterium_nucleatum_subsp_nucleatum_ATCC_25586	44.7577	0	0	0	70.7833	45.1478	0	74.9678	45.1478	0	74.3914
Fusobacterium_nucleatum_subsp_nucleatum_ATCC_25586_PPA2	PPA2	Inorganic Triphosphatase	h2o[c] + pppi[c] -> h[c] + pi[c] + ppi[c]		Fusobacterium_nucleatum_subsp_nucleatum_ATCC_25586	43.7016	0	0	0	52.4327	43.7016	0	54.4243	43.7016	0	54.2463
Fusobacterium_nucleatum_subsp_nucleatum_ATCC_25586_PPAKr	PPAKr	Propionate kinase	adp[c] + ppap[c] <=> atp[c] + ppa[c]		Fusobacterium_nucleatum_subsp_nucleatum_ATCC_25586	2.91349	0	0	0	25.3812	2.91349	0	25.8278	2.91349	0	25.8278
Fusobacterium_nucleatum_subsp_nucleatum_ATCC_25586_PPAt2	PPAt2	propionate transporter, irreversible	ppa[c] -> ppa[e]		Fusobacterium_nucleatum_subsp_nucleatum_ATCC_25586	119.744	0	0	0	148.283	119.744	0	160.47	119.744	0	159.472
Fusobacterium_nucleatum_subsp_nucleatum_ATCC_25586_PPAt2r	PPAt2r	Propionate transport via proton symport reversible	h[c] + ppa[c] <=> h[e] + ppa[e]		Fusobacterium_nucleatum_subsp_nucleatum_ATCC_25586	122.658	0	0	0	173.664	122.658	0	186.298	122.658	0	185.3
Fusobacterium_nucleatum_subsp_nucleatum_ATCC_25586_PPBNGS	PPBNGS	Porphobilinogen Synthase	2 5aop[c] -> 2 h2o[c] + h[c] + ppbng[c]		Fusobacterium_nucleatum_subsp_nucleatum_ATCC_25586	0.00253616	0	0	0	0.00253616	0.00253616	0	0.00253616	0.00253616	0	0.00253616
Fusobacterium_nucleatum_subsp_nucleatum_ATCC_25586_PPCDC	PPCDC	Phosphopantothenoylcysteine Decarboxylase	h[c] + 4ppcys[c] -> co2[c] + pan4p[c]		Fusobacterium_nucleatum_subsp_nucleatum_ATCC_25586	3.41061e-13	0	0	0	-2.27374e-13	0	0	0	0	0	0
Fusobacterium_nucleatum_subsp_nucleatum_ATCC_25586_PPCKr	PPCKr	phosphoenolpyruvate carboxykinase	atp[c] + oaa[c] <=> adp[c] + co2[c] + pep[c]		Fusobacterium_nucleatum_subsp_nucleatum_ATCC_25586	1040.36	0	0	0	1041.06	1040.59	0	1043.05	1040.59	0	1042.87
Fusobacterium_nucleatum_subsp_nucleatum_ATCC_25586_PPDK	PPDK	Pyruvate,phosphate dikinase.	atp[c] + pi[c] + pyr[c] -> amp[c] + h[c] + pep[c] + ppi[c]		Fusobacterium_nucleatum_subsp_nucleatum_ATCC_25586	44.7559	0	0	0	70.7815	45.146	0	74.966	45.146	0	74.3896
Fusobacterium_nucleatum_subsp_nucleatum_ATCC_25586_PPM	PPM	Phosphopentomutase	r1p[c] <=> r5p[c]		Fusobacterium_nucleatum_subsp_nucleatum_ATCC_25586	24.8384	0	0	0	29.1643	24.8384	0	30.1601	24.8384	0	30.0711
Fusobacterium_nucleatum_subsp_nucleatum_ATCC_25586_PPNCL3	PPNCL3	Phosphopantothenate-Cysteine Ligase	atp[c] + cys_L[c] + 4ppan[c] -> h[c] + amp[c] + ppi[c] + 4ppcys[c]		Fusobacterium_nucleatum_subsp_nucleatum_ATCC_25586	0.00126808	0	0	0	0.00126808	0.00126808	0	0.00126808	0.00126808	0	0.00126808
Fusobacterium_nucleatum_subsp_nucleatum_ATCC_25586_PPNDH	PPNDH	prephenate dehydratase	h[c] + pphn[c] -> co2[c] + h2o[c] + phpyr[c]		Fusobacterium_nucleatum_subsp_nucleatum_ATCC_25586	0	0	0	0	0	0	0	0	0	0	0
Fusobacterium_nucleatum_subsp_nucleatum_ATCC_25586_PPRDNDH	PPRDNDH	Piperideine dehydrogenase	2 h2o[c] + nad[c] + pprdn[c] -> 5aptn[c] + h[c] + nadh[c]		Fusobacterium_nucleatum_subsp_nucleatum_ATCC_25586	1.94155	0	0	0	1.86102	1.94155	0	1.86102	1.94155	0	1.86102
Fusobacterium_nucleatum_subsp_nucleatum_ATCC_25586_PPTT	PPTT	trans-pentaprenyltranstransferase	pendp[c] + ipdp[c] -> ppi[c] + hexdp[c]		Fusobacterium_nucleatum_subsp_nucleatum_ATCC_25586	0.000634039	0	0	0	0.000634039	0.000634039	0	0.000634039	0.000634039	0	0.000634039
Fusobacterium_nucleatum_subsp_nucleatum_ATCC_25586_PRAGS	PRAGS	phosphoribosylglycinamide synthetase	atp[c] + gly[c] + pram[c] -> adp[c] + gar[c] + h[c] + pi[c]		Fusobacterium_nucleatum_subsp_nucleatum_ATCC_25586	1.45872	0	0	0	5.44908	1.45872	0	5.48587	1.45872	0	5.48587
Fusobacterium_nucleatum_subsp_nucleatum_ATCC_25586_PRAIS	PRAIS	phosphoribosylaminoimidazole synthase	atp[c] + fpram[c] -> adp[c] + air[c] + 2 h[c] + pi[c]		Fusobacterium_nucleatum_subsp_nucleatum_ATCC_25586	1.45872	0	0	0	5.44908	1.45872	0	5.48587	1.45872	0	5.48587
Fusobacterium_nucleatum_subsp_nucleatum_ATCC_25586_PRASCSi	PRASCSi	phosphoribosylaminoimidazolesuccinocarboxamide synthase	5aizc[c] + asp_L[c] + atp[c] -> 25aics[c] + adp[c] + h[c] + pi[c]		Fusobacterium_nucleatum_subsp_nucleatum_ATCC_25586	1.45872	0	0	0	5.44908	1.45872	0	5.48587	1.45872	0	5.48587
Fusobacterium_nucleatum_subsp_nucleatum_ATCC_25586_PRFGS	PRFGS	Phosphoribosylformylglycinamidine Synthase	h2o[c] + atp[c] + gln_L[c] + fgam[c] -> h[c] + adp[c] + pi[c] + glu_L[c] + fpram[c]		Fusobacterium_nucleatum_subsp_nucleatum_ATCC_25586	1.45872	0	0	0	5.44908	1.45872	0	5.48587	1.45872	0	5.48587
Fusobacterium_nucleatum_subsp_nucleatum_ATCC_25586_PROt4r	PROt4r	proline transporter	na1[e] + pro_L[e] <=> na1[c] + pro_L[c]		Fusobacterium_nucleatum_subsp_nucleatum_ATCC_25586	1	0	0	0	1	1	0	1	1	0	1
Fusobacterium_nucleatum_subsp_nucleatum_ATCC_25586_PRPPS	PRPPS	Phosphoribosylpyrophosphate Synthetase	atp[c] + r5p[c] <=> h[c] + amp[c] + prpp[c]		Fusobacterium_nucleatum_subsp_nucleatum_ATCC_25586	21.8682	0	0	0	26.2337	21.8682	0	27.2295	21.8682	0	27.1405
Fusobacterium_nucleatum_subsp_nucleatum_ATCC_25586_PSD120	PSD120	Phosphatidylserine decarboxylase (n-C12:0)	h[c] + ps120[c] -> co2[c] + pe120[c]		Fusobacterium_nucleatum_subsp_nucleatum_ATCC_25586	0	0	0	0	0	0	0	0	0	0	0
Fusobacterium_nucleatum_subsp_nucleatum_ATCC_25586_PSD140	PSD140	Phosphatidylserine decarboxylase (n-C14:0)	h[c] + ps140[c] -> co2[c] + pe140[c]		Fusobacterium_nucleatum_subsp_nucleatum_ATCC_25586	0	0	0	0	0	0	0	0	0	0	0
Fusobacterium_nucleatum_subsp_nucleatum_ATCC_25586_PSD141	PSD141	Phosphatidylserine decarboxylase (n-C14:1)	h[c] + ps141[c] -> co2[c] + pe141[c]		Fusobacterium_nucleatum_subsp_nucleatum_ATCC_25586	0	0	0	0	0	0	0	0	0	0	0
Fusobacterium_nucleatum_subsp_nucleatum_ATCC_25586_PSD160	PSD160	Phosphatidylserine decarboxylase (n-C16:0)	h[c] + ps160[c] -> co2[c] + pe160[c]		Fusobacterium_nucleatum_subsp_nucleatum_ATCC_25586	0	0	0	0	0	0	0	0	0	0	0
Fusobacterium_nucleatum_subsp_nucleatum_ATCC_25586_PSD161	PSD161	Phosphatidylserine decarboxylase (n-C16:1)	h[c] + ps161[c] -> co2[c] + pe161[c]		Fusobacterium_nucleatum_subsp_nucleatum_ATCC_25586	0	0	0	0	0	0	0	0	0	0	0
Fusobacterium_nucleatum_subsp_nucleatum_ATCC_25586_PSD180	PSD180	Phosphatidylserine decarboxylase (n-C18:0)	h[c] + ps180[c] -> co2[c] + pe180[c]		Fusobacterium_nucleatum_subsp_nucleatum_ATCC_25586	0	0	0	0	0	0	0	0	0	0	0
Fusobacterium_nucleatum_subsp_nucleatum_ATCC_25586_PSD181	PSD181	Phosphatidylserine decarboxylase (n-C18:1)	h[c] + ps181[c] -> co2[c] + pe181[c]		Fusobacterium_nucleatum_subsp_nucleatum_ATCC_25586	0	0	0	0	0	0	0	0	0	0	0
Fusobacterium_nucleatum_subsp_nucleatum_ATCC_25586_PSDAI15	PSDAI15	anteisopentadecanoyl-phosphatidylserine decarboxylase	h[c] + psai15[c] -> peai15[c] + co2[c]		Fusobacterium_nucleatum_subsp_nucleatum_ATCC_25586	0	0	0	0	0	0	0	0	0	0	0
Fusobacterium_nucleatum_subsp_nucleatum_ATCC_25586_PSDAI17	PSDAI17	anteisoheptadecanoyl-phosphatidylserine decarboxylase	h[c] + psai17[c] -> co2[c] + peai17[c]		Fusobacterium_nucleatum_subsp_nucleatum_ATCC_25586	0	0	0	0	0	0	0	0	0	0	0
Fusobacterium_nucleatum_subsp_nucleatum_ATCC_25586_PSDI14	PSDI14	isotetradecanoyl-phosphatidylserine decarboxylase	h[c] + psi14[c] -> co2[c] + pei14[c]		Fusobacterium_nucleatum_subsp_nucleatum_ATCC_25586	0	0	0	0	0	0	0	0	0	0	0
Fusobacterium_nucleatum_subsp_nucleatum_ATCC_25586_PSDI15	PSDI15	isopentadecanoyl-phosphatidylserine decarboxylase	psi15[c] + h[c] -> co2[c] + pei15[c]		Fusobacterium_nucleatum_subsp_nucleatum_ATCC_25586	0	0	0	0	0	0	0	0	0	0	0
Fusobacterium_nucleatum_subsp_nucleatum_ATCC_25586_PSDI16	PSDI16	isohexadecanoyl-phosphatidylserine decarboxylase	h[c] + psi16[c] -> co2[c] + pei16[c]		Fusobacterium_nucleatum_subsp_nucleatum_ATCC_25586	0	0	0	0	0	0	0	0	0	0	0
Fusobacterium_nucleatum_subsp_nucleatum_ATCC_25586_PSDI17	PSDI17	isoheptadecanoyl-phosphatidylserine decarboxylase	h[c] + psi17[c] -> pei17[c] + co2[c]		Fusobacterium_nucleatum_subsp_nucleatum_ATCC_25586	0	0	0	0	0	0	0	0	0	0	0
Fusobacterium_nucleatum_subsp_nucleatum_ATCC_25586_PSP_L	PSP_L	Phosphoserine Phosphatase (L-Serine)	h2o[c] + pser_L[c] -> pi[c] + ser_L[c]		Fusobacterium_nucleatum_subsp_nucleatum_ATCC_25586	0	0	0	0	0	0	0	0	0	0	0
Fusobacterium_nucleatum_subsp_nucleatum_ATCC_25586_PSSA120	PSSA120	Phosphatidylserine syntase (n-C12:0)	cdpdddecg[c] + ser_L[c] -> cmp[c] + h[c] + ps120[c]		Fusobacterium_nucleatum_subsp_nucleatum_ATCC_25586	0	0	0	0	0	0	0	0	0	0	0
Fusobacterium_nucleatum_subsp_nucleatum_ATCC_25586_PSSA140	PSSA140	Phosphatidylserine syntase (n-C14:0)	cdpdtdecg[c] + ser_L[c] -> cmp[c] + h[c] + ps140[c]		Fusobacterium_nucleatum_subsp_nucleatum_ATCC_25586	0	0	0	0	0	0	0	0	0	0	0
Fusobacterium_nucleatum_subsp_nucleatum_ATCC_25586_PSSA141	PSSA141	Phosphatidylserine syntase (n-C14:1)	cdpdtdec7eg[c] + ser_L[c] -> cmp[c] + h[c] + ps141[c]		Fusobacterium_nucleatum_subsp_nucleatum_ATCC_25586	0	0	0	0	0	0	0	0	0	0	0
Fusobacterium_nucleatum_subsp_nucleatum_ATCC_25586_PSSA160	PSSA160	Phosphatidylserine syntase (n-C16:0)	cdpdhdecg[c] + ser_L[c] -> cmp[c] + h[c] + ps160[c]		Fusobacterium_nucleatum_subsp_nucleatum_ATCC_25586	0	0	0	0	0	0	0	0	0	0	0
Fusobacterium_nucleatum_subsp_nucleatum_ATCC_25586_PSSA161	PSSA161	Phosphatidylserine syntase (n-C16:1)	cdpdhdec9eg[c] + ser_L[c] -> cmp[c] + h[c] + ps161[c]		Fusobacterium_nucleatum_subsp_nucleatum_ATCC_25586	0	0	0	0	0	0	0	0	0	0	0
Fusobacterium_nucleatum_subsp_nucleatum_ATCC_25586_PSSA180	PSSA180	Phosphatidylserine syntase (n-C18:0)	cdpdodecg[c] + ser_L[c] -> cmp[c] + h[c] + ps180[c]		Fusobacterium_nucleatum_subsp_nucleatum_ATCC_25586	0	0	0	0	0	0	0	0	0	0	0
Fusobacterium_nucleatum_subsp_nucleatum_ATCC_25586_PSSA181	PSSA181	Phosphatidylserine syntase (n-C18:1)	cdpdodec11eg[c] + ser_L[c] -> cmp[c] + h[c] + ps181[c]		Fusobacterium_nucleatum_subsp_nucleatum_ATCC_25586	0	0	0	0	0	0	0	0	0	0	0
Fusobacterium_nucleatum_subsp_nucleatum_ATCC_25586_PSSAAI15	PSSAAI15	anteisopentadecanoyl-CDPdiacylglycerol-serine O-phosphatidyltransferase	cdpdaipdecg[c] + ser_L[c] -> h[c] + psai15[c] + cmp[c]		Fusobacterium_nucleatum_subsp_nucleatum_ATCC_25586	0	0	0	0	0	0	0	0	0	0	0
Fusobacterium_nucleatum_subsp_nucleatum_ATCC_25586_PSSAAI17	PSSAAI17	anteisoheptadecanoyl-CDPdiacylglycerol-serine O-phosphatidyltransferase	ser_L[c] + cdpdaihpdecg[c] -> h[c] + psai17[c] + cmp[c]		Fusobacterium_nucleatum_subsp_nucleatum_ATCC_25586	0	0	0	0	0	0	0	0	0	0	0
Fusobacterium_nucleatum_subsp_nucleatum_ATCC_25586_PSSAI14	PSSAI14	isotetradecanoyl-CDPdiacylglycerol-serine O-phosphatidyltransferase	cdpditdecg[c] + ser_L[c] -> h[c] + psi14[c] + cmp[c]		Fusobacterium_nucleatum_subsp_nucleatum_ATCC_25586	0	0	0	0	0	0	0	0	0	0	0
Fusobacterium_nucleatum_subsp_nucleatum_ATCC_25586_PSSAI15	PSSAI15	isopentadecanoyl-CDPdiacylglycerol-serine O-phosphatidyltransferase	cdpdipdecg[c] + ser_L[c] -> psi15[c] + h[c] + cmp[c]		Fusobacterium_nucleatum_subsp_nucleatum_ATCC_25586	0	0	0	0	0	0	0	0	0	0	0
Fusobacterium_nucleatum_subsp_nucleatum_ATCC_25586_PSSAI16	PSSAI16	isohexadecanoyl-CDPdiacylglycerol-serine O-phosphatidyltransferase	ser_L[c] + cdpdihdecg[c] -> h[c] + psi16[c] + cmp[c]		Fusobacterium_nucleatum_subsp_nucleatum_ATCC_25586	0	0	0	0	0	0	0	0	0	0	0
Fusobacterium_nucleatum_subsp_nucleatum_ATCC_25586_PSSAI17	PSSAI17	isoheptadecanoyl-CDPdiacylglycerol-serine O-phosphatidyltransferase	ser_L[c] + cdpdihpdecg[c] -> h[c] + cmp[c] + psi17[c]		Fusobacterium_nucleatum_subsp_nucleatum_ATCC_25586	0	0	0	0	0	0	0	0	0	0	0
Fusobacterium_nucleatum_subsp_nucleatum_ATCC_25586_PTA2	PTA2	Phosphate acetyltransferase	pi[c] + ppcoa[c] -> coa[c] + ppap[c]		Fusobacterium_nucleatum_subsp_nucleatum_ATCC_25586	2.91349	0	0	0	25.3812	2.91349	0	25.8278	2.91349	0	25.8278
Fusobacterium_nucleatum_subsp_nucleatum_ATCC_25586_PTAr	PTAr	phosphotransacetylase	accoa[c] + pi[c] <=> actp[c] + coa[c]		Fusobacterium_nucleatum_subsp_nucleatum_ATCC_25586	1032.34	0	0	0	1035.16	1032.34	0	1039.96	1032.34	0	1039.3
Fusobacterium_nucleatum_subsp_nucleatum_ATCC_25586_PTPAT	PTPAT	Phosphopantetheine Adenylyltransferase (Ec 2.7.7.3)	h[c] + atp[c] + pan4p[c] -> ppi[c] + dpcoa[c]		Fusobacterium_nucleatum_subsp_nucleatum_ATCC_25586	-3.55271e-14	0	0	0	3.41061e-13	3.2242e-15	0	0	5.6158e-14	0	0
Fusobacterium_nucleatum_subsp_nucleatum_ATCC_25586_PTRCAT1	PTRCAT1	Putrescine Acetyltransferase	accoa[c] + ptrc[c] -> h[c] + coa[c] + aprut[c]		Fusobacterium_nucleatum_subsp_nucleatum_ATCC_25586	1.94885	0	0	0	1.89876	1.94885	0	1.89876	1.94885	0	1.89876
Fusobacterium_nucleatum_subsp_nucleatum_ATCC_25586_PTRCabc	PTRCabc	Putrescine-ABC transport	ptrc[e] + h2o[c] + atp[c] -> pi[c] + h[c] + ptrc[c] + adp[c]		Fusobacterium_nucleatum_subsp_nucleatum_ATCC_25586	43.7023	0	0	0	52.4333	43.7023	0	54.4249	43.7023	0	54.2469
Fusobacterium_nucleatum_subsp_nucleatum_ATCC_25586_PTRCtex2	PTRCtex2	putrescine excretion (cytosol to extracellular)	ptrc[c] -> ptrc[e]		Fusobacterium_nucleatum_subsp_nucleatum_ATCC_25586	43.7016	0	0	0	52.4327	43.7016	0	54.4565	43.7016	0	54.2463
Fusobacterium_nucleatum_subsp_nucleatum_ATCC_25586_PUNP1	PUNP1	Purine-Nucleoside Phosphorylase (Adenosine)	pi[c] + adn[c] <=> ade[c] + r1p[c]		Fusobacterium_nucleatum_subsp_nucleatum_ATCC_25586	25.7819	0	0	0	31.2362	25.7819	0	32.2436	25.7819	0	32.1546
Fusobacterium_nucleatum_subsp_nucleatum_ATCC_25586_PUNP2	PUNP2	Purine-Nucleoside Phosphorylase (Deoxyadenosine)	pi[c] + dad_2[c] <=> 2dr1p[c] + ade[c]		Fusobacterium_nucleatum_subsp_nucleatum_ATCC_25586	4.37105	0	0	0	7.73547	4.37105	0	7.73547	4.37105	0	7.73547
Fusobacterium_nucleatum_subsp_nucleatum_ATCC_25586_PUNP3	PUNP3	Purine-Nucleoside Phosphorylase (Guanosine)	pi[c] + gsn[c] <=> gua[c] + r1p[c]		Fusobacterium_nucleatum_subsp_nucleatum_ATCC_25586	21.8508	0	0	0	26.2163	21.8508	0	27.2122	21.8508	0	27.1231
Fusobacterium_nucleatum_subsp_nucleatum_ATCC_25586_PUNP4	PUNP4	Purine-Nucleoside Phosphorylase (Deoxyguanosine)	pi[c] + dgsn[c] <=> 2dr1p[c] + gua[c]		Fusobacterium_nucleatum_subsp_nucleatum_ATCC_25586	4.37105	0	0	0	7.73547	4.37105	0	7.73547	4.37105	0	7.73547
Fusobacterium_nucleatum_subsp_nucleatum_ATCC_25586_PUNP5	PUNP5	Purine-Nucleoside Phosphorylase (Inosine)	pi[c] + ins[c] <=> hxan[c] + r1p[c]		Fusobacterium_nucleatum_subsp_nucleatum_ATCC_25586	21.8508	0	0	0	26.2163	21.8508	0	27.2122	21.8508	0	27.1231
Fusobacterium_nucleatum_subsp_nucleatum_ATCC_25586_PUNP6	PUNP6	Purine-Nucleoside Phosphorylase (Deoxyinosine)	pi[c] + din[c] <=> 2dr1p[c] + hxan[c]		Fusobacterium_nucleatum_subsp_nucleatum_ATCC_25586	0	0	0	0	0	0	0	0	0	0	0
Fusobacterium_nucleatum_subsp_nucleatum_ATCC_25586_PUNP7	PUNP7	Purine-Nucleoside Phosphorylase (Xanthosine)	pi[c] + xtsn[c] <=> xan[c] + r1p[c]		Fusobacterium_nucleatum_subsp_nucleatum_ATCC_25586	21.8508	0	0	0	26.2163	21.8508	0	27.2122	21.8508	0	27.1231
Fusobacterium_nucleatum_subsp_nucleatum_ATCC_25586_PYDAMK	PYDAMK	Pyridoxamine Kinase	atp[c] + pydam[c] -> h[c] + adp[c] + pyam5p[c]		Fusobacterium_nucleatum_subsp_nucleatum_ATCC_25586	0	0	0	0	0	0	0	0	0	0	0
Fusobacterium_nucleatum_subsp_nucleatum_ATCC_25586_PYDAMabc	PYDAMabc	Pyridoxamine transport via ECF transporter	pydam[e] + atp[c] + h2o[c] -> pydam[c] + adp[c] + h[c] + pi[c]		Fusobacterium_nucleatum_subsp_nucleatum_ATCC_25586	0	0	0	0	0	0	0	0	0	0	0
Fusobacterium_nucleatum_subsp_nucleatum_ATCC_25586_PYDXK	PYDXK	Pyridoxal Kinase	atp[c] + pydx[c] -> h[c] + adp[c] + pydx5p[c]		Fusobacterium_nucleatum_subsp_nucleatum_ATCC_25586	0.000634039	0	0	0	0.000634039	0.000634039	0	0.000634039	0.000634039	0	0.000634039
Fusobacterium_nucleatum_subsp_nucleatum_ATCC_25586_PYDXNK	PYDXNK	Pyridoxine Kinase	atp[c] + pydxn[c] -> h[c] + adp[c] + pdx5p[c]		Fusobacterium_nucleatum_subsp_nucleatum_ATCC_25586	0	0	0	0	0	0	0	0	0	0	0
Fusobacterium_nucleatum_subsp_nucleatum_ATCC_25586_PYDXNabc	PYDXNabc	Pyridoxine transport via ECF transporter	pydxn[e] + atp[c] + h2o[c] -> pydxn[c] + adp[c] + h[c] + pi[c]		Fusobacterium_nucleatum_subsp_nucleatum_ATCC_25586	0	0	0	0	0	0	0	0	0	0	0
Fusobacterium_nucleatum_subsp_nucleatum_ATCC_25586_PYDXabc	PYDXabc	Pyridoxal transport via ECF transporter	pydx[e] + atp[c] + h2o[c] -> pydx[c] + adp[c] + h[c] + pi[c]		Fusobacterium_nucleatum_subsp_nucleatum_ATCC_25586	0.000634039	0	0	0	0.000634039	0.000634039	0	0.000634039	0.000634039	0	0.000634039
Fusobacterium_nucleatum_subsp_nucleatum_ATCC_25586_PYK	PYK	Pyruvate Kinase	h[c] + adp[c] + pep[c] -> atp[c] + pyr[c]		Fusobacterium_nucleatum_subsp_nucleatum_ATCC_25586	51.8991	0	0	0	52.4327	52.1231	0	54.4243	52.1231	0	54.2463
Fusobacterium_nucleatum_subsp_nucleatum_ATCC_25586_PYRCT	PYRCT	S 2 Methyl 3 oxopropanoyl CoA pyruvate carboxyltransferase	pyr[c] + mmcoa_S[c] <=> oaa[c] + ppcoa[c]		Fusobacterium_nucleatum_subsp_nucleatum_ATCC_25586	0	0	0	0	0	0	0	0	0	0	0
Fusobacterium_nucleatum_subsp_nucleatum_ATCC_25586_PYRt2r	PYRt2r	Transport of Pyruvate Reversible via Proton Symport	h[e] + pyr[e] <=> h[c] + pyr[c]		Fusobacterium_nucleatum_subsp_nucleatum_ATCC_25586	36.4412	0	0	0	43.6857	38.3683	0	61.3612	39.5563	0	61.5841
Fusobacterium_nucleatum_subsp_nucleatum_ATCC_25586_Q8abc	Q8abc	Ubiquinone-8 uptake via ABC transporter	q8[e] + h2o[c] + atp[c] -> q8[c] + adp[c] + pi[c] + h[c]		Fusobacterium_nucleatum_subsp_nucleatum_ATCC_25586	0.000634039	0	0	0	0.000634039	0.000634039	0	0.000634039	0.000634039	0	0.000634039
Fusobacterium_nucleatum_subsp_nucleatum_ATCC_25586_QULNS	QULNS	quinolinate synthase	dhap[c] + iasp[c] -> 2 h2o[c] + pi[c] + quln[c]		Fusobacterium_nucleatum_subsp_nucleatum_ATCC_25586	4.18246	0	0	0	4.26966	4.18246	0	4.26966	4.18246	0	4.26966
Fusobacterium_nucleatum_subsp_nucleatum_ATCC_25586_RB5PE	RB5PE	L-ribulose-5-phosphate 3-epimerase	ru5p_L[c] <=> xu5p_L[c]		Fusobacterium_nucleatum_subsp_nucleatum_ATCC_25586	0	0	0	0	0	0	0	0	0	0	0
Fusobacterium_nucleatum_subsp_nucleatum_ATCC_25586_RBFK	RBFK	Riboflavin Kinase	atp[c] + ribflv[c] -> h[c] + adp[c] + fmn[c]		Fusobacterium_nucleatum_subsp_nucleatum_ATCC_25586	0	0	0	0	-4.31288e-14	0	0	0	0	0	0
Fusobacterium_nucleatum_subsp_nucleatum_ATCC_25586_RBFSa	RBFSa	riboflavin synthase	4r5au[c] + db4p[c] -> dmlz[c] + 2 h2o[c] + pi[c]		Fusobacterium_nucleatum_subsp_nucleatum_ATCC_25586	0	0	0	0	-8.62578e-14	0	0	0	0	0	0
Fusobacterium_nucleatum_subsp_nucleatum_ATCC_25586_RBFSb	RBFSb	riboflavin synthase	2 dmlz[c] -> 4r5au[c] + ribflv[c]		Fusobacterium_nucleatum_subsp_nucleatum_ATCC_25586	0	0	0	0	-4.31289e-14	0	0	0	0	0	0
Fusobacterium_nucleatum_subsp_nucleatum_ATCC_25586_RHAT1	RHAT1	rhamnosyltransferase I (LPS core biosynthesis)	dtdprmn[c] + kphphhlipa[c] -> dtdp[c] + h[c] + icolipa[c]		Fusobacterium_nucleatum_subsp_nucleatum_ATCC_25586	0	0	0	0	0	0	0	0	0	0	0
Fusobacterium_nucleatum_subsp_nucleatum_ATCC_25586_RHCCE	RHCCE	S-ribosylhomocysteine cleavage enzyme	rhcys[c] -> dhptd[c] + hcys_L[c]		Fusobacterium_nucleatum_subsp_nucleatum_ATCC_25586	1.00254	0	0	0	1.00056	1.00254	0	1.00056	1.00254	0	1.00056
Fusobacterium_nucleatum_subsp_nucleatum_ATCC_25586_RIBABCte	RIBABCte	D-ribose transport out via ABC system	atp[c] + rib_D[c] + h2o[c] -> adp[c] + rib_D[e] + h[c] + pi[c]		Fusobacterium_nucleatum_subsp_nucleatum_ATCC_25586	21.8508	0	0	0	26.2163	21.8508	0	27.2122	21.8508	0	27.1231
Fusobacterium_nucleatum_subsp_nucleatum_ATCC_25586_RIBabc	RIBabc	D-ribose transport via ABC system	atp[c] + h2o[c] + rib_D[e] -> adp[c] + h[c] + pi[c] + rib_D[c]		Fusobacterium_nucleatum_subsp_nucleatum_ATCC_25586	21.8508	0	0	0	26.2163	21.8508	0	27.2122	21.8508	0	27.1231
Fusobacterium_nucleatum_subsp_nucleatum_ATCC_25586_RNDR1	RNDR1	Ribonucleoside-Diphosphate Reductase (ADP)	adp[c] + trdrd[c] -> h2o[c] + dadp[c] + trdox[c]		Fusobacterium_nucleatum_subsp_nucleatum_ATCC_25586	3.40335	0	0	0	4.91253	3.40335	0	4.91253	3.40335	0	4.91253
Fusobacterium_nucleatum_subsp_nucleatum_ATCC_25586_RNDR2	RNDR2	Ribonucleoside-Diphosphate Reductase (GDP)	gdp[c] + trdrd[c] -> h2o[c] + dgdp[c] + trdox[c]		Fusobacterium_nucleatum_subsp_nucleatum_ATCC_25586	3.39857	0	0	0	4.54282	3.39857	0	4.54282	3.39857	0	4.54282
Fusobacterium_nucleatum_subsp_nucleatum_ATCC_25586_RNDR3	RNDR3	Ribonucleoside-Diphosphate Reductase (CDP)	cdp[c] + trdrd[c] -> h2o[c] + dcdp[c] + trdox[c]		Fusobacterium_nucleatum_subsp_nucleatum_ATCC_25586	2.91073	0	0	0	5.30336	2.91073	0	5.39058	2.91073	0	5.39058
Fusobacterium_nucleatum_subsp_nucleatum_ATCC_25586_RNDR4	RNDR4	Ribonucleoside-Diphosphate Reductase (UDP)	udp[c] + trdrd[c] -> h2o[c] + dudp[c] + trdox[c]		Fusobacterium_nucleatum_subsp_nucleatum_ATCC_25586	5.82147	0	0	0	5.75622	5.82147	0	5.82619	5.82147	0	5.82619
Fusobacterium_nucleatum_subsp_nucleatum_ATCC_25586_RNTR1	RNTR1	ribonucleoside-triphosphate reductase (ATP)	atp[c] + trdrd[c] -> datp[c] + h2o[c] + trdox[c]		Fusobacterium_nucleatum_subsp_nucleatum_ATCC_25586	3.40335	0	0	0	4.91253	3.40335	0	4.91253	3.40335	0	4.91253
Fusobacterium_nucleatum_subsp_nucleatum_ATCC_25586_RNTR2	RNTR2	ribonucleoside-triphosphate reductase (GTP)	gtp[c] + trdrd[c] -> dgtp[c] + h2o[c] + trdox[c]		Fusobacterium_nucleatum_subsp_nucleatum_ATCC_25586	3.39857	0	0	0	4.54282	3.39857	0	4.54282	3.39857	0	4.54282
Fusobacterium_nucleatum_subsp_nucleatum_ATCC_25586_RNTR3	RNTR3	ribonucleoside-triphosphate reductase (CTP)	ctp[c] + trdrd[c] -> dctp[c] + h2o[c] + trdox[c]		Fusobacterium_nucleatum_subsp_nucleatum_ATCC_25586	2.91073	0	0	0	5.30336	2.91073	0	5.39058	2.91073	0	5.39058
Fusobacterium_nucleatum_subsp_nucleatum_ATCC_25586_RNTR4	RNTR4	ribonucleoside-triphosphate reductase (UTP)	trdrd[c] + utp[c] -> dutp[c] + h2o[c] + trdox[c]		Fusobacterium_nucleatum_subsp_nucleatum_ATCC_25586	5.82147	0	0	0	5.75622	5.82147	0	5.82619	5.82147	0	5.82619
Fusobacterium_nucleatum_subsp_nucleatum_ATCC_25586_RPE	RPE	Ribulose 5-Phosphate 3-Epimerase	ru5p_D[c] <=> xu5p_D[c]		Fusobacterium_nucleatum_subsp_nucleatum_ATCC_25586	4.18913	0	0	0	4.09932	4.19865	0	4.18907	4.19865	0	4.18907
Fusobacterium_nucleatum_subsp_nucleatum_ATCC_25586_RPI	RPI	Ribose-5-Phosphate Isomerase	r5p[c] <=> ru5p_D[c]		Fusobacterium_nucleatum_subsp_nucleatum_ATCC_25586	4.18915	0	0	0	4.09933	4.19866	0	4.18909	4.19866	0	4.18909
Fusobacterium_nucleatum_subsp_nucleatum_ATCC_25586_RZ5PP	RZ5PP	alpha-ribazole 5-phosphate phosphatase	5prdmbz[c] + h2o[c] -> pi[c] + rdmbzi[c]		Fusobacterium_nucleatum_subsp_nucleatum_ATCC_25586	0	0	0	0	0	0	0	0	0	0	0
Fusobacterium_nucleatum_subsp_nucleatum_ATCC_25586_S7PIr	S7PIr	sedoheptulose 7-phosphate isomerase (reversible)	s7p[c] <=> gmhep7p[c]		Fusobacterium_nucleatum_subsp_nucleatum_ATCC_25586	0	0	0	0	0	0	0	0	0	0	0
Fusobacterium_nucleatum_subsp_nucleatum_ATCC_25586_SALCS2	SALCS2	Isochorismate pyruvate-lyase (salicylate-forming)	ichor[c] -> pyr[c] + salc[c]		Fusobacterium_nucleatum_subsp_nucleatum_ATCC_25586	0	0	0	0	0	0	0	0	0	0	0
Fusobacterium_nucleatum_subsp_nucleatum_ATCC_25586_SALCpts	SALCpts	salicin transport via PEP:Pyr PTS	pep[c] + salcn[e] -> pyr[c] + salc6p[c]		Fusobacterium_nucleatum_subsp_nucleatum_ATCC_25586	0	0	0	0	0	0	0	0	0	0	0
Fusobacterium_nucleatum_subsp_nucleatum_ATCC_25586_SBTpts	SBTpts	D sorbitol transport via PEPPyr PTS	pep[c] + sbt_D[e] -> pyr[c] + sbt6p[c]		Fusobacterium_nucleatum_subsp_nucleatum_ATCC_25586	0	0	0	0	0	0	0	0	0	0	0
Fusobacterium_nucleatum_subsp_nucleatum_ATCC_25586_SERD_D	SERD_D	d_Serine deaminase	ser_D[c] -> nh4[c] + pyr[c]		Fusobacterium_nucleatum_subsp_nucleatum_ATCC_25586	0	0	0	0	0	0	0	0	0	0	0
Fusobacterium_nucleatum_subsp_nucleatum_ATCC_25586_SERt2r	SERt2r	L-serine reversible transport via proton symport	h[e] + ser_L[e] <=> h[c] + ser_L[c]		Fusobacterium_nucleatum_subsp_nucleatum_ATCC_25586	0.956713	0	0	0	31.5072	0.956713	0	31.5704	0.956713	0	31.5704
Fusobacterium_nucleatum_subsp_nucleatum_ATCC_25586_SGAT	SGAT	Stearoyl-glycerol-3-phosphate O-acyltransferase	glyc3p[c] + stcoa[c] -> 1odecg3p[c] + coa[c]		Fusobacterium_nucleatum_subsp_nucleatum_ATCC_25586	0.00872114	0	0	0	0.00872114	0.00872114	0	0.00872114	0.00872114	0	0.00872114
Fusobacterium_nucleatum_subsp_nucleatum_ATCC_25586_SHCHCC2	SHCHCC2	sirohydrochlorin cobaltochelatase, irreversible	cobalt2[c] + scl[c] -> copre2[c] + h[c]		Fusobacterium_nucleatum_subsp_nucleatum_ATCC_25586	0	0	0	0	0	0	0	0	0	0	0
Fusobacterium_nucleatum_subsp_nucleatum_ATCC_25586_SHCHD2	SHCHD2	sirohydrochlorin dehydrogenase (NAD)	dscl[c] + nad[c] -> h[c] + nadh[c] + scl[c]		Fusobacterium_nucleatum_subsp_nucleatum_ATCC_25586	0.000634039	0	0	0	0.000634039	0.000634039	0	0.000634039	0.000634039	0	0.000634039
Fusobacterium_nucleatum_subsp_nucleatum_ATCC_25586_SHCHF	SHCHF	sirohydrochlorin ferrochelatase	fe2[c] + scl[c] -> 3 h[c] + sheme[c]		Fusobacterium_nucleatum_subsp_nucleatum_ATCC_25586	0.000634039	0	0	0	0.000634039	0.000634039	0	0.000634039	0.000634039	0	0.000634039
Fusobacterium_nucleatum_subsp_nucleatum_ATCC_25586_SHEMEabc	SHEMEabc	Siroheme transport via ABC system	atp[c] + h2o[c] + sheme[e] -> adp[c] + h[c] + sheme[c] + pi[c]		Fusobacterium_nucleatum_subsp_nucleatum_ATCC_25586	0.000634039	0	0	0	0.000634039	0.000634039	0	0.000634039	0.000634039	0	0.000634039
Fusobacterium_nucleatum_subsp_nucleatum_ATCC_25586_SHK3Dr	SHK3Dr	shikimate dehydrogenase	3dhsk[c] + h[c] + nadph[c] <=> nadp[c] + skm[c]		Fusobacterium_nucleatum_subsp_nucleatum_ATCC_25586	0	0	0	0	0	0	0	0	0	0	0
Fusobacterium_nucleatum_subsp_nucleatum_ATCC_25586_SHKK	SHKK	shikimate kinase	atp[c] + skm[c] -> adp[c] + h[c] + skm5p[c]		Fusobacterium_nucleatum_subsp_nucleatum_ATCC_25586	0	0	0	0	0	0	0	0	0	0	0
Fusobacterium_nucleatum_subsp_nucleatum_ATCC_25586_SHSL1r	SHSL1r	O-succinylhomoserine lyase reversible	cys_L[c] + suchms[c] <=> cyst_L[c] + h[c] + succ[c]		Fusobacterium_nucleatum_subsp_nucleatum_ATCC_25586	1000.96	0	0	0	1001	1000.96	0	1001	1000.96	0	1001
Fusobacterium_nucleatum_subsp_nucleatum_ATCC_25586_SHSL4r	SHSL4r	O-succinylhomoserine lyase (elimination), reversible	h2o[c] + suchms[c] <=> 2obut[c] + h[c] + nh4[c] + succ[c]		Fusobacterium_nucleatum_subsp_nucleatum_ATCC_25586	1000.96	0	0	0	1001	1000.96	0	1001	1000.96	0	1001
Fusobacterium_nucleatum_subsp_nucleatum_ATCC_25586_SNCOAT	SNCOAT	Acetyl-CoA:acetoacetyl-CoA transferase, alpha subunit (EC 2.8.3.8)	succoa[c] + np2msucc[c] <=> succ[c] + np2msucccoa[c]		Fusobacterium_nucleatum_subsp_nucleatum_ATCC_25586	0	0	0	0	0	0	0	0	0	0	0
Fusobacterium_nucleatum_subsp_nucleatum_ATCC_25586_SO4t2	SO4t2	sulfate transport in via proton symport	h[e] + so4[e] <=> h[c] + so4[c]		Fusobacterium_nucleatum_subsp_nucleatum_ATCC_25586	0	0	0	0	0	0	0	0	0	0	0
Fusobacterium_nucleatum_subsp_nucleatum_ATCC_25586_SPMDabc	SPMDabc	spermidine transport via ABC system	atp[c] + h2o[c] + spmd[e] -> adp[c] + h[c] + pi[c] + spmd[c]		Fusobacterium_nucleatum_subsp_nucleatum_ATCC_25586	0.000634039	0	0	0	0.000634039	0.000634039	0	0.000634039	0.000634039	0	0.000634039
Fusobacterium_nucleatum_subsp_nucleatum_ATCC_25586_SPMS	SPMS	Spermidine Synthase	ametam[c] + ptrc[c] -> h[c] + 5mta[c] + spmd[c]		Fusobacterium_nucleatum_subsp_nucleatum_ATCC_25586	0.000634039	0	0	0	0.000634039	0.000634039	0	0.000634039	0.000634039	0	0.000634039
Fusobacterium_nucleatum_subsp_nucleatum_ATCC_25586_STCOATA	STCOATA	stearyl-ACP[acyl-carrier-protein] transferase	ocdcaACP[c] + coa[c] <=> ACP[c] + stcoa[c]		Fusobacterium_nucleatum_subsp_nucleatum_ATCC_25586	1000	0	0	0	1000	1000	0	1000	1000	0	1000
Fusobacterium_nucleatum_subsp_nucleatum_ATCC_25586_SUCCt2r	SUCCt2r	succinate transport via proton symport	h[e] + succ[e] <=> h[c] + succ[c]		Fusobacterium_nucleatum_subsp_nucleatum_ATCC_25586	26.0462	0	0	0	39.4025	29.1856	0	41.2649	29.4453	0	41.3792
Fusobacterium_nucleatum_subsp_nucleatum_ATCC_25586_SUCD1	SUCD1	succinate dehydrogenase	fad[c] + succ[c] <=> fadh2[c] + fum[c]		Fusobacterium_nucleatum_subsp_nucleatum_ATCC_25586	2000	0	0	0	2000	2000	0	2000	2000	0	2000
Fusobacterium_nucleatum_subsp_nucleatum_ATCC_25586_SUCD4	SUCD4	succinate dehyrdogenase	fadh2[c] + q8[c] <=> fad[c] + q8h2[c]		Fusobacterium_nucleatum_subsp_nucleatum_ATCC_25586	2000	0	0	0	2000	2000	0	2000	2000	0	2000
Fusobacterium_nucleatum_subsp_nucleatum_ATCC_25586_SUCDi	SUCDi	succinate dehydrogenase (irreversible)	q8[c] + succ[c] -> fum[c] + q8h2[c]		Fusobacterium_nucleatum_subsp_nucleatum_ATCC_25586	1000	0	0	0	1000	1000	0	1000	1000	0	1000
Fusobacterium_nucleatum_subsp_nucleatum_ATCC_25586_SUCpts	SUCpts	sucrose transport via PEP:Pyr PTS	pep[c] + sucr[e] -> pyr[c] + suc6p[c]		Fusobacterium_nucleatum_subsp_nucleatum_ATCC_25586	0	0	0	0	0	0	0	0	0	0	0
Fusobacterium_nucleatum_subsp_nucleatum_ATCC_25586_TALA	TALA	Transaldolase	g3p[c] + s7p[c] <=> f6p[c] + e4p[c]		Fusobacterium_nucleatum_subsp_nucleatum_ATCC_25586	53.5455	0	0	0	62.2766	53.5455	0	64.2682	53.5455	0	64.0901
Fusobacterium_nucleatum_subsp_nucleatum_ATCC_25586_TDCOATA	TDCOATA	tetradecanoyl-ACP[acyl-carrier-protein] transferase	myrsACP[c] + coa[c] <=> ACP[c] + tdcoa[c]		Fusobacterium_nucleatum_subsp_nucleatum_ATCC_25586	1000	0	0	0	1000	1000	0	1000	1000	0	1000
Fusobacterium_nucleatum_subsp_nucleatum_ATCC_25586_TDG3PACT	TDG3PACT	Tetradecanoyl-CoA(myristoyl)-glycerol-3-phosphate O-acyltransferase	glyc3p[c] + tdcoa[c] <=> 1tdecg3p[c] + coa[c]		Fusobacterium_nucleatum_subsp_nucleatum_ATCC_25586	1000	0	0	0	1000	1000	0	1000	1000	0	1000
Fusobacterium_nucleatum_subsp_nucleatum_ATCC_25586_TDPDRE	TDPDRE	DTDP-4-Dehydrorhamnose 3, 5-Epimerase	dtdp4d6dg[c] -> dtdp4d6dm[c]		Fusobacterium_nucleatum_subsp_nucleatum_ATCC_25586	0	0	0	0	0	0	0	0	0	0	0
Fusobacterium_nucleatum_subsp_nucleatum_ATCC_25586_TDPDRRr	TDPDRRr	dTDP-4-dehydrorhamnose reductase, reversible	h[c] + nadph[c] + dtdp4d6dm[c] <=> nadp[c] + dtdprmn[c]		Fusobacterium_nucleatum_subsp_nucleatum_ATCC_25586	0	0	0	0	0	0	0	0	0	0	0
Fusobacterium_nucleatum_subsp_nucleatum_ATCC_25586_TDPGDH	TDPGDH	DTDPglucose 4, 6-Dehydratase	dtdpglu[c] -> h2o[c] + dtdp4d6dg[c]		Fusobacterium_nucleatum_subsp_nucleatum_ATCC_25586	0	0	0	0	0	0	0	0	0	0	0
Fusobacterium_nucleatum_subsp_nucleatum_ATCC_25586_TDSK	TDSK	Tetraacyldisaccharide 4kinase	atp[c] + lipidAds[c] -> adp[c] + h[c] + lipidA[c]		Fusobacterium_nucleatum_subsp_nucleatum_ATCC_25586	0	0	0	0	0	0	0	0	0	0	0
Fusobacterium_nucleatum_subsp_nucleatum_ATCC_25586_THIORDXi	THIORDXi	hydrogen peroxide reductase (thioredoxin)	h2o2[c] + trdrd[c] -> 2 h2o[c] + trdox[c]		Fusobacterium_nucleatum_subsp_nucleatum_ATCC_25586	0	0	0	0	0	0	0	0	0	0	0
Fusobacterium_nucleatum_subsp_nucleatum_ATCC_25586_THMDt2r	THMDt2r	Thymidine Transport in via Proton Symport Reversible	h[e] + thymd[e] <=> h[c] + thymd[c]		Fusobacterium_nucleatum_subsp_nucleatum_ATCC_25586	3.87505	0	0	0	4.9382	3.87505	0	4.95403	3.87505	0	4.95403
Fusobacterium_nucleatum_subsp_nucleatum_ATCC_25586_THMabc	THMabc	thiamine transport via ABC system	atp[c] + h2o[c] + thm[e] -> adp[c] + h[c] + pi[c] + thm[c]		Fusobacterium_nucleatum_subsp_nucleatum_ATCC_25586	0	0	0	0	0	0	0	0	0	0	0
Fusobacterium_nucleatum_subsp_nucleatum_ATCC_25586_THRAi	THRAi	Threonine aldolase	thr_L[c] -> acald[c] + gly[c]		Fusobacterium_nucleatum_subsp_nucleatum_ATCC_25586	1.95678	0	0	0	28.1266	1.95678	0	28.5712	1.95678	0	28.5712
Fusobacterium_nucleatum_subsp_nucleatum_ATCC_25586_THRD_L	THRD_L	L-Threonine Deaminase	thr_L[c] -> nh4[c] + 2obut[c]		Fusobacterium_nucleatum_subsp_nucleatum_ATCC_25586	1.95678	0	0	0	25.3806	1.95678	0	25.8271	1.95678	0	25.8271
Fusobacterium_nucleatum_subsp_nucleatum_ATCC_25586_THRPD	THRPD	threonine-phosphate decarboxylase	h[c] + thrp[c] -> applp[c] + co2[c]		Fusobacterium_nucleatum_subsp_nucleatum_ATCC_25586	0	0	0	0	0	0	0	0	0	0	0
Fusobacterium_nucleatum_subsp_nucleatum_ATCC_25586_THRt2r	THRt2r	L-threonine reversible transport via proton symport	h[e] + thr_L[e] <=> h[c] + thr_L[c]		Fusobacterium_nucleatum_subsp_nucleatum_ATCC_25586	1.95678	0	0	0	29.1266	1.95678	0	29.5712	1.95678	0	29.5712
Fusobacterium_nucleatum_subsp_nucleatum_ATCC_25586_THZPSN	THZPSN	thiazole phosphate synthesis	atp[c] + cys_L[c] + dxyl5p[c] + tyr_L[c] -> 4hba[c] + 4mpetz[c] + ala_L[c] + amp[c] + co2[c] + h2o[c] + h[c] + ppi[c]		Fusobacterium_nucleatum_subsp_nucleatum_ATCC_25586	0	0	0	0	0	0	0	0	0	0	0
Fusobacterium_nucleatum_subsp_nucleatum_ATCC_25586_TKT1	TKT1	Transketolase	xu5p_D[c] + r5p[c] <=> g3p[c] + s7p[c]		Fusobacterium_nucleatum_subsp_nucleatum_ATCC_25586	2.09457	0	0	0	2.04966	2.09932	0	2.09454	2.09932	0	2.09454
Fusobacterium_nucleatum_subsp_nucleatum_ATCC_25586_TKT2	TKT2	Transketolase	xu5p_D[c] + e4p[c] <=> g3p[c] + f6p[c]		Fusobacterium_nucleatum_subsp_nucleatum_ATCC_25586	2.09457	0	0	0	2.04966	2.09932	0	2.09454	2.09932	0	2.09454
Fusobacterium_nucleatum_subsp_nucleatum_ATCC_25586_TMDK1	TMDK1	Thymidine Kinase (ATP:Thymidine)	atp[c] + thymd[c] -> h[c] + adp[c] + dtmp[c]		Fusobacterium_nucleatum_subsp_nucleatum_ATCC_25586	43.7016	0	0	0	52.4327	43.7016	0	54.4243	43.7016	0	54.2463
Fusobacterium_nucleatum_subsp_nucleatum_ATCC_25586_TMDK2	TMDK2	thymidine kinase GTPThymidine	gtp[c] + thymd[c] -> dtmp[c] + gdp[c] + h[c]		Fusobacterium_nucleatum_subsp_nucleatum_ATCC_25586	43.7016	0	0	0	52.4327	43.7016	0	54.4243	43.7016	0	54.2463
Fusobacterium_nucleatum_subsp_nucleatum_ATCC_25586_TMDPK	TMDPK	Thiamin Pyrophosphokinase (Ec 2.7.6.2)	atp[c] + thm[c] -> h[c] + amp[c] + thmpp[c]		Fusobacterium_nucleatum_subsp_nucleatum_ATCC_25586	0	0	0	0	0	0	0	0	0	0	0
Fusobacterium_nucleatum_subsp_nucleatum_ATCC_25586_TMDS	TMDS	Thymidylate Synthase	mlthf[c] + dump[c] -> dhf[c] + dtmp[c]		Fusobacterium_nucleatum_subsp_nucleatum_ATCC_25586	3.87505	0	0	0	4.9382	3.87505	0	4.95403	3.87505	0	4.95403
Fusobacterium_nucleatum_subsp_nucleatum_ATCC_25586_TMN	TMN	thiaminase	h2o[c] + thm[c] -> 4ahmmp[c] + 4mhetz[c] + h[c]		Fusobacterium_nucleatum_subsp_nucleatum_ATCC_25586	0	0	0	0	0	0	0	0	0	0	0
Fusobacterium_nucleatum_subsp_nucleatum_ATCC_25586_TMPPP	TMPPP	thiamine-phosphate diphosphorylase	2mahmp[c] + 4mpetz[c] + h[c] -> ppi[c] + thmmp[c]		Fusobacterium_nucleatum_subsp_nucleatum_ATCC_25586	0	0	0	0	0	0	0	0	0	0	0
Fusobacterium_nucleatum_subsp_nucleatum_ATCC_25586_TPI	TPI	Triose-Phosphate Isomerase	dhap[c] <=> g3p[c]		Fusobacterium_nucleatum_subsp_nucleatum_ATCC_25586	11.8167	0	0	0	15.6875	11.9381	0	15.7777	11.9381	0	15.7777
Fusobacterium_nucleatum_subsp_nucleatum_ATCC_25586_TRDOXOX	TRDOXOX	Peptide-methionine thioredoxin-disulfide S-oxidoreductase	h2o[c] + trdox[c] + peptmet_L[c] <=> trdrd[c] + peptmetox_L[c]		Fusobacterium_nucleatum_subsp_nucleatum_ATCC_25586	0	0	0	0	0	0	0	0	0	0	0
Fusobacterium_nucleatum_subsp_nucleatum_ATCC_25586_TRDRr	TRDRr	Thioredoxin reductase (EC 1.8.1.9)	nadph[c] + trdox[c] + h[c] <=> trdrd[c] + nadp[c]		Fusobacterium_nucleatum_subsp_nucleatum_ATCC_25586	5.81313	0	0	0	5.90863	5.81313	0	5.97156	5.81313	0	5.97156
Fusobacterium_nucleatum_subsp_nucleatum_ATCC_25586_TREpts	TREpts	trehalose transport via PEP:Pyr PTS	pep[c] + tre[e] -> pyr[c] + tre6p[c]		Fusobacterium_nucleatum_subsp_nucleatum_ATCC_25586	0	0	0	0	0	0	0	0	0	0	0
Fusobacterium_nucleatum_subsp_nucleatum_ATCC_25586_TRPAS2i	TRPAS2i	Tryptophanase (L-tryptophan) irreversible	h2o[c] + trp_L[c] -> indole[c] + nh4[c] + pyr[c]		Fusobacterium_nucleatum_subsp_nucleatum_ATCC_25586	1.94705	0	0	0	32.4839	1.94705	0	32.5471	1.94705	0	32.5471
Fusobacterium_nucleatum_subsp_nucleatum_ATCC_25586_TRPS1	TRPS1	tryptophan synthase (indoleglycerol phosphate)	3ig3p[c] + ser_L[c] -> g3p[c] + h2o[c] + trp_L[c]		Fusobacterium_nucleatum_subsp_nucleatum_ATCC_25586	0	0	0	0	0	0	0	0	0	0	0
Fusobacterium_nucleatum_subsp_nucleatum_ATCC_25586_TRPS2	TRPS2	tryptophan synthase (indole)	indole[c] + ser_L[c] -> h2o[c] + trp_L[c]		Fusobacterium_nucleatum_subsp_nucleatum_ATCC_25586	0.956713	0	0	0	31.5071	0.956713	0	31.5703	0.956713	0	31.5703
Fusobacterium_nucleatum_subsp_nucleatum_ATCC_25586_TRPS3	TRPS3	tryptophan synthase (indoleglycerol phosphate)	3ig3p[c] -> g3p[c] + indole[c]		Fusobacterium_nucleatum_subsp_nucleatum_ATCC_25586	0	0	0	0	0	0	0	0	0	0	0
Fusobacterium_nucleatum_subsp_nucleatum_ATCC_25586_TRPt2r	TRPt2r	L-tryptophan reversible transport via proton symport	h[e] + trp_L[e] <=> h[c] + trp_L[c]		Fusobacterium_nucleatum_subsp_nucleatum_ATCC_25586	0.990335	0	0	0	0.976777	0.990335	0	0.976777	0.990335	0	0.976777
Fusobacterium_nucleatum_subsp_nucleatum_ATCC_25586_TSULST	TSULST	Thiosulfate thiol sulfurtransferase	tsul[c] + 2 gthrd[c] <=> so3[c] + h2s[c] + gthox[c]		Fusobacterium_nucleatum_subsp_nucleatum_ATCC_25586	0	0	0	0	0	0	0	0	0	0	0
Fusobacterium_nucleatum_subsp_nucleatum_ATCC_25586_TYRL	TYRL	L tyrosine phenol lyase deaminating pyruvate forming	h2o[c] + tyr_L[c] -> pyr[c] + nh4[c] + phenol[c]		Fusobacterium_nucleatum_subsp_nucleatum_ATCC_25586	1.97529	0	0	0	1.94766	1.97529	0	1.94766	1.97529	0	1.94766
Fusobacterium_nucleatum_subsp_nucleatum_ATCC_25586_TYRTA	TYRTA	Tyrosine Transaminase	akg[c] + tyr_L[c] <=> 34hpp[c] + glu_L[c]		Fusobacterium_nucleatum_subsp_nucleatum_ATCC_25586	0	0	0	0	0	0	0	0	0	0	0
Fusobacterium_nucleatum_subsp_nucleatum_ATCC_25586_TYRt2r	TYRt2r	L-tyrosine reversible transport via proton symport	h[e] + tyr_L[e] <=> h[c] + tyr_L[c]		Fusobacterium_nucleatum_subsp_nucleatum_ATCC_25586	1.97529	0	0	0	2.94766	1.97529	0	2.94766	1.97529	0	2.94766
Fusobacterium_nucleatum_subsp_nucleatum_ATCC_25586_U23GAAT	U23GAAT	UDP-3-O-(3-hydroxymyristoyl)glucosamine acyltransferase	3hmrsACP[c] + u3hga[c] -> ACP[c] + h[c] + u23ga[c]		Fusobacterium_nucleatum_subsp_nucleatum_ATCC_25586	0	0	0	0	0	0	0	0	0	0	0
Fusobacterium_nucleatum_subsp_nucleatum_ATCC_25586_UAAGDS	UAAGDS	UDP-N-acetylmuramoyl-L-alanyl-D-glutamyl-meso-2,6-diaminopimelate synthetase	26dap_M[c] + atp[c] + uamag[c] -> adp[c] + h[c] + pi[c] + ugmd[c]		Fusobacterium_nucleatum_subsp_nucleatum_ATCC_25586	0	0	0	0	0	0	0	0	0	0	0
Fusobacterium_nucleatum_subsp_nucleatum_ATCC_25586_UAG4E	UAG4E	UDP-N-Acetylglucosamine 4-Epimerase	uacgam[c] <=> udpacgal[c]		Fusobacterium_nucleatum_subsp_nucleatum_ATCC_25586	0	0	0	0	0	0	0	0	0	0	0
Fusobacterium_nucleatum_subsp_nucleatum_ATCC_25586_UAGAAT	UAGAAT	UDP-N-acetylglucosamine acyltransferase	3hmrsACP[c] + uacgam[c] <=> ACP[c] + u3aga[c]		Fusobacterium_nucleatum_subsp_nucleatum_ATCC_25586	0	0	0	0	0	0	0	0	0	0	0
Fusobacterium_nucleatum_subsp_nucleatum_ATCC_25586_UAGCVT_r	UAGCVT_r	UDP-N-acetylglucosamine 1-carboxyvinyltransferase (EC 2.5.1.7)	uacgam[c] + pep[c] <=> uaccg[c] + pi[c]		Fusobacterium_nucleatum_subsp_nucleatum_ATCC_25586	0	0	0	0	0	0	0	0	0	0	0
Fusobacterium_nucleatum_subsp_nucleatum_ATCC_25586_UAGDP	UAGDP	UDP-N-Acetylglucosamine Diphosphorylase	h[c] + acgam1p[c] + utp[c] -> ppi[c] + uacgam[c]		Fusobacterium_nucleatum_subsp_nucleatum_ATCC_25586	0	0	0	0	0	0	0	0	0	0	0
Fusobacterium_nucleatum_subsp_nucleatum_ATCC_25586_UAGPT2	UAGPT2	UDP-N-acetylglucosamine-N-acetylmuramyl-(pentapeptide)pyrophosphoryl-undecaprenol N-acetylglucosamine transferase	uaGgla[c] + uacgam[c] -> h[c] + uaaGgla[c] + udp[c]		Fusobacterium_nucleatum_subsp_nucleatum_ATCC_25586	0	0	0	0	0	0	0	0	0	0	0
Fusobacterium_nucleatum_subsp_nucleatum_ATCC_25586_UAGPT3	UAGPT3	UDP-N-acetylglucosamine-N-acetylmuramyl-(pentapeptide)pyrophosphoryl-undecaprenol N-acetylglucosamine transferase	uacgam[c] + uagmda[c] -> h[c] + uaagmda[c] + udp[c]		Fusobacterium_nucleatum_subsp_nucleatum_ATCC_25586	0	0	0	0	0	0	0	0	0	0	0
Fusobacterium_nucleatum_subsp_nucleatum_ATCC_25586_UAMAGS	UAMAGS	UDP-N-acetylmuramoyl-L-alanyl-D-glutamate synthetase	atp[c] + glu_D[c] + uama[c] -> adp[c] + h[c] + pi[c] + uamag[c]		Fusobacterium_nucleatum_subsp_nucleatum_ATCC_25586	0	0	0	0	0	0	0	0	0	0	0
Fusobacterium_nucleatum_subsp_nucleatum_ATCC_25586_UAMAS	UAMAS	UDP-N-acetylmuramoyl-L-alanine synthetase	ala_L[c] + atp[c] + uamr[c] -> adp[c] + h[c] + pi[c] + uama[c]		Fusobacterium_nucleatum_subsp_nucleatum_ATCC_25586	0	0	0	0	0	0	0	0	0	0	0
Fusobacterium_nucleatum_subsp_nucleatum_ATCC_25586_UAPGR	UAPGR	UDP-N-acetylenolpyruvoylglucosamine reductase	h[c] + nadph[c] + uaccg[c] -> nadp[c] + uamr[c]		Fusobacterium_nucleatum_subsp_nucleatum_ATCC_25586	0	0	0	0	0	0	0	0	0	0	0
Fusobacterium_nucleatum_subsp_nucleatum_ATCC_25586_UDCPDP	UDCPDP	undecaprenyl-diphosphatase	h2o[c] + udcpdp[c] -> h[c] + pi[c] + udcpp[c]		Fusobacterium_nucleatum_subsp_nucleatum_ATCC_25586	0	0	0	0	0	0	0	0	0	0	0
Fusobacterium_nucleatum_subsp_nucleatum_ATCC_25586_UDCPDPS	UDCPDPS	Undecaprenyl diphosphate synthase	frdp[c] + 8 ipdp[c] -> 8 ppi[c] + udcpdp[c]		Fusobacterium_nucleatum_subsp_nucleatum_ATCC_25586	0	0	0	0	0	0	0	0	0	0	0
Fusobacterium_nucleatum_subsp_nucleatum_ATCC_25586_UDPG4E	UDPG4E	UDPglucose 4-Epimerase	udpg[c] <=> udpgal[c]		Fusobacterium_nucleatum_subsp_nucleatum_ATCC_25586	0	0	0	0	0	0	0	0	0	0	0
Fusobacterium_nucleatum_subsp_nucleatum_ATCC_25586_UGMDDS	UGMDDS	UDP-N-acetylmuramoyl-L-alanyl-D-glutamyl-meso-2,6-diaminopimeloyl-D-alanyl-D-alanine synthetase	alaala[c] + atp[c] + ugmd[c] -> adp[c] + h[c] + pi[c] + ugmda[c]		Fusobacterium_nucleatum_subsp_nucleatum_ATCC_25586	0	0	0	0	0	0	0	0	0	0	0
Fusobacterium_nucleatum_subsp_nucleatum_ATCC_25586_UHGADA	UHGADA	UDP-3-O-acetylglucosamine deacetylase	h2o[c] + u3aga[c] -> ac[c] + u3hga[c]		Fusobacterium_nucleatum_subsp_nucleatum_ATCC_25586	0	0	0	0	0	0	0	0	0	0	0
Fusobacterium_nucleatum_subsp_nucleatum_ATCC_25586_UMPK	UMPK	UMP Kinase	atp[c] + ump[c] <=> adp[c] + udp[c]		Fusobacterium_nucleatum_subsp_nucleatum_ATCC_25586	5.81491	0	0	0	26.2172	5.81491	0	27.2131	5.81491	0	27.124
Fusobacterium_nucleatum_subsp_nucleatum_ATCC_25586_UP4GH	UP4GH	P1,P4-Bis(5-nucleosyl)-tetraphosphate nucleotidohydrolase	h2o[c] + up4g[c] <=> utp[c] + ump[c] + 2 h[c]		Fusobacterium_nucleatum_subsp_nucleatum_ATCC_25586	0	0	0	0	0	0	0	0	0	0	0
Fusobacterium_nucleatum_subsp_nucleatum_ATCC_25586_UPP3MT3	UPP3MT3	S adenosyl L methionine uroporphyrinogen III C methyltransferase	amet[c] + uppg3[c] <=> h[c] + ahcys[c] + pre1[c]		Fusobacterium_nucleatum_subsp_nucleatum_ATCC_25586	0.000634039	0	0	0	0.000634039	0.000634039	0	0.000634039	0.000634039	0	0.000634039
Fusobacterium_nucleatum_subsp_nucleatum_ATCC_25586_UPP3S	UPP3S	Uroporphyrinogen-Iii Synthase	hmbil[c] -> h2o[c] + uppg3[c]		Fusobacterium_nucleatum_subsp_nucleatum_ATCC_25586	0.000634039	0	0	0	0.000634039	0.000634039	0	0.000634039	0.000634039	0	0.000634039
Fusobacterium_nucleatum_subsp_nucleatum_ATCC_25586_UPPRT	UPPRT	uracil phosphoribosyltransferase	prpp[c] + ura[c] -> ppi[c] + ump[c]		Fusobacterium_nucleatum_subsp_nucleatum_ATCC_25586	4.39857	0	0	0	5.0382	4.39857	0	5.03831	4.39857	0	5.03831
Fusobacterium_nucleatum_subsp_nucleatum_ATCC_25586_URAt2	URAt2	uracil transport in via proton symport	h[e] + ura[e] -> h[c] + ura[c]		Fusobacterium_nucleatum_subsp_nucleatum_ATCC_25586	1	0	0	0	0.979792	1	0	0.979792	1	0	0.979792
Fusobacterium_nucleatum_subsp_nucleatum_ATCC_25586_URCN	URCN	Urocanase	h2o[c] + urcan[c] -> 4izp[c]		Fusobacterium_nucleatum_subsp_nucleatum_ATCC_25586	1.98377	0	0	0	1.96338	1.98377	0	1.96338	1.98377	0	1.96338
Fusobacterium_nucleatum_subsp_nucleatum_ATCC_25586_UREAt	UREAt	Urea Transport via Facilitate Diffusion	urea[e] <=> urea[c]		Fusobacterium_nucleatum_subsp_nucleatum_ATCC_25586	0.949486	0	0	0	0.90137	0.949486	0	0.90137	0.949486	0	0.90137
Fusobacterium_nucleatum_subsp_nucleatum_ATCC_25586_URIDK3	URIDK3	ATP:dUMP Phosphotransferase	atp[c] + dump[c] <=> adp[c] + dudp[c]		Fusobacterium_nucleatum_subsp_nucleatum_ATCC_25586	27.669	0	0	0	31.9693	27.669	0	33.0351	27.669	0	32.9461
Fusobacterium_nucleatum_subsp_nucleatum_ATCC_25586_URIK1	URIK1	Uridine Kinase (ATP:Uridine)	atp[c] + uri[c] -> h[c] + adp[c] + ump[c]		Fusobacterium_nucleatum_subsp_nucleatum_ATCC_25586	43.7016	0	0	0	52.4327	43.7016	0	54.4243	43.7016	0	54.2463
Fusobacterium_nucleatum_subsp_nucleatum_ATCC_25586_URIt2r	URIt2r	Uridine Transport in via Proton Symport Reversible	h[e] + uri[e] <=> h[c] + uri[c]		Fusobacterium_nucleatum_subsp_nucleatum_ATCC_25586	3.87505	0	0	0	4.71569	3.87505	0	4.74785	3.87505	0	4.74785
Fusobacterium_nucleatum_subsp_nucleatum_ATCC_25586_USHD	USHD	UDP-sugar hydrolase	h2o[c] + u23ga[c] -> 2 h[c] + lipidX[c] + ump[c]		Fusobacterium_nucleatum_subsp_nucleatum_ATCC_25586	0	0	0	0	0	0	0	0	0	0	0
Fusobacterium_nucleatum_subsp_nucleatum_ATCC_25586_VALabc	VALabc	L-valine transport via ABC system	atp[c] + h2o[c] + val_L[e] -> adp[c] + h[c] + pi[c] + val_L[c]		Fusobacterium_nucleatum_subsp_nucleatum_ATCC_25586	58.2688	0	0	0	69.9103	58.2688	0	72.5658	58.2688	0	72.3284
Fusobacterium_nucleatum_subsp_nucleatum_ATCC_25586_VALt2r	VALt2r	L-valine reversible transport via proton symport	h[e] + val_L[e] <=> h[c] + val_L[c]		Fusobacterium_nucleatum_subsp_nucleatum_ATCC_25586	58.2688	0	0	0	70.4003	58.2688	0	73.1827	58.2688	0	72.9633
Fusobacterium_nucleatum_subsp_nucleatum_ATCC_25586_XPPTr	XPPTr	Xanthine phosphoribosyltransferase, reversible	ppi[c] + xmp[c] <=> prpp[c] + xan[c]		Fusobacterium_nucleatum_subsp_nucleatum_ATCC_25586	21.8508	0	0	0	26.2163	21.8508	0	27.2122	21.8508	0	27.1231
Fusobacterium_nucleatum_subsp_nucleatum_ATCC_25586_XYLI1	XYLI1	xylose isomerase	xyl_D[c] <=> xylu_D[c]		Fusobacterium_nucleatum_subsp_nucleatum_ATCC_25586	0	0	0	0	0	0	0	0	0	0	0
Fusobacterium_nucleatum_subsp_nucleatum_ATCC_25586_XYLI2	XYLI2	xylose isomerase	glc_D[c] <=> fru[c]		Fusobacterium_nucleatum_subsp_nucleatum_ATCC_25586	0	0	0	0	0	0	0	0	0	0	0
Fusobacterium_nucleatum_subsp_nucleatum_ATCC_25586_YUMPS	YUMPS	yUMP synthetase	r5p[c] + ura[c] <=> h2o[c] + psd5p[c]		Fusobacterium_nucleatum_subsp_nucleatum_ATCC_25586	0	0	0	0	0	0	0	0	0	0	0
Fusobacterium_nucleatum_subsp_nucleatum_ATCC_25586_ZN2t4	ZN2t4	ZN2t4	h[e] + k[e] + zn2[c] <=> h[c] + k[c] + zn2[e]		Fusobacterium_nucleatum_subsp_nucleatum_ATCC_25586	0	0	0	0	0	0	0	0	0	0	0
Fusobacterium_nucleatum_subsp_nucleatum_ATCC_25586_biomass0	biomass0	biomass237	0.0030965 Fusobacterium_nucleatum_subsp_nucleatum_ATCC_25586_10fthf[c] + 0.0030965 Fusobacterium_nucleatum_subsp_nucleatum_ATCC_25586_2dmmq8[c] + 0.0030965 Fusobacterium_nucleatum_subsp_nucleatum_ATCC_25586_5mthf[c] + 0.0030965 Fusobacterium_nucleatum_subsp_nucleatum_ATCC_25586_ACP[c] + 0.025011 Fusobacterium_nucleatum_subsp_nucleatum_ATCC_25586_PGP[c] + 0.0030965 Fusobacterium_nucleatum_subsp_nu…		Fusobacterium_nucleatum_subsp_nucleatum_ATCC_25586	0	0	0	0	0	0	0	0	0	0	0
Fusobacterium_nucleatum_subsp_nucleatum_ATCC_25586_dreplication	dreplication	DNA replication c0	-> dnarep[c]		Fusobacterium_nucleatum_subsp_nucleatum_ATCC_25586	0	0	0	0	0	0	0	0	0	0	0
Fusobacterium_nucleatum_subsp_nucleatum_ATCC_25586_pbiosynthesis	pbiosynthesis	Protein biosynthesis c0	-> proteinsynth[c]		Fusobacterium_nucleatum_subsp_nucleatum_ATCC_25586	0	0	0	0	0	0	0	0	0	0	0
Fusobacterium_nucleatum_subsp_nucleatum_ATCC_25586_r0060	r0060	L-Serine Ammonia-Lyase Ec:4.3.1.17	ser_L[c] -> nh4[c] + pyr[c]		Fusobacterium_nucleatum_subsp_nucleatum_ATCC_25586	0.956713	0	0	0	31.5071	0.956713	0	31.5703	0.956713	0	31.5703
Fusobacterium_nucleatum_subsp_nucleatum_ATCC_25586_r0120	r0120	GTP 7, 8-8, 9-Dihydrolase	h2o[c] + gtp[c] -> HC01651[c]		Fusobacterium_nucleatum_subsp_nucleatum_ATCC_25586	0	0	0	0	0	0	0	0	0	0	0
Fusobacterium_nucleatum_subsp_nucleatum_ATCC_25586_r0127	r0127	L-Asparagine Amidohydrolase / Cyanoamino Acid Metabolism / Nitrogen Metabolism Ec:3.5.1.1 Ec:3.5.1.38	h2o[c] + asn_L[c] -> nh4[c] + asp_L[c]		Fusobacterium_nucleatum_subsp_nucleatum_ATCC_25586	23.764	0	0	0	28.1383	23.764	0	29.1341	23.764	0	29.0451
Fusobacterium_nucleatum_subsp_nucleatum_ATCC_25586_r0345	r0345	ATP:AMP Phosphotransferase Ec:2.7.4.11	atp[c] + damp[c] <=> adp[c] + dadp[c]		Fusobacterium_nucleatum_subsp_nucleatum_ATCC_25586	3.39857	0	0	0	4.90775	3.39857	0	4.90775	3.39857	0	4.90775
Fusobacterium_nucleatum_subsp_nucleatum_ATCC_25586_r0456	r0456	ATP:Deoxyguanosine 5-Phosphotransferase	atp[c] + dgsn[c] -> h[c] + adp[c] + dgmp[c]		Fusobacterium_nucleatum_subsp_nucleatum_ATCC_25586	43.7034	0	0	0	52.4345	43.7034	0	54.4261	43.7034	0	54.2481
Fusobacterium_nucleatum_subsp_nucleatum_ATCC_25586_r0570	r0570	2-Deoxy-D-Ribose 1-Phosphate 1, 5-Phosphomutase Ec:5.4.2.7	2dr1p[c] <=> 2dr5p[c]		Fusobacterium_nucleatum_subsp_nucleatum_ATCC_25586	0	0	0	0	0	0	0	0	0	0	0
Fusobacterium_nucleatum_subsp_nucleatum_ATCC_25586_r0671	r0671	(R)-4-Phosphopantothenate:L-Cysteine Ligase Ec:6.3.2.5	cys_L[c] + ctp[c] + 4ppan[c] -> h[c] + ppi[c] + cmp[c] + 4ppcys[c]		Fusobacterium_nucleatum_subsp_nucleatum_ATCC_25586	0.00126808	0	0	0	0.00126808	0.00126808	0	0.00126808	0.00126808	0	0.00126808
Fusobacterium_nucleatum_subsp_nucleatum_ATCC_25586_r0708	r0708	2-Amino-4-Hydroxy-6- (Erythro-1, 2, 3-Trihydroxypropyl) Dihydropteridine Triphosphate 7, 8-8, 9-Dihydrolase	h2o[c] + ahdt[c] -> HC01710[c]		Fusobacterium_nucleatum_subsp_nucleatum_ATCC_25586	0	0	0	0	0	0	0	0	0	0	0
Fusobacterium_nucleatum_subsp_nucleatum_ATCC_25586_r0775	r0775	Formamidopyrimidine Nucleoside Triphosphate 7, 8-8, 9-Dihydrolase	h2o[c] + HC01651[c] -> h[c] + for[c] + HC01652[c]		Fusobacterium_nucleatum_subsp_nucleatum_ATCC_25586	0	0	0	0	0	0	0	0	0	0	0
Fusobacterium_nucleatum_subsp_nucleatum_ATCC_25586_r0777	r0777	GTP 7, 8-8, 9-Dihydrolase	HC01652[c] -> HC01710[c]		Fusobacterium_nucleatum_subsp_nucleatum_ATCC_25586	0	0	0	0	0	0	0	0	0	0	0
Fusobacterium_nucleatum_subsp_nucleatum_ATCC_25586_r1144	r1144	Major Facilitator (Mfs) Tcdb:2.A.18.6.3	na1[e] + glu_L[e] -> na1[c] + glu_L[c]		Fusobacterium_nucleatum_subsp_nucleatum_ATCC_25586	1000	0	0	0	1000	1000	0	1000	1000	0	1000
Fusobacterium_nucleatum_subsp_nucleatum_ATCC_25586_r1667	r1667	Y+Lat2 Utilized Transport	orn[c] + arg_L[e] <=> arg_L[c] + orn[e]		Fusobacterium_nucleatum_subsp_nucleatum_ATCC_25586	0.949486	0	0	0	0.90137	0.949486	0	0.90137	0.949486	0	0.90137
Fusobacterium_nucleatum_subsp_nucleatum_ATCC_25586_r2137	r2137	Major Facilitator(MFS) TCDB:2.A.1.14.6	cl[e] <=> cl[c]		Fusobacterium_nucleatum_subsp_nucleatum_ATCC_25586	0	0	0	0	0	0	0	0	0	0	0
Fusobacterium_nucleatum_subsp_nucleatum_ATCC_25586_rtranscription	rtranscription	RNA transcription c0	-> rnatrans[c]		Fusobacterium_nucleatum_subsp_nucleatum_ATCC_25586	0	0	0	0	0	0	0	0	0	0	0
Fusobacterium_nucleatum_subsp_nucleatum_ATCC_25586_sink_gthrd(c)	sink_gthrd(c)	sink reaction for reduced glutathione	gthrd[c] <=>		Fusobacterium_nucleatum_subsp_nucleatum_ATCC_25586	0	0	0	0	0	0	0	0	0	0	0
Gemella_morbillorum_M424_2DHPL	2DHPL	2 dehydropantoate formaldehyde lyase 3 methyl 2 oxobutanoate forming	2dhp[c] <=> 3mob[c] + fald[c]		Gemella_morbillorum_M424	0	0	0	0	0	0	0	0	0	0	0
Gemella_morbillorum_M424_2DMMQ8abc	2DMMQ8abc	2-Demethylmenaquinone 8 uptake via ABC transporter	2dmmq8[e] + h2o[c] + atp[c] -> 2dmmq8[c] + adp[c] + pi[c] + h[c]		Gemella_morbillorum_M424	0	0	0	0	0	0	0	0	0	0	0
Gemella_morbillorum_M424_2HBO	2HBO	2-Hydroxybutyrate:NAD+ Oxidoreductase	nad[c] + 2hb[c] <=> h[c] + nadh[c] + 2obut[c]		Gemella_morbillorum_M424	0	0	0	0	0	0	0	0	0	0	0
Gemella_morbillorum_M424_2MBCOATA	2MBCOATA	2-methylbutanoyl-CoA[acyl-carrier-protein] transferase	2mbcoa[c] + ACP[c] <=> coa[c] + 2mbutACP[c]		Gemella_morbillorum_M424	0	0	0	0	0	0	0	0	0	0	0
Gemella_morbillorum_M424_34DHOXPEGOX	34DHOXPEGOX	3, 4-Dihydroxyphenylethyleneglycol:NAD+ Oxidoreductase	h[c] + nadh[c] + 34dhmald[c] <=> nad[c] + 34dhoxpeg[c]		Gemella_morbillorum_M424	0	0	0	0	0	0	0	0	0	0	0
Gemella_morbillorum_M424_34DHPHEt2	34DHPHEt2	L-Dopa transport in via proton symport	h[e] + 34dhphe[e] -> h[c] + 34dhphe[c]		Gemella_morbillorum_M424	0	0	0	0	0	0	0	0	0	0	0
Gemella_morbillorum_M424_3HAD10M12	3HAD10M12	10-methyl-3-hydroxy-dodecanoyl-ACP hydro-lyase	10m3hddcaACP[c] -> 10mtddec2eACP[c] + h2o[c]		Gemella_morbillorum_M424	0	0	0	0	0	0	0	0	0	0	0
Gemella_morbillorum_M424_3HAD11M12	3HAD11M12	11-methyl-3-hydroxy-dodecanoyl-ACP hydro-lyase	11m3hddcaACP[c] -> 11mtddec2eACP[c] + h2o[c]		Gemella_morbillorum_M424	0	0	0	0	0	0	0	0	0	0	0
Gemella_morbillorum_M424_3HAD12M14	3HAD12M14	12-methyl-3-hydroxy-tetra-decanoyl-ACP hydro-lyase	12m3hmyrsACP[c] -> h2o[c] + 12mtmrs2eACP[c]		Gemella_morbillorum_M424	0	0	0	0	0	0	0	0	0	0	0
Gemella_morbillorum_M424_3HAD13M14	3HAD13M14	13-methyl-3-hydroxy-tetra-decanoyl-ACP hydro-lyase	13m3hmyrsACP[c] -> 13mtmrs2eACP[c] + h2o[c]		Gemella_morbillorum_M424	0	0	0	0	0	0	0	0	0	0	0
Gemella_morbillorum_M424_3HAD14M16	3HAD14M16	14-methyl-3-hydroxy-hexa-decanoyl-ACP hydro-lyase	14m3hpalmACP[c] -> 14mtpalm2eACP[c] + h2o[c]		Gemella_morbillorum_M424	0	0	0	0	0	0	0	0	0	0	0
Gemella_morbillorum_M424_3HAD15M16	3HAD15M16	15-methyl-3-hydroxy-hexa-decanoyl-ACP hydro-lyase	15m3hpalmACP[c] -> 15mtpalm2eACP[c] + h2o[c]		Gemella_morbillorum_M424	0	0	0	0	0	0	0	0	0	0	0
Gemella_morbillorum_M424_3HAD4M6	3HAD4M6	4-methyl-3-hydroxy-hexanoyl-ACP hydro-lyase	4m3hhexACP[c] -> 4mthex2eACP[c] + h2o[c]		Gemella_morbillorum_M424	0	0	0	0	0	0	0	0	0	0	0
Gemella_morbillorum_M424_3HAD5M6	3HAD5M6	5-methyl-3-hydroxy-hexanoyl-ACP hydro-lyase	5m3hhexACP[c] -> h2o[c] + 5mthex2eACP[c]		Gemella_morbillorum_M424	0	0	0	0	0	0	0	0	0	0	0
Gemella_morbillorum_M424_3HAD6M8	3HAD6M8	6-methyl-3-hydroxy-octanoyl-ACP hydro-lyase	6m3hocACP[c] -> 6mtoct2eACP[c] + h2o[c]		Gemella_morbillorum_M424	0	0	0	0	0	0	0	0	0	0	0
Gemella_morbillorum_M424_3HAD7M8	3HAD7M8	7-methyl-3-hydroxy-octanoyl-ACP hydro-lyase	7m3hocACP[c] -> 7mtoct2eACP[c] + h2o[c]		Gemella_morbillorum_M424	0	0	0	0	0	0	0	0	0	0	0
Gemella_morbillorum_M424_3HAD8M10	3HAD8M10	8-methyl-3-hydroxy-decanoyl-ACP hydro-lyase	8m3hdcaACP[c] -> h2o[c] + 8mtdec2eACP[c]		Gemella_morbillorum_M424	0	0	0	0	0	0	0	0	0	0	0
Gemella_morbillorum_M424_3HAD9M10	3HAD9M10	9-methyl-3-hydroxy-decanoyl-ACP hydro-lyase	9m3hdcaACP[c] -> 9mtdec2eACP[c] + h2o[c]		Gemella_morbillorum_M424	0	0	0	0	0	0	0	0	0	0	0
Gemella_morbillorum_M424_3HLYTCL	3HLYTCL	3-Hydroxy-L-Tyrosine Carboxy-Lyase	h[c] + 34dhphe[c] -> co2[c] + dopa[c]		Gemella_morbillorum_M424	0	0	0	0	0	0	0	0	0	0	0
Gemella_morbillorum_M424_3MOPt2r	3MOPt2r	3-Methyl-2-oxopentanoate transport via proton symport reversible	3mop[e] + h[e] <=> h[c] + 3mop[c]		Gemella_morbillorum_M424	0	0.912035	0	0	162.25	0	0.912035	175.287	0	0.912035	174.031
Gemella_morbillorum_M424_3OAR10M12	3OAR10M12	10-methyl-3-oxo-dodecanoyl-ACPNADP+ oxidoreductase	nadph[c] + h[c] + 10m3oddcaACP[c] <=> 10m3hddcaACP[c] + nadp[c]		Gemella_morbillorum_M424	0	0	0	0	0	0	0	0	0	0	0
Gemella_morbillorum_M424_3OAR11M12	3OAR11M12	11-methyl-3-oxo-dodecanoyl-ACPNADP+ oxidoreductase	nadph[c] + h[c] + 11m3oddcaACP[c] <=> 11m3hddcaACP[c] + nadp[c]		Gemella_morbillorum_M424	0	0	0	0	0	0	0	0	0	0	0
Gemella_morbillorum_M424_3OAR12M14	3OAR12M14	12-methyl-3-oxo-tetra-decanoyl-ACPNADP+ oxidoreductase	nadph[c] + h[c] + 12m3omyrsACP[c] <=> 12m3hmyrsACP[c] + nadp[c]		Gemella_morbillorum_M424	0	0	0	0	0	0	0	0	0	0	0
Gemella_morbillorum_M424_3OAR13M14	3OAR13M14	13-methyl-3-oxo-tetra-decanoyl-ACPNADP+ oxidoreductase	nadph[c] + 13m3omyrsACP[c] + h[c] <=> 13m3hmyrsACP[c] + nadp[c]		Gemella_morbillorum_M424	0	0	0	0	0	0	0	0	0	0	0
Gemella_morbillorum_M424_3OAR14M16	3OAR14M16	14-methyl-3-oxo-hexa-decanoyl-ACPNADP+ oxidoreductase	nadph[c] + 14m3opalmACP[c] + h[c] <=> 14m3hpalmACP[c] + nadp[c]		Gemella_morbillorum_M424	0	0	0	0	0	0	0	0	0	0	0
Gemella_morbillorum_M424_3OAR15M16	3OAR15M16	15-methyl-3-oxo-hexa-decanoyl-ACPNADP+ oxidoreductase	15m3opalmACP[c] + nadph[c] + h[c] <=> 15m3hpalmACP[c] + nadp[c]		Gemella_morbillorum_M424	0	0	0	0	0	0	0	0	0	0	0
Gemella_morbillorum_M424_3OAR4M6	3OAR4M6	4-methyl-3-oxo-hexanoyl-ACPNADP+ oxidoreductase	nadph[c] + 4m3ohexACP[c] + h[c] <=> 4m3hhexACP[c] + nadp[c]		Gemella_morbillorum_M424	0	0	0	0	0	0	0	0	0	0	0
Gemella_morbillorum_M424_3OAR5M6	3OAR5M6	5-methyl-3-oxo-hexanoyl-ACPNADP+ oxidoreductase	nadph[c] + h[c] + 5m3ohexACP[c] <=> nadp[c] + 5m3hhexACP[c]		Gemella_morbillorum_M424	0	0	0	0	0	0	0	0	0	0	0
Gemella_morbillorum_M424_3OAR6M8	3OAR6M8	6-methyl-3-oxo-octanoyl-ACPNADP+ oxidoreductase	nadph[c] + h[c] + 6m3oocACP[c] <=> 6m3hocACP[c] + nadp[c]		Gemella_morbillorum_M424	0	0	0	0	0	0	0	0	0	0	0
Gemella_morbillorum_M424_3OAR7M8	3OAR7M8	7-methyl-3-oxo-octanoyl-ACPNADP+ oxidoreductase	nadph[c] + h[c] + 7m3oocACP[c] <=> 7m3hocACP[c] + nadp[c]		Gemella_morbillorum_M424	0	0	0	0	0	0	0	0	0	0	0
Gemella_morbillorum_M424_3OAR8M10	3OAR8M10	8-methyl-3-oxo-decanoyl-ACPNADP+ oxidoreductase	nadph[c] + 8m3odcaACP[c] + h[c] <=> 8m3hdcaACP[c] + nadp[c]		Gemella_morbillorum_M424	0	0	0	0	0	0	0	0	0	0	0
Gemella_morbillorum_M424_3OAR9M10	3OAR9M10	9-methyl-3-oxo-decanoyl-ACPNADP+ oxidoreductase	nadph[c] + h[c] + 9m3odcaACP[c] <=> 9m3hdcaACP[c] + nadp[c]		Gemella_morbillorum_M424	0	0	0	0	0	0	0	0	0	0	0
Gemella_morbillorum_M424_3OAS10M12	3OAS10M12	10-methyl-dodecanoyl-ACPmalonyl-[acyl-carrier-protein] C-acyltransferase (decarboxylating)	10mddcaACP[c] + h[c] + malACP[c] -> ACP[c] + co2[c] + 12m3omyrsACP[c]		Gemella_morbillorum_M424	0	0	0	0	0	0	0	0	0	0	0
Gemella_morbillorum_M424_3OAS11M12	3OAS11M12	11-methyl-dodecanoyl-ACPmalonyl-[acyl-carrier-protein] C-acyltransferase (decarboxylating)	h[c] + malACP[c] + 11mddcaACP[c] -> 13m3omyrsACP[c] + ACP[c] + co2[c]		Gemella_morbillorum_M424	0	0	0	0	0	0	0	0	0	0	0
Gemella_morbillorum_M424_3OAS12M14	3OAS12M14	12-methyl-tetra-decanoyl-ACPmalonyl-[acyl-carrier-protein] C-acyltransferase (decarboxylating)	h[c] + malACP[c] + 12mmyrsACP[c] -> 14m3opalmACP[c] + ACP[c] + co2[c]		Gemella_morbillorum_M424	0	0	0	0	0	0	0	0	0	0	0
Gemella_morbillorum_M424_3OAS13M14	3OAS13M14	13-methyl-tetra-decanoyl-ACPmalonyl-[acyl-carrier-protein] C-acyltransferase (decarboxylating)	13mmyrsACP[c] + h[c] + malACP[c] -> 15m3opalmACP[c] + ACP[c] + co2[c]		Gemella_morbillorum_M424	0	0	0	0	0	0	0	0	0	0	0
Gemella_morbillorum_M424_3OAS3M4	3OAS3M4	3-methylbutanoyl-ACPmalonyl-[acyl-carrier-protein] C-acyltransferase (decarboxylating)	h[c] + 3mbutACP[c] + malACP[c] -> 5m3ohexACP[c] + ACP[c] + co2[c]		Gemella_morbillorum_M424	0	0	0	0	0	0	0	0	0	0	0
Gemella_morbillorum_M424_3OAS4M3O6	3OAS4M3O6	4-methyl-3-oxo-hexanoyl-ACPmalonyl-[acyl-carrier-protein] C-acyltransferase (decarboxylating)	h[c] + malACP[c] + 2mbutACP[c] -> 4m3ohexACP[c] + ACP[c] + co2[c]		Gemella_morbillorum_M424	0	0	0	0	0	0	0	0	0	0	0
Gemella_morbillorum_M424_3OAS4M6	3OAS4M6	4-methyl-hexanoyl-ACPmalonyl-[acyl-carrier-protein] C-acyltransferase (decarboxylating)	h[c] + malACP[c] + 4mhexACP[c] -> ACP[c] + co2[c] + 6m3oocACP[c]		Gemella_morbillorum_M424	0	0	0	0	0	0	0	0	0	0	0
Gemella_morbillorum_M424_3OAS5M6	3OAS5M6	5-methyl-hexanoyl-ACPmalonyl-[acyl-carrier-protein] C-acyltransferase (decarboxylating)	h[c] + malACP[c] + 5mhexACP[c] -> ACP[c] + co2[c] + 7m3oocACP[c]		Gemella_morbillorum_M424	0	0	0	0	0	0	0	0	0	0	0
Gemella_morbillorum_M424_3OAS6M8	3OAS6M8	6-methyl-octanoyl-ACPmalonyl-[acyl-carrier-protein] C-acyltransferase (decarboxylating)	h[c] + 6mocACP[c] + malACP[c] -> 8m3odcaACP[c] + ACP[c] + co2[c]		Gemella_morbillorum_M424	0	0	0	0	0	0	0	0	0	0	0
Gemella_morbillorum_M424_3OAS7M8	3OAS7M8	7-methyl-octanoyl-ACPmalonyl-[acyl-carrier-protein] C-acyltransferase (decarboxylating)	7mocACP[c] + h[c] + malACP[c] -> 9m3odcaACP[c] + ACP[c] + co2[c]		Gemella_morbillorum_M424	0	0	0	0	0	0	0	0	0	0	0
Gemella_morbillorum_M424_3OAS8M10	3OAS8M10	8-methyl-decanoyl-ACPmalonyl-[acyl-carrier-protein] C-acyltransferase (decarboxylating)	h[c] + malACP[c] + 8mdcaACP[c] -> ACP[c] + 10m3oddcaACP[c] + co2[c]		Gemella_morbillorum_M424	0	0	0	0	0	0	0	0	0	0	0
Gemella_morbillorum_M424_3OAS9M10	3OAS9M10	9-methyl-decanoyl-ACPmalonyl-[acyl-carrier-protein] C-acyltransferase (decarboxylating)	h[c] + malACP[c] + 9mdcaACP[c] -> ACP[c] + 11m3oddcaACP[c] + co2[c]		Gemella_morbillorum_M424	0	0	0	0	0	0	0	0	0	0	0
Gemella_morbillorum_M424_4HBZCL	4HBZCL	4 hydroxybenzoate carboxy lyase phenol forming	h[c] + 4hbz[c] <=> co2[c] + phenol[c]		Gemella_morbillorum_M424	0	0	0	0	0	0	0	0	0	0	0
Gemella_morbillorum_M424_4HTHRS	4HTHRS	4-Hydroxy-L-threonine synthase	h2o[c] + phthr[c] -> 4hthr[c] + pi[c]		Gemella_morbillorum_M424	0	0	0	0	0	0	0	0	0	0	0
Gemella_morbillorum_M424_5APTLPO	5APTLPO	5-Aminopentanoate:lipoate oxidoreductase (cyclizing)	5aptn[c] + lipoate[c] <=> h[c] + pro_D[c] + C02147[c]		Gemella_morbillorum_M424	0	0	0	0	0	0	0	0	0	0	0
Gemella_morbillorum_M424_5HLTDL	5HLTDL	5-Hydroxy-L-Tryptophan Decarboxy-Lyase	h[c] + 5htrp[c] -> co2[c] + srtn[c]		Gemella_morbillorum_M424	0	0	0	0	0	0	0	0	0	0	0
Gemella_morbillorum_M424_5HTRPt2	5HTRPt2	L-Dopa transport in via proton symport	h[e] + 5htrp[e] -> h[c] + 5htrp[c]		Gemella_morbillorum_M424	0	0	0	0	0	0	0	0	0	0	0
Gemella_morbillorum_M424_5HXKYNDCL	5HXKYNDCL	5-Hydroxykynurenamine Decarboxy-Lyase	h[c] + 5hxkyn[c] -> co2[c] + 5hxkynam[c]		Gemella_morbillorum_M424	0	0	0	0	0	0	0	0	0	0	0
Gemella_morbillorum_M424_5MTHCYST	5MTHCYST	Methyltransferase	ahcys[c] + h[c] + 5mthglu[c] <=> amet[c] + thglu[c]		Gemella_morbillorum_M424	0	10.6186	0	0	17.4776	0	10.6186	18.1414	0	10.6186	18.0821
Gemella_morbillorum_M424_AACPS6	AACPS6	acyl-[acyl-carrier-protein] synthetase (n-C18:0)	ACP[c] + atp[c] + ocdca[c] -> amp[c] + ocdcaACP[c] + ppi[c]		Gemella_morbillorum_M424	0	0	0	0	0	0	0	0	0	0	0
Gemella_morbillorum_M424_AACPS7	AACPS7	acyl-[acyl-carrier-protein] synthetase (n-C12:0)	ACP[c] + atp[c] + ddca[c] -> amp[c] + ddcaACP[c] + ppi[c]		Gemella_morbillorum_M424	0	0	0	0	0	0	0	0	0	0	0
Gemella_morbillorum_M424_ABUTD	ABUTD	Aminobutyraldehyde Dehydrogenase	h2o[c] + nad[c] + 4abutn[c] -> 2 h[c] + nadh[c] + 4abut[c]		Gemella_morbillorum_M424	0	0	0	0	0	0	0	0	0	0	0
Gemella_morbillorum_M424_ACACT1r	ACACT1r	Acetyl Coenzyme A C-Acetyltransferase	2 accoa[c] <=> coa[c] + aacoa[c]		Gemella_morbillorum_M424	0	0	0	0	0	0	0	0	0	0	0
Gemella_morbillorum_M424_ACACT2r	ACACT2r	acetyl-CoA C-acyltransferase (butanoyl-CoA) (r)	accoa[c] + btcoa[c] <=> 3ohcoa[c] + coa[c]		Gemella_morbillorum_M424	0	0	0	0	0	0	0	0	0	0	0
Gemella_morbillorum_M424_ACACT3r	ACACT3r	acetyl-CoA C-acyltransferase (hexanoyl-CoA) (r)	accoa[c] + hxcoa[c] <=> 3oocoa[c] + coa[c]		Gemella_morbillorum_M424	0	0	0	0	0	0	0	0	0	0	0
Gemella_morbillorum_M424_ACACT4r	ACACT4r	acetyl-CoA C-acyltransferase (octanoyl-CoA) (r)	accoa[c] + occoa[c] <=> 3odcoa[c] + coa[c]		Gemella_morbillorum_M424	0	0	0	0	0	0	0	0	0	0	0
Gemella_morbillorum_M424_ACACT5r	ACACT5r	acetyl-CoA C-acyltransferase (decanoyl-CoA) (r)	accoa[c] + dcacoa[c] <=> 3oddcoa[c] + coa[c]		Gemella_morbillorum_M424	0	0	0	0	0	0	0	0	0	0	0
Gemella_morbillorum_M424_ACACT6r	ACACT6r	acetyl-CoA C-acyltransferase (dodecanoyl-CoA) (r)	accoa[c] + ddcacoa[c] <=> 3otdcoa[c] + coa[c]		Gemella_morbillorum_M424	0	0	0	0	0	0	0	0	0	0	0
Gemella_morbillorum_M424_ACACT7r	ACACT7r	acetyl-CoA C-acyltransferase (tetradecanoyl-CoA) (r)	accoa[c] + tdcoa[c] <=> 3ohdcoa[c] + coa[c]		Gemella_morbillorum_M424	0	0	0	0	0	0	0	0	0	0	0
Gemella_morbillorum_M424_ACALD	ACALD	acetaldehyde dehydrogenase (acetylating)	acald[c] + coa[c] + nad[c] <=> accoa[c] + h[c] + nadh[c]		Gemella_morbillorum_M424	0	70.2328	0	0	106.23	0	83.6432	122.12	0	83.6432	119.278
Gemella_morbillorum_M424_ACALDt	ACALDt	Acetaldehyde Reversible Transport	acald[e] <=> acald[c]		Gemella_morbillorum_M424	0	33.635	0	0	54.444	0	47.0454	70.321	0	47.0454	67.4783
Gemella_morbillorum_M424_ACBIPGT	ACBIPGT	Adenosyl cobinamide phosphate guanyltransferase	adocbip[c] + gtp[c] + h[c] -> agdpcbi[c] + ppi[c]		Gemella_morbillorum_M424	0	0	0	0	0	0	0	0	0	0	0
Gemella_morbillorum_M424_ACCOALYS2	ACCOALYS2	Lysine biosynthesis AAA pathway 2/AcetylCoA to Lysine	nadph[c] + acaadpdp[c] -> acaadpsal[c] + pi[c] + nadp[c]		Gemella_morbillorum_M424	0	0	0	0	0	0	0	0	0	0	0
Gemella_morbillorum_M424_ACGAMT	ACGAMT	UDP-N-acetylglucosamine:undecaprenylphosphate N-acetylglucosamine -1-phosphate transferase	uacgam[c] + udcpp[c] -> ump[c] + unaga[c]		Gemella_morbillorum_M424	0	0	0	0	0	0	0	0	0	0	0
Gemella_morbillorum_M424_ACGApts	ACGApts	N-Acetyl-D-glucosamine transport via PEP:Pyr PTS	acgam[e] + pep[c] -> acgam6p[c] + pyr[c]		Gemella_morbillorum_M424	0	0	0	0	0	0	0	0	0	0	0
Gemella_morbillorum_M424_ACKr	ACKr	acetate kinase	ac[c] + atp[c] <=> actp[c] + adp[c]		Gemella_morbillorum_M424	0	36.5646	0	0	111.098	0	36.5646	127.248	0	36.5646	124.405
Gemella_morbillorum_M424_ACNML	ACNML	N-Acetylneuraminate lyase	acnam[c] -> acmana[c] + pyr[c]		Gemella_morbillorum_M424	0	0	0	0	0	0	0	0	0	0	0
Gemella_morbillorum_M424_ACOAAGPAT140	ACOAAGPAT140	myristoyl-1-acylglycerol-3-phosphate O-acyltransferase	1tdecg3p[c] + tdcoa[c] -> coa[c] + pa140[c]		Gemella_morbillorum_M424	0	0	0	0	0	0	0	0	0	0	0
Gemella_morbillorum_M424_ACOAAGPAT160	ACOAAGPAT160	palmitoyl-1-acylglycerol-3-phosphate O-acyltransferase	pmtcoa[c] + 1hdecg3p[c] -> pa160[c] + coa[c]		Gemella_morbillorum_M424	0	0	0	0	0	0	0	0	0	0	0
Gemella_morbillorum_M424_ACOAAGPAT180	ACOAAGPAT180	stearoyl-1-acylglycerol-3-phosphate O-acyltransferase	stcoa[c] + 1odecg3p[c] -> pa180[c] + coa[c]		Gemella_morbillorum_M424	0	0	0	0	0	0	0	0	0	0	0
Gemella_morbillorum_M424_ACOAAGPATAI15	ACOAAGPATAI15	anteisopentadecanoyl-1-acylglycerol-3-phosphate O-acyltransferase	1aipdecg3p[c] + aipdcoa[c] -> paai15[c] + coa[c] + h[c]		Gemella_morbillorum_M424	0	0	0	0	0	0	0	0	0	0	0
Gemella_morbillorum_M424_ACOAAGPATAI17	ACOAAGPATAI17	anteisoheptadecanoyl-1-acylglycerol-3-phosphate O-acyltransferase	1aihpdecg3p[c] + aihpdcoa[c] -> coa[c] + paai17[c]		Gemella_morbillorum_M424	0	0	0	0	0	0	0	0	0	0	0
Gemella_morbillorum_M424_ACOAAGPATI14	ACOAAGPATI14	isotetradecanoyl-1-acylglycerol-3-phosphate O-acyltransferase	itdcoa[c] + 1itdecg3p[c] -> pai14[c] + coa[c] + h[c]		Gemella_morbillorum_M424	0	0	0	0	0	0	0	0	0	0	0
Gemella_morbillorum_M424_ACOAAGPATI15	ACOAAGPATI15	isopentadecanoyl-1-acylglycerol-3-phosphate O-acyltransferase	ipdcoa[c] + 1ipdecg3p[c] -> coa[c] + pai15[c] + h[c]		Gemella_morbillorum_M424	0	0	0	0	0	0	0	0	0	0	0
Gemella_morbillorum_M424_ACOAAGPATI16	ACOAAGPATI16	isohexadecanoyl-1-acylglycerol-3-phosphate O-acyltransferase	ihdcoa[c] + 1ihdecg3p[c] -> coa[c] + pai16[c] + h[c]		Gemella_morbillorum_M424	0	0	0	0	0	0	0	0	0	0	0
Gemella_morbillorum_M424_ACOAAGPATI17	ACOAAGPATI17	isoheptadecanoyl-1-acylglycerol-3-phosphate O-acyltransferase	ihpdcoa[c] + 1ihpdecg3p[c] -> pai17[c] + coa[c]		Gemella_morbillorum_M424	0	0	0	0	0	0	0	0	0	0	0
Gemella_morbillorum_M424_ACOCT	ACOCT	N-acetylornithine carbamoyltransferase	cbp[c] + acorn[c] -> pi[c] + Naccitr_L[c]		Gemella_morbillorum_M424	0	0	0	0	0	0	0	0	0	0	0
Gemella_morbillorum_M424_ACPS1	ACPS1	acyl-carrier protein synthase	apoACP[c] + coa[c] -> ACP[c] + h[c] + pap[c]		Gemella_morbillorum_M424	0	0	0	0	0	0	0	0	0	0	0
Gemella_morbillorum_M424_ACTNDH	ACTNDH	acetoin dehydrogenase complex	actn_R[c] + coa[c] + nad[c] <=> nadh[c] + acald[c] + accoa[c] + h[c]		Gemella_morbillorum_M424	0	0	0	0	0	0	0	0	0	0	0
Gemella_morbillorum_M424_ACtr	ACtr	acetate transporter	ac[e] <=> ac[c]		Gemella_morbillorum_M424	0	36.5646	0	0	111.098	0	36.5646	127.248	0	36.5646	124.405
Gemella_morbillorum_M424_ADAD	ADAD	deoxycytidine kinase	atp[c] + dcyt[c] <=> adp[c] + dcmp[c] + h[c]		Gemella_morbillorum_M424	0	1000	0	0	1000	0	1000	1000	0	1000	1000
Gemella_morbillorum_M424_ADEt2r	ADEt2r	adenine transport in via proton symport, reversible	h[e] + ade[e] <=> h[c] + ade[c]		Gemella_morbillorum_M424	0	2.70717e-12	0	0	6.71421e-13	0	-4.57392e-12	-3.23418e-13	0	-3.39669e-13	5.7962e-13
Gemella_morbillorum_M424_ADK1	ADK1	Adenylate Kinase	atp[c] + amp[c] <=> 2 adp[c]		Gemella_morbillorum_M424	0	2000	0	0	2000	0	2000	2000	0	2000	2000
Gemella_morbillorum_M424_ADK10	ADK10	adenylate kinase (dTTP)	dttp[c] + amp[c] <=> adp[c] + dtdp[c]		Gemella_morbillorum_M424	0	2000	0	0	2000	0	2000	2000	0	2000	2000
Gemella_morbillorum_M424_ADK11	ADK11	adenylate kinase (dUTP)	dutp[c] + amp[c] <=> adp[c] + dudp[c]		Gemella_morbillorum_M424	0	2000	0	0	2000	0	2000	2000	0	2000	2000
Gemella_morbillorum_M424_ADK2	ADK2	adenylate kinase (Inorganic triphosphate)	amp[c] + pppi[c] <=> adp[c] + ppi[c]		Gemella_morbillorum_M424	0	47.7838	0	0	78.649	0	47.7838	81.6365	0	47.7838	81.3694
Gemella_morbillorum_M424_ADK3	ADK3	Adentylate Kinase (GTP)	amp[c] + gtp[c] <=> adp[c] + gdp[c]		Gemella_morbillorum_M424	0	1999.99	0	0	1999.99	0	1999.99	1999.99	0	1999.99	1999.99
Gemella_morbillorum_M424_ADK5	ADK5	adenylate kinase (CTP)	ctp[c] + amp[c] <=> adp[c] + cdp[c]		Gemella_morbillorum_M424	0	2000	0	0	2000	0	2000	2000	0	2000	2000
Gemella_morbillorum_M424_ADK7	ADK7	adenylate kinase (dATP)	datp[c] + amp[c] <=> adp[c] + dadp[c]		Gemella_morbillorum_M424	0	2000	0	0	2000	0	2000	2000	0	2000	2000
Gemella_morbillorum_M424_ADK8	ADK8	adenylate kinase (dCTP)	dctp[c] + amp[c] <=> adp[c] + dcdp[c]		Gemella_morbillorum_M424	0	2000	0	0	2000	0	2000	2000	0	2000	2000
Gemella_morbillorum_M424_ADK9	ADK9	adenylate kinase (dGTP)	dgtp[c] + amp[c] <=> adp[c] + dgdp[c]		Gemella_morbillorum_M424	0	2000	0	0	2000	0	2000	2000	0	2000	2000
Gemella_morbillorum_M424_ADNCYC	ADNCYC	Adenylate Cyclase	atp[c] -> ppi[c] + camp[c]		Gemella_morbillorum_M424	0	0	0	0	0	0	0	0	0	0	0
Gemella_morbillorum_M424_ADNK1	ADNK1	Adenosine Kinase	atp[c] + adn[c] -> h[c] + adp[c] + amp[c]		Gemella_morbillorum_M424	0	10.6186	0	0	17.4776	0	10.6186	18.1414	0	10.6186	18.0821
Gemella_morbillorum_M424_ADOCBIK	ADOCBIK	Adenosyl cobinamide kinase	adocbi[c] + atp[c] -> adocbip[c] + adp[c] + h[c]		Gemella_morbillorum_M424	0	0	0	0	0	0	0	0	0	0	0
Gemella_morbillorum_M424_ADOCBLS	ADOCBLS	Adenosylcobalamin 5-phosphate synthase	agdpcbi[c] + rdmbzi[c] -> adocbl[c] + gmp[c] + h[c]		Gemella_morbillorum_M424	0	0	0	0	0	0	0	0	0	0	0
Gemella_morbillorum_M424_ADPRDP	ADPRDP	ADPribose Diphosphatase	h2o[c] + adprib[c] -> 2 h[c] + amp[c] + r5p[c]		Gemella_morbillorum_M424	0	0	0	0	0	0	0	0	0	0	0
Gemella_morbillorum_M424_ADPT	ADPT	Adenine Phosphoribosyltransferase	ade[c] + prpp[c] -> amp[c] + ppi[c]		Gemella_morbillorum_M424	0	6.38008	0	0	10.4954	0	6.38008	10.8938	0	6.38008	10.8582
Gemella_morbillorum_M424_ADSL1r	ADSL1r	adenylsuccinate lyase	dcamp[c] <=> amp[c] + fum[c]		Gemella_morbillorum_M424	0	0	0	0	0	0	0	0	0	0	0
Gemella_morbillorum_M424_ADSL2r	ADSL2r	adenylosuccinate lyase	25aics[c] <=> aicar[c] + fum[c]		Gemella_morbillorum_M424	0	0	0	0	0	0	0	0	0	0	0
Gemella_morbillorum_M424_ADSS	ADSS	Adenylosuccinate Synthase	asp_L[c] + gtp[c] + imp[c] -> 2 h[c] + pi[c] + gdp[c] + dcamp[c]		Gemella_morbillorum_M424	0	0	0	0	0	0	0	0	0	0	0
Gemella_morbillorum_M424_AGDC	AGDC	N-Acetylglucosamine-6-Phosphate Deacetylase	h2o[c] + acgam6p[c] -> gam6p[c] + ac[c]		Gemella_morbillorum_M424	0	0	0	0	0	0	0	0	0	0	0
Gemella_morbillorum_M424_AGPAT120	AGPAT120	1-tetradecanoyl-sn-glycerol 3-phosphate O-acyltransferase (n-C12:0)	1ddecg3p[c] + ddcaACP[c] -> ACP[c] + pa120[c]		Gemella_morbillorum_M424	0	0	0	0	0	0	0	0	0	0	0
Gemella_morbillorum_M424_AGPAT140	AGPAT140	1-tetradecanoyl-sn-glycerol 3-phosphate O-acyltransferase (n-C14:0)	1tdecg3p[c] + myrsACP[c] -> ACP[c] + pa140[c]		Gemella_morbillorum_M424	0	0	0	0	0	0	0	0	0	0	0
Gemella_morbillorum_M424_AGPAT141	AGPAT141	1-tetradec-7-enoyl-sn-glycerol 3-phosphate O-acyltransferase (n-C14:1)	1tdec7eg3p[c] + tdeACP[c] -> ACP[c] + pa141[c]		Gemella_morbillorum_M424	0	0	0	0	0	0	0	0	0	0	0
Gemella_morbillorum_M424_AGPAT160	AGPAT160	1-hexadecanoyl-sn-glycerol 3-phosphate O-acyltransferase (n-C16:0)	1hdecg3p[c] + palmACP[c] -> ACP[c] + pa160[c]		Gemella_morbillorum_M424	0	0	0	0	0	0	0	0	0	0	0
Gemella_morbillorum_M424_AGPAT161	AGPAT161	1-hexadec-7-enoyl-sn-glycerol 3-phosphate O-acyltransferase (n-C16:1)	1hdec9eg3p[c] + hdeACP[c] -> ACP[c] + pa161[c]		Gemella_morbillorum_M424	0	0	0	0	0	0	0	0	0	0	0
Gemella_morbillorum_M424_AGPAT180	AGPAT180	1-octadecanoyl-sn-glycerol 3-phosphate O-acyltransferase (n-C18:0)	1odecg3p[c] + ocdcaACP[c] -> ACP[c] + pa180[c]		Gemella_morbillorum_M424	0	0	0	0	0	0	0	0	0	0	0
Gemella_morbillorum_M424_AGPAT181	AGPAT181	1-octadec-7-enoyl-sn-glycerol 3-phosphate O-acyltransferase (n-C18:1)	1odec11eg3p[c] + octeACP[c] -> ACP[c] + pa181[c]		Gemella_morbillorum_M424	0	0	0	0	0	0	0	0	0	0	0
Gemella_morbillorum_M424_AHC	AHC	Adenosylhomocysteinase	h2o[c] + ahcys[c] <=> adn[c] + hcys_L[c]		Gemella_morbillorum_M424	0	10.6186	0	0	17.4776	0	10.6186	18.1414	0	10.6186	18.0821
Gemella_morbillorum_M424_AHCYSNS_r	AHCYSNS_r	S-adenosylhomocysteine nucleosidase reversible	ahcys[c] + h2o[c] <=> ade[c] + rhcys[c]		Gemella_morbillorum_M424	0	6.37118	0	0	10.4865	0	6.37118	10.8849	0	6.37118	10.8493
Gemella_morbillorum_M424_AHSERL2	AHSERL2	O-acetylhomoserine (thiol)-lyase	achms[c] + h2s[c] -> ac[c] + h[c] + hcys_L[c]		Gemella_morbillorum_M424	0	1000	0	0	1000	0	1000	1000	0	1000	1000
Gemella_morbillorum_M424_AHSERL3	AHSERL3	O-Acetyl-L-homoserine acetate-lyase	trdrd[c] + achms[c] + tsul[c] <=> ac[c] + trdox[c] + so3[c] + hcys_L[c] + h[c]		Gemella_morbillorum_M424	0	1000	0	0	1000	0	1000	1000	0	1000	1000
Gemella_morbillorum_M424_AICART	AICART	Phosphoribosylaminoimidazolecarboxamide Formyltransferase	10fthf[c] + aicar[c] <=> thf[c] + fprica[c]		Gemella_morbillorum_M424	0	0	0	0	0	0	0	0	0	0	0
Gemella_morbillorum_M424_AIHDUDPMG	AIHDUDPMG	anteisoheptadecanoyl-UDP-glucosyltransferase (monoglucosyl)	udpg[c] + 12daihdglyc[c] <=> udp[c] + m12dahglyc[c] + h[c]		Gemella_morbillorum_M424	0	0	0	0	0	0	0	0	0	0	0
Gemella_morbillorum_M424_AIHDUPDG	AIHDUPDG	anteisoheptadecanoyl-UDP-glucosyltransferase (diglucosyl)	udpg[c] + m12dahglyc[c] <=> udp[c] + diglcpgai17[c] + h[c]		Gemella_morbillorum_M424	0	0	0	0	0	0	0	0	0	0	0
Gemella_morbillorum_M424_AIHPDCOATA	AIHPDCOATA	14-methyl-hexa-decanoyl-ACP[acyl-carrier-protein] transferase	14mpalmACP[c] + coa[c] <=> ACP[c] + aihpdcoa[c]		Gemella_morbillorum_M424	0	0	0	0	0	0	0	0	0	0	0
Gemella_morbillorum_M424_AIRC4	AIRC4	Phosphoribosylaminoimidazole carboxylase	atp[c] + air[c] + hco3[c] -> h[c] + pi[c] + adp[c] + 5aizc[c]		Gemella_morbillorum_M424	0	0	0	0	0	0	0	0	0	0	0
Gemella_morbillorum_M424_ALAALA	ALAALA	D-alanine--D-alanine ligase (EC 6.3.2.4)	2 ala_D[c] + atp[c] -> pi[c] + h[c] + adp[c] + alaala[c]		Gemella_morbillorum_M424	0	0	0	0	0	0	0	0	0	0	0
Gemella_morbillorum_M424_ALAASP1c	ALAASP1c	Hydrolysis of L-alanyl-L-aspartate	h2o[c] + alaasp[c] <=> ala_L[c] + asp_L[c]		Gemella_morbillorum_M424	0	1	0	0	1	0	1	1	0	1	1
Gemella_morbillorum_M424_ALAASPabc	ALAASPabc	L-alanyl-L-aspartate transport via ABC system	alaasp[e] + atp[c] + h2o[c] -> alaasp[c] + adp[c] + h[c] + pi[c]		Gemella_morbillorum_M424	0	1	0	0	1	0	1	1	0	1	1
Gemella_morbillorum_M424_ALAD_R	ALAD_R	Alanine dehydrogenase (EC 1.4.1.1)	h2o[c] + ala_L[c] + nad[c] <=> nh4[c] + h[c] + pyr[c] + nadh[c]		Gemella_morbillorum_M424	0	29.4614	0	0	55.8589	0	29.4614	56.1133	0	29.4614	56.1133
Gemella_morbillorum_M424_ALAGLN1c	ALAGLN1c	Hydrolysis of L-alanyl-L-glutamine	h2o[c] + alagln[c] <=> ala_L[c] + gln_L[c]		Gemella_morbillorum_M424	0	1	0	0	1	0	1	1	0	1	1
Gemella_morbillorum_M424_ALAGLNabc	ALAGLNabc	L-alanyl-L-glutamine transport via ABC system	alagln[e] + atp[c] + h2o[c] -> alagln[c] + adp[c] + h[c] + pi[c]		Gemella_morbillorum_M424	0	1	0	0	1	0	1	1	0	1	1
Gemella_morbillorum_M424_ALAGLU1c	ALAGLU1c	Hydrolysis of L-alanyl-L-glutamate	h2o[c] + alaglu[c] <=> ala_L[c] + glu_L[c]		Gemella_morbillorum_M424	0	1	0	0	1	0	1	1	0	1	1
Gemella_morbillorum_M424_ALAGLUabc	ALAGLUabc	L-alanyl-L-glutamate transport via ABC system	alaglu[e] + atp[c] + h2o[c] -> alaglu[c] + adp[c] + h[c] + pi[c]		Gemella_morbillorum_M424	0	1	0	0	1	0	1	1	0	1	1
Gemella_morbillorum_M424_ALAGLY1c	ALAGLY1c	Hydrolysis of L-alanylglycine	h2o[c] + alagly[c] <=> ala_L[c] + gly[c]		Gemella_morbillorum_M424	0	1	0	0	1	0	1	1	0	1	1
Gemella_morbillorum_M424_ALAGLYabc	ALAGLYabc	L-alanylglycine transport via ABC system	alagly[e] + atp[c] + h2o[c] -> alagly[c] + adp[c] + h[c] + pi[c]		Gemella_morbillorum_M424	0	1	0	0	1	0	1	1	0	1	1
Gemella_morbillorum_M424_ALAHIS1c	ALAHIS1c	Hydrolysis of L-alanyl-L-histidine	h2o[c] + alahis[c] <=> ala_L[c] + his_L[c]		Gemella_morbillorum_M424	0	1	0	0	1	0	1	1	0	1	1
Gemella_morbillorum_M424_ALAHISabc	ALAHISabc	L-alanyl-L-histidine transport via ABC system	alahis[e] + atp[c] + h2o[c] -> alahis[c] + adp[c] + h[c] + pi[c]		Gemella_morbillorum_M424	0	1	0	0	1	0	1	1	0	1	1
Gemella_morbillorum_M424_ALALEU1c	ALALEU1c	Hydrolysis of L-alanyl-L-leucine	h2o[c] + alaleu[c] <=> ala_L[c] + leu_L[c]		Gemella_morbillorum_M424	0	1	0	0	1	0	1	1	0	1	1
Gemella_morbillorum_M424_ALALEUabc	ALALEUabc	L-alanyl-L-leucine transport via ABC system	alaleu[e] + atp[c] + h2o[c] -> alaleu[c] + adp[c] + h[c] + pi[c]		Gemella_morbillorum_M424	0	1	0	0	1	0	1	1	0	1	1
Gemella_morbillorum_M424_ALAPGPL	ALAPGPL	D-alanine-polyphosphoribitol ligase	45 atp[c] + 45 ala_D[c] + prl45tca[c] -> 45 amp[c] + 45 ppi[c] + 45 h2o[c] + prl45tcaala[c]		Gemella_morbillorum_M424	0	0	0	0	0	0	0	0	0	0	0
Gemella_morbillorum_M424_ALAR	ALAR	Alanine Racemase	ala_L[c] <=> ala_D[c]		Gemella_morbillorum_M424	0	0	0	0	0	0	0	0	0	0	0
Gemella_morbillorum_M424_ALATHR1c	ALATHR1c	Hydrolysis of L-alanyl-L-threonine	h2o[c] + alathr[c] <=> ala_L[c] + thr_L[c]		Gemella_morbillorum_M424	0	1	0	0	1	0	1	1	0	1	1
Gemella_morbillorum_M424_ALATHRabc	ALATHRabc	L-alanyl-L-threonine transport via ABC system	alathr[e] + atp[c] + h2o[c] -> alathr[c] + adp[c] + h[c] + pi[c]		Gemella_morbillorum_M424	0	1	0	0	1	0	1	1	0	1	1
Gemella_morbillorum_M424_ALAt2r	ALAt2r	L-Alanine Reversible Transport via Proton Symport	h[e] + ala_L[e] <=> h[c] + ala_L[c]		Gemella_morbillorum_M424	0	29.4614	0	0	62.8468	0	29.4614	63.1133	0	29.4614	63.1133
Gemella_morbillorum_M424_ALCD19	ALCD19	alcohol dehydrogenase (glycerol)	glyald[c] + h[c] + nadh[c] <=> glyc[c] + nad[c]		Gemella_morbillorum_M424	0	2.00641	0	0	2.01295	0	2.00641	2.01295	0	2.00641	2.01295
Gemella_morbillorum_M424_ALCD2x	ALCD2x	alcohol dehydrogenase (ethanol)	etoh[c] + nad[c] <=> acald[c] + h[c] + nadh[c]		Gemella_morbillorum_M424	0	26.5717	0	0	37.3664	0	38.3099	52.2622	0	37.1015	49.5645
Gemella_morbillorum_M424_AMALT1	AMALT1	Amylomaltase (maltotriose)	malt[c] + malttr[c] -> glc_D[c] + maltttr[c]		Gemella_morbillorum_M424	0	0	0	0	0	0	0	0	0	0	0
Gemella_morbillorum_M424_AMALT2	AMALT2	Amylomaltase (maltotetraose)	malt[c] + maltttr[c] -> glc_D[c] + maltpt[c]		Gemella_morbillorum_M424	0	0	0	0	0	0	0	0	0	0	0
Gemella_morbillorum_M424_AMALT3	AMALT3	Amylomaltase (maltopentaose)	malt[c] + maltpt[c] -> glc_D[c] + malthx[c]		Gemella_morbillorum_M424	0	0	0	0	0	0	0	0	0	0	0
Gemella_morbillorum_M424_AMALT4	AMALT4	Amylomaltase (maltohexaose)	malt[c] + malthx[c] -> glc_D[c] + malthp[c]		Gemella_morbillorum_M424	0	0	0	0	0	0	0	0	0	0	0
Gemella_morbillorum_M424_AMANAPEr	AMANAPEr	N-acetylmannosamine 6-phosphate epimerase	acmanap[c] <=> acgam6p[c]		Gemella_morbillorum_M424	0	0	0	0	0	0	0	0	0	0	0
Gemella_morbillorum_M424_AMANK	AMANK	N-Acetyl-D-Mannosamine Kinase	atp[c] + acmana[c] -> h[c] + adp[c] + acmanap[c]		Gemella_morbillorum_M424	0	0	0	0	0	0	0	0	0	0	0
Gemella_morbillorum_M424_AMPMS2	AMPMS2	4-amino-2-methyl-5-phosphomethylpyrimidine synthetase	air[c] + h2o[c] + nad[c] -> 4ampm[c] + 2 for[c] + 3 h[c] + nadh[c]		Gemella_morbillorum_M424	0	0	0	0	0	0	0	0	0	0	0
Gemella_morbillorum_M424_AMPTASECG	AMPTASECG	Alanyl Aminopeptidase (Cys-Gly)	h2o[c] + cgly[c] -> cys_L[c] + gly[c]		Gemella_morbillorum_M424	0	0	0	0	0	0	0	0	0	0	0
Gemella_morbillorum_M424_AMPTASEGC	AMPTASEGC	Gly-Cys aminopeptidase	glycys[c] + h2o[c] -> gly[c] + cys_L[c]		Gemella_morbillorum_M424	0	1	0	0	1	0	1	1	0	1	1
Gemella_morbillorum_M424_ARAI	ARAI	L-arabinose isomerase	arab_L[c] <=> rbl_L[c]		Gemella_morbillorum_M424	0	0	0	0	0	0	0	0	0	0	0
Gemella_morbillorum_M424_ARBTpts	ARBTpts	arbutin transport via PEP:Pyr PTS	arbt[e] + pep[c] -> arbt6p[c] + pyr[c]		Gemella_morbillorum_M424	0	0	0	0	0	0	0	0	0	0	0
Gemella_morbillorum_M424_ARBabc	ARBabc	L-arabinose transport via ABC system	arab_L[e] + atp[c] + h2o[c] -> adp[c] + arab_L[c] + h[c] + pi[c]		Gemella_morbillorum_M424	0	0	0	0	0	0	0	0	0	0	0
Gemella_morbillorum_M424_ARGt2	ARGt2	L arginine transport in via proton symport	arg_L[e] + h[e] -> arg_L[c] + h[c]		Gemella_morbillorum_M424	0	0	0	0	0	0	0	0	0	0	0
Gemella_morbillorum_M424_ASAD	ASAD	aspartate-semialdehyde dehydrogenase	aspsa[c] + nadp[c] + pi[c] <=> 4pasp[c] + h[c] + nadph[c]		Gemella_morbillorum_M424	0	10.7315	0	0	26.2163	0	10.7315	26.6609	0	10.7315	26.6609
Gemella_morbillorum_M424_ASNt2r	ASNt2r	L-asparagine reversible transport via proton symport	asn_L[e] + h[e] <=> asn_L[c] + h[c]		Gemella_morbillorum_M424	0	1.9631	0	0	29.1383	0	1.9631	30.1341	0	1.9631	30.0451
Gemella_morbillorum_M424_ASPCT	ASPCT	aspartate carbamoyltransferase	asp_L[c] + cbp[c] -> cbasp[c] + h[c] + pi[c]		Gemella_morbillorum_M424	0	0	0	0	0	0	0	0	0	0	0
Gemella_morbillorum_M424_ASPKi	ASPKi	aspartate kinase, irreversible	asp_L[c] + atp[c] -> 4pasp[c] + adp[c]		Gemella_morbillorum_M424	0	10.7315	0	0	26.2163	0	10.7315	26.6609	0	10.7315	26.6609
Gemella_morbillorum_M424_ASPT	ASPT	L-aspartase	asp_L[c] -> fum[c] + nh4[c]		Gemella_morbillorum_M424	0	0	0	0	0	0	0	0	0	0	0
Gemella_morbillorum_M424_ASPTA	ASPTA	Aspartate Transaminase	akg[c] + asp_L[c] <=> glu_L[c] + oaa[c]		Gemella_morbillorum_M424	0	14.6201	0	0	77.5612	0	15.1055	88.0599	0	15.1055	86.0672
Gemella_morbillorum_M424_ASPt2r	ASPt2r	L-aspartate reversible transport via proton symport	asp_L[e] + h[e] <=> asp_L[c] + h[c]		Gemella_morbillorum_M424	0	14.4951	0	0	105.017	0	14.8198	111.451	0	14.8198	110.496
Gemella_morbillorum_M424_ATPS4	ATPS4	ATP synthase (four protons for one ATP)	adp[c] + 4 h[e] + pi[c] -> atp[c] + 3 h[c] + h2o[c]		Gemella_morbillorum_M424	0	19.6025	0	0	43.6416	0	19.6025	51.7072	0	19.6025	50.0116
Gemella_morbillorum_M424_BAMPPALDOX	BAMPPALDOX	Beta-Aminopropion Aldehyde:NAD+ Oxidoreductase	h2o[c] + bamppald[c] + nad[c] -> 2 h[c] + nadh[c] + ala_B[c]		Gemella_morbillorum_M424	0	0	0	0	0	0	0	0	0	0	0
Gemella_morbillorum_M424_BPNT	BPNT	3, 5-Bisphosphate Nucleotidase	h2o[c] + pap[c] -> pi[c] + amp[c]		Gemella_morbillorum_M424	0	0	0	0	0	0	0	0	0	0	0
Gemella_morbillorum_M424_C180SNrev	C180SNrev	Fatty acid biosynthesis (n-C18:0), reversed	7 co2[c] + 8 h2o[c] + 16 nadp[c] + 7 ACP[c] + ocdcaACP[c] -> 23 h[c] + 16 nadph[c] + actACP[c] + 7 malACP[c]		Gemella_morbillorum_M424	0	0	0	0	0	0	0	0	0	0	0
Gemella_morbillorum_M424_CAt4i	CAt4i	Calcium transport via proton antiport, irreversible	h[c] + ca2[e] -> h[e] + ca2[c]		Gemella_morbillorum_M424	0	0	0	0	0	0	0	0	0	0	0
Gemella_morbillorum_M424_CBIAT	CBIAT	Cobinamide adenyltransferase	atp[c] + cbi[c] + h[c] <=> adocbi[c] + pppi[c]		Gemella_morbillorum_M424	0	0	0	0	0	0	0	0	0	0	0
Gemella_morbillorum_M424_CBPS	CBPS	Carbamoyl-Phosphate Synthase (Glutamine-Hydrolysing)	h2o[c] + 2 atp[c] + hco3[c] + gln_L[c] -> 2 h[c] + 2 adp[c] + pi[c] + glu_L[c] + cbp[c]		Gemella_morbillorum_M424	0	0	0	0	0	0	0	0	0	0	0
Gemella_morbillorum_M424_CD2abc1	CD2abc1	cadmium transport out via ABC system	h2o[c] + cd2[c] + atp[c] -> pi[c] + h[c] + cd2[e] + adp[c]		Gemella_morbillorum_M424	0	0	0	0	0	0	0	0	0	0	0
Gemella_morbillorum_M424_CDPEAS	CDPEAS	R07384	2 h[c] + cmp[c] + plasmetha[c] <=> cdpea[c] + M00512[c]		Gemella_morbillorum_M424	0	0	0	0	0	0	0	0	0	0	0
Gemella_morbillorum_M424_CDPGLYCGPT	CDPGLYCGPT	CDP-glycerol polyglycerophosphate glycerophosphotransferase	acbdma14gapuc[c] + 45 cdpglyc[c] <=> 45 cmp[c] + 45 h[c] + prl45tca[c]		Gemella_morbillorum_M424	0	0	0	0	0	0	0	0	0	0	0
Gemella_morbillorum_M424_CGLYabc	CGLYabc	L-cysteinylglycine transport via ABC system	cgly[e] + atp[c] + h2o[c] -> cgly[c] + adp[c] + h[c] + pi[c]		Gemella_morbillorum_M424	0	0	0	0	0	0	0	0	0	0	0
Gemella_morbillorum_M424_CHOLD	CHOLD	choline dehydrogenase	chol[c] + nad[c] -> betald[c] + h[c] + nadh[c]		Gemella_morbillorum_M424	0	0	0	0	0	0	0	0	0	0	0
Gemella_morbillorum_M424_CHOLK	CHOLK	Choline Kinase	atp[c] + chol[c] -> h[c] + adp[c] + cholp[c]		Gemella_morbillorum_M424	0	0	0	0	0	0	0	0	0	0	0
Gemella_morbillorum_M424_CLPNS140	CLPNS140	myristoyl-cardiolipin synthase	2 pg140[c] <=> glyc[c] + clpn140[c]		Gemella_morbillorum_M424	0	0	0	0	0	0	0	0	0	0	0
Gemella_morbillorum_M424_CLPNS160	CLPNS160	palmitoyl-cardiolipin synthase	2 pg160[c] <=> glyc[c] + clpn160[c]		Gemella_morbillorum_M424	0	0	0	0	0	0	0	0	0	0	0
Gemella_morbillorum_M424_CLPNS180	CLPNS180	stearoyl-cardiolipin synthase	2 pg180[c] <=> glyc[c] + clpn180[c]		Gemella_morbillorum_M424	0	0	0	0	0	0	0	0	0	0	0
Gemella_morbillorum_M424_CLPNSAI15	CLPNSAI15	anteisopentadecanoyl-cardiolipin synthase	2 pgai15[c] <=> glyc[c] + clpnai15[c]		Gemella_morbillorum_M424	0	0	0	0	0	0	0	0	0	0	0
Gemella_morbillorum_M424_CLPNSAI17	CLPNSAI17	anteisoheptadecanoyl-cardiolipin synthase	2 pgai17[c] <=> clpnai17[c] + glyc[c]		Gemella_morbillorum_M424	0	0	0	0	0	0	0	0	0	0	0
Gemella_morbillorum_M424_CLPNSI14	CLPNSI14	isotetradecanoyl-cardiolipin synthase	2 pgi14[c] <=> clpni14[c] + glyc[c]		Gemella_morbillorum_M424	0	0	0	0	0	0	0	0	0	0	0
Gemella_morbillorum_M424_CLPNSI15	CLPNSI15	isopentadecanoyl-cardiolipin synthase	2 pgi15[c] <=> clpni15[c] + glyc[c]		Gemella_morbillorum_M424	0	0	0	0	0	0	0	0	0	0	0
Gemella_morbillorum_M424_CLPNSI16	CLPNSI16	isohexadecanoyl-cardiolipin synthase	2 pgi16[c] <=> glyc[c] + clpni16[c]		Gemella_morbillorum_M424	0	0	0	0	0	0	0	0	0	0	0
Gemella_morbillorum_M424_CLPNSI17	CLPNSI17	isoheptadecanoyl-cardiolipin synthase	2 pgi17[c] <=> glyc[c] + clpni17[c]		Gemella_morbillorum_M424	0	0	0	0	0	0	0	0	0	0	0
Gemella_morbillorum_M424_CO2t	CO2t	CO2 Transporter via Diffusion	co2[e] <=> co2[c]		Gemella_morbillorum_M424	0	17.1438	0	0	85.8688	0	58.8837	97.0515	0	57.7394	95.1388
Gemella_morbillorum_M424_COBALTt5	COBALTt5	cobalt transport in/out via permease (no H+)	cobalt2[c] <=> cobalt2[e]		Gemella_morbillorum_M424	0	0	0	0	0	0	0	0	0	0	0
Gemella_morbillorum_M424_CPPPGO	CPPPGO	Coproporphyrinogen Oxidase (O2 Required)	o2[c] + 2 h[c] + cpppg3[c] -> 2 h2o[c] + 2 co2[c] + pppg9[c]		Gemella_morbillorum_M424	0	0	0	0	0	0	0	0	0	0	0
Gemella_morbillorum_M424_CTPS1	CTPS1	CTP Synthase (NH3)	nh4[c] + atp[c] + utp[c] -> 2 h[c] + adp[c] + pi[c] + ctp[c]		Gemella_morbillorum_M424	0	0.995029	0	0	0.995029	0	0.995029	0.995029	0	0.995029	0.995029
Gemella_morbillorum_M424_CTPS2	CTPS2	CTP Synthase (Glutamine)	h2o[c] + atp[c] + gln_L[c] + utp[c] -> 2 h[c] + adp[c] + pi[c] + glu_L[c] + ctp[c]		Gemella_morbillorum_M424	0	0.995029	0	0	0.995029	0	0.995029	0.995029	0	0.995029	0.995029
Gemella_morbillorum_M424_CYSS	CYSS	cysteine synthase	acser[c] + h2s[c] -> ac[c] + cys_L[c] + h[c]		Gemella_morbillorum_M424	0	1000	0	0	1000	0	1000	1000	0	1000	1000
Gemella_morbillorum_M424_CYSS3r	CYSS3r	cysteine synthase (Thiosulfate)	acser[c] + trdrd[c] + tsul[c] <=> ac[c] + trdox[c] + so3[c] + cys_L[c] + h[c]		Gemella_morbillorum_M424	0	1000	0	0	1000	0	1000	1000	0	1000	1000
Gemella_morbillorum_M424_CYSt2r	CYSt2r	L-cysteine reversible transport via proton symport	cys_L[e] + h[e] <=> cys_L[c] + h[c]		Gemella_morbillorum_M424	0	1	0	0	1	0	1	1	0	1	1
Gemella_morbillorum_M424_CYTBD	CYTBD	cytochrome oxidase bd (ubiquinol-8: 2 protons)	2 h[c] + 0.5 o2[c] + q8h2[c] -> h2o[c] + 2 h[e] + q8[c]		Gemella_morbillorum_M424	0	0	0	0	0	0	0	0	0	0	0
Gemella_morbillorum_M424_CYTBD2	CYTBD2	cytochrome oxidase bd (menaquinol-8: 2 protons)	2 h[c] + mql8[c] + 0.5 o2[c] -> h2o[c] + 2 h[e] + mqn8[c]		Gemella_morbillorum_M424	0	0	0	0	0	0	0	0	0	0	0
Gemella_morbillorum_M424_CYTD	CYTD	Cytidine Deaminase	h2o[c] + h[c] + cytd[c] -> nh4[c] + uri[c]		Gemella_morbillorum_M424	0	0	0	0	0	0	0	0	0	0	0
Gemella_morbillorum_M424_CYTDK1	CYTDK1	ATPcytidine 5-Phosphotransferase	atp[c] + cytd[c] -> h[c] + adp[c] + cmp[c]		Gemella_morbillorum_M424	0	0	0	0	0	0	0	0	0	0	0
Gemella_morbillorum_M424_CYTDK2	CYTDK2	cytidine kinase (GTP)	cytd[c] + gtp[c] -> cmp[c] + gdp[c] + h[c]		Gemella_morbillorum_M424	0	0	0	0	0	0	0	0	0	0	0
Gemella_morbillorum_M424_CYTDK3	CYTDK3	ITPcytidine 5-phosphotransferase	cytd[c] + itp[c] -> cmp[c] + idp[c] + h[c]		Gemella_morbillorum_M424	0	0	0	0	0	0	0	0	0	0	0
Gemella_morbillorum_M424_CYTDK4	CYTDK4	UTPcytidine 5-phosphotransferase	cytd[c] + utp[c] -> udp[c] + cmp[c] + h[c]		Gemella_morbillorum_M424	0	0	0	0	0	0	0	0	0	0	0
Gemella_morbillorum_M424_CYTK1	CYTK1	Cytidylate Kinase (CMP)	atp[c] + cmp[c] <=> adp[c] + cdp[c]		Gemella_morbillorum_M424	0	0.0039506	0	0	0.0039506	0	0.0039506	0.0039506	0	0.0039506	0.0039506
Gemella_morbillorum_M424_CYTK2	CYTK2	Cytidylate Kinase (dCMP)	atp[c] + dcmp[c] <=> adp[c] + dcdp[c]		Gemella_morbillorum_M424	0	16.9165	0	0	27.2049	0	16.9165	28.2007	0	16.9165	28.1117
Gemella_morbillorum_M424_Cuabc	Cuabc	Copper transport via ABC system	atp[c] + cu2[e] + h2o[c] -> adp[c] + cu2[c] + h[c] + pi[c]		Gemella_morbillorum_M424	0	15.9279	0	0	26.2163	0	15.9279	27.2122	0	15.9279	27.1231
Gemella_morbillorum_M424_Cut1	Cut1	Copper export via ATPase	atp[c] + cu2[c] + h2o[c] -> adp[c] + cu2[e] + h[c] + pi[c]		Gemella_morbillorum_M424	0	15.9279	0	0	26.2163	0	15.9279	27.2122	0	15.9279	27.1231
Gemella_morbillorum_M424_DAPDA	DAPDA	N-acetyl-L,L-diaminopimelate deacetylase	h2o[c] + n6all26d[c] <=> 26dap_LL[c] + ac[c]		Gemella_morbillorum_M424	0	0	0	0	0	0	0	0	0	0	0
Gemella_morbillorum_M424_DAPabc	DAPabc	M-diaminopimelic acid ABC transport	26dap_M[e] + atp[c] + h2o[c] -> 26dap_M[c] + adp[c] + h[c] + pi[c]		Gemella_morbillorum_M424	0	0	0	0	0	0	0	0	0	0	0
Gemella_morbillorum_M424_DASYN120	DASYN120	CDP-diacylglycerol synthetase (n-C12:0)	ctp[c] + h[c] + pa120[c] -> cdpdddecg[c] + ppi[c]		Gemella_morbillorum_M424	0	0	0	0	0	0	0	0	0	0	0
Gemella_morbillorum_M424_DASYN140	DASYN140	CDP-diacylglycerol synthetase (n-C14:0)	ctp[c] + h[c] + pa140[c] -> cdpdtdecg[c] + ppi[c]		Gemella_morbillorum_M424	0	0	0	0	0	0	0	0	0	0	0
Gemella_morbillorum_M424_DASYN141	DASYN141	CDP-diacylglycerol synthetase (n-C14:1)	ctp[c] + h[c] + pa141[c] -> cdpdtdec7eg[c] + ppi[c]		Gemella_morbillorum_M424	0	0	0	0	0	0	0	0	0	0	0
Gemella_morbillorum_M424_DASYN160	DASYN160	CDP-diacylglycerol synthetase (n-C16:0)	ctp[c] + h[c] + pa160[c] -> cdpdhdecg[c] + ppi[c]		Gemella_morbillorum_M424	0	0	0	0	0	0	0	0	0	0	0
Gemella_morbillorum_M424_DASYN161	DASYN161	CDP-diacylglycerol synthetase (n-C16:1)	ctp[c] + h[c] + pa161[c] -> cdpdhdec9eg[c] + ppi[c]		Gemella_morbillorum_M424	0	0	0	0	0	0	0	0	0	0	0
Gemella_morbillorum_M424_DASYN180	DASYN180	CDP-diacylglycerol synthetase (n-C18:0)	ctp[c] + h[c] + pa180[c] -> cdpdodecg[c] + ppi[c]		Gemella_morbillorum_M424	0	0	0	0	0	0	0	0	0	0	0
Gemella_morbillorum_M424_DASYN181	DASYN181	CDP-diacylglycerol synthetase (n-C18:1)	ctp[c] + h[c] + pa181[c] -> cdpdodec11eg[c] + ppi[c]		Gemella_morbillorum_M424	0	0	0	0	0	0	0	0	0	0	0
Gemella_morbillorum_M424_DASYNAI15	DASYNAI15	anteisopentadecanoyl-phosphatidate cytidylyltransferase	paai15[c] + h[c] + ctp[c] -> cdpdaipdecg[c] + ppi[c]		Gemella_morbillorum_M424	0	0	0	0	0	0	0	0	0	0	0
Gemella_morbillorum_M424_DASYNAI17	DASYNAI17	anteisoheptadecanoyl-phosphatidate cytidylyltransferase	ctp[c] + paai17[c] + h[c] -> ppi[c] + cdpdaihpdecg[c]		Gemella_morbillorum_M424	0	0	0	0	0	0	0	0	0	0	0
Gemella_morbillorum_M424_DASYNI14	DASYNI14	isotetradecanoyl-phosphatidate cytidylyltransferase	pai14[c] + ctp[c] + h[c] -> cdpditdecg[c] + ppi[c]		Gemella_morbillorum_M424	0	0	0	0	0	0	0	0	0	0	0
Gemella_morbillorum_M424_DASYNI15	DASYNI15	isopentadecanoyl-phosphatidate cytidylyltransferase	ctp[c] + pai15[c] + h[c] -> cdpdipdecg[c] + ppi[c]		Gemella_morbillorum_M424	0	0	0	0	0	0	0	0	0	0	0
Gemella_morbillorum_M424_DASYNI16	DASYNI16	isohexadecanoyl-phosphatidate cytidylyltransferase	ctp[c] + pai16[c] + h[c] -> ppi[c] + cdpdihdecg[c]		Gemella_morbillorum_M424	0	0	0	0	0	0	0	0	0	0	0
Gemella_morbillorum_M424_DASYNI17	DASYNI17	isoheptadecanoyl-phosphatidate cytidylyltransferase	pai17[c] + ctp[c] + h[c] -> ppi[c] + cdpdihpdecg[c]		Gemella_morbillorum_M424	0	0	0	0	0	0	0	0	0	0	0
Gemella_morbillorum_M424_DCMPDA	DCMPDA	DCMP Deaminase	h2o[c] + h[c] + dcmp[c] <=> nh4[c] + dump[c]		Gemella_morbillorum_M424	0	1000	0	0	1000	0	1000	1000	0	1000	1000
Gemella_morbillorum_M424_DCTPAH	DCTPAH	dCTP aminohydrolase (dUMP-forming)	dctp[c] + 2 h2o[c] -> dump[c] + nh4[c] + ppi[c]		Gemella_morbillorum_M424	0	15.9279	0	0	26.2163	0	15.9279	27.2122	0	15.9279	27.1231
Gemella_morbillorum_M424_DCYTD	DCYTD	Deoxycytidine Deaminase	h2o[c] + h[c] + dcyt[c] -> nh4[c] + duri[c]		Gemella_morbillorum_M424	0	1000	0	0	1000	0	1000	1000	0	1000	1000
Gemella_morbillorum_M424_DCYTt2r	DCYTt2r	deoxycytidine transport in via proton symport reversible	h[e] + dcyt[e] <=> h[c] + dcyt[c]		Gemella_morbillorum_M424	0	0.979792	0	0	0.979792	0	0.979792	0.979792	0	0.979792	0.979792
Gemella_morbillorum_M424_DDPGALA	DDPGALA	2-dehydro-3-deoxy-6-phosphogalactonate aldolase	2dh3dgal6p[c] <=> g3p[c] + pyr[c]		Gemella_morbillorum_M424	0	0	0	0	0	0	0	0	0	0	0
Gemella_morbillorum_M424_DGK1	DGK1	Deoxyguanylate Kinase (dGMP:ATP)	atp[c] + dgmp[c] <=> adp[c] + dgdp[c]		Gemella_morbillorum_M424	0	15.93	0	0	26.2184	0	15.93	27.2142	0	15.93	27.1252
Gemella_morbillorum_M424_DHAK	DHAK	dihydroxyacetone kinase	atp[c] + dha[c] -> adp[c] + dhap[c] + h[c]		Gemella_morbillorum_M424	0	2.00641	0	0	2.01295	0	2.00641	2.01295	0	2.00641	2.01295
Gemella_morbillorum_M424_DHFOR2	DHFOR2	dihydrofolate reductase	dhf[c] + nadp[c] <=> fol[c] + nadph[c]		Gemella_morbillorum_M424	0	3.68594e-14	0	0	3.5083e-14	0	0	0	0	0	0
Gemella_morbillorum_M424_DHFR	DHFR	Dihydrofolate Reductase	h[c] + nadph[c] + dhf[c] <=> nadp[c] + thf[c]		Gemella_morbillorum_M424	0	-3.68594e-14	0	0	3.16934e-15	0	0	0	0	0	0
Gemella_morbillorum_M424_DHFS	DHFS	dihydrofolate synthase	atp[c] + dhpt[c] + glu_L[c] -> adp[c] + dhf[c] + h[c] + pi[c]		Gemella_morbillorum_M424	0	0	0	0	0	0	0	0	0	0	0
Gemella_morbillorum_M424_DHNPA	DHNPA	dihydroneopterin aldolase	dhnpt[c] -> 2ahhmp[c] + gcald[c]		Gemella_morbillorum_M424	0	0	0	0	0	0	0	0	0	0	0
Gemella_morbillorum_M424_DHNPA2	DHNPA2	dihydroneopterin aldolase	dhnpt[c] -> 6hmhpt[c] + gcald[c]		Gemella_morbillorum_M424	0	0	0	0	0	0	0	0	0	0	0
Gemella_morbillorum_M424_DHORD2	DHORD2	dihydoorotic acid dehydrogenase (quinone8)	dhor_S[c] + q8[c] -> orot[c] + q8h2[c]		Gemella_morbillorum_M424	0	0	0	0	0	0	0	0	0	0	0
Gemella_morbillorum_M424_DHORD5	DHORD5	dihydroorotic acid (menaquinone-8)	dhor_S[c] + mqn8[c] -> mql8[c] + orot[c]		Gemella_morbillorum_M424	0	0	0	0	0	0	0	0	0	0	0
Gemella_morbillorum_M424_DHORDfum	DHORDfum	Fumarate dependent DHORD	dhor_S[c] + fum[c] -> orot[c] + succ[c]		Gemella_morbillorum_M424	0	0	0	0	0	0	0	0	0	0	0
Gemella_morbillorum_M424_DHORTS	DHORTS	Dihydroorotase	h2o[c] + dhor_S[c] <=> h[c] + cbasp[c]		Gemella_morbillorum_M424	0	0	0	0	0	0	0	0	0	0	0
Gemella_morbillorum_M424_DHPM1	DHPM1	Dihydropyrimidinase (5, 6-Dihydrouracil)	h2o[c] + 56dura[c] -> h[c] + cala[c]		Gemella_morbillorum_M424	0	0	0	0	0	0	0	0	0	0	0
Gemella_morbillorum_M424_DHPM2	DHPM2	Dihydropyrimidinase (Dihydrothymine)	h2o[c] + 56dthm[c] -> h[c] + 3uib[c]		Gemella_morbillorum_M424	0	0	0	0	0	0	0	0	0	0	0
Gemella_morbillorum_M424_DHPPDA	DHPPDA	diaminohydroxyphosphoribosylaminopyrimidine deaminase	25dhpp[c] + h2o[c] + h[c] -> 5apru[c] + nh4[c]		Gemella_morbillorum_M424	0	0	0	0	0	0	0	0	0	0	0
Gemella_morbillorum_M424_DHPS	DHPS	dihydropteroate synthase	2ahhmp[c] + 4abz[c] -> dhpt[c] + h2o[c]		Gemella_morbillorum_M424	0	0	0	0	0	0	0	0	0	0	0
Gemella_morbillorum_M424_DHPS2	DHPS2	dihydropteroate synthase	4abz[c] + 6hmhptpp[c] -> dhpt[c] + ppi[c]		Gemella_morbillorum_M424	0	0	0	0	0	0	0	0	0	0	0
Gemella_morbillorum_M424_DMATT	DMATT	Dimethylallyltranstransferase	ipdp[c] + dmpp[c] -> ppi[c] + grdp[c]		Gemella_morbillorum_M424	0	0	0	0	0	0	0	0	0	0	0
Gemella_morbillorum_M424_DM_5MTR	DM_5MTR	Sink needed to allow 5-Methylthio-D-ribose to leave system	5mtr[c] ->		Gemella_morbillorum_M424	0	0	0	0	0	0	0	0	0	0	0
Gemella_morbillorum_M424_DM_atp_c_	DM_atp_c_	Demand for ATP, Cytosolic	h2o[c] + atp[c] -> h[c] + adp[c] + pi[c]		Gemella_morbillorum_M424	0	31.8559	0	0	52.4327	0	31.8559	54.4243	0	31.8559	54.2463
Gemella_morbillorum_M424_DM_dhptd(c)	DM_dhptd(c)	Demand reaction for 4,5-dihydroxy-2,3-pentanedione	dhptd[c] <=>		Gemella_morbillorum_M424	0	4.34937	0	0	6.26719	0	4.37707	6.55947	0	4.37707	6.52821
Gemella_morbillorum_M424_DM_hcys_L[c]	DM_hcys_L[c]	Demand for homocysteine	hcys_L[c] ->		Gemella_morbillorum_M424	0	0	0	0	0	0	0	0	0	0	0
Gemella_morbillorum_M424_DOPAt2	DOPAt2	Dopamine transport out via proton symport	h[c] + dopa[c] -> h[e] + dopa[e]		Gemella_morbillorum_M424	0	0	0	0	0	0	0	0	0	0	0
Gemella_morbillorum_M424_DPCOAK	DPCOAK	Dephospho Coenzyme A Kinase	atp[c] + dpcoa[c] -> h[c] + adp[c] + coa[c]		Gemella_morbillorum_M424	0	-1.27676e-15	0	0	-1.38778e-17	0	0	0	0	0	0
Gemella_morbillorum_M424_DPMVDc	DPMVDc	Diphosphomevalonate Decarboxylase, Cytosol	atp[c] + 5dpmev[c] -> adp[c] + pi[c] + co2[c] + ipdp[c]		Gemella_morbillorum_M424	0	0	0	0	0	0	0	0	0	0	0
Gemella_morbillorum_M424_DPRr	DPRr	2 dehydropantoate 2 reductase	2dhp[c] + h[c] + nadph[c] <=> nadp[c] + pant_R[c]		Gemella_morbillorum_M424	0	0	0	0	0	0	0	0	0	0	0
Gemella_morbillorum_M424_DRPAr	DRPAr	2-Deoxy-D-ribose-5-phosphate acetaldehyde-lyase	2dr5p[c] <=> acald[c] + g3p[c]		Gemella_morbillorum_M424	0	0	0	0	0	0	0	0	0	0	0
Gemella_morbillorum_M424_DTMPK	DTMPK	DTMP Kinase	atp[c] + dtmp[c] -> adp[c] + dtdp[c]		Gemella_morbillorum_M424	0	0	0	0	3.82524e-14	0	0	0	0	0	0
Gemella_morbillorum_M424_DURIK1	DURIK1	Deoxyuridine Kinase (ATP:Deoxyuridine)	atp[c] + duri[c] -> h[c] + adp[c] + dump[c]		Gemella_morbillorum_M424	0	1000	0	0	1000	0	1000	1000	0	1000	1000
Gemella_morbillorum_M424_DURIPP	DURIPP	Deoxyuridine Phosphorylase	pi[c] + duri[c] <=> 2dr1p[c] + ura[c]		Gemella_morbillorum_M424	0	0.98853	0	0	0.98853	0	0.98853	0.98853	0	0.98853	0.98853
Gemella_morbillorum_M424_D_LACD	D_LACD	D-Lactate dehydrogenase irreversible	2 ficytC[c] + lac_D[c] -> 2 focytC[c] + pyr[c] + 2 h[c]		Gemella_morbillorum_M424	0	0	0	0	0	0	0	0	0	0	0
Gemella_morbillorum_M424_D_LACt2	D_LACt2	D-Lactate Transport via Proton Symport	h[e] + lac_D[e] <=> h[c] + lac_D[c]		Gemella_morbillorum_M424	0	33.635	0	0	2000	0	41.2932	2000	0	41.2932	2000
Gemella_morbillorum_M424_E4PD	E4PD	Erythrose 4-phosphate dehydrogenase	e4p[c] + h2o[c] + nad[c] <=> 4per[c] + 2 h[c] + nadh[c]		Gemella_morbillorum_M424	0	0	0	0	0	0	0	0	0	0	0
Gemella_morbillorum_M424_EAR10M12	EAR10M12	10mtddec2eACP[c][e]:nad[c]P+ oxidoreductase (A-specific)	nadph[c] + h[c] + 10mtddec2eACP[c] -> nadp[c] + 10mddcaACP[c]		Gemella_morbillorum_M424	0	0	0	0	0	0	0	0	0	0	0
Gemella_morbillorum_M424_EAR11M12x	EAR11M12x	11-methyl-trans-dodec-2-enoyl-ACPNAD+ oxidoreductase (A-specific)	11mtddec2eACP[c] + h[c] + nadh[c] -> 11mddcaACP[c] + nad[c]		Gemella_morbillorum_M424	0	0	0	0	0	0	0	0	0	0	0
Gemella_morbillorum_M424_EAR121x	EAR121x	enoyl-[acyl-carrier-protein] reductase (NADH) (n-C12:1)	h[c] + nadh[c] + t3c5ddeceACP[c] -> cddec5eACP[c] + nad[c]		Gemella_morbillorum_M424	0	0	0	0	0	0	0	0	0	0	0
Gemella_morbillorum_M424_EAR12M14	EAR12M14	12mtmrs2eACP[c][e]:nad[c]P+ oxidoreductase (A-specific)	nadph[c] + h[c] + 12mtmrs2eACP[c] -> nadp[c] + 12mmyrsACP[c]		Gemella_morbillorum_M424	0	0	0	0	0	0	0	0	0	0	0
Gemella_morbillorum_M424_EAR13M14x	EAR13M14x	13-methyl-trans-tetra-dec-2-enoyl-ACPNAD+ oxidoreductase (A-specific)	h[c] + 13mtmrs2eACP[c] + nadh[c] -> 13mmyrsACP[c] + nad[c]		Gemella_morbillorum_M424	0	0	0	0	0	0	0	0	0	0	0
Gemella_morbillorum_M424_EAR14M16	EAR14M16	14mtpalm2eACP[c][e]:nad[c]P+ oxidoreductase (A-specific)	nadph[c] + h[c] + 14mtpalm2eACP[c] -> nadp[c] + 14mpalmACP[c]		Gemella_morbillorum_M424	0	0	0	0	0	0	0	0	0	0	0
Gemella_morbillorum_M424_EAR15M16	EAR15M16	15mtpalm2eACP[c][e]:nad[c]P+ oxidoreductase (A-specific)	nadph[c] + h[c] + 15mtpalm2eACP[c] -> nadp[c] + 15mpalmACP[c]		Gemella_morbillorum_M424	0	0	0	0	0	0	0	0	0	0	0
Gemella_morbillorum_M424_EAR161x	EAR161x	enoyl-[acyl-carrier-protein] reductase (NADH) (n-C16:1)	h[c] + nadh[c] + t3c9palmeACP[c] -> hdeACP[c] + nad[c]		Gemella_morbillorum_M424	0	0	0	0	0	0	0	0	0	0	0
Gemella_morbillorum_M424_EAR181x	EAR181x	enoyl-[acyl-carrier-protein] reductase (NADH) (n-C18:1)	h[c] + nadh[c] + t3c11vaceACP[c] -> nad[c] + octeACP[c]		Gemella_morbillorum_M424	0	0	0	0	0	0	0	0	0	0	0
Gemella_morbillorum_M424_EAR4M6	EAR4M6	4mthex2eACP[c][e]:nad[c]P+ oxidoreductase (A-specific)	nadph[c] + h[c] + 4mthex2eACP[c] -> nadp[c] + 4mhexACP[c]		Gemella_morbillorum_M424	0	0	0	0	0	0	0	0	0	0	0
Gemella_morbillorum_M424_EAR5M6x	EAR5M6x	5-methyl-trans-hex-2-enoyl-ACPNAD+ oxidoreductase (A-specific)	h[c] + nadh[c] + 5mthex2eACP[c] -> nad[c] + 5mhexACP[c]		Gemella_morbillorum_M424	0	0	0	0	0	0	0	0	0	0	0
Gemella_morbillorum_M424_EAR6M8x	EAR6M8x	6-methyl-trans-oct-2-enoyl-ACPNAD+ oxidoreductase (A-specific)	h[c] + 6mtoct2eACP[c] + nadh[c] -> 6mocACP[c] + nad[c]		Gemella_morbillorum_M424	0	0	0	0	0	0	0	0	0	0	0
Gemella_morbillorum_M424_EAR7M8x	EAR7M8x	7-methyl-trans-oct-2-enoyl-ACPNAD+ oxidoreductase (A-specific)	7mtoct2eACP[c] + h[c] + nadh[c] -> 7mocACP[c] + nad[c]		Gemella_morbillorum_M424	0	0	0	0	0	0	0	0	0	0	0
Gemella_morbillorum_M424_EAR8M10x	EAR8M10x	8-methyl-trans-dec-2-enoyl-ACPNAD+ oxidoreductase (A-specific)	h[c] + nadh[c] + 8mtdec2eACP[c] -> 8mdcaACP[c] + nad[c]		Gemella_morbillorum_M424	0	0	0	0	0	0	0	0	0	0	0
Gemella_morbillorum_M424_EAR9M10x	EAR9M10x	9-methyl-trans-dec-2-enoyl-ACPNAD+ oxidoreductase (A-specific)	h[c] + 9mtdec2eACP[c] + nadh[c] -> 9mdcaACP[c] + nad[c]		Gemella_morbillorum_M424	0	0	0	0	0	0	0	0	0	0	0
Gemella_morbillorum_M424_EHGLAT	EHGLAT	L-Erythro-4-Hydroxyglutamate:2-Oxoglutarate Aminotransferase	akg[c] + e4hglu[c] -> glu_L[c] + 4h2oglt[c]		Gemella_morbillorum_M424	0	0	0	0	0	0	0	0	0	0	0
Gemella_morbillorum_M424_ENO	ENO	Enolase	2pg[c] <=> h2o[c] + pep[c]		Gemella_morbillorum_M424	0	16.2769	0	0	38.6841	0	23.2028	39.2491	0	23.2028	39.1913
Gemella_morbillorum_M424_ETHAAL	ETHAAL	Ethanolamine ammonia-lyase	etha[c] -> acald[c] + nh4[c]		Gemella_morbillorum_M424	0	0	0	0	0	0	0	0	0	0	0
Gemella_morbillorum_M424_ETOHt	ETOHt	Ethanol Reversible Transport	etoh[e] <=> etoh[c]		Gemella_morbillorum_M424	0	26.5717	0	0	37.3664	0	38.3099	52.2622	0	37.1015	49.5645
Gemella_morbillorum_M424_FBA	FBA	Fructose-Bisphosphate Aldolase	fdp[c] <=> dhap[c] + g3p[c]		Gemella_morbillorum_M424	0	43.6935	0	0	64.4456	0	43.6935	66.4373	0	43.6935	66.2592
Gemella_morbillorum_M424_FBA2	FBA2	D-Fructose 1-Phosphate D-Glyceraldehyde-3-Phosphate-Lyase	f1p[c] <=> dhap[c] + glyald[c]		Gemella_morbillorum_M424	0	2.00641	0	0	2.01295	0	2.00641	2.01295	0	2.00641	2.01295
Gemella_morbillorum_M424_FBA3	FBA3	Sedoheptulose 1,7-bisphosphate D-glyceraldehyde-3-phosphate-lyase	s17bp[c] <=> dhap[c] + e4p[c]		Gemella_morbillorum_M424	0	41.6871	0	0	52.4327	0	41.6871	54.4243	0	41.6871	54.2463
Gemella_morbillorum_M424_FBP	FBP	Fructose-Bisphosphatase	h2o[c] + fdp[c] -> pi[c] + f6p[c]		Gemella_morbillorum_M424	0	31.8559	0	0	52.6015	0	31.8559	54.5931	0	31.8559	54.4151
Gemella_morbillorum_M424_FE2DH	FE2DH	Fe2 NAD oxidoreductase	h[c] + nad[c] + 2 fe2[c] <=> nadh[c] + 2 fe3[c]		Gemella_morbillorum_M424	0	0.0019753	0	0	0.0019753	0	0.0019753	0.0019753	0	0.0019753	0.0019753
Gemella_morbillorum_M424_FE2abc	FE2abc	iron (II) transport via ABC system	atp[c] + fe2[e] + h2o[c] -> adp[c] + fe2[c] + h[c] + pi[c]		Gemella_morbillorum_M424	0	0.0039506	0	0	0.0039506	0	0.0039506	0.0039506	0	0.0039506	0.0039506
Gemella_morbillorum_M424_FE3abc	FE3abc	iron (III) transport via ABC system	atp[c] + fe3[e] + h2o[c] -> adp[c] + fe3[c] + h[c] + pi[c]		Gemella_morbillorum_M424	0	0.0039506	0	0	0.0039506	0	0.0039506	0.0039506	0	0.0039506	0.0039506
Gemella_morbillorum_M424_FERO	FERO	Ferroxidase	o2[c] + 4 h[c] + 4 fe2[c] -> 2 h2o[c] + 4 fe3[c]		Gemella_morbillorum_M424	0	0	0	0	0	0	0	0	0	0	0
Gemella_morbillorum_M424_FFSD	FFSD	beta-fructofuranosidase	h2o[c] + suc6p[c] -> fru[c] + g6p[c]		Gemella_morbillorum_M424	0	0	0	0	0	0	0	0	0	0	0
Gemella_morbillorum_M424_FGLU	FGLU	formimidoylglutamase	forglu[c] + h2o[c] + h[c] -> frmd[c] + glu_L[c]		Gemella_morbillorum_M424	0	0	0	0	0	0	0	0	0	0	0
Gemella_morbillorum_M424_FK	FK	Fucokinase	atp[c] + fuc_L[c] -> h[c] + adp[c] + fuc1p_L[c]		Gemella_morbillorum_M424	0	0	0	0	0	0	0	0	0	0	0
Gemella_morbillorum_M424_FLVRx	FLVRx	flavin reductase (NAD)	h[c] + nadh[c] + ribflv[c] -> nad[c] + rbflvrd[c]		Gemella_morbillorum_M424	0	0	0	0	0	0	0	0	0	0	0
Gemella_morbillorum_M424_FMNAT	FMNAT	FMN Adenylyltransferase	h[c] + atp[c] + fmn[c] -> ppi[c] + fad[c]		Gemella_morbillorum_M424	0	0	0	0	0	0	0	0	0	0	0
Gemella_morbillorum_M424_FOLD3	FOLD3	dihydropteroate synthase	2ahhmd[c] + 4abz[c] -> dhpt[c] + ppi[c]		Gemella_morbillorum_M424	0	0	0	0	0	0	0	0	0	0	0
Gemella_morbillorum_M424_FOLt	FOLt	FOLt	fol[e] + h[e] <=> fol[c] + h[c]		Gemella_morbillorum_M424	0	0	0	0	-3.44776e-14	0	0	0	0	0	0
Gemella_morbillorum_M424_FOMETR	FOMETR	aminomethyltransferase	5fthf[c] + h[c] <=> h2o[c] + methf[c]		Gemella_morbillorum_M424	0	31.8559	0	0	52.4327	0	31.8559	54.4243	0	31.8559	54.2463
Gemella_morbillorum_M424_FORt2r	FORt2r	formate transport in via proton symport	for[e] + h[e] <=> for[c] + h[c]		Gemella_morbillorum_M424	0	39.4255	0	0	79.9301	0	41.3153	79.9933	0	41.3153	79.9933
Gemella_morbillorum_M424_FPGS	FPGS	Folylpolyglutamate Synthetase	atp[c] + 4 glu_L[c] + thf[c] -> 3 h2o[c] + h[c] + adp[c] + pi[c] + 5thf[c]		Gemella_morbillorum_M424	0	0	0	0	0	0	0	0	0	0	0
Gemella_morbillorum_M424_FPGS7	FPGS7	Folylpolyglutamate Synthetase (10Fthf)	10fthf[c] + atp[c] + 4 glu_L[c] -> 10fthf5glu[c] + 3 h2o[c] + h[c] + adp[c] + pi[c]		Gemella_morbillorum_M424	0	0	0	0	0	0	0	0	0	0	0
Gemella_morbillorum_M424_FPGS_tm	FPGS_tm	TetrahydrofolateL-glutamate gamma-ligase (ADP-forming)	thf[c] + atp[c] + glu_L[c] -> pi[c] + thfglu[c] + h[c] + adp[c]		Gemella_morbillorum_M424	0	0	0	0	0	0	0	0	0	0	0
Gemella_morbillorum_M424_FRTT	FRTT	Farnesyltranstransferase	ipdp[c] + frdp[c] -> ppi[c] + ggdp[c]		Gemella_morbillorum_M424	0	0	0	0	0	0	0	0	0	0	0
Gemella_morbillorum_M424_FRUK	FRUK	fructose-1-phosphate kinase	atp[c] + f1p[c] -> adp[c] + fdp[c] + h[c]		Gemella_morbillorum_M424	0	2.00641	0	0	2.01295	0	2.00641	2.01295	0	2.00641	2.01295
Gemella_morbillorum_M424_FRUpts	FRUpts	D-fructose transport via PEP:Pyr PTS	fru[e] + pep[c] -> f1p[c] + pyr[c]		Gemella_morbillorum_M424	0	1	0	0	1	0	1	1	0	1	1
Gemella_morbillorum_M424_FT	FT	Farnesyltranstransferase (Trans, Trans, Cis-Geranylgeranyl Diphosphate-Generating)	ipdp[c] + frdp[c] -> ppi[c] + ttc_ggdp[c]		Gemella_morbillorum_M424	0	0	0	0	0	0	0	0	0	0	0
Gemella_morbillorum_M424_FTHFCL	FTHFCL	5-Formethyltetrahydrofolate Cyclo-Ligase	atp[c] + 5fthf[c] -> adp[c] + pi[c] + methf[c]		Gemella_morbillorum_M424	0	31.8559	0	0	52.4327	0	31.8559	54.4243	0	31.8559	54.2463
Gemella_morbillorum_M424_FTHFL	FTHFL	Formate-Tetrahydrofolate Ligase	atp[c] + for[c] + thf[c] -> 10fthf[c] + adp[c] + pi[c]		Gemella_morbillorum_M424	0	10.935	0	0	30.6194	0	10.935	30.6826	0	10.935	30.6826
Gemella_morbillorum_M424_G16BPS	G16BPS	3 phospho D glyceroyl phosphate alpha D glucose 1 phosphate 6 phosphotransferase	13dpg[c] + g1p[c] <=> 3pg[c] + M01966[c]		Gemella_morbillorum_M424	0	0	0	0	0	0	0	0	0	0	0
Gemella_morbillorum_M424_G1PACT	G1PACT	glucosamine-1-phosphate N-acetyltransferase	accoa[c] + gam1p[c] -> acgam1p[c] + coa[c] + h[c]		Gemella_morbillorum_M424	0	0	0	0	0	0	0	0	0	0	0
Gemella_morbillorum_M424_G3PAT120	G3PAT120	glycerol-3-phosphate acyltransferase (C12:0)	ddcaACP[c] + glyc3p[c] -> 1ddecg3p[c] + ACP[c]		Gemella_morbillorum_M424	0	0	0	0	0	0	0	0	0	0	0
Gemella_morbillorum_M424_G3PAT140	G3PAT140	glycerol-3-phosphate acyltransferase (C14:0)	glyc3p[c] + myrsACP[c] -> 1tdecg3p[c] + ACP[c]		Gemella_morbillorum_M424	0	0	0	0	0	0	0	0	0	0	0
Gemella_morbillorum_M424_G3PAT141	G3PAT141	glycerol-3-phosphate acyltransferase (C14:1)	glyc3p[c] + tdeACP[c] -> 1tdec7eg3p[c] + ACP[c]		Gemella_morbillorum_M424	0	0	0	0	0	0	0	0	0	0	0
Gemella_morbillorum_M424_G3PAT160	G3PAT160	glycerol-3-phosphate acyltransferase (C16:0)	glyc3p[c] + palmACP[c] -> 1hdecg3p[c] + ACP[c]		Gemella_morbillorum_M424	0	0	0	0	0	0	0	0	0	0	0
Gemella_morbillorum_M424_G3PAT161	G3PAT161	glycerol-3-phosphate acyltransferase (C16:1)	glyc3p[c] + hdeACP[c] -> 1hdec9eg3p[c] + ACP[c]		Gemella_morbillorum_M424	0	0	0	0	0	0	0	0	0	0	0
Gemella_morbillorum_M424_G3PAT180	G3PAT180	glycerol-3-phosphate acyltransferase (C18:0)	glyc3p[c] + ocdcaACP[c] -> 1odecg3p[c] + ACP[c]		Gemella_morbillorum_M424	0	0	0	0	0	0	0	0	0	0	0
Gemella_morbillorum_M424_G3PAT181	G3PAT181	glycerol-3-phosphate acyltransferase (C18:1)	glyc3p[c] + octeACP[c] -> 1odec11eg3p[c] + ACP[c]		Gemella_morbillorum_M424	0	0	0	0	0	0	0	0	0	0	0
Gemella_morbillorum_M424_G3PATAI15	G3PATAI15	anteisopentadecanoyl-glycerol-3-phosphate O-acyltransferase	aipdcoa[c] + glyc3p[c] + h[c] -> coa[c] + 1aipdecg3p[c]		Gemella_morbillorum_M424	0	0	0	0	0	0	0	0	0	0	0
Gemella_morbillorum_M424_G3PATAI17	G3PATAI17	anteisoheptadecanoyl-glycerol-3-phosphate O-acyltransferase	glyc3p[c] + aihpdcoa[c] -> 1aihpdecg3p[c] + coa[c]		Gemella_morbillorum_M424	0	0	0	0	0	0	0	0	0	0	0
Gemella_morbillorum_M424_G3PATI14	G3PATI14	isotetradecanoyl-glycerol-3-phosphate O-acyltransferase	itdcoa[c] + glyc3p[c] + h[c] -> coa[c] + 1itdecg3p[c]		Gemella_morbillorum_M424	0	0	0	0	0	0	0	0	0	0	0
Gemella_morbillorum_M424_G3PATI15	G3PATI15	isopentadecanoyl-glycerol-3-phosphate O-acyltransferase	ipdcoa[c] + glyc3p[c] + h[c] -> coa[c] + 1ipdecg3p[c]		Gemella_morbillorum_M424	0	0	0	0	0	0	0	0	0	0	0
Gemella_morbillorum_M424_G3PATI16	G3PATI16	isohexadecanoyl-glycerol-3-phosphate O-acyltransferase	ihdcoa[c] + glyc3p[c] + h[c] -> coa[c] + 1ihdecg3p[c]		Gemella_morbillorum_M424	0	0	0	0	0	0	0	0	0	0	0
Gemella_morbillorum_M424_G3PATI17	G3PATI17	isoheptadecanoyl-glycerol-3-phosphate O-acyltransferase	ihpdcoa[c] + glyc3p[c] -> coa[c] + 1ihpdecg3p[c]		Gemella_morbillorum_M424	0	0	0	0	0	0	0	0	0	0	0
Gemella_morbillorum_M424_G3PCT	G3PCT	glycerol-3-phosphate cytidylyltransferase	ctp[c] + glyc3p[c] + h[c] -> cdpglyc[c] + ppi[c]		Gemella_morbillorum_M424	0	0	0	0	0	0	0	0	0	0	0
Gemella_morbillorum_M424_G3PD1	G3PD1	Glycerol-3-Phosphate Dehydrogenase (NAD)	nad[c] + glyc3p[c] <=> h[c] + nadh[c] + dhap[c]		Gemella_morbillorum_M424	0	2000	0	0	2000	0	2000	2000	0	2000	2000
Gemella_morbillorum_M424_G3PD2	G3PD2	glycerol-3-phosphate dehydrogenase (NADP)	glyc3p[c] + nadp[c] <=> dhap[c] + h[c] + nadph[c]		Gemella_morbillorum_M424	0	2000	0	0	2000	0	2000	2000	0	2000	2000
Gemella_morbillorum_M424_G5SADs	G5SADs	L-Glutamate 5-Semialdehyde Dehydratase (Spontaneous)	glu5sa[c] -> h2o[c] + h[c] + 1pyr5c[c]		Gemella_morbillorum_M424	0	0	0	0	0	0	0	0	0	0	0
Gemella_morbillorum_M424_G6PBDH	G6PBDH	beta-D-Glucose-6-phosphateNADP+ 1-oxoreductase	nadp[c] + g6p_B[c] <=> nadph[c] + h[c] + 6pgl[c]		Gemella_morbillorum_M424	0	2000	0	0	2000	0	2000	2000	0	2000	2000
Gemella_morbillorum_M424_G6PDA	G6PDA	Glucosamine-6-Phosphate Deaminase	h2o[c] + gam6p[c] -> nh4[c] + f6p[c]		Gemella_morbillorum_M424	0	37.4754	0	0	161.422	0	37.4754	192.635	0	37.4754	186.943
Gemella_morbillorum_M424_G6PDH2r	G6PDH2r	Glucose 6-Phosphate Dehydrogenase	nadp[c] + g6p[c] <=> h[c] + nadph[c] + 6pgl[c]		Gemella_morbillorum_M424	0	2000	0	0	2000	0	2000	2000	0	2000	2000
Gemella_morbillorum_M424_G6PI	G6PI	alpha-D-Glucose 6-phosphate ketol-isomerase	g6p[c] <=> g6p_B[c]		Gemella_morbillorum_M424	0	2000	0	0	2000	0	2000	2000	0	2000	2000
Gemella_morbillorum_M424_G6PI3	G6PI3	beta-D-Glucose 6-phosphate ketol-isomerase	g6p_B[c] <=> f6p[c]		Gemella_morbillorum_M424	0	2000	0	0	2000	0	2000	2000	0	2000	2000
Gemella_morbillorum_M424_GALK	GALK	Galactokinase	atp[c] + gal[c] -> h[c] + adp[c] + gal1p[c]		Gemella_morbillorum_M424	0	0	0	0	0	0	0	0	0	0	0
Gemella_morbillorum_M424_GALS3	GALS3	a-galactosidase (melibiose)	h2o[c] + melib[c] -> gal[c] + glc_D[c]		Gemella_morbillorum_M424	0	0	0	0	0	0	0	0	0	0	0
Gemella_morbillorum_M424_GALTpts	GALTpts	Galactitol transport via PEP:Pyr PTS	galt[e] + pep[c] -> galt1p[c] + pyr[c]		Gemella_morbillorum_M424	0	0	0	0	0	0	0	0	0	0	0
Gemella_morbillorum_M424_GALU	GALU	UTP-Glucose-1-Phosphate Uridylyltransferase	h[c] + g1p[c] + utp[c] <=> ppi[c] + udpg[c]		Gemella_morbillorum_M424	0	0	0	0	0	0	0	0	0	0	0
Gemella_morbillorum_M424_GAMpts	GAMpts	D-glucosamine transport via PEP:Pyr PTS	gam[e] + pep[c] -> gam6p[c] + pyr[c]		Gemella_morbillorum_M424	0	0	0	0	0	0	0	0	0	0	0
Gemella_morbillorum_M424_GAPD	GAPD	Glyceraldehyde-3-Phosphate Dehydrogenase	pi[c] + nad[c] + g3p[c] <=> h[c] + nadh[c] + 13dpg[c]		Gemella_morbillorum_M424	0	16.2769	0	0	38.6841	0	23.2028	39.2491	0	23.2028	39.1913
Gemella_morbillorum_M424_GARFTi	GARFTi	phosphoribosylglycinamide formyltransferase, irreversible	10fthf[c] + gar[c] -> fgam[c] + h[c] + thf[c]		Gemella_morbillorum_M424	0	0	0	0	0	0	0	0	0	0	0
Gemella_morbillorum_M424_GCALDDr	GCALDDr	Glycolaldehyde dehydrogenase	gcald[c] + h2o[c] + nad[c] <=> glyclt[c] + 2 h[c] + nadh[c]		Gemella_morbillorum_M424	0	0	0	0	0	0	0	0	0	0	0
Gemella_morbillorum_M424_GCALDt	GCALDt	Glycoaldehydye reversible transport	gcald[e] <=> gcald[c]		Gemella_morbillorum_M424	0	0	0	0	0	0	0	0	0	0	0
Gemella_morbillorum_M424_GCCb	GCCb	glycine cleavage complex	alpro[c] + thf[c] -> dhlpro[c] + mlthf[c] + nh4[c]		Gemella_morbillorum_M424	0	0	0	0	0	0	0	0	0	0	0
Gemella_morbillorum_M424_GF6PTA	GF6PTA	Glutamine-Fructose-6-Phosphate Transaminase	gln_L[c] + f6p[c] -> glu_L[c] + gam6p[c]		Gemella_morbillorum_M424	0	37.4754	0	0	161.422	0	37.4754	192.635	0	37.4754	186.943
Gemella_morbillorum_M424_GGGABADr	GGGABADr	gamma-glutamyl-gamma aminobutyric acid dehydrogenase	ggbutal[c] + h2o[c] + nadp[c] <=> gg4abut[c] + 2 h[c] + nadph[c]		Gemella_morbillorum_M424	0	2000	0	0	2000	0	2000	2000	0	2000	2000
Gemella_morbillorum_M424_GGGABARr	GGGABARr	Gamma-glutamyl-gamma aminobutyric acid dehydrogenase, NAD	h2o[c] + nad[c] + ggbutal[c] <=> nadh[c] + 2 h[c] + gg4abut[c]		Gemella_morbillorum_M424	0	2000	0	0	2000	0	2000	2000	0	2000	2000
Gemella_morbillorum_M424_GGTT	GGTT	geranylgeranyltranstransferase	ggdp[c] + ipdp[c] -> ppi[c] + pendp[c]		Gemella_morbillorum_M424	0	0	0	0	0	0	0	0	0	0	0
Gemella_morbillorum_M424_GHMT2r	GHMT2r	Glycine Hydroxymethyltransferase, Reversible	ser_L[c] + thf[c] <=> h2o[c] + gly[c] + mlthf[c]		Gemella_morbillorum_M424	0	10.935	0	0	30.6194	0	10.935	30.6826	0	10.935	30.6826
Gemella_morbillorum_M424_GK1	GK1	Guanylate Kinase (GMP:ATP)	atp[c] + gmp[c] <=> adp[c] + gdp[c]		Gemella_morbillorum_M424	0	1999.99	0	0	1999.99	0	1999.99	1999.99	0	1999.99	1999.99
Gemella_morbillorum_M424_GK2	GK2	guanylate kinase (GMPdATP)	gmp[c] + datp[c] <=> dadp[c] + gdp[c]		Gemella_morbillorum_M424	0	1999.99	0	0	1999.99	0	1999.99	1999.99	0	1999.99	1999.99
Gemella_morbillorum_M424_GLCP	GLCP	glycogen phosphorylase	glycogen[c] + pi[c] -> g1p[c]		Gemella_morbillorum_M424	0	31.8559	0	0	52.4327	0	31.8559	54.4243	0	31.8559	54.2463
Gemella_morbillorum_M424_GLCS1	GLCS1	glycogen synthase (ADPGlc)	adpglc[c] -> adp[c] + glycogen[c] + h[c]		Gemella_morbillorum_M424	0	31.8559	0	0	52.4327	0	31.8559	54.4243	0	31.8559	54.2463
Gemella_morbillorum_M424_GLCpts	GLCpts	D-glucose transport via PEP:Pyr PTS	glc_D[e] + pep[c] -> g6p[c] + pyr[c]		Gemella_morbillorum_M424	0	7.40748	0	0	10	0	10	10	0	10	10
Gemella_morbillorum_M424_GLGC	GLGC	glucose-1-phosphate adenylyltransferase	atp[c] + g1p[c] + h[c] -> adpglc[c] + ppi[c]		Gemella_morbillorum_M424	0	31.8559	0	0	52.4327	0	31.8559	54.4243	0	31.8559	54.2463
Gemella_morbillorum_M424_GLNS	GLNS	Glutamine Synthetase	nh4[c] + atp[c] + glu_L[c] -> h[c] + adp[c] + pi[c] + gln_L[c]		Gemella_morbillorum_M424	0	31.8559	0	0	52.4327	0	31.8559	54.4243	0	31.8559	54.2463
Gemella_morbillorum_M424_GLNSP1	GLNSP1	glutamine synthetase (uaaAgld)	atp[c] + nh4[c] + uaaAgla[c] -> adp[c] + h[c] + pi[c] + uaaAgtla[c]		Gemella_morbillorum_M424	0	0	0	0	0	0	0	0	0	0	0
Gemella_morbillorum_M424_GLNSP2	GLNSP2	glutamine synthetase (uaaGgla)	atp[c] + nh4[c] + uaaGgla[c] -> adp[c] + h[c] + pi[c] + uaaGgtla[c]		Gemella_morbillorum_M424	0	0	0	0	0	0	0	0	0	0	0
Gemella_morbillorum_M424_GLNSP3	GLNSP3	glutamine synthetase (uaagmda)	atp[c] + nh4[c] + uaagmda[c] -> adp[c] + h[c] + pi[c] + uaagtmda[c]		Gemella_morbillorum_M424	0	0	0	0	0	0	0	0	0	0	0
Gemella_morbillorum_M424_GLNabc	GLNabc	L-glutamine transport via ABC system	atp[c] + gln_L[e] + h2o[c] -> adp[c] + gln_L[c] + h[c] + pi[c]		Gemella_morbillorum_M424	0	42.4745	0	0	69.9103	0	42.4745	72.5658	0	42.4745	72.3284
Gemella_morbillorum_M424_GLNt2r	GLNt2r	L-glutamine reversible transport via proton symport	gln_L[e] + h[e] <=> gln_L[c] + h[c]		Gemella_morbillorum_M424	0	44.7118	0	0	176.095	0	44.7118	210.854	0	44.7118	205.61
Gemella_morbillorum_M424_GLUCYS	GLUCYS	Gamma-Glutamylcysteine Synthetase	atp[c] + glu_L[c] + cys_L[c] -> h[c] + adp[c] + pi[c] + glucys[c]		Gemella_morbillorum_M424	0	3.48883e-14	0	0	3.48883e-14	0	0	0	0	0	0
Gemella_morbillorum_M424_GLUDxi	GLUDxi	glutamate dehydrogenase (NAD)	glu_L[c] + h2o[c] + nad[c] -> akg[c] + h[c] + nadh[c] + nh4[c]		Gemella_morbillorum_M424	0	37.4754	0	0	161.422	0	37.4754	192.635	0	37.4754	186.943
Gemella_morbillorum_M424_GLUFORT	GLUFORT	Glutamate formiminotransferase (EC 2.1.2.5) @ Glutamate formyltransferase	5forthf[c] + glu_L[c] <=> thf[c] + forglu[c] + h[c]		Gemella_morbillorum_M424	0	0	0	0	0	0	0	0	0	0	0
Gemella_morbillorum_M424_GLUOX	GLUOX	L-Glutamate:NADP+ oxidoreductase (transaminating)	2 glu_L[c] + nadp[c] <=> akg[c] + h[c] + gln_L[c] + nadph[c]		Gemella_morbillorum_M424	0	1033.05	0	0	1054.98	0	1033.05	1057.23	0	1033.05	1057.05
Gemella_morbillorum_M424_GLUPRT	GLUPRT	Glutamine Phosphoribosyldiphosphate Amidotransferase	h2o[c] + gln_L[c] + prpp[c] -> glu_L[c] + ppi[c] + pram[c]		Gemella_morbillorum_M424	0	0	0	0	0	0	0	0	0	0	0
Gemella_morbillorum_M424_GLUR	GLUR	glutamate racemase	glu_D[c] <=> glu_L[c]		Gemella_morbillorum_M424	0	0	0	0	0	0	0	0	0	0	0
Gemella_morbillorum_M424_GLUSy	GLUSy	glutamate synthase (NADPH)	akg[c] + gln_L[c] + h[c] + nadph[c] -> 2 glu_L[c] + nadp[c]		Gemella_morbillorum_M424	0	1000	0	0	1000	0	1000	1000	0	1000	1000
Gemella_morbillorum_M424_GLUTRS	GLUTRS	Glutamyl-tRNA synthetase	atp[c] + glu_L[c] + trnaglu[c] -> amp[c] + glutrna[c] + ppi[c]		Gemella_morbillorum_M424	0	0	0	0	0	0	0	0	0	0	0
Gemella_morbillorum_M424_GLUt2r	GLUt2r	L-glutamate transport via proton symport, reversible	glu_L[e] + h[e] <=> glu_L[c] + h[c]		Gemella_morbillorum_M424	0	1000	0	0	1163.38	0	1000	1194.19	0	1000	1188.93
Gemella_morbillorum_M424_GLYASN1c	GLYASN1c	Hydrolysis of Glycyl-L-asparagine	h2o[c] + glyasn[c] <=> gly[c] + asn_L[c]		Gemella_morbillorum_M424	0	1	0	0	1	0	1	1	0	1	1
Gemella_morbillorum_M424_GLYASNabc	GLYASNabc	Glycyl-L-asparagine transport via ABC system	glyasn[e] + atp[c] + h2o[c] -> glyasn[c] + adp[c] + h[c] + pi[c]		Gemella_morbillorum_M424	0	1	0	0	1	0	1	1	0	1	1
Gemella_morbillorum_M424_GLYASP1c	GLYASP1c	Hydrolysis of Glycyl-L-aspartate	h2o[c] + glyasp[c] <=> gly[c] + asp_L[c]		Gemella_morbillorum_M424	0	1	0	0	1	0	1	1	0	1	1
Gemella_morbillorum_M424_GLYASPabc	GLYASPabc	Glycyl-L-aspartate transport via ABC system	glyasp[e] + atp[c] + h2o[c] -> glyasp[c] + adp[c] + h[c] + pi[c]		Gemella_morbillorum_M424	0	1	0	0	1	0	1	1	0	1	1
Gemella_morbillorum_M424_GLYC3Pt	GLYC3Pt	glycerol-3-phosphate transport in via proton symport	h[e] + glyc3p[e] <=> h[c] + glyc3p[c]		Gemella_morbillorum_M424	0	9.69097	0	0	9.52468	0	9.69097	9.52468	0	9.69097	9.52468
Gemella_morbillorum_M424_GLYCDx	GLYCDx	Glycerol dehydrogenase	glyc[c] + nad[c] -> dha[c] + h[c] + nadh[c]		Gemella_morbillorum_M424	0	2.00641	0	0	2.01295	0	2.00641	2.01295	0	2.00641	2.01295
Gemella_morbillorum_M424_GLYCL	GLYCL	Glycine Cleavage System	gly[c] + nad[c] + thf[c] -> co2[c] + mlthf[c] + nadh[c] + nh4[c]		Gemella_morbillorum_M424	0	5.46749	0	0	18.9639	0	5.46749	19.7731	0	5.46749	19.7731
Gemella_morbillorum_M424_GLYCYSabc	GLYCYSabc	Gly-Cys ABC transporter	glycys[e] + atp[c] + h2o[c] -> glycys[c] + adp[c] + pi[c] + h[c]		Gemella_morbillorum_M424	0	1	0	0	1	0	1	1	0	1	1
Gemella_morbillorum_M424_GLYCt	GLYCt	Glycerol Transport via Channel	glyc[c] <=> glyc[e]		Gemella_morbillorum_M424	0	2.00641	0	0	2.01295	0	2.00641	2.01295	0	2.00641	2.01295
Gemella_morbillorum_M424_GLYGLN1c	GLYGLN1c	Hydrolysis of Glycyl-L-glutamine	h2o[c] + glygln[c] <=> gly[c] + gln_L[c]		Gemella_morbillorum_M424	0	1	0	0	1	0	1	1	0	1	1
Gemella_morbillorum_M424_GLYGLNabc	GLYGLNabc	Glycyl-L-glutamine transport via ABC system	glygln[e] + atp[c] + h2o[c] -> glygln[c] + adp[c] + h[c] + pi[c]		Gemella_morbillorum_M424	0	1	0	0	1	0	1	1	0	1	1
Gemella_morbillorum_M424_GLYGLU1c	GLYGLU1c	Hydrolysis of Glycyl-L-glutamate	h2o[c] + glyglu[c] <=> gly[c] + glu_L[c]		Gemella_morbillorum_M424	0	1	0	0	1	0	1	1	0	1	1
Gemella_morbillorum_M424_GLYGLUabc	GLYGLUabc	Glycyl-L-glutamate transport via ABC system	glyglu[e] + atp[c] + h2o[c] -> glyglu[c] + adp[c] + h[c] + pi[c]		Gemella_morbillorum_M424	0	1	0	0	1	0	1	1	0	1	1
Gemella_morbillorum_M424_GLYK	GLYK	Glycerol Kinase	atp[c] + glyc[c] -> h[c] + adp[c] + glyc3p[c]		Gemella_morbillorum_M424	0	2.00641	0	0	2.01295	0	2.00641	2.01295	0	2.00641	2.01295
Gemella_morbillorum_M424_GLYLEUHYDROc	GLYLEUHYDROc	Hydrolysis of Glycylleucine	h2o[c] + glyleu[c] <=> gly[c] + leu_L[c]		Gemella_morbillorum_M424	0	1	0	0	1	0	1	1	0	1	1
Gemella_morbillorum_M424_GLYLEUPEPT1tc	GLYLEUPEPT1tc	Transport of Glycylleucine by the Apical Pept1 Amino Acid Transporters	h[e] + glyleu[e] -> h[c] + glyleu[c]		Gemella_morbillorum_M424	0	1	0	0	1	0	1	1	0	1	1
Gemella_morbillorum_M424_GLYMET1c	GLYMET1c	Hydrolysis of Glycyl-L-methionine	h2o[c] + glymet[c] <=> gly[c] + met_L[c]		Gemella_morbillorum_M424	0	0.0302127	0	0	0.0302127	0	0.0302127	0.0302127	0	0.0302127	0.0302127
Gemella_morbillorum_M424_GLYMETabc	GLYMETabc	Glycyl-L-methionine transport via ABC system	glymet[e] + atp[c] + h2o[c] -> glymet[c] + adp[c] + h[c] + pi[c]		Gemella_morbillorum_M424	0	0.0302127	0	0	0.0302127	0	0.0302127	0.0302127	0	0.0302127	0.0302127
Gemella_morbillorum_M424_GLYOX	GLYOX	Hydroxyacylglutathione Hydrolase	h2o[c] + lgt_S[c] -> h[c] + gthrd[c] + lac_D[c]		Gemella_morbillorum_M424	0	0	0	0	0	0	0	0	0	0	0
Gemella_morbillorum_M424_GLYPHEHYc	GLYPHEHYc	Hydrolysis of Glycylphenylalanine	h2o[c] + glyphe[c] <=> gly[c] + phe_L[c]		Gemella_morbillorum_M424	0	1	0	0	1	0	1	1	0	1	1
Gemella_morbillorum_M424_GLYPHEabc	GLYPHEabc	Glycyl-L-phenylalanine transport via ABC system	glyphe[e] + atp[c] + h2o[c] -> glyphe[c] + adp[c] + h[c] + pi[c]		Gemella_morbillorum_M424	0	1	0	0	1	0	1	1	0	1	1
Gemella_morbillorum_M424_GLYPROPRO1c	GLYPROPRO1c	Hydrolysis of Prolylglycine	h2o[c] + glypro[c] <=> gly[c] + pro_L[c]		Gemella_morbillorum_M424	0	1	0	0	1	0	1	1	0	1	1
Gemella_morbillorum_M424_GLYPROabc	GLYPROabc	Glycyl-L-proline transport via ABC system	glypro[e] + atp[c] + h2o[c] -> glypro[c] + adp[c] + h[c] + pi[c]		Gemella_morbillorum_M424	0	1	0	0	1	0	1	1	0	1	1
Gemella_morbillorum_M424_GLYTYR1c	GLYTYR1c	Hydrolysis of Glycyl-L-tyrosine	h2o[c] + glytyr[c] <=> gly[c] + tyr_L[c]		Gemella_morbillorum_M424	0	1	0	0	1	0	1	1	0	1	1
Gemella_morbillorum_M424_GLYTYRabc	GLYTYRabc	Glycyl-L-tyrosine transport via ABC system	glytyr[e] + atp[c] + h2o[c] -> glytyr[c] + adp[c] + h[c] + pi[c]		Gemella_morbillorum_M424	0	1	0	0	1	0	1	1	0	1	1
Gemella_morbillorum_M424_GLYt2r	GLYt2r	Glycine Reversible Transport via Proton Symport	h[e] + gly[e] <=> h[c] + gly[c]		Gemella_morbillorum_M424	0	10.935	0	0	47.9467	0	10.935	49.5664	0	10.935	49.5664
Gemella_morbillorum_M424_GMPS2	GMPS2	GMP Synthase	h2o[c] + atp[c] + gln_L[c] + xmp[c] -> 2 h[c] + glu_L[c] + amp[c] + ppi[c] + gmp[c]		Gemella_morbillorum_M424	0	0.999079	0	0	0.999079	0	0.999079	0.999079	0	0.999079	0.999079
Gemella_morbillorum_M424_GND	GND	Phosphogluconate Dehydrogenase	nadp[c] + 6pgc[c] -> nadph[c] + co2[c] + ru5p_D[c]		Gemella_morbillorum_M424	0	14.9335	0	0	31.0186	0	24.8923	32.8608	0	24.8923	32.6858
Gemella_morbillorum_M424_GND2	GND2	phosphogluconate dehydrogenase, NAD-dependent	nad[c] + 6pgc[c] -> nadh[c] + co2[c] + ru5p_D[c]		Gemella_morbillorum_M424	0	14.9335	0	0	31.0186	0	24.8923	32.8608	0	24.8923	32.6858
Gemella_morbillorum_M424_GPDDA1	GPDDA1	Glycerophosphodiester Phosphodiesterase (Glycerophosphocholine)	h2o[c] + g3pc[c] -> h[c] + chol[c] + glyc3p[c]		Gemella_morbillorum_M424	0	0	0	0	0	0	0	0	0	0	0
Gemella_morbillorum_M424_GPDDA2	GPDDA2	Glycerophosphodiester phosphodiesterase (Glycerophosphoethanolamine)	g3pe[c] + h2o[c] -> etha[c] + glyc3p[c] + h[c]		Gemella_morbillorum_M424	0	0	0	0	0	0	0	0	0	0	0
Gemella_morbillorum_M424_GPDDA4	GPDDA4	Glycerophosphodiester phosphodiesterase (Glycerophosphoglycerol)	g3pg[c] + h2o[c] -> glyc3p[c] + glyc[c] + h[c]		Gemella_morbillorum_M424	0	0	0	0	0	0	0	0	0	0	0
Gemella_morbillorum_M424_GRTT	GRTT	Geranyltranstransferase	ipdp[c] + grdp[c] -> ppi[c] + frdp[c]		Gemella_morbillorum_M424	0	0	0	0	0	0	0	0	0	0	0
Gemella_morbillorum_M424_GTHRD	GTHRD	glutathione disulfide reductase	2 gthrd[c] + nadp[c] <=> gthox[c] + h[c] + nadph[c]		Gemella_morbillorum_M424	0	1000	0	0	1000	0	1000	1000	0	1000	1000
Gemella_morbillorum_M424_GTHS	GTHS	Glutathione Synthetase	atp[c] + gly[c] + glucys[c] -> h[c] + adp[c] + pi[c] + gthrd[c]		Gemella_morbillorum_M424	0	3.48883e-14	0	0	3.48883e-14	0	0	0	0	0	0
Gemella_morbillorum_M424_GTPCI	GTPCI	GTP Cyclohydrolase I	h2o[c] + gtp[c] -> h[c] + for[c] + ahdt[c]		Gemella_morbillorum_M424	0	0	0	0	0	0	0	0	0	0	0
Gemella_morbillorum_M424_GTPDPK	GTPDPK	GTP diphosphokinase	atp[c] + gtp[c] -> amp[c] + gdptp[c] + h[c]		Gemella_morbillorum_M424	0	0	0	0	0	0	0	0	0	0	0
Gemella_morbillorum_M424_GUAD	GUAD	Guanine Deaminase	h2o[c] + h[c] + gua[c] -> nh4[c] + xan[c]		Gemella_morbillorum_M424	0	0.999079	0	0	0.999079	0	0.999079	0.999079	0	0.999079	0.999079
Gemella_morbillorum_M424_GUAPRT	GUAPRT	Guanine Phosphoribosyltransferase	gua[c] + prpp[c] -> ppi[c] + gmp[c]		Gemella_morbillorum_M424	0	0.999079	0	0	0.999079	0	0.999079	0.999079	0	0.999079	0.999079
Gemella_morbillorum_M424_GUAt2	GUAt2	guanine transport in via proton symport	gua[e] + h[e] -> gua[c] + h[c]		Gemella_morbillorum_M424	0	7.17204e-14	0	0	-4.20792e-14	0	3.00142e-14	3.00142e-14	0	3.00142e-14	3.00142e-14
Gemella_morbillorum_M424_H2CO3D	H2CO3D	Carboxylic Acid Dissociation	h2o[c] + co2[c] <=> h[c] + hco3[c]		Gemella_morbillorum_M424	0	0	0	0	0	0	0	0	0	0	0
Gemella_morbillorum_M424_H2Ot	H2Ot	H2O Transport via Diffusion	h2o[e] <=> h2o[c]		Gemella_morbillorum_M424	0	37.1641	0	0	199.776	0	44.6909	228.391	0	44.6909	223.581
Gemella_morbillorum_M424_HDG3PACT	HDG3PACT	Hexadecanoyl(palmitoyl)-glycerol-3-phosphate O-acyltransferase	ihdcoa[c] + glyc3p[c] <=> 1hdecg3p[c] + coa[c]		Gemella_morbillorum_M424	0	0	0	0	0	0	0	0	0	0	0
Gemella_morbillorum_M424_HEMEti	HEMEti	Heme transport via ABC system	atp[c] + h2o[c] + pheme[e] -> adp[c] + h[c] + pheme[c] + pi[c]		Gemella_morbillorum_M424	0	0	0	0	0	0	0	0	0	0	0
Gemella_morbillorum_M424_HETT	HETT	all-trans-Heptaprenyltransferase	hepdp[c] + ipdp[c] -> octdp[c] + ppi[c]		Gemella_morbillorum_M424	0	0	0	0	0	0	0	0	0	0	0
Gemella_morbillorum_M424_HETZK	HETZK	hydroxyethylthiazole kinase	4mhetz[c] + atp[c] -> 4mpetz[c] + adp[c] + h[c]		Gemella_morbillorum_M424	0	0.0019753	0	0	0.0019753	0	0.0019753	0.0019753	0	0.0019753	0.0019753
Gemella_morbillorum_M424_HEX1	HEX1	Hexokinase (D-Glucose:ATP)	atp[c] + glc_D[c] -> h[c] + adp[c] + g6p[c]		Gemella_morbillorum_M424	0	0	0	0	0	0	0	0	0	0	0
Gemella_morbillorum_M424_HEX7	HEX7	Hexokinase (D-Fructose:ATP)	atp[c] + fru[c] -> h[c] + adp[c] + f6p[c]		Gemella_morbillorum_M424	0	0	0	0	0	0	0	0	0	0	0
Gemella_morbillorum_M424_HEXTT	HEXTT	trans-hexaprenyltranstransferase	hexdp[c] + ipdp[c] -> hepdp[c] + ppi[c]		Gemella_morbillorum_M424	0	0	0	0	0	0	0	0	0	0	0
Gemella_morbillorum_M424_HG2abc	HG2abc	Mercury (Hg+2) ABC transporter	h2o[c] + hg2[c] + atp[c] -> pi[c] + h[c] + hg2[e] + adp[c]		Gemella_morbillorum_M424	0	0	0	0	0	0	0	0	0	0	0
Gemella_morbillorum_M424_HISDC	HISDC	Histidine Decarboxylase	h[c] + his_L[c] -> co2[c] + hista[c]		Gemella_morbillorum_M424	0	1.97961	0	0	1.96338	0	1.97961	1.96338	0	1.97961	1.96338
Gemella_morbillorum_M424_HISTAt2	HISTAt2	Histamine transport out via proton symport	h[c] + hista[c] -> h[e] + hista[e]		Gemella_morbillorum_M424	0	1.97961	0	0	1.96338	0	1.97961	1.96338	0	1.97961	1.96338
Gemella_morbillorum_M424_HISt2r	HISt2r	L-histidine reversible transport via proton symport	h[e] + his_L[e] <=> h[c] + his_L[c]		Gemella_morbillorum_M424	0	1.97961	0	0	2.96338	0	1.97961	2.96338	0	1.97961	2.96338
Gemella_morbillorum_M424_HMGCOARxi	HMGCOARxi	Hydroxymethylglutaryl CoA reductase (ir)	2 h[c] + hmgcoa[c] + 2 nadh[c] -> coa[c] + mev_R[c] + 2 nad[c]		Gemella_morbillorum_M424	0	0	0	0	0	0	0	0	0	0	0
Gemella_morbillorum_M424_HMGCOAS	HMGCOAS	Hydroxymethylglutaryl CoA synthase	coa[c] + h[c] + hmgcoa[c] <=> aacoa[c] + accoa[c] + h2o[c]		Gemella_morbillorum_M424	0	0	0	0	0	0	0	0	0	0	0
Gemella_morbillorum_M424_HMPK1	HMPK1	hydroxymethylpyrimidine kinase (ATP)	4ahmmp[c] + atp[c] -> 4ampm[c] + adp[c] + h[c]		Gemella_morbillorum_M424	0	0.0019753	0	0	0.0019753	0	0.0019753	0.0019753	0	0.0019753	0.0019753
Gemella_morbillorum_M424_HPPK	HPPK	2-amino-4-hydroxy-6-hydroxymethyldihydropteridine diphosphokinase	2ahhmp[c] + atp[c] -> 2ahhmd[c] + amp[c] + h[c]		Gemella_morbillorum_M424	0	0	0	0	0	0	0	0	0	0	0
Gemella_morbillorum_M424_HPPK2	HPPK2	6-hydroxymethyl-dihydropterin pyrophosphokinase	6hmhpt[c] + atp[c] -> 6hmhptpp[c] + amp[c] + h[c]		Gemella_morbillorum_M424	0	0	0	0	0	0	0	0	0	0	0
Gemella_morbillorum_M424_HSDx	HSDx	homoserine dehydrogenase (NADH)	hom_L[c] + nad[c] <=> aspsa[c] + h[c] + nadh[c]		Gemella_morbillorum_M424	0	2000	0	0	2000	0	2000	2000	0	2000	2000
Gemella_morbillorum_M424_HSDy	HSDy	homoserine dehydrogenase (NADPH)	hom_L[c] + nadp[c] <=> aspsa[c] + h[c] + nadph[c]		Gemella_morbillorum_M424	0	2000	0	0	2000	0	2000	2000	0	2000	2000
Gemella_morbillorum_M424_HSK	HSK	homoserine kinase	atp[c] + hom_L[c] -> adp[c] + h[c] + phom[c]		Gemella_morbillorum_M424	0	10.7315	0	0	26.2163	0	10.7315	26.6609	0	10.7315	26.6609
Gemella_morbillorum_M424_HSST	HSST	homoserine O-succinyltransferase	hom_L[c] + succoa[c] -> coa[c] + suchms[c]		Gemella_morbillorum_M424	0	0	0	0	0	0	0	0	0	0	0
Gemella_morbillorum_M424_HXPRT	HXPRT	Hypoxanthine Phosphoribosyltransferase (Hypoxanthine)	hxan[c] + prpp[c] -> ppi[c] + imp[c]		Gemella_morbillorum_M424	0	0	0	0	0	0	0	0	0	0	0
Gemella_morbillorum_M424_HYD1	HYD1	hydrogenase (ubiquinone-8: 2 protons)	2 h[c] + h2[c] + q8[c] -> 2 h[e] + q8h2[c]		Gemella_morbillorum_M424	0	0	0	0	0	0	0	0	0	0	0
Gemella_morbillorum_M424_HYPSUCORNS	HYPSUCORNS	putative succinylornthine synthesis (hypothetical reaction)	orn[c] + succ[c] -> sucorn[c] + h2o[c]		Gemella_morbillorum_M424	0	0	0	0	0	0	0	0	0	0	0
Gemella_morbillorum_M424_HYXNt	HYXNt	Hypoxanthine Transport	hxan[e] <=> hxan[c]		Gemella_morbillorum_M424	0	0	0	0	0	0	0	0	0	0	0
Gemella_morbillorum_M424_ICHORS	ICHORS	isochorismate synthase	chor[c] <=> ichor[c]		Gemella_morbillorum_M424	0	0	0	0	0	0	0	0	0	0	0
Gemella_morbillorum_M424_ICHORT	ICHORT	isochorismatase	h2o[c] + ichor[c] -> 23ddhb[c] + pyr[c]		Gemella_morbillorum_M424	0	0	0	0	0	0	0	0	0	0	0
Gemella_morbillorum_M424_IEX_26dap_M[u]tr	EX_26dap_M(e)	meso-2,6-Diaminoheptanedioate exchange	26dap_M[e] <=>	Transport, intercellular	Gemella_morbillorum_M424	0	0	0	0	0	0	0	0	0	0	0
Gemella_morbillorum_M424_IEX_2dmmq8[u]tr	EX_2dmmq8(e)	2-Demethylmenaquinone 8 exchange	2dmmq8[e] <=>	Transport, intercellular	Gemella_morbillorum_M424	0	0	0	0	0	0	0	0	0	0	0
Gemella_morbillorum_M424_IEX_34dhphe[u]tr	EX_34dhphe(e)	3,4-Dihydroxy-L-phenylalanine exchange	34dhphe[e] <=>	Transport, intercellular	Gemella_morbillorum_M424	0	0	0	0	0	0	0	0	0	0	0
Gemella_morbillorum_M424_IEX_3mop[u]tr	EX_3mop(e)	Exchange of 3-methyl-2-oxopentanoate	3mop[e] <=>	Transport, intercellular	Gemella_morbillorum_M424	0	0.912035	0	0	162.25	0	0.912035	175.287	0	0.912035	174.031
Gemella_morbillorum_M424_IEX_5htrp[u]tr	EX_5htrp(e)	5-Hydroxy-L-tryptophan exchange	5htrp[e] <=>	Transport, intercellular	Gemella_morbillorum_M424	0	0	0	0	0	0	0	0	0	0	0
Gemella_morbillorum_M424_IEX_ac[u]tr	EX_ac(e)	Acetate exchange	ac[e] <=>	Transport, intercellular	Gemella_morbillorum_M424	0	36.5646	0	0	111.098	0	36.5646	127.248	0	36.5646	124.405
Gemella_morbillorum_M424_IEX_acald[u]tr	EX_acald(e)	Acetaldehyde exchange	acald[e] <=>	Transport, intercellular	Gemella_morbillorum_M424	0	33.635	0	0	54.444	0	47.0454	70.321	0	47.0454	67.4783
Gemella_morbillorum_M424_IEX_acgam[u]tr	EX_acgam(e)	N-Acetyl-D-glucosamine exchange	acgam[e] <=>	Transport, intercellular	Gemella_morbillorum_M424	0	0	0	0	0	0	0	0	0	0	0
Gemella_morbillorum_M424_IEX_ade[u]tr	EX_ade(e)	Adenine exchange	ade[e] <=>	Transport, intercellular	Gemella_morbillorum_M424	0	1.90958e-12	0	0	-1.43051e-12	0	5.94247e-14	6.59295e-12	0	-1.19973e-14	-3.74943e-12
Gemella_morbillorum_M424_IEX_ala_L[u]tr	EX_ala_L(e)	exchange reaction for L-alanine	ala_L[e] <=>	Transport, intercellular	Gemella_morbillorum_M424	0	29.4614	0	0	62.8468	0	29.4614	63.1133	0	29.4614	63.1133
Gemella_morbillorum_M424_IEX_alaasp[u]tr	EX_alaasp(e)	L-alanyl-L-aspartate exchange	alaasp[e] <=>	Transport, intercellular	Gemella_morbillorum_M424	0	1	0	0	1	0	1	1	0	1	1
Gemella_morbillorum_M424_IEX_alagln[u]tr	EX_alagln(e)	L-alanyl-L-glutamine exchange	alagln[e] <=>	Transport, intercellular	Gemella_morbillorum_M424	0	1	0	0	1	0	1	1	0	1	1
Gemella_morbillorum_M424_IEX_alaglu[u]tr	EX_alaglu(e)	L-alanyl-L-glutamate exchange	alaglu[e] <=>	Transport, intercellular	Gemella_morbillorum_M424	0	1	0	0	1	0	1	1	0	1	1
Gemella_morbillorum_M424_IEX_alagly[u]tr	EX_alagly(e)	L-alanylglycine exchange	alagly[e] <=>	Transport, intercellular	Gemella_morbillorum_M424	0	1	0	0	1	0	1	1	0	1	1
Gemella_morbillorum_M424_IEX_alahis[u]tr	EX_alahis(e)	L-alanyl-L-histidine exchange	alahis[e] <=>	Transport, intercellular	Gemella_morbillorum_M424	0	1	0	0	1	0	1	1	0	1	1
Gemella_morbillorum_M424_IEX_alaleu[u]tr	EX_alaleu(e)	L-alanyl-L-leucine exchange	alaleu[e] <=>	Transport, intercellular	Gemella_morbillorum_M424	0	1	0	0	1	0	1	1	0	1	1
Gemella_morbillorum_M424_IEX_alathr[u]tr	EX_alathr(e)	L-alanyl-L-threonine exchange	alathr[e] <=>	Transport, intercellular	Gemella_morbillorum_M424	0	1	0	0	1	0	1	1	0	1	1
Gemella_morbillorum_M424_IEX_arab_L[u]tr	EX_arab_L(e)	L-Arabinose exchange	arab_L[e] <=>	Transport, intercellular	Gemella_morbillorum_M424	0	0	0	0	0	0	0	0	0	0	0
Gemella_morbillorum_M424_IEX_arbt[u]tr	EX_arbt(e)	Arbutin exchange	arbt[e] <=>	Transport, intercellular	Gemella_morbillorum_M424	0	0	0	0	0	0	0	0	0	0	0
Gemella_morbillorum_M424_IEX_arg_L[u]tr	EX_arg_L(e)	L-Arginine exchange	arg_L[e] <=>	Transport, intercellular	Gemella_morbillorum_M424	0	0	0	0	0	0	0	0	0	0	0
Gemella_morbillorum_M424_IEX_asn_L[u]tr	EX_asn_L(e)	exchange reaction for L-asparagine	asn_L[e] <=>	Transport, intercellular	Gemella_morbillorum_M424	0	1.9631	0	0	29.1383	0	1.9631	30.1341	0	1.9631	30.0451
Gemella_morbillorum_M424_IEX_asp_L[u]tr	EX_asp_L(e)	L-Aspartate exchange	asp_L[e] <=>	Transport, intercellular	Gemella_morbillorum_M424	0	14.4951	0	0	105.017	0	14.8198	111.451	0	14.8198	110.496
Gemella_morbillorum_M424_IEX_biomass[c]tr	EX_biomass[c]tr	Gemella_morbillorum_M424_IEX_biomass[c]tr	Gemella_morbillorum_M424_biomass[c] <=> biomass[c]	Transport, intercellular	Gemella_morbillorum_M424	0	0	0	0	0	0	0	0	0	0	0
Gemella_morbillorum_M424_IEX_ca2[u]tr	EX_ca2(e)	Calcium exchange	ca2[e] <=>	Transport, intercellular	Gemella_morbillorum_M424	0	0	0	0	0	0	0	0	0	0	0
Gemella_morbillorum_M424_IEX_cd2[u]tr	EX_cd2(e)	Cadmium exchange	cd2[e] <=>	Transport, intercellular	Gemella_morbillorum_M424	0	0	0	0	0	0	0	0	0	0	0
Gemella_morbillorum_M424_IEX_cgly[u]tr	EX_cgly(e)	Cys-Gly exchange	cgly[e] <=>	Transport, intercellular	Gemella_morbillorum_M424	0	0	0	0	0	0	0	0	0	0	0
Gemella_morbillorum_M424_IEX_cl[u]tr	EX_cl(e)	exchange reaction for Chloride	cl[e] <=>	Transport, intercellular	Gemella_morbillorum_M424	0	0	0	0	0	0	0	0	0	0	0
Gemella_morbillorum_M424_IEX_co2[u]tr	EX_co2(e)	CO2 exchange	co2[e] <=>	Transport, intercellular	Gemella_morbillorum_M424	0	17.1438	0	0	85.8688	0	58.8837	97.0515	0	57.7394	95.1388
Gemella_morbillorum_M424_IEX_cobalt2[u]tr	EX_cobalt2(e)	Co2+ exchange	cobalt2[e] <=>	Transport, intercellular	Gemella_morbillorum_M424	0	0	0	0	0	0	0	0	0	0	0
Gemella_morbillorum_M424_IEX_cu2[u]tr	EX_cu2(e)	Cu2+ exchange	cu2[e] <=>	Transport, intercellular	Gemella_morbillorum_M424	0	0	0	0	0	0	0	0	0	0	0
Gemella_morbillorum_M424_IEX_cys_L[u]tr	EX_cys_L(e)	exchange reaction for L-cysteine	cys_L[e] <=>	Transport, intercellular	Gemella_morbillorum_M424	0	1	0	0	1	0	1	1	0	1	1
Gemella_morbillorum_M424_IEX_dcyt[u]tr	EX_dcyt(e)	exchange reaction for Deoxycytidine	dcyt[e] <=>	Transport, intercellular	Gemella_morbillorum_M424	0	0.979792	0	0	0.979792	0	0.979792	0.979792	0	0.979792	0.979792
Gemella_morbillorum_M424_IEX_dopa[u]tr	EX_dopa(e)	Dopamine exchange	dopa[e] <=>	Transport, intercellular	Gemella_morbillorum_M424	0	0	0	0	0	0	0	0	0	0	0
Gemella_morbillorum_M424_IEX_etoh[u]tr	EX_etoh(e)	Ethanol exchange	etoh[e] <=>	Transport, intercellular	Gemella_morbillorum_M424	0	26.5717	0	0	37.3664	0	38.3099	52.2622	0	37.1015	49.5645
Gemella_morbillorum_M424_IEX_fe2[u]tr	EX_fe2(e)	EX_fe2(u)	fe2[e] <=>	Transport, intercellular	Gemella_morbillorum_M424	0	0.0039506	0	0	0.0039506	0	0.0039506	0.0039506	0	0.0039506	0.0039506
Gemella_morbillorum_M424_IEX_fe3[u]tr	EX_fe3(e)	Fe3+ exchange	fe3[e] <=>	Transport, intercellular	Gemella_morbillorum_M424	0	0.0039506	0	0	0.0039506	0	0.0039506	0.0039506	0	0.0039506	0.0039506
Gemella_morbillorum_M424_IEX_fol[u]tr	EX_fol(e)	exchange reaction for Folate	fol[e] <=>	Transport, intercellular	Gemella_morbillorum_M424	0	6.92779e-14	0	0	5.46438e-17	0	0	0	0	0	0
Gemella_morbillorum_M424_IEX_for[u]tr	EX_for(e)	Formate exchange	for[e] <=>	Transport, intercellular	Gemella_morbillorum_M424	0	39.4255	0	0	79.9301	0	41.3153	79.9933	0	41.3153	79.9933
Gemella_morbillorum_M424_IEX_fru[u]tr	EX_fru(e)	exchange reaction for D-Fructose	fru[e] <=>	Transport, intercellular	Gemella_morbillorum_M424	0	1	0	0	1	0	1	1	0	1	1
Gemella_morbillorum_M424_IEX_galt[u]tr	EX_galt(e)	Galactitol exchange	galt[e] <=>	Transport, intercellular	Gemella_morbillorum_M424	0	0	0	0	0	0	0	0	0	0	0
Gemella_morbillorum_M424_IEX_gam[u]tr	EX_gam(e)	exchange reaction for D-Glucosamine	gam[e] <=>	Transport, intercellular	Gemella_morbillorum_M424	0	0	0	0	0	0	0	0	0	0	0
Gemella_morbillorum_M424_IEX_gcald[u]tr	EX_gcald(e)	Glycolaldehyde exchange	gcald[e] <=>	Transport, intercellular	Gemella_morbillorum_M424	0	0	0	0	0	0	0	0	0	0	0
Gemella_morbillorum_M424_IEX_glc_D[u]tr	EX_glc_D(e)	D-Glucose exchange	glc_D[e] <=>	Transport, intercellular	Gemella_morbillorum_M424	0	7.40748	0	0	10	0	10	10	0	10	10
Gemella_morbillorum_M424_IEX_gln_L[u]tr	EX_gln_L(e)	exchange reaction for L-glutamine	gln_L[e] <=>	Transport, intercellular	Gemella_morbillorum_M424	0	4.8677	0	0	166.306	0	4.8677	197.392	0	4.8677	191.885
Gemella_morbillorum_M424_IEX_glu_L[u]tr	EX_glu_L(e)	L-Glutamate exchange	glu_L[e] <=>	Transport, intercellular	Gemella_morbillorum_M424	0	4.8677	0	0	168.168	0	4.8677	198.975	0	4.8677	193.715
Gemella_morbillorum_M424_IEX_gly[u]tr	EX_gly(e)	exchange reaction for Glycine	gly[e] <=>	Transport, intercellular	Gemella_morbillorum_M424	0	10.935	0	0	47.9467	0	10.935	49.5664	0	10.935	49.5664
Gemella_morbillorum_M424_IEX_glyasn[u]tr	EX_glyasn(e)	Glycyl-L-asparagine exchange	glyasn[e] <=>	Transport, intercellular	Gemella_morbillorum_M424	0	1	0	0	1	0	1	1	0	1	1
Gemella_morbillorum_M424_IEX_glyasp[u]tr	EX_glyasp(e)	Glycyl-L-aspartate exchange	glyasp[e] <=>	Transport, intercellular	Gemella_morbillorum_M424	0	1	0	0	1	0	1	1	0	1	1
Gemella_morbillorum_M424_IEX_glyc3p[u]tr	EX_glyc3p(e)	Ex_glyc3p[e]	glyc3p[e] <=>	Transport, intercellular	Gemella_morbillorum_M424	0	9.69097	0	0	9.52468	0	9.69097	9.52468	0	9.69097	9.52468
Gemella_morbillorum_M424_IEX_glyc[u]tr	EX_glyc(e)	Glycerol exchange	glyc[e] <=>	Transport, intercellular	Gemella_morbillorum_M424	0	2.00641	0	0	2.01295	0	2.00641	2.01295	0	2.00641	2.01295
Gemella_morbillorum_M424_IEX_glycys[u]tr	EX_glycys(e)	Gly-Cys exchange reaction	glycys[e] <=>	Transport, intercellular	Gemella_morbillorum_M424	0	1	0	0	1	0	1	1	0	1	1
Gemella_morbillorum_M424_IEX_glygln[u]tr	EX_glygln(e)	Glycyl-L-glutamine exchange	glygln[e] <=>	Transport, intercellular	Gemella_morbillorum_M424	0	1	0	0	1	0	1	1	0	1	1
Gemella_morbillorum_M424_IEX_glyglu[u]tr	EX_glyglu(e)	Glycyl-L-glutamate exchange	glyglu[e] <=>	Transport, intercellular	Gemella_morbillorum_M424	0	1	0	0	1	0	1	1	0	1	1
Gemella_morbillorum_M424_IEX_glyleu[u]tr	EX_glyleu(e)	Glycylleucine exchange	glyleu[e] <=>	Transport, intercellular	Gemella_morbillorum_M424	0	1	0	0	1	0	1	1	0	1	1
Gemella_morbillorum_M424_IEX_glymet[u]tr	EX_glymet(e)	Glycyl-L-methionine exchange	glymet[e] <=>	Transport, intercellular	Gemella_morbillorum_M424	0	0.0302127	0	0	0.0302127	0	0.0302127	0.0302127	0	0.0302127	0.0302127
Gemella_morbillorum_M424_IEX_glyphe[u]tr	EX_glyphe(e)	exchange reaction for glycylphenylalaine	glyphe[e] <=>	Transport, intercellular	Gemella_morbillorum_M424	0	1	0	0	1	0	1	1	0	1	1
Gemella_morbillorum_M424_IEX_glypro[u]tr	EX_glypro(e)	Glycylproline exchange	glypro[e] <=>	Transport, intercellular	Gemella_morbillorum_M424	0	1	0	0	1	0	1	1	0	1	1
Gemella_morbillorum_M424_IEX_glytyr[u]tr	EX_glytyr(e)	Glycyl-L-tyrosine exchange	glytyr[e] <=>	Transport, intercellular	Gemella_morbillorum_M424	0	1	0	0	1	0	1	1	0	1	1
Gemella_morbillorum_M424_IEX_gua[u]tr	EX_gua(e)	Guanine exchange	gua[e] <=>	Transport, intercellular	Gemella_morbillorum_M424	0	-2.42029e-14	0	0	-2.42827e-14	0	0	3.00142e-14	0	0	3.00142e-14
Gemella_morbillorum_M424_IEX_h2o[u]tr	EX_h2o(e)	H2O exchange	h2o[e] <=>	Transport, intercellular	Gemella_morbillorum_M424	0	37.1641	0	0	199.776	0	44.6909	228.391	0	44.6909	223.581
Gemella_morbillorum_M424_IEX_h[u]tr	EX_h(e)	exchange reaction for proton	h[e] <=>	Transport, intercellular	Gemella_morbillorum_M424	0	20.8916	0	0	168.584	0	81.8399	203.006	0	81.8399	195.245
Gemella_morbillorum_M424_IEX_hg2[u]tr	EX_hg2(e)	Hg2+ exchange	hg2[e] <=>	Transport, intercellular	Gemella_morbillorum_M424	0	0	0	0	0	0	0	0	0	0	0
Gemella_morbillorum_M424_IEX_his_L[u]tr	EX_his_L(e)	exchange reaction for L-histidine	his_L[e] <=>	Transport, intercellular	Gemella_morbillorum_M424	0	1.97961	0	0	2.96338	0	1.97961	2.96338	0	1.97961	2.96338
Gemella_morbillorum_M424_IEX_hista[u]tr	EX_hista(e)	Histamine exchange	hista[e] <=>	Transport, intercellular	Gemella_morbillorum_M424	0	1.97961	0	0	1.96338	0	1.97961	1.96338	0	1.97961	1.96338
Gemella_morbillorum_M424_IEX_hxan[u]tr	EX_hxan(e)	Hypoxanthine exchange	hxan[e] <=>	Transport, intercellular	Gemella_morbillorum_M424	0	0	0	0	0	0	0	0	0	0	0
Gemella_morbillorum_M424_IEX_ile_L[u]tr	EX_ile_L(e)	L-Isoleucine exchange	ile_L[e] <=>	Transport, intercellular	Gemella_morbillorum_M424	0	0.912035	0	0	162.25	0	0.912035	175.287	0	0.912035	174.031
Gemella_morbillorum_M424_IEX_k[u]tr	EX_k(e)	K+ exchange	k[e] <=>	Transport, intercellular	Gemella_morbillorum_M424	0	0	0	0	0	0	0	0	0	0	0
Gemella_morbillorum_M424_IEX_lac_D[u]tr	EX_lac_D(e)	D-lactate exchange	lac_D[e] <=>	Transport, intercellular	Gemella_morbillorum_M424	0	33.635	0	0	2000	0	41.2932	2000	0	41.2932	2000
Gemella_morbillorum_M424_IEX_lac_L[u]tr	EX_lac_L(e)	L-Lactate exchange	lac_L[e] <=>	Transport, intercellular	Gemella_morbillorum_M424	0	33.635	0	0	2000	0	41.2932	2000	0	41.2932	2000
Gemella_morbillorum_M424_IEX_leu_L[u]tr	EX_leu_L(e)	L-Leucine exchange	leu_L[e] <=>	Transport, intercellular	Gemella_morbillorum_M424	0	2	0	0	2	0	2	2	0	2	2
Gemella_morbillorum_M424_IEX_lys_L[u]tr	EX_lys_L(e)	L-Lysine exchange	lys_L[e] <=>	Transport, intercellular	Gemella_morbillorum_M424	0	0	0	0	0	0	0	0	0	0	0
Gemella_morbillorum_M424_IEX_malt[u]tr	EX_malt(e)	Maltose exchange	malt[e] <=>	Transport, intercellular	Gemella_morbillorum_M424	0	0	0	0	0	0	0	0	0	0	0
Gemella_morbillorum_M424_IEX_malthx[u]tr	EX_malthx(e)	Maltohexaose exchange	malthx[e] <=>	Transport, intercellular	Gemella_morbillorum_M424	0	0	0	0	0	0	0	0	0	0	0
Gemella_morbillorum_M424_IEX_malttr[u]tr	EX_malttr(e)	Maltotriose exchange	malttr[e] <=>	Transport, intercellular	Gemella_morbillorum_M424	0	0	0	0	0	0	0	0	0	0	0
Gemella_morbillorum_M424_IEX_man[u]tr	EX_man(e)	exchange reaction for D-Mannose	man[e] <=>	Transport, intercellular	Gemella_morbillorum_M424	0	0	0	0	0	0	0	0	0	0	0
Gemella_morbillorum_M424_IEX_melib[u]tr	EX_melib(e)	Melibiose exchange	melib[e] <=>	Transport, intercellular	Gemella_morbillorum_M424	0	0	0	0	0	0	0	0	0	0	0
Gemella_morbillorum_M424_IEX_met_D[u]tr	EX_met_D(e)	D-Methionine exchange	met_D[e] <=>	Transport, intercellular	Gemella_morbillorum_M424	0	0	0	0	0	0	0	0	0	0	0
Gemella_morbillorum_M424_IEX_met_L[u]tr	EX_met_L(e)	L-Methionine exchange	met_L[e] <=>	Transport, intercellular	Gemella_morbillorum_M424	0	0.0302127	0	0	0.0302127	0	0.0302127	0.0302127	0	0.0302127	0.0302127
Gemella_morbillorum_M424_IEX_metala[u]tr	EX_metala(e)	L-methionyl-L-alanine exchange	metala[e] <=>	Transport, intercellular	Gemella_morbillorum_M424	0	0	0	0	0	0	0	0	0	0	0
Gemella_morbillorum_M424_IEX_metsox_R_L[u]tr	EX_metsox_R_L(e)	L-methionine-R-sulfoxide exchange	metsox_R_L[e] <=>	Transport, intercellular	Gemella_morbillorum_M424	0	0	0	0	0	0	0	0	0	0	0
Gemella_morbillorum_M424_IEX_metsox_S_L[u]tr	EX_metsox_S_L(e)	L-Methionine S-oxide exchange	metsox_S_L[e] <=>	Transport, intercellular	Gemella_morbillorum_M424	0	0	0	0	0	0	0	0	0	0	0
Gemella_morbillorum_M424_IEX_mg2[u]tr	EX_mg2(e)	Mg exchange	mg2[e] <=>	Transport, intercellular	Gemella_morbillorum_M424	0	0	0	0	0	0	0	0	0	0	0
Gemella_morbillorum_M424_IEX_mn2[u]tr	EX_mn2(e)	Mn2+ exchange	mn2[e] <=>	Transport, intercellular	Gemella_morbillorum_M424	0	0	0	0	0	0	0	0	0	0	0
Gemella_morbillorum_M424_IEX_mnl[u]tr	EX_mnl(e)	D-Mannitol exchange	mnl[e] <=>	Transport, intercellular	Gemella_morbillorum_M424	0	0	0	0	0	0	0	0	0	0	0
Gemella_morbillorum_M424_IEX_mqn8[u]tr	EX_mqn8(e)	Menaquinone 8 exchange	mqn8[e] <=>	Transport, intercellular	Gemella_morbillorum_M424	0	0	0	0	0	0	0	0	0	0	0
Gemella_morbillorum_M424_IEX_na1[u]tr	EX_na1(e)	exchange reaction for Sodium	na1[e] <=>	Transport, intercellular	Gemella_morbillorum_M424	0	0	0	0	0	0	0	0	0	0	0
Gemella_morbillorum_M424_IEX_nac[u]tr	EX_nac(e)	Nicotinate exchange	nac[e] <=>	Transport, intercellular	Gemella_morbillorum_M424	0	4.54747e-13	0	0	-5.68434e-14	0	0	0	0	0	0
Gemella_morbillorum_M424_IEX_nh4[u]tr	EX_nh4(e)	Ammonia exchange	nh4[e] <=>	Transport, intercellular	Gemella_morbillorum_M424	0	26.0185	0	0	259.121	0	29.4614	278.838	0	29.4614	276.046
Gemella_morbillorum_M424_IEX_o2[u]tr	EX_o2(e)	exchange reaction for oxugen	o2[e] <=>	Transport, intercellular	Gemella_morbillorum_M424	0	0	0	0	0	0	0	0	0	0	0
Gemella_morbillorum_M424_IEX_ocdca[u]tr	EX_ocdca(e)	echange reaction for octadecanoate (n-C18:0)	ocdca[e] <=>	Transport, intercellular	Gemella_morbillorum_M424	0	0	0	0	0	0	0	0	0	0	0
Gemella_morbillorum_M424_IEX_pb[u]tr	EX_pb(e)	Lead exchange	pb[e] <=>	Transport, intercellular	Gemella_morbillorum_M424	0	0	0	0	0	0	0	0	0	0	0
Gemella_morbillorum_M424_IEX_phe_L[u]tr	EX_phe_L(e)	exchange reaction for L-phenylalanine	phe_L[e] <=>	Transport, intercellular	Gemella_morbillorum_M424	0	1	0	0	1	0	1	1	0	1	1
Gemella_morbillorum_M424_IEX_pheme[u]tr	EX_pheme(e)	exchange reaction for heme	pheme[e] <=>	Transport, intercellular	Gemella_morbillorum_M424	0	0	0	0	0	0	0	0	0	0	0
Gemella_morbillorum_M424_IEX_pi[u]tr	EX_pi(e)	Phosphate exchange	pi[e] <=>	Transport, intercellular	Gemella_morbillorum_M424	0	9.69097	0	0	9.52468	0	9.69097	9.52468	0	9.69097	9.52468
[truncated: 3,201 more rows]

## Sheet: fig_s4_minfluxes
Model_Reaction_ID	VMH_ID	Description	Formula	Subsystem	Species	model_FN	model_GM	model_Control	model_T18	modelJoint_FN_GM	modelJoint_T18_FN	modelJoint_T18_GM	modelJoint_T18_FN_GM	modelJoint_Control_FN	modelJoint_Control_GM	modelJoint_Control_FN_GM
[truncated: 5,085 more rows]

[truncated: 1 more sheets: fig_s4_maxfluxes]
