# Supplementary material for: The gut microbial metabolite formate exacerbates colorectal cancer progression
Source: Nat Metab. 2022 Apr 18;4(4):458–75. doi: 10.1038/s42255-022-00558-0 (PMC9046088; doi:10.1038/s42255-022-00558-0)
Supplement: Source Data Extended Data Fig. 5 — Numerical source data. [file 42255_2022_558_MOESM16_ESM.xlsx]

## Sheet: fig_s5a
Ctrl	Formate 1mM	Formate 10mM	Acetate 10mM	bHB 10mM	Wnt3A
21.5	21.5	51	14.8	20.8667	14.9091
15.4286	21.0833	19.375	19.7143	20.25	21.4286
26.8571	20.6	43	24.875	24.6667	26.375
13.6364	20.6154	22.25	16.6364	25.2222	18.875
21.2727	23	17.75	17.6667	21	20.7647
17.9167	26	27.125	31.4	19.25	23.3077
20.9286	27.125	34.8571	39	19.1	32.25
23.9333	26.75	20.2903	21.1429	17.8462	24.3333
20.5833	14.7333	19.7551	18.25	17.2143	26.1
19.6667	17.875	18	19.6364	18.4	21.8
	20.2308	22.7273	19.2222	31.5	27.375
		37.875
9.94444	17	14.44	14.4138	12.0476	23.1786
18.1482	12.3333	16.4348	19.1333	21.6667	16.8636
18.1915	11.9375	27.4167	20.6154	15.2143	16.1429
6.38095	15.4167	26.3571	21.75	18.1429	21.6818
12.8095	9.84091	14.0909	22.55	17.3529	19
12	16.4	11.5			19.7895
13.5	16.4737	14.2308			16.1111
11	11.7895	17.4194			16.5
13.1667		10.1667			21.5238
11.7083		11.6818
10.579		15.3125
14
22	14.6667		28.8	18.25	22.6364
19			28.25	22.75	14.875
17			18.2857	17.75	14.375
			19.3	14.0769

## Sheet: fig_s5b
																									Global mean	control
control				lactate				acetate				alanine				proline				succinate							lactate	acteate	alanine	proprionate	succinate
5.71485	6.74811	84.6895	100.002	15.3453	14.8128	227.406	219.514	15.3561	15.1616	227.561	224.679	6.02989	7.64432	89.3582	113.283	3.07881	2.60289	45.6248	38.5722	5.34368	3.2237	79.2831	47.8294		8.36557	0.806653	1.77069	1.81238	0.913784	0.311144	0.385354
6.4744		95.9454		12.6291		187.153		14.4868		214.679		6.48011		96.0301		2.11978		31.4129		2.42582		35.9914
8.58296		127.193		13.5886		201.372		15.7331		233.149		9.47497		140.412		1.68944		25.0358		1.37056		20.3347
6.22025		92.1792		17.6882		262.125		15.0703		223.327		8.59232		127.331		3.52354		52.2153		3.75475		55.7084
7.93783	8.84812	89.7132	100.001	21.3097	17.4938	240.842	197.714	11.2515	20.7453	127.263	175.984	4.82865	12.0051	54.5734	135.681	2.81761	4.38298	31.8442	49.5358	8.14412	4.9393	92.1281	55.8745		11.4024	0.775985	1.53421	1.81938	1.05285	0.38439	0.43318
7.58985		85.7804		15.833		178.944		27.0665		306.142		6.6029		74.6259		6.0339		68.1942		5.90115		66.7551
10.0175		113.218		16.7936		189.801				0		24.8801		281.195		6.91958		78.204		3.10462		35.1201
9.84729		111.294		16.0388		181.271		23.918		270.53		11.7086		132.33		1.76084		19.9007		2.60732		29.4946
9.3718	8.61979	108.724	100	17.9622	10.5654	208.402	122.582	8.94311	12.5645	103.751	145.764	5.10656	7.5113	59.2423	87.1402	3.68802	4.22077	42.7854	48.9661						8.69635	0.991196	1.21492	1.44481	0.86373	0.48535
9.23316		107.116		9.80205		113.726		9.14148		106.052		11.8678		137.681		5.33476		61.8897
5.17359		60.0199		5.8154		67.4718		19.4001		225.065		6.38832		74.1122		5.84252		67.7803
10.7006		124.14		8.6818		100.729		12.7735		148.188		6.6825		77.5251		2.0178		23.409
7.68262	9.7289	78.9671	100
10.5648		108.593
9.22739		94.8452
11.4407		117.596

## Sheet: fig_s5d
		Exp 1			Exp 2			Exp 3				Avg Ctrl	Exp 1	Exp 2	Exp 3
		%ALDH1+	Global Mean	Normalised	%ALDH1+	Global Mean	Normalised	%ALDH1+	Global Mean	Normalised		0.92855	1.0246	0.786854	1.18854	Ctrl
	Control Fn	68.8	72.315	0.951393	14.43	19.75	0.730633	13.1	11.87	1.10362			1.1293	1.36704	0.965352	Fn
	Fn	75.83		1.04861	25.07		1.26937	10.64		0.896377

## Sheet: fig_s5e
		Y = 0.0646*X - 0.116
	Cells/Single Cells/Live/GFP+ | Freq. of Parent		Average per condition	Corrected to baseline	Standard deviation	Number of replicates
Experiment 1
RKO_N_Tube_001_001.fcs	2.03
RKO_Ctrl_ToPro_Tube_001_002.fcs	1.9	11.4551	8.97833	0	3.76642	3
RKO_Ctrl_ToPro_Tube_002_003.fcs	1.86	10.8359
RKO_Ctrl_ToPro_Tube_003_004.fcs	1.46	4.64396
RKO_F_Sytox_Tube_001_008.fcs	4.76	55.7276	64.2415	55.2632	7.70736	3
RKO_F_Sytox_Tube_002_009.fcs	5.73	70.743
RKO_F_Sytox_Tube_003_010.fcs	5.44	66.2539
RKO_Fn-sup_Sytox_Tube_001_017.fcs	2.93	27.3994	18.7822	9.80392	7.46306	3
RKO_Fn-sup_Sytox_Tube_002_018.fcs	2.09	14.3963
RKO_Fn-sup_Sytox_Tube_003_019.fcs	2.1	14.5511
RKO_G_Sytox_Tube_001_005.fcs	1.24	1.23839	1.08359	-7.89474	2.09408	3
RKO_G_Sytox_Tube_002_006.fcs	1.36	3.09598
RKO_G_Sytox_Tube_003_007.fcs	1.09	-1.08359
RKO_Gm-sup_Sytox_Tube_001_014.fcs	2.73	24.3034	15.9443	6.96594	7.37206	3
RKO_Gm-sup_Sytox_Tube_002_015.fcs	1.83	10.3715
RKO_Gm-sup_Sytox_Tube_003_016.fcs	2.01	13.1579
RKO_P_Sytox_Tube_001_011.fcs	2.04	13.6223	9.70072	0.722394	4.59555	3
RKO_P_Sytox_Tube_002_012.fcs	1.86	10.8359
RKO_P_Sytox_Tube_003_013.fcs	1.46	4.64396
Experiment 2
RKO_Ctrl_Sytox_Tube_001_015.fcs	2.2	16.0991	17.1311	0	0.893731	3
RKO_Ctrl_Sytox_Tube_002_016.fcs	2.3	17.6471
RKO_Ctrl_Sytox_Tube_003_017.fcs	2.3	17.6471
RKO_F_Sytox_Tube_001_024.fcs	4.2	47.0588	47.5748	30.4438	5.43635	3
RKO_F_Sytox_Tube_002_025.fcs	3.9	42.4149
RKO_F_Sytox_Tube_003_026.fcs	4.6	53.2508
RKO_G_Sytox_Tube_001_021.fcs	1.5	5.26316	8.87513	-8.25593	3.22239	3
RKO_G_Sytox_Tube_002_022.fcs	1.8	9.90712
RKO_G_Sytox_Tube_003_023.fcs	1.9	11.4551
RKO_P_Sytox_001_Tube_001_045.fcs	1.4	3.71517	7.32714	-9.80392	3.22239	3
RKO_P_Sytox_001_Tube_002_046.fcs	1.8	9.90712
RKO_P_Sytox_001_Tube_003_047.fcs	1.7	8.35913
RKO_R_Sytox_001_Tube_001_042.fcs	1.6	6.81115	11.4551	-5.67595	6.74752	3
RKO_R_Sytox_001_Tube_002_043.fcs	1.7	8.35913
RKO_R_Sytox_001_Tube_003_044.fcs	2.4	19.195
		x=(y-188.6)/0.9989
Experiment 3	GFP MFI
RKO_Ctrl_001_002.fcs	210	21.4236	20.0888	0	15.0609	3
RKO_Ctrl_002_003.fcs	223	34.4379
RKO_Ctrl_005_006.fcs	193	4.40485
RKO_Fn_001_025.fcs	269	80.4885	95.1714	75.0826	13.0656	3
RKO_Fn_002_026.fcs	294	105.516
RKO_Fn_003_027.fcs	288	99.5095
RKO_Gm_001_031.fcs	165	-23.626	-8.27577	-28.3645	13.3313	3
RKO_Gm_002_032.fcs	189	0.40044
RKO_Gm_003_033.fcs	187	-1.60176
RKO_Pm_001_036.fcs	193	4.40485	7.40815	-12.6806	3.0033	3
RKO_Pm_002_037.fcs	196	7.40815
RKO_Pm_003_038.fcs	199	10.4115
		x=(y-199.73)/1.0973
Experiment 4	GFP MFI
RKO_Ctrl_ToPro_Tube_001_002.fcs	219	17.5613	14.8273	0	4.7354	3
RKO_Ctrl_ToPro_Tube_002_003.fcs	210	9.35934
RKO_Ctrl_ToPro_Tube_003_004.fcs	219	17.5613
RKO_Acetate_ToPro_Tube_001_032.fcs	198	-1.5766	2.67627	-12.151	3.68309	3
RKO_Acetate_ToPro_Tube_002_033.fcs	205	4.8027
RKO_Acetate_ToPro_Tube_003_034.fcs	205	4.8027
RKO_Formate_ToPro_Tube_001_035.fcs	239	35.7878	34.8765	20.0492	3.28584	3
RKO_Formate_ToPro_Tube_002_036.fcs	241	37.6105
RKO_Formate_ToPro_Tube_003_037.fcs	234	31.2312
RKO_Lactate_ToPro_Tube_001_029.fcs	212	11.182	14.5235	-0.303776	4.30677	3
RKO_Lactate_ToPro_Tube_002_030.fcs	214	13.0046
RKO_Lactate_ToPro_Tube_003_031.fcs	221	19.3839
		x=(y-163.72)/0.3091
Experiment 5	GFP MFI
Ctrl_Fn_direct_1_001	167	10.6115	2.52346	0	11.4382	2
Ctrl_Fn_direct_1_002	162	-5.56454
Fn_direct_1_001	190	85.021	86.6386	84.1152	2.28763	2
Fn_direct_1_002	191	88.2562
		x=(y-5.517)/0.1078
Experiment 6	Cells/Single Cells/Live/GFP+ | Freq. of Parent
Ctrl_ToPro	4.32	-11.1039	-6.71305	0	6.58845	3
Ctrl_ToPro	4.45	-9.89796
Ctrl_ToPro	5.61	0.862709
For10	8.04	23.4045	23.4972	30.2103	6.54038	3
For10	7.35	17.0037
For10	8.76	30.0835

## Sheet: fig_s5g
Exp	Condition	Confluency	Avg Confluency	Global Mean Per experiment	Normalised	Avg per condition per experiment	Avg Control	Normalised to ctrl = 1
1	Ctrl 1	72.6568		84.2667			0.825024
		88.8543
		98.3138
		73.4311	83.314		0.988695
1	Ctrl 2	79.2288
		79.966
		72.6203
		92.7029	81.1295		0.962771
1	Ctrl 3	58.2108
		86.0928
		37.8412
		53.6477	58.9481		0.699543	0.883669		1.07108
1	Formate 1	96.3064
		97.7249
		96.2056
		95.7247	96.4904		1.14506
1	Formate 2	95.2759
		95.9716
		96.489
		96.4295	96.0415		1.13973
1	Formate 3	95.0521
		89.1477
		94.4303
		88.6679	91.8245		1.08969	1.12483		1.36339
1	F + F535 1	85.4267
		81.3195
		68.0782
		79.9933	78.7044		0.933992
1	F + F535 2	91.714
		82.5301
		79.645
		89.5523	85.8603		1.01891
1	F + F535 3	91.2423
		74.4763
		81.2635
		97.3666	86.0872		1.0216	0.991503		1.20179
2	Ctrl 1	47.8967		32.1319
		36.0723
		7.9521
		10.9148	25.709		0.800108
2	Ctrl 2	22.0646
		72.3742
		14.7751
		10.8331	30.0118		0.934017	0.867063		1.05095
2	Formate 1	86.1523
		48.6928
		19.7952
		29.1727	45.9532		1.43014
2	Formate 2	55.4623
		33.2212
		38.851
		28.368	38.9756		1.21299	1.32157		1.60185
2	F + F535 1	58.6552
		10.933
		11.0004
		19.6473	25.059		0.779878
2	F + F535 2	44.2814
		20.6946
		11.9818
		31.3737	27.0829		0.842866	0.811372		0.983452
3	Ctrl 1	15.6	15.6	22.7333	0.686217
3	Ctrl 2	21.1	21.1		0.928152
3	Ctrl 3	12.7	12.7		0.558651	0.72434		0.877962
3	Formate 1	18.5	18.5		0.813783
3	Formate 2	32.7	32.7		1.43842
3	Formate 3	32	32		1.40762	1.21994		1.47867
3	F + F535 1	25.4	25.4		1.1173
3	F + F535 2	25.6	25.6		1.1261
3	F + F535 3	21	21		0.923754	1.05572		1.27962

## Sheet: fig_s5h
Fn	Fn+AhRinh
96.1864	47.2034
114.831	60.5932
119.576	88.8983
63.3051	74.1525
89.2373	71.4407
116.864	83.1356

## Sheet: fig_s5i
% of CD44+ cells
PBS	F. nucleatum
3.4	2.61
3.72	3.83
6.13	5.24
6.4	3.41
3.33	2.21
4.55	3.94
2.73	2.32
3.88	3.89

## Sheet: fig_s5k
ALDH MFI
PBS	Formate
1249	1057
1514	1444
991	2009
1100	1409
951	787
769	1213
1082	2213
1398	1091
1078	1189
930	1683
	1157
	1969
CD44 MFI
PBS	Formate
399	959
682	563
207	1383
510	343
618	465
1242	455
1235	1198
464	752
495	399
440	719
	958
	1017
% of CD24+ cells
PBS	Formate
6.49	14.9
11.9	19.2
3.94	8.97
6.77	34.3
10.3	8.56
20.7	7.16
13.9	11.7
8.29	22.6
10.9	8.75
8.97	6.92
	19.1
	24
% of CD133 cells
PBS	Formate
3.29	12.9
5.05	9.01
3.8	8.09
3.13	2.25
4.15	2.49
9.86	7.96
30.2	40.1
4.51	8.9
4.37	41.4
4.04	4.78
	2.72
	2.02
% of Nanog+ cells
PBS	Formate
26.2	20.5
13.3	31.7
40.9	24.8
41.6	61.1
37.5	53.4
24.8	42.3
23.5	21.5
41.4	44.5
47.6	27.7
51.8	39.7
	58.3
	55.2
% SOX2+ cells
PBS	Formate
8.78	23.1
3.33	25.5
25.9	52.9
29.2	47.8
27.1	32
7.14	35.9
10.1	39.2
25.6	13.4
40.8	33.3
45.9	52.5
	49.8
	15
