# Supplementary material for: The gut microbial metabolite formate exacerbates colorectal cancer progression
Source: Nat Metab. 2022 Apr 18;4(4):458–75. doi: 10.1038/s42255-022-00558-0 (PMC9046088; doi:10.1038/s42255-022-00558-0)
Supplement: Source Data Extended Data Fig. 6 — Numerical source data. [file 42255_2022_558_MOESM18_ESM.xlsx]

## Sheet: fig_s6b_colon_length
Colon length in cm
Control	F. nucleatum
11	8.5
9	10
10	11
8	10.5
9.5	12
9	10
9.5	9.5
9.5	8
9.5	8.5
8	6
7

## Sheet: fig_s6b_mouse_body_weight
Mouse body weight in grams
Week	PBS											Fusobacterium
1	22.5	21.1	22.2	28.6	20.6	23.1	25.9	21.9	21.8	15.6	17.1	22.9	24.3	22.5	27.4	23.2	21.3	23.1	17.2	18.3	18.1
2	21.5	21.4	23.1	29.9	24.1	23.5	26.8	23.3	23.6	17.7	18.7	23.2	24.3	23.7	27.3	25.7	25	23.5	18.8	19.5	19.8
3	23.4	21.6	22.5	30.6	22.2	24.3	28.2	25.2	24.5	19	20.2	22.3	23.4	22.9	27.7	26.6	24.5	26.3	19.5	20.5	20.3
4	24.6	21.8	24.1	31.6	22.8	23.4	28.4	25.2	25.2	19.6	20.4	22.9	24.3	23.8	29.4	27.1	24.8	26.8	20.7	20.6	20.9
5	24.7	22.8	24.6	31.8	23.5	24.9	28.5	26	25.8	20.3	20.2	24	24.6	24.9	28.8	28.1	25.1	27.3	21	21.3	21.5
6	24.6	22.5	25.4	32.1	23.7	25.7	30	26.9	26.3	21.1	20.7	24.2	25.3	24.5	28.7	28.6	25.7	28.1	21.5	22.1	21.9
7	25.3	22.6	24.8	33	24.4	26.2	30.1	26.8	26.8	21.7	21.3	24.1	24.9	24.8	29.2	29.3	26	28.5	22.4	22.5	23.1
8	24.9	22.8	25	32.2	24.9	26.3	30.4	27.8	28.2	21.7	22.5	24.4	25.3	24.7	29.9	30.1	26.5	29.2	22.8	23.5	23.1

## Sheet: fig_s6d_actin_import
Well	Sample	Gene	Ct
A01	PBS18	ACTIN	24.79
A02	PBS18	ACTIN	24.48
A03	PBS18	ACTIN	24.17
A04	PBS19	ACTIN	21.56
A05	PBS19	ACTIN	21.14
A06	PBS19	ACTIN	21.08
A16	Fuso32	ACTIN	22.12
A17	Fuso32	ACTIN	21.9
A18	Fuso32	ACTIN	22.22
A19	Fuso33	ACTIN	21.42
A20	Fuso33	ACTIN	21.61
A21	Fuso33	ACTIN	21.7
A22	Fuso34	ACTIN	22.09
A23	Fuso34	ACTIN	21.67
A24	Fuso34	ACTIN	22.05
B01	PBS35	ACTIN	26.62
B02	PBS35	ACTIN	26.08
B03	PBS35	ACTIN	25.98
B04	PBS36	ACTIN	25.92
B05	PBS36	ACTIN	25.61
B06	PBS36	ACTIN	25.59

## Sheet: fig_s6d_AHR_import
Well	Sample	Gene	Ct
A01	PBS18	AHR	32.04
A02	PBS18	AHR	31.88
A03	PBS18	AHR	31.76
A04	PBS19	AHR	28.03
A05	PBS19	AHR	28.05
A06	PBS19	AHR	28.12
A16	Fuso32	AHR	28.76
A17	Fuso32	AHR	28.96
A18	Fuso32	AHR	28.87
A19	Fuso33	AHR	28.49
A20	Fuso33	AHR	28.54
A21	Fuso33	AHR	28.49
A22	Fuso34	AHR	28.9
A23	Fuso34	AHR	29.09
A24	Fuso34	AHR	29.03
B01	PBS35	AHR	35.17
B02	PBS35	AHR	34.66
B03	PBS35	AHR	34.63
B04	PBS36	AHR	32.35
B05	PBS36	AHR	32.75
B06	PBS36	AHR	32.56

## Sheet: fig_s6d_GAPDH_import
Well	Sample	Gene	Ct
A01	PBS18	GAPDH	24.37
A02	PBS18	GAPDH	24.16
A03	PBS18	GAPDH	23.68
A04	PBS19	GAPDH	21.52
A05	PBS19	GAPDH	21.44
A06	PBS19	GAPDH	21.7
A16	Fuso32	GAPDH	22.27
A17	Fuso32	GAPDH	22.27
A18	Fuso32	GAPDH	22.25
A19	Fuso33	GAPDH	21.68
A20	Fuso33	GAPDH	21.98
A21	Fuso33	GAPDH	21.98
A22	Fuso34	GAPDH	22.5
A23	Fuso34	GAPDH	22.64
A24	Fuso34	GAPDH	22.77
B01	PBS35	GAPDH
B02	PBS35	GAPDH	26.73
B03	PBS35	GAPDH	26.5
B04	PBS36	GAPDH	25.68
B05	PBS36	GAPDH	25.67
B06	PBS36	GAPDH	25.73

## Sheet: fig_s6d_SHDA_import
Well	Sample	Gene	Ct
A01	PBS18	SHDA	27.03
A02	PBS18	SHDA	26.62
A03	PBS18	SHDA	26.38
A04	PBS19	SHDA	24.06
A05	PBS19	SHDA	24.15
A06	PBS19	SHDA	23.95
A16	Fuso32	SHDA	24.21
A17	Fuso32	SHDA	24.34
A18	Fuso32	SHDA	24.24
A19	Fuso33	SHDA	24.05
A20	Fuso33	SHDA	24.1
A21	Fuso33	SHDA
A22	Fuso34	SHDA	23.98
A23	Fuso34	SHDA	24.48
A24	Fuso34	SHDA	24.82
B01	PBS35	SHDA
B02	PBS35	SHDA	28.73
B03	PBS35	SHDA	28.44
B04	PBS36	SHDA	26.91
B05	PBS36	SHDA	27.25
B06	PBS36	SHDA	27.11

## Sheet: fig_s6d_QBASE_RESULTS
Samples	AHR CNRQ
Fuso32	1.23
Fuso33	1.16
Fuso34	1.21
PBS18	0.65
PBS19	1.26
PBS35	0.38
PBS36	1.1
